# Supplementary material for: Dissection of Myogenic Differentiation Signatures in Chickens by RNA-Seq Analysis
Source: Genes (Basel). 2018 Jan 11;9(1):34. doi: 10.3390/genes9010034 (PMC5793186; doi:10.3390/genes9010034)
Supplement: Supplementary file 1 [file genes-09-00034-s001.zip]

Archive with 9 entries (9 files):
- Table S9.xlsx
- Table S1.xlsx
- Table S2.xlsx
- Table S3.xlsx
- Table S4.xlsx
- Table S5.xlsx
- Table S6.xlsx
- Table S7.xlsx
- Table S8.xlsx
