# Supplementary material for: Dissection of Myogenic Differentiation Signatures in Chickens by RNA-Seq Analysis
Source: Genes (Basel). 2018 Jan 11;9(1):34. doi: 10.3390/genes9010034 (PMC5793186; doi:10.3390/genes9010034)
Supplement: Supplementary file 1 [file genes-09-00034-s001.zip › Table S9.xlsx]

## Sheet: K1
Gene list for K1 cluster
Gene_ID		Category	Term	Count	PValue	Genes
ENSGALG00000001546		GOTERM_BP_FAT	GO:0022402~cell cycle process	138	3.81342e-22	ENSGALG00000015912, ENSGALG00000013784, ENSGALG00000010900, ENSGALG00000001491, ENSGALG00000003231, ENSGALG00000005769, ENSGALG00000017211, ENSGALG00000013607, ENSGALG00000028131, ENSGALG00000012160, ENSGALG00000013064, ENSGALG00000006790, ENSGALG00000015712, ENSGALG00000011967, ENSGALG00000006794, ENSGALG00000002663, ENSGALG00000017070, ENSGALG00000013494, ENSGALG00000016468, ENSGALG00000017073,…
ENSGALG00000015755		GOTERM_BP_FAT	GO:0006259~DNA metabolic process	123	5.16847e-22	ENSGALG00000015912, ENSGALG00000013784, ENSGALG00000009378, ENSGALG00000016067, ENSGALG00000006037, ENSGALG00000000169, ENSGALG00000017064, ENSGALG00000008249, ENSGALG00000004132, ENSGALG00000012756, ENSGALG00000017211, ENSGALG00000008383, ENSGALG00000028131, ENSGALG00000001126, ENSGALG00000015712, ENSGALG00000007191, ENSGALG00000006794, ENSGALG00000000734, ENSGALG00000008812, ENSGALG00000002663,…
ENSGALG00000006100		GOTERM_BP_FAT	GO:0007049~cell cycle	156	9.66543e-22	ENSGALG00000015912, ENSGALG00000013784, ENSGALG00000010900, ENSGALG00000001491, ENSGALG00000003231, ENSGALG00000005769, ENSGALG00000000742, ENSGALG00000017211, ENSGALG00000005809, ENSGALG00000013607, ENSGALG00000028131, ENSGALG00000012160, ENSGALG00000001126, ENSGALG00000013064, ENSGALG00000006790, ENSGALG00000015712, ENSGALG00000011967, ENSGALG00000006794, ENSGALG00000002663, ENSGALG00000017070,…
ENSGALG00000012629		GOTERM_BP_FAT	GO:0051276~chromosome organization	132	4.50505e-21	ENSGALG00000015912, ENSGALG00000001491, ENSGALG00000016067, ENSGALG00000006037, ENSGALG00000004132, ENSGALG00000017211, ENSGALG00000028131, ENSGALG00000012160, ENSGALG00000001126, ENSGALG00000011967, ENSGALG00000027571, ENSGALG00000006794, ENSGALG00000008812, ENSGALG00000002460, ENSGALG00000013494, ENSGALG00000017070, ENSGALG00000016468, ENSGALG00000017073, ENSGALG00000027425, ENSGALG00000011783,…
ENSGALG00000006113		GOTERM_BP_FAT	GO:0006260~DNA replication	59	2.93534e-20	ENSGALG00000013784, ENSGALG00000017350, ENSGALG00000016417, ENSGALG00000010030, ENSGALG00000009378, ENSGALG00000000169, ENSGALG00000017064, ENSGALG00000006037, ENSGALG00000004516, ENSGALG00000008249, ENSGALG00000016312, ENSGALG00000007520, ENSGALG00000017211, ENSGALG00000003072, ENSGALG00000016546, ENSGALG00000028131, ENSGALG00000001126, ENSGALG00000012592, ENSGALG00000015712, ENSGALG00000000734,…
ENSGALG00000017376		GOTERM_BP_FAT	GO:1903047~mitotic cell cycle process	92	1.8625e-17	ENSGALG00000015912, ENSGALG00000016417, ENSGALG00000010900, ENSGALG00000001491, ENSGALG00000004086, ENSGALG00000003231, ENSGALG00000012220, ENSGALG00000004515, ENSGALG00000005769, ENSGALG00000027871, ENSGALG00000017211, ENSGALG00000013607, ENSGALG00000028131, ENSGALG00000012160, ENSGALG00000006790, ENSGALG00000017153, ENSGALG00000009854, ENSGALG00000011967, ENSGALG00000010537, ENSGALG00000003922,…
ENSGALG00000014859		GOTERM_BP_FAT	GO:0000280~nuclear division	73	5.55971e-17	ENSGALG00000016417, ENSGALG00000001491, ENSGALG00000004086, ENSGALG00000004516, ENSGALG00000005769, ENSGALG00000027871, ENSGALG00000017211, ENSGALG00000000516, ENSGALG00000013607, ENSGALG00000012160, ENSGALG00000006790, ENSGALG00000009854, ENSGALG00000011967, ENSGALG00000006794, ENSGALG00000015691, ENSGALG00000003922, ENSGALG00000001506, ENSGALG00000008713, ENSGALG00000017070, ENSGALG00000013494,…
ENSGALG00000016390		GOTERM_BP_FAT	GO:0006281~DNA repair	76	8.60151e-17	ENSGALG00000015912, ENSGALG00000002781, ENSGALG00000016067, ENSGALG00000000169, ENSGALG00000015955, ENSGALG00000004516, ENSGALG00000012756, ENSGALG00000016312, ENSGALG00000007520, ENSGALG00000008383, ENSGALG00000017211, ENSGALG00000003072, ENSGALG00000012618, ENSGALG00000028131, ENSGALG00000001126, ENSGALG00000009913, ENSGALG00000008938, ENSGALG00000006794, ENSGALG00000000734, ENSGALG00000002663,…
ENSGALG00000012068		GOTERM_BP_FAT	GO:0000278~mitotic cell cycle	98	3.18879e-16	ENSGALG00000015912, ENSGALG00000016417, ENSGALG00000010900, ENSGALG00000001491, ENSGALG00000003231, ENSGALG00000004086, ENSGALG00000012220, ENSGALG00000004515, ENSGALG00000005769, ENSGALG00000027871, ENSGALG00000017211, ENSGALG00000013607, ENSGALG00000028131, ENSGALG00000012160, ENSGALG00000017153, ENSGALG00000006790, ENSGALG00000011967, ENSGALG00000009854, ENSGALG00000010537, ENSGALG00000003922,…
ENSGALG00000006099		GOTERM_BP_FAT	GO:0007059~chromosome segregation	54	2.18434e-15	ENSGALG00000016417, ENSGALG00000002781, ENSGALG00000010900, ENSGALG00000000890, ENSGALG00000001491, ENSGALG00000004086, ENSGALG00000017211, ENSGALG00000012160, ENSGALG00000006790, ENSGALG00000011967, ENSGALG00000009854, ENSGALG00000015691, ENSGALG00000003922, ENSGALG00000001506, ENSGALG00000017070, ENSGALG00000013494, ENSGALG00000016468, ENSGALG00000014801, ENSGALG00000007572, ENSGALG00000008233,…
ENSGALG00000003122		GOTERM_BP_FAT	GO:0048285~organelle fission	74	3.76967e-15	ENSGALG00000016417, ENSGALG00000001491, ENSGALG00000004086, ENSGALG00000004516, ENSGALG00000005769, ENSGALG00000027871, ENSGALG00000017211, ENSGALG00000000516, ENSGALG00000013607, ENSGALG00000012160, ENSGALG00000007150, ENSGALG00000006790, ENSGALG00000009854, ENSGALG00000011967, ENSGALG00000006794, ENSGALG00000015691, ENSGALG00000003922, ENSGALG00000001506, ENSGALG00000008713, ENSGALG00000017070,…
ENSGALG00000007260		GOTERM_BP_FAT	GO:0006261~DNA-dependent DNA replication	38	4.90777e-15	ENSGALG00000013784, ENSGALG00000017627, ENSGALG00000016417, ENSGALG00000010030, ENSGALG00000017064, ENSGALG00000000169, ENSGALG00000006037, ENSGALG00000004516, ENSGALG00000013384, ENSGALG00000009228, ENSGALG00000007676, ENSGALG00000016312, ENSGALG00000017211, ENSGALG00000008957, ENSGALG00000028131, ENSGALG00000001298, ENSGALG00000012348, ENSGALG00000015712, ENSGALG00000008585, ENSGALG00000008175,…
ENSGALG00000016984		GOTERM_BP_FAT	GO:0006310~DNA recombination	46	1.72366e-13	ENSGALG00000015912, ENSGALG00000002781, ENSGALG00000015955, ENSGALG00000004516, ENSGALG00000013384, ENSGALG00000007676, ENSGALG00000012756, ENSGALG00000014280, ENSGALG00000017082, ENSGALG00000008383, ENSGALG00000017211, ENSGALG00000003072, ENSGALG00000008957, ENSGALG00000028131, ENSGALG00000001298, ENSGALG00000008585, ENSGALG00000013422, ENSGALG00000016332, ENSGALG00000006794, ENSGALG00000000734,…
ENSGALG00000014696		GOTERM_BP_FAT	GO:0006302~double-strand break repair	43	5.13603e-13	ENSGALG00000015912, ENSGALG00000002781, ENSGALG00000015955, ENSGALG00000004516, ENSGALG00000009228, ENSGALG00000007676, ENSGALG00000012756, ENSGALG00000016312, ENSGALG00000017211, ENSGALG00000008383, ENSGALG00000003072, ENSGALG00000028131, ENSGALG00000001298, ENSGALG00000009913, ENSGALG00000013420, ENSGALG00000008585, ENSGALG00000016332, ENSGALG00000006794, ENSGALG00000012484, ENSGALG00000008938,…
ENSGALG00000017388		GOTERM_BP_FAT	GO:0071103~DNA conformation change	42	3.3291e-12	ENSGALG00000015912, ENSGALG00000017627, ENSGALG00000001491, ENSGALG00000009525, ENSGALG00000006037, ENSGALG00000004516, ENSGALG00000024128, ENSGALG00000016042, ENSGALG00000017082, ENSGALG00000010255, ENSGALG00000027594, ENSGALG00000028131, ENSGALG00000012348, ENSGALG00000001126, ENSGALG00000009913, ENSGALG00000010238, ENSGALG00000004687, ENSGALG00000008584, ENSGALG00000027571, ENSGALG00000006794,…
ENSGALG00000023958		GOTERM_BP_FAT	GO:0000725~recombinational repair	30	4.93828e-12	ENSGALG00000015912, ENSGALG00000002781, ENSGALG00000015955, ENSGALG00000004516, ENSGALG00000012756, ENSGALG00000017211, ENSGALG00000008383, ENSGALG00000003072, ENSGALG00000028131, ENSGALG00000001298, ENSGALG00000008585, ENSGALG00000013422, ENSGALG00000016332, ENSGALG00000006794, ENSGALG00000010356, ENSGALG00000012236, ENSGALG00000016468, ENSGALG00000017073, ENSGALG00000006051, ENSGALG00000015513,…
ENSGALG00000011492		GOTERM_BP_FAT	GO:0006974~cellular response to DNA damage stimulus	89	8.0234e-12	ENSGALG00000015912, ENSGALG00000002781, ENSGALG00000016067, ENSGALG00000000169, ENSGALG00000015955, ENSGALG00000004516, ENSGALG00000012756, ENSGALG00000003325, ENSGALG00000005420, ENSGALG00000016312, ENSGALG00000007520, ENSGALG00000017211, ENSGALG00000008383, ENSGALG00000018967, ENSGALG00000003072, ENSGALG00000012618, ENSGALG00000028131, ENSGALG00000001126, ENSGALG00000009913, ENSGALG00000008938,…
ENSGALG00000005886		GOTERM_BP_FAT	GO:0000724~double-strand break repair via homologous recombination	29	2.07446e-11	ENSGALG00000015912, ENSGALG00000002781, ENSGALG00000015955, ENSGALG00000004516, ENSGALG00000012756, ENSGALG00000017211, ENSGALG00000008383, ENSGALG00000003072, ENSGALG00000028131, ENSGALG00000001298, ENSGALG00000008585, ENSGALG00000016332, ENSGALG00000006794, ENSGALG00000010356, ENSGALG00000012236, ENSGALG00000016468, ENSGALG00000017073, ENSGALG00000006051, ENSGALG00000015513, ENSGALG00000024338,…
ENSGALG00000012998		GOTERM_BP_FAT	GO:0098813~nuclear chromosome segregation	40	4.84485e-11	ENSGALG00000016417, ENSGALG00000001491, ENSGALG00000004086, ENSGALG00000000878, ENSGALG00000002175, ENSGALG00000007676, ENSGALG00000024128, ENSGALG00000005214, ENSGALG00000015633, ENSGALG00000017211, ENSGALG00000001632, ENSGALG00000000632, ENSGALG00000012160, ENSGALG00000004838, ENSGALG00000008585, ENSGALG00000008584, ENSGALG00000009854, ENSGALG00000011967, ENSGALG00000012969, ENSGALG00000011281,…
ENSGALG00000001532		GOTERM_BP_FAT	GO:0007346~regulation of mitotic cell cycle	57	1.75468e-10	ENSGALG00000015912, ENSGALG00000004086, ENSGALG00000004515, ENSGALG00000027871, ENSGALG00000000742, ENSGALG00000005420, ENSGALG00000017211, ENSGALG00000013607, ENSGALG00000006790, ENSGALG00000017153, ENSGALG00000011967, ENSGALG00000009854, ENSGALG00000003922, ENSGALG00000014698, ENSGALG00000008713, ENSGALG00000017073, ENSGALG00000016468, ENSGALG00000006051, ENSGALG00000011881, ENSGALG00000014801,…
ENSGALG00000028069		GOTERM_BP_FAT	GO:0051052~regulation of DNA metabolic process	50	2.14402e-10	ENSGALG00000015912, ENSGALG00000013784, ENSGALG00000016088, ENSGALG00000016417, ENSGALG00000009378, ENSGALG00000017064, ENSGALG00000010346, ENSGALG00000000169, ENSGALG00000004516, ENSGALG00000008249, ENSGALG00000012756, ENSGALG00000004132, ENSGALG00000014280, ENSGALG00000017082, ENSGALG00000017211, ENSGALG00000011637, ENSGALG00000008957, ENSGALG00000009975, ENSGALG00000013041, ENSGALG00000012178,…
ENSGALG00000015705		GOTERM_BP_FAT	GO:0010564~regulation of cell cycle process	65	2.62944e-10	ENSGALG00000015912, ENSGALG00000013784, ENSGALG00000002781, ENSGALG00000004086, ENSGALG00000027871, ENSGALG00000017211, ENSGALG00000013607, ENSGALG00000009201, ENSGALG00000006790, ENSGALG00000017153, ENSGALG00000009854, ENSGALG00000011967, ENSGALG00000017148, ENSGALG00000014698, ENSGALG00000008713, ENSGALG00000017073, ENSGALG00000016468, ENSGALG00000006051, ENSGALG00000011881, ENSGALG00000014801,…
ENSGALG00000005503		GOTERM_BP_FAT	GO:0007067~mitotic nuclear division	50	2.65898e-10	ENSGALG00000016417, ENSGALG00000001491, ENSGALG00000004086, ENSGALG00000005769, ENSGALG00000027871, ENSGALG00000012160, ENSGALG00000006790, ENSGALG00000011967, ENSGALG00000009854, ENSGALG00000015691, ENSGALG00000008713, ENSGALG00000017070, ENSGALG00000013494, ENSGALG00000016468, ENSGALG00000011881, ENSGALG00000014801, ENSGALG00000003438, ENSGALG00000007537, ENSGALG00000008233, ENSGALG00000000970,…
ENSGALG00000005769		GOTERM_BP_FAT	GO:0051321~meiotic cell cycle	31	1.02106e-09	ENSGALG00000015912, ENSGALG00000001491, ENSGALG00000004516, ENSGALG00000007676, ENSGALG00000005214, ENSGALG00000015633, ENSGALG00000017211, ENSGALG00000000516, ENSGALG00000007507, ENSGALG00000013607, ENSGALG00000008957, ENSGALG00000012160, ENSGALG00000009971, ENSGALG00000013064, ENSGALG00000008585, ENSGALG00000013143, ENSGALG00000012533, ENSGALG00000006794, ENSGALG00000011281, ENSGALG00000007768,…
ENSGALG00000001438		GOTERM_BP_FAT	GO:0051726~regulation of cell cycle	88	2.02907e-09	ENSGALG00000015912, ENSGALG00000013784, ENSGALG00000009476, ENSGALG00000002781, ENSGALG00000004086, ENSGALG00000012220, ENSGALG00000004515, ENSGALG00000027871, ENSGALG00000000742, ENSGALG00000005420, ENSGALG00000017211, ENSGALG00000013607, ENSGALG00000009201, ENSGALG00000006790, ENSGALG00000017153, ENSGALG00000009854, ENSGALG00000011967, ENSGALG00000010537, ENSGALG00000017148, ENSGALG00000003922,…
ENSGALG00000002460		GOTERM_BP_FAT	GO:1903046~meiotic cell cycle process	28	4.09076e-09	ENSGALG00000001491, ENSGALG00000004516, ENSGALG00000007676, ENSGALG00000005214, ENSGALG00000015633, ENSGALG00000017211, ENSGALG00000000516, ENSGALG00000007507, ENSGALG00000013607, ENSGALG00000008957, ENSGALG00000012160, ENSGALG00000013064, ENSGALG00000008585, ENSGALG00000012533, ENSGALG00000006794, ENSGALG00000011281, ENSGALG00000007768, ENSGALG00000015691, ENSGALG00000003922, ENSGALG00000001506,…
ENSGALG00000014791		GOTERM_BP_FAT	GO:0033554~cellular response to stress	149	1.43339e-08	ENSGALG00000015912, ENSGALG00000016067, ENSGALG00000000169, ENSGALG00000002909, ENSGALG00000017394, ENSGALG00000012756, ENSGALG00000007659, ENSGALG00000017211, ENSGALG00000008383, ENSGALG00000018967, ENSGALG00000002948, ENSGALG00000028131, ENSGALG00000011962, ENSGALG00000001126, ENSGALG00000006794, ENSGALG00000006194, ENSGALG00000000734, ENSGALG00000002663, ENSGALG00000012259, ENSGALG00000010005,…
ENSGALG00000012199		GOTERM_BP_FAT	GO:0044772~mitotic cell cycle phase transition	45	1.72659e-08	ENSGALG00000015912, ENSGALG00000012405, ENSGALG00000002107, ENSGALG00000027784, ENSGALG00000012220, ENSGALG00000017370, ENSGALG00000002175, ENSGALG00000027871, ENSGALG00000017211, ENSGALG00000007507, ENSGALG00000008957, ENSGALG00000004838, ENSGALG00000016403, ENSGALG00000017153, ENSGALG00000013420, ENSGALG00000011967, ENSGALG00000005198, ENSGALG00000019622, ENSGALG00000009690, ENSGALG00000010537,…
ENSGALG00000001527		GOTERM_BP_FAT	GO:0034502~protein localization to chromosome	17	1.79938e-08	ENSGALG00000015821, ENSGALG00000008812, ENSGALG00000002663, ENSGALG00000016088, ENSGALG00000012405, ENSGALG00000017073, ENSGALG00000016997, ENSGALG00000001632, ENSGALG00000011637, ENSGALG00000009975, ENSGALG00000013041, ENSGALG00000004838, ENSGALG00000003085, ENSGALG00000004794, ENSGALG00000027842, ENSGALG00000016404, ENSGALG00000001942
ENSGALG00000003589		GOTERM_BP_FAT	GO:0051054~positive regulation of DNA metabolic process	31	2.76212e-08	ENSGALG00000015912, ENSGALG00000016088, ENSGALG00000016417, ENSGALG00000009378, ENSGALG00000017064, ENSGALG00000000169, ENSGALG00000010346, ENSGALG00000004516, ENSGALG00000017082, ENSGALG00000017211, ENSGALG00000011637, ENSGALG00000008957, ENSGALG00000009975, ENSGALG00000013041, ENSGALG00000012178, ENSGALG00000013420, ENSGALG00000009854, ENSGALG00000006794, ENSGALG00000012484, ENSGALG00000015821,…
ENSGALG00000010232		GOTERM_BP_FAT	GO:0051301~cell division	48	3.73234e-08	ENSGALG00000012104, ENSGALG00000009378, ENSGALG00000004086, ENSGALG00000010346, ENSGALG00000003231, ENSGALG00000000878, ENSGALG00000017370, ENSGALG00000002175, ENSGALG00000024128, ENSGALG00000005420, ENSGALG00000003113, ENSGALG00000005809, ENSGALG00000001632, ENSGALG00000007507, ENSGALG00000017053, ENSGALG00000027454, ENSGALG00000000534, ENSGALG00000028900, ENSGALG00000008584, ENSGALG00000012533,…
ENSGALG00000011116		GOTERM_BP_FAT	GO:0032392~DNA geometric change	16	4.88446e-08	ENSGALG00000015912, ENSGALG00000017627, ENSGALG00000010745, ENSGALG00000003922, ENSGALG00000009032, ENSGALG00000011492, ENSGALG00000006037, ENSGALG00000004516, ENSGALG00000017082, ENSGALG00000028131, ENSGALG00000012348, ENSGALG00000004037, ENSGALG00000012915, ENSGALG00000009071, ENSGALG00000016676, ENSGALG00000006794
ENSGALG00000010166		GOTERM_BP_FAT	GO:0044770~cell cycle phase transition	46	7.51256e-08	ENSGALG00000015912, ENSGALG00000012405, ENSGALG00000002107, ENSGALG00000027784, ENSGALG00000012220, ENSGALG00000017370, ENSGALG00000002175, ENSGALG00000027871, ENSGALG00000017211, ENSGALG00000007507, ENSGALG00000008957, ENSGALG00000004838, ENSGALG00000016403, ENSGALG00000017153, ENSGALG00000013420, ENSGALG00000011967, ENSGALG00000005198, ENSGALG00000024083, ENSGALG00000019622, ENSGALG00000009690,…
ENSGALG00000008677		GOTERM_BP_FAT	GO:0000819~sister chromatid segregation	30	8.36168e-08	ENSGALG00000016417, ENSGALG00000001491, ENSGALG00000004086, ENSGALG00000000878, ENSGALG00000002175, ENSGALG00000024128, ENSGALG00000017211, ENSGALG00000001632, ENSGALG00000000632, ENSGALG00000012160, ENSGALG00000004838, ENSGALG00000008585, ENSGALG00000008584, ENSGALG00000009854, ENSGALG00000011967, ENSGALG00000012969, ENSGALG00000015691, ENSGALG00000003922, ENSGALG00000013208, ENSGALG00000017070,…
ENSGALG00000015497		GOTERM_BP_FAT	GO:0000070~mitotic sister chromatid segregation	27	9.14129e-08	ENSGALG00000016417, ENSGALG00000001491, ENSGALG00000004086, ENSGALG00000000878, ENSGALG00000002175, ENSGALG00000024128, ENSGALG00000001632, ENSGALG00000000632, ENSGALG00000004838, ENSGALG00000012160, ENSGALG00000008585, ENSGALG00000009854, ENSGALG00000011967, ENSGALG00000008584, ENSGALG00000015691, ENSGALG00000013208, ENSGALG00000017070, ENSGALG00000016468, ENSGALG00000016997, ENSGALG00000014801,…
ENSGALG00000010847		GOTERM_BP_FAT	GO:0006323~DNA packaging	28	3.41171e-07	ENSGALG00000001491, ENSGALG00000006037, ENSGALG00000009525, ENSGALG00000016042, ENSGALG00000024128, ENSGALG00000017082, ENSGALG00000010255, ENSGALG00000027594, ENSGALG00000001126, ENSGALG00000009913, ENSGALG00000010238, ENSGALG00000004687, ENSGALG00000008584, ENSGALG00000027571, ENSGALG00000019553, ENSGALG00000005451, ENSGALG00000015691, ENSGALG00000003922, ENSGALG00000025786, ENSGALG00000011759,…
ENSGALG00000026166		GOTERM_BP_FAT	GO:0007126~meiotic nuclear division	24	3.88865e-07	ENSGALG00000007768, ENSGALG00000015691, ENSGALG00000003922, ENSGALG00000001506, ENSGALG00000015013, ENSGALG00000004516, ENSGALG00000008962, ENSGALG00000012236, ENSGALG00000017073, ENSGALG00000007676, ENSGALG00000005214, ENSGALG00000015633, ENSGALG00000017211, ENSGALG00000000516, ENSGALG00000007507, ENSGALG00000013607, ENSGALG00000008957, ENSGALG00000012160, ENSGALG00000003720, ENSGALG00000008585,…
ENSGALG00000005079		GOTERM_BP_FAT	GO:0051783~regulation of nuclear division	27	4.69664e-07	ENSGALG00000016954, ENSGALG00000015013, ENSGALG00000013208, ENSGALG00000002107, ENSGALG00000009396, ENSGALG00000008713, ENSGALG00000004086, ENSGALG00000027784, ENSGALG00000008962, ENSGALG00000016468, ENSGALG00000016997, ENSGALG00000027871, ENSGALG00000014801, ENSGALG00000013607, ENSGALG00000008233, ENSGALG00000004838, ENSGALG00000009971, ENSGALG00000012178, ENSGALG00000015118, ENSGALG00000006790,…
ENSGALG00000013225		GOTERM_BP_FAT	GO:0000075~cell cycle checkpoint	31	8.03313e-07	ENSGALG00000015912, ENSGALG00000013784, ENSGALG00000004515, ENSGALG00000007676, ENSGALG00000027871, ENSGALG00000017211, ENSGALG00000008957, ENSGALG00000004838, ENSGALG00000013064, ENSGALG00000013422, ENSGALG00000011967, ENSGALG00000009837, ENSGALG00000015874, ENSGALG00000002755, ENSGALG00000002663, ENSGALG00000003922, ENSGALG00000014698, ENSGALG00000008713, ENSGALG00000008962, ENSGALG00000016468,…
ENSGALG00000010368		GOTERM_BP_FAT	GO:0006270~DNA replication initiation	11	8.67977e-07	ENSGALG00000008175, ENSGALG00000015985, ENSGALG00000028131, ENSGALG00000012348, ENSGALG00000006037, ENSGALG00000012915, ENSGALG00000016676, ENSGALG00000006051, ENSGALG00000012546, ENSGALG00000005870, ENSGALG00000016312
ENSGALG00000016801		GOTERM_BP_FAT	GO:0000723~telomere maintenance	21	8.80167e-07	ENSGALG00000015821, ENSGALG00000015912, ENSGALG00000008812, ENSGALG00000016088, ENSGALG00000009032, ENSGALG00000011492, ENSGALG00000004516, ENSGALG00000017073, ENSGALG00000015633, ENSGALG00000014573, ENSGALG00000017211, ENSGALG00000011637, ENSGALG00000009975, ENSGALG00000003072, ENSGALG00000013041, ENSGALG00000006123, ENSGALG00000004037, ENSGALG00000015118, ENSGALG00000009854, ENSGALG00000006794,…
ENSGALG00000011643		GOTERM_BP_FAT	GO:0032200~telomere organization	21	8.80167e-07	ENSGALG00000015821, ENSGALG00000015912, ENSGALG00000008812, ENSGALG00000016088, ENSGALG00000009032, ENSGALG00000011492, ENSGALG00000004516, ENSGALG00000017073, ENSGALG00000015633, ENSGALG00000014573, ENSGALG00000017211, ENSGALG00000011637, ENSGALG00000009975, ENSGALG00000003072, ENSGALG00000013041, ENSGALG00000006123, ENSGALG00000004037, ENSGALG00000015118, ENSGALG00000009854, ENSGALG00000006794,…
ENSGALG00000002985		GOTERM_BP_FAT	GO:0065004~protein-DNA complex assembly	30	9.10004e-07	ENSGALG00000005038, ENSGALG00000009525, ENSGALG00000006037, ENSGALG00000004516, ENSGALG00000016042, ENSGALG00000017082, ENSGALG00000010255, ENSGALG00000001632, ENSGALG00000027594, ENSGALG00000001126, ENSGALG00000027454, ENSGALG00000009913, ENSGALG00000028900, ENSGALG00000010238, ENSGALG00000004687, ENSGALG00000027571, ENSGALG00000005451, ENSGALG00000016609, ENSGALG00000025786, ENSGALG00000013494,…
ENSGALG00000013510		GOTERM_BP_FAT	GO:0007127~meiosis I	16	1.0954e-06	ENSGALG00000007768, ENSGALG00000003922, ENSGALG00000001506, ENSGALG00000008962, ENSGALG00000012236, ENSGALG00000004516, ENSGALG00000017073, ENSGALG00000007676, ENSGALG00000005214, ENSGALG00000015633, ENSGALG00000017211, ENSGALG00000013607, ENSGALG00000008957, ENSGALG00000003720, ENSGALG00000006794, ENSGALG00000012508
ENSGALG00000005232		GOTERM_BP_FAT	GO:0034508~centromere complex assembly	12	1.42109e-06	ENSGALG00000001632, ENSGALG00000005038, ENSGALG00000005451, ENSGALG00000014788, ENSGALG00000011683, ENSGALG00000016609, ENSGALG00000027454, ENSGALG00000010995, ENSGALG00000013494, ENSGALG00000028900, ENSGALG00000004687, ENSGALG00000027842
ENSGALG00000014525		GOTERM_BP_FAT	GO:1901990~regulation of mitotic cell cycle phase transition	31	1.50322e-06	ENSGALG00000015912, ENSGALG00000012405, ENSGALG00000002175, ENSGALG00000027871, ENSGALG00000017211, ENSGALG00000008957, ENSGALG00000004838, ENSGALG00000016403, ENSGALG00000017153, ENSGALG00000011967, ENSGALG00000009690, ENSGALG00000016404, ENSGALG00000002755, ENSGALG00000016954, ENSGALG00000014698, ENSGALG00000002686, ENSGALG00000013208, ENSGALG00000008713, ENSGALG00000016468, ENSGALG00000025810,…
ENSGALG00000014920		GOTERM_BP_FAT	GO:0044786~cell cycle DNA replication	12	2.69479e-06	ENSGALG00000017211, ENSGALG00000015986, ENSGALG00000008957, ENSGALG00000010265, ENSGALG00000028131, ENSGALG00000006123, ENSGALG00000004037, ENSGALG00000008538, ENSGALG00000015712, ENSGALG00000008585, ENSGALG00000013384, ENSGALG00000006051
ENSGALG00000010957		GOTERM_BP_FAT	GO:0032508~DNA duplex unwinding	13	3.08765e-06	ENSGALG00000015912, ENSGALG00000017627, ENSGALG00000003922, ENSGALG00000009032, ENSGALG00000011492, ENSGALG00000006037, ENSGALG00000004516, ENSGALG00000028131, ENSGALG00000012348, ENSGALG00000012915, ENSGALG00000004037, ENSGALG00000016676, ENSGALG00000006794
ENSGALG00000011101		GOTERM_BP_FAT	GO:0071897~DNA biosynthetic process	23	3.63057e-06	ENSGALG00000015821, ENSGALG00000008812, ENSGALG00000016088, ENSGALG00000016417, ENSGALG00000009032, ENSGALG00000000169, ENSGALG00000017064, ENSGALG00000006491, ENSGALG00000014208, ENSGALG00000007665, ENSGALG00000013384, ENSGALG00000008249, ENSGALG00000014573, ENSGALG00000011637, ENSGALG00000009975, ENSGALG00000013041, ENSGALG00000012178, ENSGALG00000009854, ENSGALG00000005554, ENSGALG00000007191,…
ENSGALG00000001799		GOTERM_BP_FAT	GO:0007088~regulation of mitotic nuclear division	23	3.63057e-06	ENSGALG00000016954, ENSGALG00000008713, ENSGALG00000013208, ENSGALG00000002107, ENSGALG00000009396, ENSGALG00000004086, ENSGALG00000027784, ENSGALG00000016468, ENSGALG00000027871, ENSGALG00000016997, ENSGALG00000014801, ENSGALG00000013607, ENSGALG00000008233, ENSGALG00000004838, ENSGALG00000012178, ENSGALG00000015118, ENSGALG00000006790, ENSGALG00000000970, ENSGALG00000001382, ENSGALG00000009854,…
ENSGALG00000013073		GOTERM_BP_FAT	GO:1901987~regulation of cell cycle phase transition	32	4.91738e-06	ENSGALG00000015912, ENSGALG00000012405, ENSGALG00000002175, ENSGALG00000027871, ENSGALG00000017211, ENSGALG00000008957, ENSGALG00000004838, ENSGALG00000016403, ENSGALG00000017153, ENSGALG00000011967, ENSGALG00000024083, ENSGALG00000009690, ENSGALG00000016404, ENSGALG00000002755, ENSGALG00000016954, ENSGALG00000014698, ENSGALG00000002686, ENSGALG00000013208, ENSGALG00000008713, ENSGALG00000016468,…
ENSGALG00000004132		GOTERM_BP_FAT	GO:0022616~DNA strand elongation	10	5.11546e-06	ENSGALG00000017211, ENSGALG00000015912, ENSGALG00000000169, ENSGALG00000004037, ENSGALG00000008538, ENSGALG00000024076, ENSGALG00000013384, ENSGALG00000009228, ENSGALG00000006794, ENSGALG00000016312
ENSGALG00000003510		GOTERM_BP_FAT	GO:0071824~protein-DNA complex subunit organization	30	8.23828e-06	ENSGALG00000005038, ENSGALG00000009525, ENSGALG00000006037, ENSGALG00000004516, ENSGALG00000016042, ENSGALG00000017082, ENSGALG00000010255, ENSGALG00000001632, ENSGALG00000027594, ENSGALG00000001126, ENSGALG00000027454, ENSGALG00000009913, ENSGALG00000028900, ENSGALG00000010238, ENSGALG00000004687, ENSGALG00000027571, ENSGALG00000005451, ENSGALG00000016609, ENSGALG00000025786, ENSGALG00000013494,…
ENSGALG00000003732		GOTERM_BP_FAT	GO:0070192~chromosome organization involved in meiotic cell cycle	12	8.42513e-06	ENSGALG00000017211, ENSGALG00000015691, ENSGALG00000001491, ENSGALG00000003720, ENSGALG00000014439, ENSGALG00000012236, ENSGALG00000004516, ENSGALG00000009553, ENSGALG00000006794, ENSGALG00000005214, ENSGALG00000015633, ENSGALG00000012508
ENSGALG00000002524		GOTERM_BP_FAT	GO:0007093~mitotic cell cycle checkpoint	21	1.14899e-05	ENSGALG00000002755, ENSGALG00000015912, ENSGALG00000003922, ENSGALG00000014698, ENSGALG00000008962, ENSGALG00000016468, ENSGALG00000004515, ENSGALG00000007676, ENSGALG00000027871, ENSGALG00000006631, ENSGALG00000014801, ENSGALG00000017211, ENSGALG00000008233, ENSGALG00000008957, ENSGALG00000002346, ENSGALG00000004838, ENSGALG00000003085, ENSGALG00000006658, ENSGALG00000000970, ENSGALG00000011967,…
ENSGALG00000016921		GOTERM_BP_FAT	GO:0051053~negative regulation of DNA metabolic process	19	1.26766e-05	ENSGALG00000015912, ENSGALG00000002663, ENSGALG00000009032, ENSGALG00000011492, ENSGALG00000010346, ENSGALG00000006491, ENSGALG00000008249, ENSGALG00000008962, ENSGALG00000017073, ENSGALG00000012756, ENSGALG00000014280, ENSGALG00000014573, ENSGALG00000017211, ENSGALG00000008957, ENSGALG00000006123, ENSGALG00000014924, ENSGALG00000008585, ENSGALG00000005554, ENSGALG00000006794
ENSGALG00000014261		GOTERM_BP_FAT	GO:0008380~RNA splicing	37	1.56578e-05	ENSGALG00000006404, ENSGALG00000006216, ENSGALG00000002531, ENSGALG00000003937, ENSGALG00000010361, ENSGALG00000001802, ENSGALG00000007170, ENSGALG00000006113, ENSGALG00000000533, ENSGALG00000011036, ENSGALG00000005525, ENSGALG00000017357, ENSGALG00000015105, ENSGALG00000006843, ENSGALG00000011857, ENSGALG00000015200, ENSGALG00000005552, ENSGALG00000003385, ENSGALG00000001540, ENSGALG00000028409,…
ENSGALG00000012259		GOTERM_BP_FAT	GO:0045930~negative regulation of mitotic cell cycle	28	1.98592e-05	ENSGALG00000015912, ENSGALG00000012405, ENSGALG00000007676, ENSGALG00000004515, ENSGALG00000027871, ENSGALG00000017211, ENSGALG00000008957, ENSGALG00000004838, ENSGALG00000011967, ENSGALG00000015874, ENSGALG00000016404, ENSGALG00000002755, ENSGALG00000016954, ENSGALG00000003922, ENSGALG00000014698, ENSGALG00000016627, ENSGALG00000008962, ENSGALG00000016468, ENSGALG00000016997, ENSGALG00000006631,…
ENSGALG00000016497		GOTERM_BP_FAT	GO:2000278~regulation of DNA biosynthetic process	16	2.22861e-05	ENSGALG00000015821, ENSGALG00000008812, ENSGALG00000016088, ENSGALG00000016417, ENSGALG00000009032, ENSGALG00000017064, ENSGALG00000006491, ENSGALG00000014208, ENSGALG00000008249, ENSGALG00000014573, ENSGALG00000011637, ENSGALG00000009975, ENSGALG00000013041, ENSGALG00000012178, ENSGALG00000009854, ENSGALG00000005554
ENSGALG00000011980		GOTERM_BP_FAT	GO:0071459~protein localization to chromosome, centromeric region	7	3.53684e-05	ENSGALG00000001632, ENSGALG00000004838, ENSGALG00000003085, ENSGALG00000016997, ENSGALG00000027842, ENSGALG00000016404, ENSGALG00000001942
ENSGALG00000003672		GOTERM_BP_FAT	GO:0090670~RNA localization to Cajal body	8	3.65298e-05	ENSGALG00000015821, ENSGALG00000011637, ENSGALG00000016088, ENSGALG00000008812, ENSGALG00000009975, ENSGALG00000013041, ENSGALG00000005931, ENSGALG00000024261
ENSGALG00000015860		GOTERM_BP_FAT	GO:0090671~telomerase RNA localization to Cajal body	8	3.65298e-05	ENSGALG00000015821, ENSGALG00000011637, ENSGALG00000016088, ENSGALG00000008812, ENSGALG00000009975, ENSGALG00000013041, ENSGALG00000005931, ENSGALG00000024261
ENSGALG00000000102		GOTERM_BP_FAT	GO:0051383~kinetochore organization	8	3.65298e-05	ENSGALG00000001632, ENSGALG00000014788, ENSGALG00000015691, ENSGALG00000011683, ENSGALG00000027454, ENSGALG00000028900, ENSGALG00000009553, ENSGALG00000027842
ENSGALG00000011292		GOTERM_BP_FAT	GO:1904874~positive regulation of telomerase RNA localization to Cajal body	8	3.65298e-05	ENSGALG00000015821, ENSGALG00000011637, ENSGALG00000016088, ENSGALG00000008812, ENSGALG00000009975, ENSGALG00000013041, ENSGALG00000005931, ENSGALG00000024261
ENSGALG00000026380		GOTERM_BP_FAT	GO:0090672~telomerase RNA localization	8	3.65298e-05	ENSGALG00000015821, ENSGALG00000011637, ENSGALG00000016088, ENSGALG00000008812, ENSGALG00000009975, ENSGALG00000013041, ENSGALG00000005931, ENSGALG00000024261
ENSGALG00000006567		GOTERM_BP_FAT	GO:1904872~regulation of telomerase RNA localization to Cajal body	8	3.65298e-05	ENSGALG00000015821, ENSGALG00000011637, ENSGALG00000016088, ENSGALG00000008812, ENSGALG00000009975, ENSGALG00000013041, ENSGALG00000005931, ENSGALG00000024261
ENSGALG00000014897		GOTERM_BP_FAT	GO:0090068~positive regulation of cell cycle process	24	5.56549e-05	ENSGALG00000016954, ENSGALG00000002781, ENSGALG00000014698, ENSGALG00000008713, ENSGALG00000015013, ENSGALG00000002107, ENSGALG00000002175, ENSGALG00000007354, ENSGALG00000016468, ENSGALG00000016997, ENSGALG00000006051, ENSGALG00000014801, ENSGALG00000009157, ENSGALG00000010195, ENSGALG00000010265, ENSGALG00000012178, ENSGALG00000016403, ENSGALG00000015118, ENSGALG00000017153, ENSGALG00000008095,…
ENSGALG00000002948		GOTERM_BP_FAT	GO:0010948~negative regulation of cell cycle process	26	6.76939e-05	ENSGALG00000002755, ENSGALG00000007241, ENSGALG00000015912, ENSGALG00000016954, ENSGALG00000014698, ENSGALG00000012405, ENSGALG00000008962, ENSGALG00000016468, ENSGALG00000016997, ENSGALG00000006631, ENSGALG00000014801, ENSGALG00000003786, ENSGALG00000017211, ENSGALG00000013607, ENSGALG00000008233, ENSGALG00000008957, ENSGALG00000002346, ENSGALG00000010265, ENSGALG00000009201, ENSGALG00000004838,…
ENSGALG00000027684		GOTERM_BP_FAT	GO:0032204~regulation of telomere maintenance	14	7.20093e-05	ENSGALG00000014573, ENSGALG00000017211, ENSGALG00000015821, ENSGALG00000015912, ENSGALG00000011637, ENSGALG00000009975, ENSGALG00000016088, ENSGALG00000008812, ENSGALG00000013041, ENSGALG00000009032, ENSGALG00000006123, ENSGALG00000011492, ENSGALG00000009854, ENSGALG00000006794
ENSGALG00000008586		GOTERM_BP_FAT	GO:1990173~protein localization to nucleoplasm	6	7.81045e-05	ENSGALG00000015821, ENSGALG00000011637, ENSGALG00000016088, ENSGALG00000008812, ENSGALG00000009975, ENSGALG00000013041
ENSGALG00000015874		GOTERM_BP_FAT	GO:1903405~protein localization to nuclear body	6	7.81045e-05	ENSGALG00000015821, ENSGALG00000011637, ENSGALG00000016088, ENSGALG00000008812, ENSGALG00000009975, ENSGALG00000013041
ENSGALG00000015249		GOTERM_BP_FAT	GO:1904867~protein localization to Cajal body	6	7.81045e-05	ENSGALG00000015821, ENSGALG00000011637, ENSGALG00000016088, ENSGALG00000008812, ENSGALG00000009975, ENSGALG00000013041
ENSGALG00000017652		GOTERM_BP_FAT	GO:1904871~positive regulation of protein localization to Cajal body	6	7.81045e-05	ENSGALG00000015821, ENSGALG00000011637, ENSGALG00000016088, ENSGALG00000008812, ENSGALG00000009975, ENSGALG00000013041
ENSGALG00000010538		GOTERM_BP_FAT	GO:1904869~regulation of protein localization to Cajal body	6	7.81045e-05	ENSGALG00000015821, ENSGALG00000011637, ENSGALG00000016088, ENSGALG00000008812, ENSGALG00000009975, ENSGALG00000013041
ENSGALG00000006530		GOTERM_BP_FAT	GO:0006403~RNA localization	23	7.89894e-05	ENSGALG00000003010, ENSGALG00000015821, ENSGALG00000016088, ENSGALG00000008812, ENSGALG00000002663, ENSGALG00000002689, ENSGALG00000003688, ENSGALG00000002107, ENSGALG00000001293, ENSGALG00000001803, ENSGALG00000011637, ENSGALG00000009975, ENSGALG00000013041, ENSGALG00000009934, ENSGALG00000005931, ENSGALG00000002087, ENSGALG00000011091, ENSGALG00000011036, ENSGALG00000012462, ENSGALG00000015712,…
ENSGALG00000003180		GOTERM_BP_FAT	GO:0070199~establishment of protein localization to chromosome	8	7.95228e-05	ENSGALG00000015821, ENSGALG00000011637, ENSGALG00000016088, ENSGALG00000008812, ENSGALG00000009975, ENSGALG00000013041, ENSGALG00000017073, ENSGALG00000004794
ENSGALG00000005655		GOTERM_BP_FAT	GO:0006271~DNA strand elongation involved in DNA replication	7	9.64132e-05	ENSGALG00000000169, ENSGALG00000004037, ENSGALG00000008538, ENSGALG00000024076, ENSGALG00000013384, ENSGALG00000009228, ENSGALG00000016312
ENSGALG00000010152		GOTERM_BP_FAT	GO:0031570~DNA integrity checkpoint	20	0.000101867	ENSGALG00000015912, ENSGALG00000002755, ENSGALG00000013784, ENSGALG00000002663, ENSGALG00000003922, ENSGALG00000014698, ENSGALG00000008962, ENSGALG00000007676, ENSGALG00000006631, ENSGALG00000017211, ENSGALG00000024338, ENSGALG00000008957, ENSGALG00000002346, ENSGALG00000004037, ENSGALG00000003085, ENSGALG00000006658, ENSGALG00000000970, ENSGALG00000013422, ENSGALG00000014982, ENSGALG00000009837
ENSGALG00000015632		GOTERM_BP_FAT	GO:1901991~negative regulation of mitotic cell cycle phase transition	19	0.000116341	ENSGALG00000002755, ENSGALG00000015912, ENSGALG00000016954, ENSGALG00000014698, ENSGALG00000012405, ENSGALG00000016468, ENSGALG00000016997, ENSGALG00000006631, ENSGALG00000014801, ENSGALG00000003786, ENSGALG00000017211, ENSGALG00000008233, ENSGALG00000008957, ENSGALG00000002346, ENSGALG00000010265, ENSGALG00000004838, ENSGALG00000003085, ENSGALG00000006658, ENSGALG00000011967
ENSGALG00000011904		GOTERM_BP_FAT	GO:0033044~regulation of chromosome organization	34	0.000127156	ENSGALG00000015912, ENSGALG00000016373, ENSGALG00000016088, ENSGALG00000002781, ENSGALG00000004132, ENSGALG00000014280, ENSGALG00000001803, ENSGALG00000017211, ENSGALG00000011637, ENSGALG00000009975, ENSGALG00000013041, ENSGALG00000004838, ENSGALG00000009854, ENSGALG00000011967, ENSGALG00000006794, ENSGALG00000001595, ENSGALG00000015821, ENSGALG00000008812, ENSGALG00000009032, ENSGALG00000013208,…
ENSGALG00000005290		GOTERM_BP_FAT	GO:0000375~RNA splicing, via transesterification reactions	29	0.000134595	ENSGALG00000006404, ENSGALG00000006216, ENSGALG00000002531, ENSGALG00000003937, ENSGALG00000007170, ENSGALG00000011036, ENSGALG00000017357, ENSGALG00000015105, ENSGALG00000006843, ENSGALG00000011857, ENSGALG00000015200, ENSGALG00000003385, ENSGALG00000005552, ENSGALG00000001540, ENSGALG00000028409, ENSGALG00000006531, ENSGALG00000001500, ENSGALG00000007250, ENSGALG00000013821, ENSGALG00000005507,…
ENSGALG00000012508		GOTERM_BP_FAT	GO:0000377~RNA splicing, via transesterification reactions with bulged adenosine as nucleophile	29	0.000134595	ENSGALG00000006404, ENSGALG00000006216, ENSGALG00000002531, ENSGALG00000003937, ENSGALG00000007170, ENSGALG00000011036, ENSGALG00000017357, ENSGALG00000015105, ENSGALG00000006843, ENSGALG00000011857, ENSGALG00000015200, ENSGALG00000003385, ENSGALG00000005552, ENSGALG00000001540, ENSGALG00000028409, ENSGALG00000006531, ENSGALG00000001500, ENSGALG00000007250, ENSGALG00000013821, ENSGALG00000005507,…
ENSGALG00000019622		GOTERM_BP_FAT	GO:0000398~mRNA splicing, via spliceosome	29	0.000134595	ENSGALG00000006404, ENSGALG00000006216, ENSGALG00000002531, ENSGALG00000003937, ENSGALG00000007170, ENSGALG00000011036, ENSGALG00000017357, ENSGALG00000015105, ENSGALG00000006843, ENSGALG00000011857, ENSGALG00000015200, ENSGALG00000003385, ENSGALG00000005552, ENSGALG00000001540, ENSGALG00000028409, ENSGALG00000006531, ENSGALG00000001500, ENSGALG00000007250, ENSGALG00000013821, ENSGALG00000005507,…
ENSGALG00000002908		GOTERM_BP_FAT	GO:0045132~meiotic chromosome segregation	12	0.000167241	ENSGALG00000017211, ENSGALG00000015691, ENSGALG00000003922, ENSGALG00000001506, ENSGALG00000003720, ENSGALG00000012236, ENSGALG00000009553, ENSGALG00000007676, ENSGALG00000011281, ENSGALG00000005214, ENSGALG00000015633, ENSGALG00000012508
ENSGALG00000026395		GOTERM_BP_FAT	GO:0006397~mRNA processing	39	0.000168862	ENSGALG00000006404, ENSGALG00000001555, ENSGALG00000006216, ENSGALG00000002531, ENSGALG00000003937, ENSGALG00000010361, ENSGALG00000001802, ENSGALG00000007170, ENSGALG00000008265, ENSGALG00000006113, ENSGALG00000000533, ENSGALG00000011036, ENSGALG00000005525, ENSGALG00000015712, ENSGALG00000017357, ENSGALG00000015105, ENSGALG00000006843, ENSGALG00000011857, ENSGALG00000015200, ENSGALG00000005552,…
ENSGALG00000006531		GOTERM_BP_FAT	GO:0050684~regulation of mRNA processing	15	0.000172082	ENSGALG00000015200, ENSGALG00000006216, ENSGALG00000000890, ENSGALG00000006531, ENSGALG00000001803, ENSGALG00000001802, ENSGALG00000013365, ENSGALG00000004192, ENSGALG00000002087, ENSGALG00000006457, ENSGALG00000006512, ENSGALG00000000533, ENSGALG00000011036, ENSGALG00000017357, ENSGALG00000004696
ENSGALG00000010973		GOTERM_BP_FAT	GO:0031497~chromatin assembly	20	0.000186817	ENSGALG00000005451, ENSGALG00000006037, ENSGALG00000025786, ENSGALG00000009525, ENSGALG00000011759, ENSGALG00000016042, ENSGALG00000017082, ENSGALG00000010255, ENSGALG00000011783, ENSGALG00000027594, ENSGALG00000027064, ENSGALG00000001126, ENSGALG00000010995, ENSGALG00000009913, ENSGALG00000010238, ENSGALG00000004687, ENSGALG00000027571, ENSGALG00000004794, ENSGALG00000027382, ENSGALG00000027842
ENSGALG00000006267		GOTERM_BP_FAT	GO:0006325~chromatin organization	60	0.000187372	ENSGALG00000002781, ENSGALG00000016067, ENSGALG00000006037, ENSGALG00000004132, ENSGALG00000003277, ENSGALG00000014023, ENSGALG00000016546, ENSGALG00000001126, ENSGALG00000009913, ENSGALG00000010238, ENSGALG00000027571, ENSGALG00000001595, ENSGALG00000002460, ENSGALG00000006099, ENSGALG00000027425, ENSGALG00000011783, ENSGALG00000024338, ENSGALG00000015705, ENSGALG00000016705, ENSGALG00000000970,…
ENSGALG00000005105		GOTERM_BP_FAT	GO:0016071~mRNA metabolic process	49	0.000203904	ENSGALG00000001555, ENSGALG00000006404, ENSGALG00000000890, ENSGALG00000006216, ENSGALG00000002531, ENSGALG00000003937, ENSGALG00000016390, ENSGALG00000010361, ENSGALG00000001803, ENSGALG00000001802, ENSGALG00000004192, ENSGALG00000007170, ENSGALG00000008265, ENSGALG00000006113, ENSGALG00000000533, ENSGALG00000005525, ENSGALG00000011036, ENSGALG00000015712, ENSGALG00000017357, ENSGALG00000015105,…
ENSGALG00000002103		GOTERM_BP_FAT	GO:0070200~establishment of protein localization to telomere	7	0.000219062	ENSGALG00000015821, ENSGALG00000011637, ENSGALG00000016088, ENSGALG00000008812, ENSGALG00000009975, ENSGALG00000013041, ENSGALG00000017073
ENSGALG00000002563		GOTERM_BP_FAT	GO:0022613~ribonucleoprotein complex biogenesis	47	0.000230098	ENSGALG00000011543, ENSGALG00000008765, ENSGALG00000026038, ENSGALG00000014791, ENSGALG00000003373, ENSGALG00000003937, ENSGALG00000016024, ENSGALG00000005420, ENSGALG00000003355, ENSGALG00000014445, ENSGALG00000000650, ENSGALG00000002985, ENSGALG00000009045, ENSGALG00000024261, ENSGALG00000015105, ENSGALG00000015043, ENSGALG00000029152, ENSGALG00000006974, ENSGALG00000016930, ENSGALG00000011857,…
ENSGALG00000013537		GOTERM_BP_FAT	GO:0006275~regulation of DNA replication	17	0.000231941	ENSGALG00000013784, ENSGALG00000002663, ENSGALG00000016417, ENSGALG00000009378, ENSGALG00000000169, ENSGALG00000010346, ENSGALG00000017064, ENSGALG00000003642, ENSGALG00000017073, ENSGALG00000006051, ENSGALG00000006631, ENSGALG00000017211, ENSGALG00000008957, ENSGALG00000010265, ENSGALG00000004037, ENSGALG00000012178, ENSGALG00000008585
ENSGALG00000008521		GOTERM_BP_FAT	GO:1904851~positive regulation of establishment of protein localization to telomere	6	0.000249033	ENSGALG00000015821, ENSGALG00000011637, ENSGALG00000016088, ENSGALG00000008812, ENSGALG00000009975, ENSGALG00000013041
ENSGALG00000008623		GOTERM_BP_FAT	GO:0070202~regulation of establishment of protein localization to chromosome	6	0.000249033	ENSGALG00000015821, ENSGALG00000011637, ENSGALG00000016088, ENSGALG00000008812, ENSGALG00000009975, ENSGALG00000013041
ENSGALG00000003922		GOTERM_BP_FAT	GO:1904816~positive regulation of protein localization to chromosome, telomeric region	6	0.000249033	ENSGALG00000015821, ENSGALG00000011637, ENSGALG00000016088, ENSGALG00000008812, ENSGALG00000009975, ENSGALG00000013041
ENSGALG00000003681		GOTERM_BP_FAT	GO:0070203~regulation of establishment of protein localization to telomere	6	0.000249033	ENSGALG00000015821, ENSGALG00000011637, ENSGALG00000016088, ENSGALG00000008812, ENSGALG00000009975, ENSGALG00000013041
ENSGALG00000004110		GOTERM_BP_FAT	GO:0044839~cell cycle G2/M phase transition	18	0.000251933	ENSGALG00000015912, ENSGALG00000010023, ENSGALG00000008713, ENSGALG00000017370, ENSGALG00000002175, ENSGALG00000006051, ENSGALG00000025810, ENSGALG00000011881, ENSGALG00000006631, ENSGALG00000017211, ENSGALG00000007507, ENSGALG00000008957, ENSGALG00000002346, ENSGALG00000003085, ENSGALG00000006658, ENSGALG00000013420, ENSGALG00000000970, ENSGALG00000009690
ENSGALG00000004538		GOTERM_BP_FAT	GO:0006396~RNA processing	70	0.00025298	ENSGALG00000001555, ENSGALG00000008765, ENSGALG00000026038, ENSGALG00000003937, ENSGALG00000010361, ENSGALG00000002985, ENSGALG00000009045, ENSGALG00000013064, ENSGALG00000005525, ENSGALG00000011036, ENSGALG00000012591, ENSGALG00000015712, ENSGALG00000017357, ENSGALG00000016930, ENSGALG00000015200, ENSGALG00000001540, ENSGALG00000007704, ENSGALG00000028409, ENSGALG00000013510, ENSGALG00000001500,…
ENSGALG00000027983		GOTERM_BP_FAT	GO:1901988~negative regulation of cell cycle phase transition	19	0.000265514	ENSGALG00000002755, ENSGALG00000015912, ENSGALG00000016954, ENSGALG00000014698, ENSGALG00000012405, ENSGALG00000016468, ENSGALG00000016997, ENSGALG00000006631, ENSGALG00000014801, ENSGALG00000003786, ENSGALG00000017211, ENSGALG00000008233, ENSGALG00000008957, ENSGALG00000002346, ENSGALG00000010265, ENSGALG00000004838, ENSGALG00000003085, ENSGALG00000006658, ENSGALG00000011967
ENSGALG00000015666		GOTERM_BP_FAT	GO:0045786~negative regulation of cell cycle	38	0.000287484	ENSGALG00000015912, ENSGALG00000007241, ENSGALG00000002781, ENSGALG00000009476, ENSGALG00000012405, ENSGALG00000012220, ENSGALG00000004515, ENSGALG00000007676, ENSGALG00000027871, ENSGALG00000017211, ENSGALG00000009626, ENSGALG00000013607, ENSGALG00000008957, ENSGALG00000009201, ENSGALG00000004838, ENSGALG00000016403, ENSGALG00000008585, ENSGALG00000011967, ENSGALG00000010537, ENSGALG00000015874,…
ENSGALG00000016114		GOTERM_BP_FAT	GO:0032206~positive regulation of telomere maintenance	11	0.000301372	ENSGALG00000017211, ENSGALG00000015912, ENSGALG00000015821, ENSGALG00000011637, ENSGALG00000016088, ENSGALG00000008812, ENSGALG00000009975, ENSGALG00000013041, ENSGALG00000006123, ENSGALG00000009854, ENSGALG00000006794
ENSGALG00000012481		GOTERM_BP_FAT	GO:0045787~positive regulation of cell cycle	29	0.000351438	ENSGALG00000002781, ENSGALG00000002107, ENSGALG00000002175, ENSGALG00000013568, ENSGALG00000010195, ENSGALG00000012178, ENSGALG00000016403, ENSGALG00000017153, ENSGALG00000013422, ENSGALG00000011967, ENSGALG00000008584, ENSGALG00000005198, ENSGALG00000016404, ENSGALG00000016954, ENSGALG00000014698, ENSGALG00000015013, ENSGALG00000008713, ENSGALG00000007354, ENSGALG00000016468, ENSGALG00000017073,…
ENSGALG00000004266		GOTERM_BP_FAT	GO:0006334~nucleosome assembly	18	0.000377628	ENSGALG00000006037, ENSGALG00000025786, ENSGALG00000009525, ENSGALG00000011759, ENSGALG00000016042, ENSGALG00000010255, ENSGALG00000011783, ENSGALG00000027594, ENSGALG00000027064, ENSGALG00000001126, ENSGALG00000010995, ENSGALG00000009913, ENSGALG00000010238, ENSGALG00000004687, ENSGALG00000027571, ENSGALG00000004794, ENSGALG00000027382, ENSGALG00000027842
ENSGALG00000007113		GOTERM_BP_FAT	GO:0006282~regulation of DNA repair	14	0.000400244	ENSGALG00000000169, ENSGALG00000004516, ENSGALG00000012756, ENSGALG00000017082, ENSGALG00000015705, ENSGALG00000010957, ENSGALG00000012684, ENSGALG00000006123, ENSGALG00000014924, ENSGALG00000013420, ENSGALG00000000970, ENSGALG00000026776, ENSGALG00000011292, ENSGALG00000012484
ENSGALG00000026383		GOTERM_BP_FAT	GO:0051297~centrosome organization	18	0.000458628	ENSGALG00000017148, ENSGALG00000007241, ENSGALG00000007768, ENSGALG00000005642, ENSGALG00000002107, ENSGALG00000004086, ENSGALG00000005302, ENSGALG00000016468, ENSGALG00000017073, ENSGALG00000003727, ENSGALG00000001761, ENSGALG00000010195, ENSGALG00000009201, ENSGALG00000013776, ENSGALG00000006790, ENSGALG00000000970, ENSGALG00000009854, ENSGALG00000015091
ENSGALG00000021273		GOTERM_BP_FAT	GO:0033260~nuclear DNA replication	8	0.000482688	ENSGALG00000015986, ENSGALG00000028131, ENSGALG00000006123, ENSGALG00000004037, ENSGALG00000008538, ENSGALG00000015712, ENSGALG00000013384, ENSGALG00000006051
ENSGALG00000011504		GOTERM_BP_FAT	GO:1904814~regulation of protein localization to chromosome, telomeric region	6	0.000605141	ENSGALG00000015821, ENSGALG00000011637, ENSGALG00000016088, ENSGALG00000008812, ENSGALG00000009975, ENSGALG00000013041
ENSGALG00000013408		GOTERM_BP_FAT	GO:0045814~negative regulation of gene expression, epigenetic	14	0.000651492	ENSGALG00000028417, ENSGALG00000016373, ENSGALG00000024338, ENSGALG00000005451, ENSGALG00000014023, ENSGALG00000012405, ENSGALG00000027315, ENSGALG00000009525, ENSGALG00000009913, ENSGALG00000026738, ENSGALG00000004132, ENSGALG00000004794, ENSGALG00000027425, ENSGALG00000014280
ENSGALG00000016100		GOTERM_BP_FAT	GO:0006333~chromatin assembly or disassembly	20	0.000656614	ENSGALG00000005451, ENSGALG00000006037, ENSGALG00000025786, ENSGALG00000009525, ENSGALG00000011759, ENSGALG00000016042, ENSGALG00000017082, ENSGALG00000010255, ENSGALG00000011783, ENSGALG00000027594, ENSGALG00000027064, ENSGALG00000001126, ENSGALG00000010995, ENSGALG00000009913, ENSGALG00000010238, ENSGALG00000004687, ENSGALG00000027571, ENSGALG00000004794, ENSGALG00000027382, ENSGALG00000027842
ENSGALG00000027198		GOTERM_BP_FAT	GO:2000779~regulation of double-strand break repair	9	0.000672361	ENSGALG00000015705, ENSGALG00000012684, ENSGALG00000006123, ENSGALG00000013420, ENSGALG00000014924, ENSGALG00000000970, ENSGALG00000004516, ENSGALG00000012756, ENSGALG00000012484
ENSGALG00000009493		GOTERM_BP_FAT	GO:0007098~centrosome cycle	15	0.000720638	ENSGALG00000017148, ENSGALG00000007241, ENSGALG00000007768, ENSGALG00000005642, ENSGALG00000002107, ENSGALG00000004086, ENSGALG00000005302, ENSGALG00000016468, ENSGALG00000017073, ENSGALG00000010195, ENSGALG00000009201, ENSGALG00000013776, ENSGALG00000006790, ENSGALG00000000970, ENSGALG00000009854
ENSGALG00000002282		GOTERM_BP_FAT	GO:0042127~regulation of cell proliferation	104	0.000742411	ENSGALG00000015912, ENSGALG00000004618, ENSGALG00000015910, ENSGALG00000016067, ENSGALG00000009378, ENSGALG00000011423, ENSGALG00000018967, ENSGALG00000000949, ENSGALG00000023303, ENSGALG00000010829, ENSGALG00000010001, ENSGALG00000006491, ENSGALG00000005263, ENSGALG00000017070, ENSGALG00000006051, ENSGALG00000023626, ENSGALG00000010700, ENSGALG00000007777, ENSGALG00000009398, ENSGALG00000006216,…
ENSGALG00000015138		GOTERM_BP_FAT	GO:0044843~cell cycle G1/S phase transition	21	0.000747793	ENSGALG00000002755, ENSGALG00000016954, ENSGALG00000014698, ENSGALG00000012405, ENSGALG00000002686, ENSGALG00000002107, ENSGALG00000027784, ENSGALG00000007665, ENSGALG00000012220, ENSGALG00000002175, ENSGALG00000016997, ENSGALG00000003786, ENSGALG00000010265, ENSGALG00000015985, ENSGALG00000016403, ENSGALG00000017153, ENSGALG00000014982, ENSGALG00000005198, ENSGALG00000019622, ENSGALG00000010537,…
ENSGALG00000008039		GOTERM_BP_FAT	GO:0070198~protein localization to chromosome, telomeric region	8	0.000778903	ENSGALG00000015821, ENSGALG00000011637, ENSGALG00000016088, ENSGALG00000002663, ENSGALG00000008812, ENSGALG00000009975, ENSGALG00000013041, ENSGALG00000017073
ENSGALG00000011593		GOTERM_BP_FAT	GO:0030261~chromosome condensation	8	0.000778903	ENSGALG00000015691, ENSGALG00000003922, ENSGALG00000001491, ENSGALG00000014439, ENSGALG00000009553, ENSGALG00000008584, ENSGALG00000024128, ENSGALG00000019553
ENSGALG00000012744		GOTERM_BP_FAT	GO:0010833~telomere maintenance via telomere lengthening	11	0.000794756	ENSGALG00000014573, ENSGALG00000015821, ENSGALG00000011637, ENSGALG00000016088, ENSGALG00000008812, ENSGALG00000009975, ENSGALG00000013041, ENSGALG00000009032, ENSGALG00000004516, ENSGALG00000009854, ENSGALG00000006794
ENSGALG00000011493		GOTERM_BP_FAT	GO:0006342~chromatin silencing	13	0.000918047	ENSGALG00000028417, ENSGALG00000016373, ENSGALG00000024338, ENSGALG00000005451, ENSGALG00000014023, ENSGALG00000027315, ENSGALG00000009525, ENSGALG00000009913, ENSGALG00000026738, ENSGALG00000004132, ENSGALG00000004794, ENSGALG00000027425, ENSGALG00000014280
ENSGALG00000014992		GOTERM_BP_FAT	GO:0010389~regulation of G2/M transition of mitotic cell cycle	12	0.00100397	ENSGALG00000017211, ENSGALG00000015912, ENSGALG00000008957, ENSGALG00000002346, ENSGALG00000003085, ENSGALG00000006658, ENSGALG00000002175, ENSGALG00000025810, ENSGALG00000006051, ENSGALG00000011881, ENSGALG00000009690, ENSGALG00000006631
ENSGALG00000002756		GOTERM_BP_FAT	GO:0016126~sterol biosynthetic process	10	0.00106647	ENSGALG00000007109, ENSGALG00000009365, ENSGALG00000009305, ENSGALG00000009560, ENSGALG00000028880, ENSGALG00000014862, ENSGALG00000017394, ENSGALG00000016665, ENSGALG00000010798, ENSGALG00000004106
ENSGALG00000006889		GOTERM_BP_FAT	GO:0042254~ribosome biogenesis	32	0.00108942	ENSGALG00000011543, ENSGALG00000008765, ENSGALG00000026038, ENSGALG00000014791, ENSGALG00000003373, ENSGALG00000016024, ENSGALG00000005420, ENSGALG00000003355, ENSGALG00000014445, ENSGALG00000002985, ENSGALG00000000650, ENSGALG00000009045, ENSGALG00000024261, ENSGALG00000015043, ENSGALG00000029152, ENSGALG00000006974, ENSGALG00000016930, ENSGALG00000007704, ENSGALG00000003906, ENSGALG00000013510,…
ENSGALG00000010431		GOTERM_BP_FAT	GO:0007017~microtubule-based process	58	0.00111061	ENSGALG00000014261, ENSGALG00000028373, ENSGALG00000004086, ENSGALG00000003231, ENSGALG00000011423, ENSGALG00000013607, ENSGALG00000008318, ENSGALG00000009201, ENSGALG00000008281, ENSGALG00000012160, ENSGALG00000006790, ENSGALG00000012462, ENSGALG00000009854, ENSGALG00000013268, ENSGALG00000011324, ENSGALG00000017148, ENSGALG00000008713, ENSGALG00000017073, ENSGALG00000016468, ENSGALG00000014801,…
ENSGALG00000010430		GOTERM_BP_FAT	GO:0031023~microtubule organizing center organization	18	0.00112627	ENSGALG00000017148, ENSGALG00000007241, ENSGALG00000007768, ENSGALG00000005642, ENSGALG00000002107, ENSGALG00000004086, ENSGALG00000005302, ENSGALG00000016468, ENSGALG00000017073, ENSGALG00000003727, ENSGALG00000001761, ENSGALG00000010195, ENSGALG00000009201, ENSGALG00000013776, ENSGALG00000006790, ENSGALG00000000970, ENSGALG00000009854, ENSGALG00000015091
ENSGALG00000005519		GOTERM_BP_FAT	GO:0009130~pyrimidine nucleoside monophosphate biosynthetic process	6	0.00124105	ENSGALG00000004954, ENSGALG00000003510, ENSGALG00000000802, ENSGALG00000014897, ENSGALG00000003732, ENSGALG00000013073
ENSGALG00000007191		GOTERM_BP_FAT	GO:0007076~mitotic chromosome condensation	6	0.00124105	ENSGALG00000015691, ENSGALG00000001491, ENSGALG00000014439, ENSGALG00000009553, ENSGALG00000008584, ENSGALG00000024128
ENSGALG00000000086		GOTERM_BP_FAT	GO:0051382~kinetochore assembly	6	0.00124105	ENSGALG00000001632, ENSGALG00000014788, ENSGALG00000011683, ENSGALG00000027454, ENSGALG00000028900, ENSGALG00000027842
ENSGALG00000026183		GOTERM_BP_FAT	GO:0000226~microtubule cytoskeleton organization	42	0.0012602	ENSGALG00000007241, ENSGALG00000005642, ENSGALG00000028373, ENSGALG00000002107, ENSGALG00000004086, ENSGALG00000003231, ENSGALG00000000878, ENSGALG00000027784, ENSGALG00000011423, ENSGALG00000003113, ENSGALG00000013607, ENSGALG00000008318, ENSGALG00000010195, ENSGALG00000009201, ENSGALG00000012160, ENSGALG00000008281, ENSGALG00000013565, ENSGALG00000006790, ENSGALG00000008584, ENSGALG00000009854,…
ENSGALG00000026776		GOTERM_BP_FAT	GO:0031572~G2 DNA damage checkpoint	9	0.00140303	ENSGALG00000017211, ENSGALG00000015912, ENSGALG00000008957, ENSGALG00000002346, ENSGALG00000003085, ENSGALG00000006658, ENSGALG00000000970, ENSGALG00000014982, ENSGALG00000009837
ENSGALG00000006631		GOTERM_BP_FAT	GO:2001020~regulation of response to DNA damage stimulus	20	0.00143447	ENSGALG00000002755, ENSGALG00000002663, ENSGALG00000000169, ENSGALG00000006491, ENSGALG00000004516, ENSGALG00000012756, ENSGALG00000003325, ENSGALG00000017082, ENSGALG00000010957, ENSGALG00000015705, ENSGALG00000012684, ENSGALG00000006123, ENSGALG00000013420, ENSGALG00000014924, ENSGALG00000000970, ENSGALG00000026776, ENSGALG00000028203, ENSGALG00000026322, ENSGALG00000011292, ENSGALG00000012484
ENSGALG00000001529		GOTERM_BP_FAT	GO:0007004~telomere maintenance via telomerase	10	0.00144902	ENSGALG00000014573, ENSGALG00000015821, ENSGALG00000011637, ENSGALG00000016088, ENSGALG00000008812, ENSGALG00000009975, ENSGALG00000013041, ENSGALG00000009032, ENSGALG00000009854, ENSGALG00000006794
ENSGALG00000002134		GOTERM_BP_FAT	GO:0044774~mitotic DNA integrity checkpoint	12	0.00164467	ENSGALG00000017211, ENSGALG00000015912, ENSGALG00000002755, ENSGALG00000008957, ENSGALG00000002346, ENSGALG00000003922, ENSGALG00000014698, ENSGALG00000003085, ENSGALG00000006658, ENSGALG00000008962, ENSGALG00000007676, ENSGALG00000006631
ENSGALG00000028911		GOTERM_BP_FAT	GO:0051304~chromosome separation	12	0.00164467	ENSGALG00000008233, ENSGALG00000003922, ENSGALG00000001491, ENSGALG00000013208, ENSGALG00000004838, ENSGALG00000014439, ENSGALG00000016468, ENSGALG00000011967, ENSGALG00000007676, ENSGALG00000016997, ENSGALG00000015874, ENSGALG00000014801
ENSGALG00000014804		GOTERM_BP_FAT	GO:0006268~DNA unwinding involved in DNA replication	5	0.00167218	ENSGALG00000003922, ENSGALG00000012348, ENSGALG00000006037, ENSGALG00000012915, ENSGALG00000004516
ENSGALG00000009626		GOTERM_BP_FAT	GO:0034501~protein localization to kinetochore	5	0.00167218	ENSGALG00000001632, ENSGALG00000004838, ENSGALG00000003085, ENSGALG00000016404, ENSGALG00000001942
ENSGALG00000008361		GOTERM_BP_FAT	GO:2000573~positive regulation of DNA biosynthetic process	11	0.00181492	ENSGALG00000015821, ENSGALG00000011637, ENSGALG00000016088, ENSGALG00000008812, ENSGALG00000009975, ENSGALG00000013041, ENSGALG00000016417, ENSGALG00000017064, ENSGALG00000012178, ENSGALG00000014208, ENSGALG00000009854
ENSGALG00000011888		GOTERM_BP_FAT	GO:0000086~G2/M transition of mitotic cell cycle	14	0.00190466	ENSGALG00000017211, ENSGALG00000007507, ENSGALG00000015912, ENSGALG00000008957, ENSGALG00000002346, ENSGALG00000010023, ENSGALG00000008713, ENSGALG00000003085, ENSGALG00000006658, ENSGALG00000013420, ENSGALG00000017370, ENSGALG00000000970, ENSGALG00000006051, ENSGALG00000006631
ENSGALG00000006319		GOTERM_BP_FAT	GO:0006278~RNA-dependent DNA biosynthetic process	10	0.00193453	ENSGALG00000014573, ENSGALG00000015821, ENSGALG00000011637, ENSGALG00000016088, ENSGALG00000008812, ENSGALG00000009975, ENSGALG00000013041, ENSGALG00000009032, ENSGALG00000009854, ENSGALG00000006794
ENSGALG00000010346		GOTERM_BP_FAT	GO:0007051~spindle organization	16	0.00193525	ENSGALG00000007768, ENSGALG00000004706, ENSGALG00000008713, ENSGALG00000002107, ENSGALG00000004086, ENSGALG00000027784, ENSGALG00000003727, ENSGALG00000003113, ENSGALG00000006267, ENSGALG00000001761, ENSGALG00000013607, ENSGALG00000013565, ENSGALG00000006790, ENSGALG00000008095, ENSGALG00000009854, ENSGALG00000015091
ENSGALG00000002594		GOTERM_BP_FAT	GO:2001251~negative regulation of chromosome organization	16	0.00193525	ENSGALG00000015912, ENSGALG00000016373, ENSGALG00000002781, ENSGALG00000009032, ENSGALG00000011492, ENSGALG00000016468, ENSGALG00000010379, ENSGALG00000014280, ENSGALG00000014801, ENSGALG00000014573, ENSGALG00000008233, ENSGALG00000006634, ENSGALG00000004838, ENSGALG00000006123, ENSGALG00000011967, ENSGALG00000006794
ENSGALG00000025759		GOTERM_BP_FAT	GO:0032210~regulation of telomere maintenance via telomerase	9	0.00195099	ENSGALG00000014573, ENSGALG00000015821, ENSGALG00000011637, ENSGALG00000016088, ENSGALG00000008812, ENSGALG00000009975, ENSGALG00000013041, ENSGALG00000009032, ENSGALG00000009854
ENSGALG00000009398		GOTERM_BP_FAT	GO:2001252~positive regulation of chromosome organization	19	0.00203038	ENSGALG00000015821, ENSGALG00000015912, ENSGALG00000008812, ENSGALG00000016088, ENSGALG00000002781, ENSGALG00000016997, ENSGALG00000003786, ENSGALG00000017211, ENSGALG00000003782, ENSGALG00000011637, ENSGALG00000009975, ENSGALG00000006634, ENSGALG00000013041, ENSGALG00000006123, ENSGALG00000015118, ENSGALG00000009854, ENSGALG00000011292, ENSGALG00000006794, ENSGALG00000001595
ENSGALG00000015633		GOTERM_BP_FAT	GO:0080134~regulation of response to stress	84	0.00218769	ENSGALG00000009477, ENSGALG00000015910, ENSGALG00000009476, ENSGALG00000000169, ENSGALG00000002909, ENSGALG00000004516, ENSGALG00000012756, ENSGALG00000003325, ENSGALG00000007659, ENSGALG00000000516, ENSGALG00000018967, ENSGALG00000006567, ENSGALG00000007150, ENSGALG00000000949, ENSGALG00000009700, ENSGALG00000002663, ENSGALG00000010745, ENSGALG00000006491, ENSGALG00000001857, ENSGALG00000002873,…
ENSGALG00000008812		GOTERM_BP_FAT	GO:0009129~pyrimidine nucleoside monophosphate metabolic process	6	0.00226304	ENSGALG00000004954, ENSGALG00000003510, ENSGALG00000000802, ENSGALG00000014897, ENSGALG00000003732, ENSGALG00000013073
ENSGALG00000011637		GOTERM_BP_FAT	GO:0000077~DNA damage checkpoint	16	0.00229307	ENSGALG00000015912, ENSGALG00000002755, ENSGALG00000002663, ENSGALG00000014698, ENSGALG00000008962, ENSGALG00000007676, ENSGALG00000017211, ENSGALG00000024338, ENSGALG00000008957, ENSGALG00000002346, ENSGALG00000003085, ENSGALG00000006658, ENSGALG00000000970, ENSGALG00000013422, ENSGALG00000014982, ENSGALG00000009837
ENSGALG00000005635		GOTERM_BP_FAT	GO:0045931~positive regulation of mitotic cell cycle	15	0.00232509	ENSGALG00000016954, ENSGALG00000008713, ENSGALG00000002107, ENSGALG00000016468, ENSGALG00000017073, ENSGALG00000016997, ENSGALG00000006051, ENSGALG00000014801, ENSGALG00000012178, ENSGALG00000015118, ENSGALG00000017153, ENSGALG00000011967, ENSGALG00000008584, ENSGALG00000005198, ENSGALG00000016404
ENSGALG00000026276		GOTERM_BP_FAT	GO:0019219~regulation of nucleobase-containing compound metabolic process	217	0.00236426	ENSGALG00000015912, ENSGALG00000013784, ENSGALG00000008765, ENSGALG00000016067, ENSGALG00000000890, ENSGALG00000017064, ENSGALG00000000169, ENSGALG00000008249, ENSGALG00000008383, ENSGALG00000017211, ENSGALG00000009604, ENSGALG00000011036, ENSGALG00000000366, ENSGALG00000010829, ENSGALG00000023199, ENSGALG00000026790, ENSGALG00000005263, ENSGALG00000017073, ENSGALG00000027425, ENSGALG00000011539,…
ENSGALG00000010470		GOTERM_BP_FAT	GO:0044702~single organism reproductive process	62	0.0023847	ENSGALG00000015912, ENSGALG00000001491, ENSGALG00000004516, ENSGALG00000013408, ENSGALG00000010798, ENSGALG00000011696, ENSGALG00000017211, ENSGALG00000000516, ENSGALG00000013607, ENSGALG00000008281, ENSGALG00000012160, ENSGALG00000005635, ENSGALG00000013064, ENSGALG00000006794, ENSGALG00000008812, ENSGALG00000015200, ENSGALG00000010745, ENSGALG00000015691, ENSGALG00000003922, ENSGALG00000014698,…
ENSGALG00000005558		GOTERM_BP_FAT	GO:0009892~negative regulation of metabolic process	145	0.00242333	ENSGALG00000014261, ENSGALG00000015912, ENSGALG00000008765, ENSGALG00000015910, ENSGALG00000002909, ENSGALG00000017394, ENSGALG00000008249, ENSGALG00000013408, ENSGALG00000004132, ENSGALG00000012756, ENSGALG00000010798, ENSGALG00000017211, ENSGALG00000013607, ENSGALG00000018967, ENSGALG00000011036, ENSGALG00000011967, ENSGALG00000023014, ENSGALG00000006794, ENSGALG00000007229, ENSGALG00000000366,…
ENSGALG00000013837		GOTERM_BP_FAT	GO:0031324~negative regulation of cellular metabolic process	136	0.00244511	ENSGALG00000014261, ENSGALG00000015912, ENSGALG00000008765, ENSGALG00000015910, ENSGALG00000017394, ENSGALG00000008249, ENSGALG00000004132, ENSGALG00000012756, ENSGALG00000010798, ENSGALG00000017211, ENSGALG00000013607, ENSGALG00000018967, ENSGALG00000011036, ENSGALG00000011967, ENSGALG00000023014, ENSGALG00000006794, ENSGALG00000007229, ENSGALG00000000366, ENSGALG00000002663, ENSGALG00000009754,…
ENSGALG00000004618		GOTERM_BP_FAT	GO:0034728~nucleosome organization	18	0.00248283	ENSGALG00000006037, ENSGALG00000025786, ENSGALG00000009525, ENSGALG00000011759, ENSGALG00000016042, ENSGALG00000010255, ENSGALG00000011783, ENSGALG00000027594, ENSGALG00000027064, ENSGALG00000001126, ENSGALG00000010995, ENSGALG00000009913, ENSGALG00000010238, ENSGALG00000004687, ENSGALG00000027571, ENSGALG00000004794, ENSGALG00000027382, ENSGALG00000027842
ENSGALG00000014486		GOTERM_BP_FAT	GO:0000726~non-recombinational repair	8	0.00256855	ENSGALG00000017211, ENSGALG00000011492, ENSGALG00000014924, ENSGALG00000011128, ENSGALG00000014982, ENSGALG00000008938, ENSGALG00000012484, ENSGALG00000016312
ENSGALG00000015709		GOTERM_BP_FAT	GO:0000082~G1/S transition of mitotic cell cycle	18	0.00287487	ENSGALG00000002755, ENSGALG00000016954, ENSGALG00000014698, ENSGALG00000012405, ENSGALG00000002107, ENSGALG00000027784, ENSGALG00000012220, ENSGALG00000007665, ENSGALG00000016997, ENSGALG00000003786, ENSGALG00000010265, ENSGALG00000015985, ENSGALG00000017153, ENSGALG00000014982, ENSGALG00000005198, ENSGALG00000019622, ENSGALG00000010537, ENSGALG00000016404
ENSGALG00000009884		GOTERM_BP_FAT	GO:0060249~anatomical structure homeostasis	31	0.00294902	ENSGALG00000015912, ENSGALG00000016088, ENSGALG00000002909, ENSGALG00000004516, ENSGALG00000015458, ENSGALG00000015633, ENSGALG00000010926, ENSGALG00000017211, ENSGALG00000011637, ENSGALG00000003072, ENSGALG00000009975, ENSGALG00000006567, ENSGALG00000013041, ENSGALG00000014496, ENSGALG00000009854, ENSGALG00000006794, ENSGALG00000008938, ENSGALG00000015821, ENSGALG00000008812, ENSGALG00000010005,…
ENSGALG00000010319		GOTERM_BP_FAT	GO:0042060~wound healing	35	0.00323871	ENSGALG00000023521, ENSGALG00000015910, ENSGALG00000009477, ENSGALG00000026677, ENSGALG00000012405, ENSGALG00000009378, ENSGALG00000006216, ENSGALG00000014084, ENSGALG00000026098, ENSGALG00000009393, ENSGALG00000017082, ENSGALG00000009626, ENSGALG00000005619, ENSGALG00000018967, ENSGALG00000006567, ENSGALG00000008361, ENSGALG00000005079, ENSGALG00000011962, ENSGALG00000012178, ENSGALG00000002594,…
ENSGALG00000010233		GOTERM_BP_FAT	GO:0045143~homologous chromosome segregation	7	0.00324819	ENSGALG00000017211, ENSGALG00000001506, ENSGALG00000003720, ENSGALG00000012236, ENSGALG00000005214, ENSGALG00000015633, ENSGALG00000012508
ENSGALG00000003277		GOTERM_BP_FAT	GO:0001556~oocyte maturation	7	0.00324819	ENSGALG00000013607, ENSGALG00000007768, ENSGALG00000012236, ENSGALG00000028608, ENSGALG00000017073, ENSGALG00000013143, ENSGALG00000012508
ENSGALG00000025886		GOTERM_BP_FAT	GO:0006298~mismatch repair	7	0.00324819	ENSGALG00000008957, ENSGALG00000003072, ENSGALG00000010748, ENSGALG00000000169, ENSGALG00000008962, ENSGALG00000010700, ENSGALG00000017082
ENSGALG00000015677		GOTERM_BP_FAT	GO:0051784~negative regulation of nuclear division	10	0.00329017	ENSGALG00000016954, ENSGALG00000008233, ENSGALG00000013607, ENSGALG00000004838, ENSGALG00000000970, ENSGALG00000008962, ENSGALG00000016468, ENSGALG00000011967, ENSGALG00000016404, ENSGALG00000014801
ENSGALG00000003210		GOTERM_BP_FAT	GO:0090329~regulation of DNA-dependent DNA replication	10	0.00329017	ENSGALG00000017211, ENSGALG00000013784, ENSGALG00000008957, ENSGALG00000016417, ENSGALG00000010265, ENSGALG00000017064, ENSGALG00000008585, ENSGALG00000017073, ENSGALG00000006051, ENSGALG00000006631
ENSGALG00000016705		GOTERM_BP_FAT	GO:0043484~regulation of RNA splicing	14	0.00333228	ENSGALG00000015200, ENSGALG00000005552, ENSGALG00000006216, ENSGALG00000006531, ENSGALG00000010361, ENSGALG00000001802, ENSGALG00000006457, ENSGALG00000008697, ENSGALG00000006113, ENSGALG00000008097, ENSGALG00000000533, ENSGALG00000006512, ENSGALG00000011036, ENSGALG00000017357
ENSGALG00000016993		GOTERM_BP_FAT	GO:1904356~regulation of telomere maintenance via telomere lengthening	9	0.00354124	ENSGALG00000014573, ENSGALG00000015821, ENSGALG00000011637, ENSGALG00000016088, ENSGALG00000008812, ENSGALG00000009975, ENSGALG00000013041, ENSGALG00000009032, ENSGALG00000009854
ENSGALG00000014941		GOTERM_BP_FAT	GO:0006273~lagging strand elongation	5	0.0035697	ENSGALG00000004037, ENSGALG00000024076, ENSGALG00000013384, ENSGALG00000009228, ENSGALG00000016312
ENSGALG00000011673		GOTERM_BP_FAT	GO:0031954~positive regulation of protein autophosphorylation	6	0.00378382	ENSGALG00000017211, ENSGALG00000015912, ENSGALG00000009378, ENSGALG00000012178, ENSGALG00000003642, ENSGALG00000006794
ENSGALG00000000970		GOTERM_BP_FAT	GO:1902749~regulation of cell cycle G2/M phase transition	12	0.00391914	ENSGALG00000017211, ENSGALG00000015912, ENSGALG00000008957, ENSGALG00000002346, ENSGALG00000003085, ENSGALG00000006658, ENSGALG00000002175, ENSGALG00000025810, ENSGALG00000006051, ENSGALG00000011881, ENSGALG00000009690, ENSGALG00000006631
ENSGALG00000010579		GOTERM_BP_FAT	GO:0032844~regulation of homeostatic process	38	0.00407204	ENSGALG00000015912, ENSGALG00000023521, ENSGALG00000009107, ENSGALG00000016088, ENSGALG00000009476, ENSGALG00000011481, ENSGALG00000009393, ENSGALG00000010926, ENSGALG00000017211, ENSGALG00000013568, ENSGALG00000018967, ENSGALG00000011637, ENSGALG00000006567, ENSGALG00000009975, ENSGALG00000013041, ENSGALG00000016403, ENSGALG00000009854, ENSGALG00000006794, ENSGALG00000006016, ENSGALG00000009700,…
ENSGALG00000004098		GOTERM_BP_FAT	GO:0061041~regulation of wound healing	17	0.00407229	ENSGALG00000005503, ENSGALG00000023521, ENSGALG00000015910, ENSGALG00000006216, ENSGALG00000003642, ENSGALG00000009393, ENSGALG00000017082, ENSGALG00000009626, ENSGALG00000018967, ENSGALG00000006567, ENSGALG00000008361, ENSGALG00000012178, ENSGALG00000015865, ENSGALG00000009050, ENSGALG00000000949, ENSGALG00000008756, ENSGALG00000014984
ENSGALG00000010930		GOTERM_BP_FAT	GO:0022414~reproductive process	66	0.00409913	ENSGALG00000015912, ENSGALG00000001491, ENSGALG00000004516, ENSGALG00000013408, ENSGALG00000010798, ENSGALG00000011696, ENSGALG00000017211, ENSGALG00000000516, ENSGALG00000013607, ENSGALG00000008281, ENSGALG00000012160, ENSGALG00000005635, ENSGALG00000013064, ENSGALG00000006794, ENSGALG00000008812, ENSGALG00000015200, ENSGALG00000010745, ENSGALG00000015691, ENSGALG00000003922, ENSGALG00000014698,…
ENSGALG00000006145		GOTERM_BP_FAT	GO:0043933~macromolecular complex subunit organization	150	0.00436381	ENSGALG00000009378, ENSGALG00000016067, ENSGALG00000006037, ENSGALG00000003373, ENSGALG00000017394, ENSGALG00000004132, ENSGALG00000012652, ENSGALG00000013607, ENSGALG00000026383, ENSGALG00000012160, ENSGALG00000001126, ENSGALG00000027571, ENSGALG00000007191, ENSGALG00000002663, ENSGALG00000002460, ENSGALG00000013494, ENSGALG00000027425, ENSGALG00000012663, ENSGALG00000011783, ENSGALG00000009157,…
ENSGALG00000010478		GOTERM_BP_FAT	GO:0010639~negative regulation of organelle organization	32	0.00452106	ENSGALG00000015912, ENSGALG00000007241, ENSGALG00000016373, ENSGALG00000019702, ENSGALG00000002781, ENSGALG00000017394, ENSGALG00000014280, ENSGALG00000013607, ENSGALG00000026383, ENSGALG00000009201, ENSGALG00000004838, ENSGALG00000007150, ENSGALG00000017153, ENSGALG00000009854, ENSGALG00000011967, ENSGALG00000006794, ENSGALG00000016404, ENSGALG00000016954, ENSGALG00000009032, ENSGALG00000011492,…
ENSGALG00000002893		GOTERM_BP_FAT	GO:0000003~reproduction	66	0.00463009	ENSGALG00000015912, ENSGALG00000001491, ENSGALG00000004516, ENSGALG00000013408, ENSGALG00000010798, ENSGALG00000011696, ENSGALG00000017211, ENSGALG00000000516, ENSGALG00000013607, ENSGALG00000008281, ENSGALG00000012160, ENSGALG00000005635, ENSGALG00000013064, ENSGALG00000006794, ENSGALG00000008812, ENSGALG00000015200, ENSGALG00000010745, ENSGALG00000015691, ENSGALG00000003922, ENSGALG00000014698,…
ENSGALG00000000364		GOTERM_BP_FAT	GO:0000910~cytokinesis	14	0.00469521	ENSGALG00000012104, ENSGALG00000008713, ENSGALG00000003231, ENSGALG00000007354, ENSGALG00000002175, ENSGALG00000017073, ENSGALG00000012836, ENSGALG00000007537, ENSGALG00000009157, ENSGALG00000010265, ENSGALG00000006639, ENSGALG00000008095, ENSGALG00000008584, ENSGALG00000012533
ENSGALG00000000241		GOTERM_BP_FAT	GO:0006303~double-strand break repair via nonhomologous end joining	7	0.00472977	ENSGALG00000017211, ENSGALG00000011492, ENSGALG00000014924, ENSGALG00000011128, ENSGALG00000008938, ENSGALG00000012484, ENSGALG00000016312
ENSGALG00000017065		GOTERM_BP_FAT	GO:0035914~skeletal muscle cell differentiation	12	0.00476575	ENSGALG00000003782, ENSGALG00000007669, ENSGALG00000007539, ENSGALG00000021593, ENSGALG00000006216, ENSGALG00000008942, ENSGALG00000006491, ENSGALG00000010936, ENSGALG00000005263, ENSGALG00000028091, ENSGALG00000016997, ENSGALG00000009050
ENSGALG00000008671		GOTERM_BP_FAT	GO:0010677~negative regulation of cellular carbohydrate metabolic process	8	0.00489203	ENSGALG00000016808, ENSGALG00000026776, ENSGALG00000005554, ENSGALG00000016200, ENSGALG00000001857, ENSGALG00000006016, ENSGALG00000008756, ENSGALG00000005888
ENSGALG00000013211		GOTERM_BP_FAT	GO:0008283~cell proliferation	111	0.00500194	ENSGALG00000014261, ENSGALG00000015912, ENSGALG00000004618, ENSGALG00000015910, ENSGALG00000009378, ENSGALG00000016067, ENSGALG00000002909, ENSGALG00000011423, ENSGALG00000000742, ENSGALG00000017211, ENSGALG00000018967, ENSGALG00000000364, ENSGALG00000000949, ENSGALG00000023303, ENSGALG00000006319, ENSGALG00000006491, ENSGALG00000005263, ENSGALG00000017070, ENSGALG00000017073, ENSGALG00000006051,…
ENSGALG00000016803		GOTERM_BP_FAT	GO:0010605~negative regulation of macromolecule metabolic process	131	0.00515866	ENSGALG00000014261, ENSGALG00000015912, ENSGALG00000008765, ENSGALG00000015910, ENSGALG00000002909, ENSGALG00000008249, ENSGALG00000013408, ENSGALG00000004132, ENSGALG00000012756, ENSGALG00000010798, ENSGALG00000017211, ENSGALG00000013607, ENSGALG00000018967, ENSGALG00000011036, ENSGALG00000011967, ENSGALG00000006794, ENSGALG00000000366, ENSGALG00000002663, ENSGALG00000005263, ENSGALG00000006491,…
ENSGALG00000005550		GOTERM_BP_FAT	GO:0045934~negative regulation of nucleobase-containing compound metabolic process	81	0.00528349	ENSGALG00000015912, ENSGALG00000008765, ENSGALG00000002781, ENSGALG00000008249, ENSGALG00000016390, ENSGALG00000012756, ENSGALG00000004132, ENSGALG00000003325, ENSGALG00000017211, ENSGALG00000003277, ENSGALG00000014023, ENSGALG00000016546, ENSGALG00000009913, ENSGALG00000011036, ENSGALG00000006794, ENSGALG00000001595, ENSGALG00000002663, ENSGALG00000010745, ENSGALG00000010936, ENSGALG00000006491,…
ENSGALG00000007520		GOTERM_BP_FAT	GO:1903311~regulation of mRNA metabolic process	15	0.00528647	ENSGALG00000015200, ENSGALG00000006216, ENSGALG00000000890, ENSGALG00000006531, ENSGALG00000001803, ENSGALG00000001802, ENSGALG00000013365, ENSGALG00000004192, ENSGALG00000002087, ENSGALG00000006457, ENSGALG00000006512, ENSGALG00000000533, ENSGALG00000011036, ENSGALG00000017357, ENSGALG00000004696
ENSGALG00000009677		GOTERM_BP_FAT	GO:0051303~establishment of chromosome localization	10	0.00529918	ENSGALG00000008713, ENSGALG00000012160, ENSGALG00000004086, ENSGALG00000002175, ENSGALG00000009690, ENSGALG00000016692, ENSGALG00000005214, ENSGALG00000015633, ENSGALG00000001942, ENSGALG00000014801
ENSGALG00000008362		GOTERM_BP_FAT	GO:0046605~regulation of centrosome cycle	10	0.00529918	ENSGALG00000017148, ENSGALG00000007241, ENSGALG00000010195, ENSGALG00000009201, ENSGALG00000002107, ENSGALG00000004086, ENSGALG00000006790, ENSGALG00000000970, ENSGALG00000016468, ENSGALG00000009854
ENSGALG00000004418		GOTERM_BP_FAT	GO:0044085~cellular component biogenesis	185	0.00536916	ENSGALG00000008765, ENSGALG00000026038, ENSGALG00000009378, ENSGALG00000006037, ENSGALG00000003373, ENSGALG00000004044, ENSGALG00000002909, ENSGALG00000017394, ENSGALG00000013408, ENSGALG00000005809, ENSGALG00000012652, ENSGALG00000013607, ENSGALG00000026383, ENSGALG00000009045, ENSGALG00000005079, ENSGALG00000001126, ENSGALG00000006790, ENSGALG00000027571, ENSGALG00000007191, ENSGALG00000002663,…
ENSGALG00000000533		GOTERM_BP_FAT	GO:0051225~spindle assembly	13	0.0056954	ENSGALG00000003727, ENSGALG00000006267, ENSGALG00000001761, ENSGALG00000013607, ENSGALG00000007768, ENSGALG00000008713, ENSGALG00000013565, ENSGALG00000004086, ENSGALG00000027784, ENSGALG00000006790, ENSGALG00000008095, ENSGALG00000009854, ENSGALG00000015091
ENSGALG00000017357		GOTERM_BP_FAT	GO:0051129~negative regulation of cellular component organization	52	0.00635512	ENSGALG00000015912, ENSGALG00000019702, ENSGALG00000002781, ENSGALG00000017394, ENSGALG00000004476, ENSGALG00000013607, ENSGALG00000026383, ENSGALG00000009201, ENSGALG00000017053, ENSGALG00000007150, ENSGALG00000017153, ENSGALG00000011967, ENSGALG00000009854, ENSGALG00000006794, ENSGALG00000016468, ENSGALG00000014801, ENSGALG00000008233, ENSGALG00000011686, ENSGALG00000007140, ENSGALG00000006456,…
ENSGALG00000011305		GOTERM_BP_FAT	GO:0035825~reciprocal DNA recombination	8	0.00652023	ENSGALG00000008957, ENSGALG00000003922, ENSGALG00000012236, ENSGALG00000004516, ENSGALG00000008962, ENSGALG00000007676, ENSGALG00000006794, ENSGALG00000012508
ENSGALG00000005525		GOTERM_BP_FAT	GO:0007131~reciprocal meiotic recombination	8	0.00652023	ENSGALG00000008957, ENSGALG00000003922, ENSGALG00000012236, ENSGALG00000004516, ENSGALG00000008962, ENSGALG00000007676, ENSGALG00000006794, ENSGALG00000012508
ENSGALG00000000890		GOTERM_BP_FAT	GO:1902653~secondary alcohol biosynthetic process	8	0.00652023	ENSGALG00000007109, ENSGALG00000009365, ENSGALG00000028880, ENSGALG00000014862, ENSGALG00000017394, ENSGALG00000016665, ENSGALG00000010798, ENSGALG00000004106
ENSGALG00000023135		GOTERM_BP_FAT	GO:0031952~regulation of protein autophosphorylation	8	0.00652023	ENSGALG00000017211, ENSGALG00000015912, ENSGALG00000009378, ENSGALG00000012178, ENSGALG00000003642, ENSGALG00000005554, ENSGALG00000009393, ENSGALG00000006794
ENSGALG00000003039		GOTERM_BP_FAT	GO:0016446~somatic hypermutation of immunoglobulin genes	5	0.00653426	ENSGALG00000008957, ENSGALG00000010748, ENSGALG00000014924, ENSGALG00000008962, ENSGALG00000014280
ENSGALG00000013063		GOTERM_BP_FAT	GO:0002566~somatic diversification of immune receptors via somatic mutation	5	0.00653426	ENSGALG00000008957, ENSGALG00000010748, ENSGALG00000014924, ENSGALG00000008962, ENSGALG00000014280
ENSGALG00000009990		GOTERM_BP_FAT	GO:0050000~chromosome localization	10	0.00660578	ENSGALG00000008713, ENSGALG00000012160, ENSGALG00000004086, ENSGALG00000002175, ENSGALG00000009690, ENSGALG00000016692, ENSGALG00000005214, ENSGALG00000015633, ENSGALG00000001942, ENSGALG00000014801
ENSGALG00000016331		GOTERM_BP_FAT	GO:0006312~mitotic recombination	7	0.00665394	ENSGALG00000003922, ENSGALG00000015118, ENSGALG00000012236, ENSGALG00000004516, ENSGALG00000016468, ENSGALG00000017073, ENSGALG00000006794
ENSGALG00000007448		GOTERM_BP_FAT	GO:0044818~mitotic G2/M transition checkpoint	7	0.00665394	ENSGALG00000017211, ENSGALG00000015912, ENSGALG00000008957, ENSGALG00000002346, ENSGALG00000003085, ENSGALG00000006658, ENSGALG00000006631
ENSGALG00000028203		GOTERM_BP_FAT	GO:0051171~regulation of nitrogen compound metabolic process	227	0.00694624	ENSGALG00000015912, ENSGALG00000013784, ENSGALG00000008765, ENSGALG00000010178, ENSGALG00000016067, ENSGALG00000000890, ENSGALG00000017064, ENSGALG00000000169, ENSGALG00000008249, ENSGALG00000017211, ENSGALG00000008383, ENSGALG00000009604, ENSGALG00000011036, ENSGALG00000000366, ENSGALG00000010829, ENSGALG00000023199, ENSGALG00000026790, ENSGALG00000005263, ENSGALG00000017073, ENSGALG00000027425,…
ENSGALG00000010926		GOTERM_BP_FAT	GO:0006364~rRNA processing	22	0.00770203	ENSGALG00000016930, ENSGALG00000026038, ENSGALG00000008765, ENSGALG00000014791, ENSGALG00000007704, ENSGALG00000003906, ENSGALG00000013510, ENSGALG00000015649, ENSGALG00000002873, ENSGALG00000014573, ENSGALG00000012153, ENSGALG00000014445, ENSGALG00000002985, ENSGALG00000009045, ENSGALG00000009615, ENSGALG00000003180, ENSGALG00000011643, ENSGALG00000024261, ENSGALG00000015043, ENSGALG00000006974,…
ENSGALG00000009568		GOTERM_BP_FAT	GO:0051983~regulation of chromosome segregation	12	0.0081973	ENSGALG00000009157, ENSGALG00000008233, ENSGALG00000004706, ENSGALG00000013208, ENSGALG00000004838, ENSGALG00000015118, ENSGALG00000016468, ENSGALG00000009854, ENSGALG00000011967, ENSGALG00000016997, ENSGALG00000008368, ENSGALG00000014801
ENSGALG00000008469		GOTERM_BP_FAT	GO:0002377~immunoglobulin production	12	0.0081973	ENSGALG00000015912, ENSGALG00000006817, ENSGALG00000008957, ENSGALG00000010748, ENSGALG00000015705, ENSGALG00000011106, ENSGALG00000014924, ENSGALG00000008962, ENSGALG00000022586, ENSGALG00000010915, ENSGALG00000014280, ENSGALG00000020316
ENSGALG00000017053		GOTERM_BP_FAT	GO:0051347~positive regulation of transferase activity	43	0.00872564	ENSGALG00000015912, ENSGALG00000002678, ENSGALG00000023521, ENSGALG00000009477, ENSGALG00000019702, ENSGALG00000016417, ENSGALG00000012405, ENSGALG00000009378, ENSGALG00000016067, ENSGALG00000017064, ENSGALG00000002175, ENSGALG00000017082, ENSGALG00000017211, ENSGALG00000009626, ENSGALG00000018967, ENSGALG00000011637, ENSGALG00000009975, ENSGALG00000008281, ENSGALG00000009971, ENSGALG00000012178,…
ENSGALG00000001942		GOTERM_BP_FAT	GO:0032205~negative regulation of telomere maintenance	6	0.00877495	ENSGALG00000014573, ENSGALG00000015912, ENSGALG00000006123, ENSGALG00000009032, ENSGALG00000011492, ENSGALG00000006794
ENSGALG00000010900		GOTERM_BP_FAT	GO:0031327~negative regulation of cellular biosynthetic process	87	0.00883856	ENSGALG00000008765, ENSGALG00000002781, ENSGALG00000017394, ENSGALG00000008249, ENSGALG00000016390, ENSGALG00000004132, ENSGALG00000003325, ENSGALG00000005420, ENSGALG00000017211, ENSGALG00000003277, ENSGALG00000014023, ENSGALG00000016546, ENSGALG00000009913, ENSGALG00000011036, ENSGALG00000001595, ENSGALG00000002663, ENSGALG00000010745, ENSGALG00000010936, ENSGALG00000006491, ENSGALG00000005263,…
ENSGALG00000005263		GOTERM_BP_FAT	GO:0009890~negative regulation of biosynthetic process	88	0.00925748	ENSGALG00000008765, ENSGALG00000002781, ENSGALG00000017394, ENSGALG00000008249, ENSGALG00000016390, ENSGALG00000004132, ENSGALG00000003325, ENSGALG00000005420, ENSGALG00000017211, ENSGALG00000003277, ENSGALG00000014023, ENSGALG00000016546, ENSGALG00000009913, ENSGALG00000011036, ENSGALG00000001595, ENSGALG00000002663, ENSGALG00000010745, ENSGALG00000010936, ENSGALG00000006491, ENSGALG00000005263,…
ENSGALG00000010016		GOTERM_BP_FAT	GO:1902806~regulation of cell cycle G1/S phase transition	13	0.00926719	ENSGALG00000002755, ENSGALG00000016954, ENSGALG00000014698, ENSGALG00000012405, ENSGALG00000002686, ENSGALG00000002175, ENSGALG00000016997, ENSGALG00000003786, ENSGALG00000010265, ENSGALG00000016403, ENSGALG00000017153, ENSGALG00000024083, ENSGALG00000016404
ENSGALG00000027786		GOTERM_BP_FAT	GO:0032101~regulation of response to external stimulus	57	0.00937351	ENSGALG00000009107, ENSGALG00000015910, ENSGALG00000004476, ENSGALG00000024484, ENSGALG00000000516, ENSGALG00000018967, ENSGALG00000006567, ENSGALG00000005071, ENSGALG00000009700, ENSGALG00000014804, ENSGALG00000011733, ENSGALG00000001857, ENSGALG00000010930, ENSGALG00000028890, ENSGALG00000011686, ENSGALG00000007140, ENSGALG00000003720, ENSGALG00000011509, ENSGALG00000009565, ENSGALG00000009050,…
ENSGALG00000028409		GOTERM_BP_FAT	GO:0051236~establishment of RNA localization	15	0.00938777	ENSGALG00000003010, ENSGALG00000002663, ENSGALG00000002689, ENSGALG00000003688, ENSGALG00000002107, ENSGALG00000001293, ENSGALG00000001803, ENSGALG00000009934, ENSGALG00000002087, ENSGALG00000011091, ENSGALG00000012462, ENSGALG00000011036, ENSGALG00000015712, ENSGALG00000014691, ENSGALG00000007974
ENSGALG00000011409		GOTERM_BP_FAT	GO:0016072~rRNA metabolic process	22	0.00943151	ENSGALG00000016930, ENSGALG00000026038, ENSGALG00000008765, ENSGALG00000014791, ENSGALG00000007704, ENSGALG00000003906, ENSGALG00000013510, ENSGALG00000015649, ENSGALG00000002873, ENSGALG00000014573, ENSGALG00000012153, ENSGALG00000014445, ENSGALG00000002985, ENSGALG00000009045, ENSGALG00000009615, ENSGALG00000003180, ENSGALG00000011643, ENSGALG00000024261, ENSGALG00000015043, ENSGALG00000006974,…
ENSGALG00000007170		GOTERM_BP_FAT	GO:0006284~base-excision repair	9	0.00953454	ENSGALG00000003072, ENSGALG00000004037, ENSGALG00000014924, ENSGALG00000007665, ENSGALG00000024076, ENSGALG00000010719, ENSGALG00000013384, ENSGALG00000010700, ENSGALG00000017082
ENSGALG00000000615		GOTERM_BP_FAT	GO:0000018~regulation of DNA recombination	9	0.00953454	ENSGALG00000008957, ENSGALG00000015705, ENSGALG00000006123, ENSGALG00000014924, ENSGALG00000000970, ENSGALG00000004516, ENSGALG00000008962, ENSGALG00000012756, ENSGALG00000006794
ENSGALG00000007250		GOTERM_BP_FAT	GO:0051028~mRNA transport	11	0.00994838	ENSGALG00000003010, ENSGALG00000002689, ENSGALG00000003688, ENSGALG00000009934, ENSGALG00000002087, ENSGALG00000011091, ENSGALG00000012462, ENSGALG00000011036, ENSGALG00000015712, ENSGALG00000001293, ENSGALG00000007974
ENSGALG00000021542		GOTERM_BP_FAT	GO:0033043~regulation of organelle organization	85	0.0101654	ENSGALG00000015912, ENSGALG00000019702, ENSGALG00000002781, ENSGALG00000004086, ENSGALG00000002909, ENSGALG00000017394, ENSGALG00000004132, ENSGALG00000027871, ENSGALG00000017211, ENSGALG00000013607, ENSGALG00000026383, ENSGALG00000009201, ENSGALG00000012160, ENSGALG00000007150, ENSGALG00000006790, ENSGALG00000017153, ENSGALG00000009854, ENSGALG00000011967, ENSGALG00000006794, ENSGALG00000001595,…
ENSGALG00000010379		GOTERM_BP_FAT	GO:0032875~regulation of DNA endoreduplication	4	0.010511	ENSGALG00000017211, ENSGALG00000008957, ENSGALG00000010265, ENSGALG00000008585
ENSGALG00000003566		GOTERM_BP_FAT	GO:0010032~meiotic chromosome condensation	4	0.010511	ENSGALG00000015691, ENSGALG00000001491, ENSGALG00000014439, ENSGALG00000009553
ENSGALG00000016379		GOTERM_BP_FAT	GO:0046602~regulation of mitotic centrosome separation	4	0.010511	ENSGALG00000002107, ENSGALG00000006790, ENSGALG00000000970, ENSGALG00000009854
ENSGALG00000019157		GOTERM_BP_FAT	GO:0045912~negative regulation of carbohydrate metabolic process	8	0.0109342	ENSGALG00000016808, ENSGALG00000026776, ENSGALG00000005554, ENSGALG00000016200, ENSGALG00000001857, ENSGALG00000006016, ENSGALG00000008756, ENSGALG00000005888
ENSGALG00000011897		GOTERM_BP_FAT	GO:0045740~positive regulation of DNA replication	8	0.0109342	ENSGALG00000010265, ENSGALG00000009378, ENSGALG00000000169, ENSGALG00000004037, ENSGALG00000012178, ENSGALG00000010346, ENSGALG00000003642, ENSGALG00000006051
ENSGALG00000015118		GOTERM_BP_FAT	GO:0006221~pyrimidine nucleotide biosynthetic process	8	0.0109342	ENSGALG00000004954, ENSGALG00000003510, ENSGALG00000000802, ENSGALG00000014897, ENSGALG00000010481, ENSGALG00000003732, ENSGALG00000013073, ENSGALG00000000675
ENSGALG00000009553		GOTERM_BP_FAT	GO:0006289~nucleotide-excision repair	10	0.0120265	ENSGALG00000003072, ENSGALG00000012618, ENSGALG00000016067, ENSGALG00000007665, ENSGALG00000010719, ENSGALG00000002399, ENSGALG00000017073, ENSGALG00000014982, ENSGALG00000010700, ENSGALG00000008938
ENSGALG00000008585		GOTERM_BP_FAT	GO:0007339~binding of sperm to zona pellucida	7	0.0120967	ENSGALG00000015821, ENSGALG00000011637, ENSGALG00000016088, ENSGALG00000008812, ENSGALG00000009975, ENSGALG00000013041, ENSGALG00000009826
ENSGALG00000015691		GOTERM_BP_FAT	GO:0035036~sperm-egg recognition	7	0.0120967	ENSGALG00000015821, ENSGALG00000011637, ENSGALG00000016088, ENSGALG00000008812, ENSGALG00000009975, ENSGALG00000013041, ENSGALG00000009826
ENSGALG00000009913		GOTERM_BP_FAT	GO:0016070~RNA metabolic process	249	0.0121887	ENSGALG00000001555, ENSGALG00000008765, ENSGALG00000016067, ENSGALG00000000890, ENSGALG00000000169, ENSGALG00000008249, ENSGALG00000008383, ENSGALG00000009604, ENSGALG00000013064, ENSGALG00000011036, ENSGALG00000015712, ENSGALG00000000366, ENSGALG00000010829, ENSGALG00000023199, ENSGALG00000001540, ENSGALG00000026790, ENSGALG00000005263, ENSGALG00000017073, ENSGALG00000027425, ENSGALG00000011539,…
ENSGALG00000007644		GOTERM_BP_FAT	GO:0002931~response to ischemia	6	0.0124599	ENSGALG00000014261, ENSGALG00000000003, ENSGALG00000011962, ENSGALG00000026776, ENSGALG00000009393, ENSGALG00000007659
ENSGALG00000001500		GOTERM_BP_FAT	GO:1902589~single-organism organelle organization	126	0.0124925	ENSGALG00000001491, ENSGALG00000003231, ENSGALG00000004044, ENSGALG00000002909, ENSGALG00000008043, ENSGALG00000011423, ENSGALG00000013408, ENSGALG00000005809, ENSGALG00000017211, ENSGALG00000013607, ENSGALG00000026383, ENSGALG00000012160, ENSGALG00000006790, ENSGALG00000011967, ENSGALG00000005678, ENSGALG00000009754, ENSGALG00000006491, ENSGALG00000017070, ENSGALG00000010319, ENSGALG00000017073,…
ENSGALG00000004192		GOTERM_BP_FAT	GO:0006109~regulation of carbohydrate metabolic process	16	0.0126236	ENSGALG00000010178, ENSGALG00000007606, ENSGALG00000017370, ENSGALG00000016808, ENSGALG00000001857, ENSGALG00000016200, ENSGALG00000010379, ENSGALG00000017082, ENSGALG00000005888, ENSGALG00000016992, ENSGALG00000012178, ENSGALG00000026776, ENSGALG00000005554, ENSGALG00000006016, ENSGALG00000008756, ENSGALG00000009700
ENSGALG00000013830		GOTERM_BP_FAT	GO:0016458~gene silencing	17	0.0128762	ENSGALG00000028417, ENSGALG00000016373, ENSGALG00000005451, ENSGALG00000009525, ENSGALG00000004132, ENSGALG00000027425, ENSGALG00000014280, ENSGALG00000024338, ENSGALG00000002087, ENSGALG00000014023, ENSGALG00000021631, ENSGALG00000027315, ENSGALG00000009913, ENSGALG00000026738, ENSGALG00000011036, ENSGALG00000004794, ENSGALG00000019622
ENSGALG00000008318		GOTERM_BP_FAT	GO:0050920~regulation of chemotaxis	19	0.0130129	ENSGALG00000014804, ENSGALG00000026098, ENSGALG00000011733, ENSGALG00000004476, ENSGALG00000024484, ENSGALG00000009390, ENSGALG00000017082, ENSGALG00000009626, ENSGALG00000011668, ENSGALG00000002081, ENSGALG00000018967, ENSGALG00000011686, ENSGALG00000007140, ENSGALG00000014920, ENSGALG00000012178, ENSGALG00000008297, ENSGALG00000005071, ENSGALG00000014984, ENSGALG00000029175
ENSGALG00000015574		GOTERM_BP_FAT	GO:2000045~regulation of G1/S transition of mitotic cell cycle	12	0.0132917	ENSGALG00000002755, ENSGALG00000016954, ENSGALG00000010265, ENSGALG00000014698, ENSGALG00000012405, ENSGALG00000002686, ENSGALG00000016403, ENSGALG00000017153, ENSGALG00000002175, ENSGALG00000016997, ENSGALG00000016404, ENSGALG00000003786
ENSGALG00000006871		GOTERM_BP_FAT	GO:2000113~negative regulation of cellular macromolecule biosynthetic process	79	0.0133118	ENSGALG00000008765, ENSGALG00000002781, ENSGALG00000008249, ENSGALG00000016390, ENSGALG00000004132, ENSGALG00000003325, ENSGALG00000005420, ENSGALG00000017211, ENSGALG00000003277, ENSGALG00000014023, ENSGALG00000016546, ENSGALG00000009913, ENSGALG00000011036, ENSGALG00000001595, ENSGALG00000002663, ENSGALG00000010745, ENSGALG00000010936, ENSGALG00000006491, ENSGALG00000005263, ENSGALG00000017073,…
ENSGALG00000004246		GOTERM_BP_FAT	GO:0045839~negative regulation of mitotic nuclear division	8	0.0138093	ENSGALG00000016954, ENSGALG00000008233, ENSGALG00000004838, ENSGALG00000000970, ENSGALG00000016468, ENSGALG00000011967, ENSGALG00000016404, ENSGALG00000014801
ENSGALG00000026288		GOTERM_BP_FAT	GO:0010558~negative regulation of macromolecule biosynthetic process	82	0.0139295	ENSGALG00000008765, ENSGALG00000002781, ENSGALG00000008249, ENSGALG00000016390, ENSGALG00000004132, ENSGALG00000003325, ENSGALG00000005420, ENSGALG00000017211, ENSGALG00000003277, ENSGALG00000014023, ENSGALG00000016546, ENSGALG00000009913, ENSGALG00000011036, ENSGALG00000001595, ENSGALG00000002663, ENSGALG00000010745, ENSGALG00000010936, ENSGALG00000006491, ENSGALG00000005263, ENSGALG00000006099,…
ENSGALG00000006194		GOTERM_BP_FAT	GO:0043255~regulation of carbohydrate biosynthetic process	10	0.0144169	ENSGALG00000012178, ENSGALG00000017370, ENSGALG00000016808, ENSGALG00000005554, ENSGALG00000016200, ENSGALG00000001857, ENSGALG00000010379, ENSGALG00000006016, ENSGALG00000008756, ENSGALG00000005888
ENSGALG00000011405		GOTERM_BP_FAT	GO:0006220~pyrimidine nucleotide metabolic process	9	0.0144499	ENSGALG00000004954, ENSGALG00000003510, ENSGALG00000000802, ENSGALG00000014897, ENSGALG00000010481, ENSGALG00000003732, ENSGALG00000013073, ENSGALG00000000675, ENSGALG00000028501
ENSGALG00000013209		GOTERM_BP_FAT	GO:0048024~regulation of mRNA splicing, via spliceosome	9	0.0144499	ENSGALG00000015200, ENSGALG00000006457, ENSGALG00000006216, ENSGALG00000006512, ENSGALG00000000533, ENSGALG00000011036, ENSGALG00000017357, ENSGALG00000006531, ENSGALG00000001802
ENSGALG00000007777		GOTERM_BP_FAT	GO:0045935~positive regulation of nucleobase-containing compound metabolic process	102	0.0148112	ENSGALG00000015912, ENSGALG00000009378, ENSGALG00000000169, ENSGALG00000017064, ENSGALG00000004044, ENSGALG00000017394, ENSGALG00000008249, ENSGALG00000008383, ENSGALG00000017211, ENSGALG00000012654, ENSGALG00000006794, ENSGALG00000000366, ENSGALG00000008812, ENSGALG00000010005, ENSGALG00000026790, ENSGALG00000005263, ENSGALG00000028091, ENSGALG00000017073, ENSGALG00000006051, ENSGALG00000007572,…
ENSGALG00000016185		GOTERM_BP_FAT	GO:0009611~response to wounding	37	0.0149746	ENSGALG00000023521, ENSGALG00000007871, ENSGALG00000015910, ENSGALG00000009477, ENSGALG00000026677, ENSGALG00000012405, ENSGALG00000009378, ENSGALG00000006216, ENSGALG00000014084, ENSGALG00000026098, ENSGALG00000009393, ENSGALG00000017082, ENSGALG00000009626, ENSGALG00000005619, ENSGALG00000018967, ENSGALG00000006567, ENSGALG00000008361, ENSGALG00000005079, ENSGALG00000011962, ENSGALG00000012178,…
ENSGALG00000017167		GOTERM_BP_FAT	GO:0034645~cellular macromolecule biosynthetic process	270	0.0152087	ENSGALG00000013784, ENSGALG00000008765, ENSGALG00000010178, ENSGALG00000016067, ENSGALG00000000169, ENSGALG00000006037, ENSGALG00000017064, ENSGALG00000008249, ENSGALG00000017211, ENSGALG00000008383, ENSGALG00000011225, ENSGALG00000009604, ENSGALG00000028131, ENSGALG00000001126, ENSGALG00000011036, ENSGALG00000015712, ENSGALG00000007191, ENSGALG00000000366, ENSGALG00000010829, ENSGALG00000008175,…
ENSGALG00000029011		GOTERM_BP_FAT	GO:0031577~spindle checkpoint	7	0.0157426	ENSGALG00000008233, ENSGALG00000008713, ENSGALG00000004838, ENSGALG00000016468, ENSGALG00000011967, ENSGALG00000001942, ENSGALG00000014801
ENSGALG00000028106		GOTERM_BP_FAT	GO:1904358~positive regulation of telomere maintenance via telomere lengthening	7	0.0157426	ENSGALG00000015821, ENSGALG00000011637, ENSGALG00000016088, ENSGALG00000008812, ENSGALG00000009975, ENSGALG00000013041, ENSGALG00000009854
ENSGALG00000002982		GOTERM_BP_FAT	GO:0032212~positive regulation of telomere maintenance via telomerase	7	0.0157426	ENSGALG00000015821, ENSGALG00000011637, ENSGALG00000016088, ENSGALG00000008812, ENSGALG00000009975, ENSGALG00000013041, ENSGALG00000009854
ENSGALG00000014324		GOTERM_BP_FAT	GO:0010972~negative regulation of G2/M transition of mitotic cell cycle	7	0.0157426	ENSGALG00000017211, ENSGALG00000015912, ENSGALG00000008957, ENSGALG00000002346, ENSGALG00000003085, ENSGALG00000006658, ENSGALG00000006631
ENSGALG00000011225		GOTERM_BP_FAT	GO:0051172~negative regulation of nitrogen compound metabolic process	86	0.0159173	ENSGALG00000015912, ENSGALG00000008765, ENSGALG00000002781, ENSGALG00000008249, ENSGALG00000016390, ENSGALG00000012756, ENSGALG00000004132, ENSGALG00000003325, ENSGALG00000017211, ENSGALG00000003277, ENSGALG00000014023, ENSGALG00000016546, ENSGALG00000009913, ENSGALG00000011036, ENSGALG00000006794, ENSGALG00000001595, ENSGALG00000002663, ENSGALG00000010745, ENSGALG00000010936, ENSGALG00000006491,…
ENSGALG00000016072		GOTERM_BP_FAT	GO:0016051~carbohydrate biosynthetic process	18	0.0160734	ENSGALG00000004956, ENSGALG00000007936, ENSGALG00000008930, ENSGALG00000007606, ENSGALG00000016394, ENSGALG00000017370, ENSGALG00000016808, ENSGALG00000001857, ENSGALG00000016200, ENSGALG00000010379, ENSGALG00000010931, ENSGALG00000005888, ENSGALG00000008671, ENSGALG00000012178, ENSGALG00000005554, ENSGALG00000002321, ENSGALG00000006016, ENSGALG00000008756
ENSGALG00000014295		GOTERM_BP_FAT	GO:2000279~negative regulation of DNA biosynthetic process	5	0.0164394	ENSGALG00000014573, ENSGALG00000009032, ENSGALG00000006491, ENSGALG00000008249, ENSGALG00000005554
ENSGALG00000009728		GOTERM_BP_FAT	GO:0051338~regulation of transferase activity	61	0.0167194	ENSGALG00000014261, ENSGALG00000015912, ENSGALG00000009477, ENSGALG00000019702, ENSGALG00000016417, ENSGALG00000016067, ENSGALG00000009378, ENSGALG00000017064, ENSGALG00000017211, ENSGALG00000018967, ENSGALG00000013607, ENSGALG00000006567, ENSGALG00000008281, ENSGALG00000008661, ENSGALG00000009854, ENSGALG00000011967, ENSGALG00000006794, ENSGALG00000010537, ENSGALG00000008812, ENSGALG00000016808,…
ENSGALG00000007871		GOTERM_BP_FAT	GO:0072528~pyrimidine-containing compound biosynthetic process	8	0.017187	ENSGALG00000004954, ENSGALG00000003510, ENSGALG00000000802, ENSGALG00000014897, ENSGALG00000010481, ENSGALG00000003732, ENSGALG00000013073, ENSGALG00000000675
ENSGALG00000004162		GOTERM_BP_FAT	GO:0051785~positive regulation of nuclear division	8	0.017187	ENSGALG00000016954, ENSGALG00000002107, ENSGALG00000008713, ENSGALG00000015013, ENSGALG00000012178, ENSGALG00000015118, ENSGALG00000008584, ENSGALG00000016997
ENSGALG00000002728		GOTERM_BP_FAT	GO:0016445~somatic diversification of immunoglobulins	8	0.017187	ENSGALG00000015912, ENSGALG00000006817, ENSGALG00000008957, ENSGALG00000010748, ENSGALG00000015705, ENSGALG00000014924, ENSGALG00000008962, ENSGALG00000014280
ENSGALG00000002897		GOTERM_BP_FAT	GO:0050658~RNA transport	14	0.0171959	ENSGALG00000003010, ENSGALG00000002689, ENSGALG00000003688, ENSGALG00000002107, ENSGALG00000001293, ENSGALG00000001803, ENSGALG00000009934, ENSGALG00000002087, ENSGALG00000011091, ENSGALG00000012462, ENSGALG00000011036, ENSGALG00000015712, ENSGALG00000007974, ENSGALG00000014691
ENSGALG00000015712		GOTERM_BP_FAT	GO:0050657~nucleic acid transport	14	0.0171959	ENSGALG00000003010, ENSGALG00000002689, ENSGALG00000003688, ENSGALG00000002107, ENSGALG00000001293, ENSGALG00000001803, ENSGALG00000009934, ENSGALG00000002087, ENSGALG00000011091, ENSGALG00000012462, ENSGALG00000011036, ENSGALG00000015712, ENSGALG00000007974, ENSGALG00000014691
ENSGALG00000025948		GOTERM_BP_FAT	GO:0046165~alcohol biosynthetic process	12	0.017826	ENSGALG00000007109, ENSGALG00000009365, ENSGALG00000026166, ENSGALG00000028880, ENSGALG00000014862, ENSGALG00000017394, ENSGALG00000010379, ENSGALG00000016665, ENSGALG00000008756, ENSGALG00000010798, ENSGALG00000004106, ENSGALG00000005888
ENSGALG00000014709		GOTERM_BP_FAT	GO:0050790~regulation of catalytic activity	108	0.0191622	ENSGALG00000014261, ENSGALG00000015912, ENSGALG00000004618, ENSGALG00000016067, ENSGALG00000009378, ENSGALG00000000169, ENSGALG00000017064, ENSGALG00000010798, ENSGALG00000017211, ENSGALG00000018967, ENSGALG00000013607, ENSGALG00000011967, ENSGALG00000023014, ENSGALG00000006794, ENSGALG00000007229, ENSGALG00000000366, ENSGALG00000010001, ENSGALG00000011020, ENSGALG00000008812, ENSGALG00000002260,…
ENSGALG00000017128		GOTERM_BP_FAT	GO:0042023~DNA endoreduplication	4	0.0193498	ENSGALG00000017211, ENSGALG00000008957, ENSGALG00000010265, ENSGALG00000008585
ENSGALG00000023303		GOTERM_BP_FAT	GO:1901741~positive regulation of myoblast fusion	4	0.0193498	ENSGALG00000006216, ENSGALG00000010936, ENSGALG00000007963, ENSGALG00000028091
ENSGALG00000022994		GOTERM_BP_FAT	GO:1901739~regulation of myoblast fusion	4	0.0193498	ENSGALG00000006216, ENSGALG00000010936, ENSGALG00000007963, ENSGALG00000028091
ENSGALG00000016200		GOTERM_BP_FAT	GO:1902750~negative regulation of cell cycle G2/M phase transition	7	0.0200828	ENSGALG00000017211, ENSGALG00000015912, ENSGALG00000008957, ENSGALG00000002346, ENSGALG00000003085, ENSGALG00000006658, ENSGALG00000006631
ENSGALG00000009021		GOTERM_BP_FAT	GO:0045840~positive regulation of mitotic nuclear division	7	0.0200828	ENSGALG00000016954, ENSGALG00000002107, ENSGALG00000008713, ENSGALG00000012178, ENSGALG00000015118, ENSGALG00000008584, ENSGALG00000016997
ENSGALG00000005046		GOTERM_BP_FAT	GO:0006695~cholesterol biosynthetic process	7	0.0200828	ENSGALG00000007109, ENSGALG00000009365, ENSGALG00000028880, ENSGALG00000014862, ENSGALG00000017394, ENSGALG00000010798, ENSGALG00000004106
ENSGALG00000004444		GOTERM_BP_FAT	GO:0006094~gluconeogenesis	10	0.0202205	ENSGALG00000007936, ENSGALG00000004956, ENSGALG00000007606, ENSGALG00000017370, ENSGALG00000016808, ENSGALG00000005554, ENSGALG00000016200, ENSGALG00000001857, ENSGALG00000002321, ENSGALG00000005888
ENSGALG00000005011		GOTERM_BP_FAT	GO:0072527~pyrimidine-containing compound metabolic process	10	0.0202205	ENSGALG00000004954, ENSGALG00000003510, ENSGALG00000000802, ENSGALG00000014897, ENSGALG00000007191, ENSGALG00000010481, ENSGALG00000003732, ENSGALG00000013073, ENSGALG00000000675, ENSGALG00000028501
ENSGALG00000026110		GOTERM_BP_FAT	GO:2000112~regulation of cellular macromolecule biosynthetic process	203	0.0207535	ENSGALG00000013784, ENSGALG00000008765, ENSGALG00000010178, ENSGALG00000016067, ENSGALG00000017064, ENSGALG00000000169, ENSGALG00000008249, ENSGALG00000008383, ENSGALG00000017211, ENSGALG00000009604, ENSGALG00000011036, ENSGALG00000000366, ENSGALG00000010829, ENSGALG00000023199, ENSGALG00000026790, ENSGALG00000005263, ENSGALG00000017073, ENSGALG00000027425, ENSGALG00000011539, ENSGALG00000024338,…
ENSGALG00000005036		GOTERM_BP_FAT	GO:0051173~positive regulation of nitrogen compound metabolic process	106	0.0207689	ENSGALG00000015912, ENSGALG00000009378, ENSGALG00000000169, ENSGALG00000017064, ENSGALG00000004044, ENSGALG00000017394, ENSGALG00000008249, ENSGALG00000008383, ENSGALG00000017211, ENSGALG00000012654, ENSGALG00000006794, ENSGALG00000000366, ENSGALG00000008812, ENSGALG00000010005, ENSGALG00000026790, ENSGALG00000005263, ENSGALG00000028091, ENSGALG00000017073, ENSGALG00000006051, ENSGALG00000007572,…
ENSGALG00000011281		GOTERM_BP_FAT	GO:0044773~mitotic DNA damage checkpoint	9	0.0209863	ENSGALG00000017211, ENSGALG00000015912, ENSGALG00000002755, ENSGALG00000008957, ENSGALG00000014698, ENSGALG00000003085, ENSGALG00000006658, ENSGALG00000008962, ENSGALG00000007676
ENSGALG00000010535		GOTERM_BP_FAT	GO:0065009~regulation of molecular function	137	0.0218866	ENSGALG00000010773, ENSGALG00000014261, ENSGALG00000015912, ENSGALG00000004618, ENSGALG00000009378, ENSGALG00000016067, ENSGALG00000017064, ENSGALG00000000169, ENSGALG00000000742, ENSGALG00000010798, ENSGALG00000017211, ENSGALG00000013607, ENSGALG00000018967, ENSGALG00000011967, ENSGALG00000023014, ENSGALG00000006794, ENSGALG00000007229, ENSGALG00000000366, ENSGALG00000010001, ENSGALG00000011020,…
ENSGALG00000016094		GOTERM_BP_FAT	GO:0035384~thioester biosynthetic process	6	0.0226731	ENSGALG00000012131, ENSGALG00000003475, ENSGALG00000011483, ENSGALG00000016430, ENSGALG00000014730, ENSGALG00000009700
ENSGALG00000007515		GOTERM_BP_FAT	GO:0071616~acyl-CoA biosynthetic process	6	0.0226731	ENSGALG00000012131, ENSGALG00000003475, ENSGALG00000011483, ENSGALG00000016430, ENSGALG00000014730, ENSGALG00000009700
ENSGALG00000008383		GOTERM_BP_FAT	GO:0007099~centriole replication	5	0.0236711	ENSGALG00000017148, ENSGALG00000010195, ENSGALG00000005642, ENSGALG00000013776, ENSGALG00000005302
ENSGALG00000002531		GOTERM_BP_FAT	GO:0050685~positive regulation of mRNA processing	5	0.0236711	ENSGALG00000015200, ENSGALG00000002087, ENSGALG00000006512, ENSGALG00000006531, ENSGALG00000004696
ENSGALG00000001540		GOTERM_BP_FAT	GO:0098534~centriole assembly	5	0.0236711	ENSGALG00000017148, ENSGALG00000010195, ENSGALG00000005642, ENSGALG00000013776, ENSGALG00000005302
ENSGALG00000003325		GOTERM_BP_FAT	GO:0010675~regulation of cellular carbohydrate metabolic process	13	0.0242069	ENSGALG00000007606, ENSGALG00000017370, ENSGALG00000016808, ENSGALG00000026776, ENSGALG00000001857, ENSGALG00000016200, ENSGALG00000005554, ENSGALG00000010379, ENSGALG00000006016, ENSGALG00000008756, ENSGALG00000005888, ENSGALG00000017082, ENSGALG00000009700
ENSGALG00000016024		GOTERM_BP_FAT	GO:1903034~regulation of response to wounding	17	0.0243108	ENSGALG00000005503, ENSGALG00000023521, ENSGALG00000015910, ENSGALG00000006216, ENSGALG00000003642, ENSGALG00000009393, ENSGALG00000017082, ENSGALG00000009626, ENSGALG00000018967, ENSGALG00000006567, ENSGALG00000008361, ENSGALG00000012178, ENSGALG00000015865, ENSGALG00000009050, ENSGALG00000000949, ENSGALG00000008756, ENSGALG00000014984
ENSGALG00000009470		GOTERM_BP_FAT	GO:0034622~cellular macromolecular complex assembly	69	0.0245261	ENSGALG00000005038, ENSGALG00000009378, ENSGALG00000006037, ENSGALG00000003373, ENSGALG00000004516, ENSGALG00000003937, ENSGALG00000017394, ENSGALG00000013607, ENSGALG00000000650, ENSGALG00000026383, ENSGALG00000007150, ENSGALG00000001126, ENSGALG00000009913, ENSGALG00000010238, ENSGALG00000017153, ENSGALG00000027571, ENSGALG00000005034, ENSGALG00000017148, ENSGALG00000002663, ENSGALG00000016609,…
ENSGALG00000002987		GOTERM_BP_FAT	GO:0015931~nucleobase-containing compound transport	15	0.0247194	ENSGALG00000003010, ENSGALG00000002689, ENSGALG00000003688, ENSGALG00000002107, ENSGALG00000001293, ENSGALG00000001803, ENSGALG00000012827, ENSGALG00000009934, ENSGALG00000002087, ENSGALG00000011091, ENSGALG00000012462, ENSGALG00000011036, ENSGALG00000015712, ENSGALG00000014691, ENSGALG00000007974
ENSGALG00000019552		GOTERM_BP_FAT	GO:0051168~nuclear export	15	0.0247194	ENSGALG00000003010, ENSGALG00000011543, ENSGALG00000004707, ENSGALG00000003688, ENSGALG00000002107, ENSGALG00000002569, ENSGALG00000001803, ENSGALG00000003484, ENSGALG00000002087, ENSGALG00000009934, ENSGALG00000011091, ENSGALG00000011036, ENSGALG00000011966, ENSGALG00000007974, ENSGALG00000014691
ENSGALG00000019553		GOTERM_BP_FAT	GO:0002200~somatic diversification of immune receptors	9	0.0249371	ENSGALG00000015912, ENSGALG00000006817, ENSGALG00000008957, ENSGALG00000010748, ENSGALG00000015705, ENSGALG00000014924, ENSGALG00000008962, ENSGALG00000014280, ENSGALG00000017082
ENSGALG00000011686		GOTERM_BP_FAT	GO:1901998~toxin transport	7	0.0251688	ENSGALG00000015821, ENSGALG00000011637, ENSGALG00000016088, ENSGALG00000008812, ENSGALG00000009975, ENSGALG00000007140, ENSGALG00000013041
ENSGALG00000008297		GOTERM_BP_FAT	GO:0032846~positive regulation of homeostatic process	19	0.0255759	ENSGALG00000015912, ENSGALG00000015821, ENSGALG00000008812, ENSGALG00000016088, ENSGALG00000010745, ENSGALG00000010023, ENSGALG00000009393, ENSGALG00000001857, ENSGALG00000010379, ENSGALG00000010926, ENSGALG00000017211, ENSGALG00000011637, ENSGALG00000009975, ENSGALG00000013041, ENSGALG00000006123, ENSGALG00000016403, ENSGALG00000009854, ENSGALG00000009050, ENSGALG00000006794
ENSGALG00000004476		GOTERM_BP_FAT	GO:0009994~oocyte differentiation	8	0.0256083	ENSGALG00000010163, ENSGALG00000013607, ENSGALG00000007768, ENSGALG00000012236, ENSGALG00000028608, ENSGALG00000017073, ENSGALG00000013143, ENSGALG00000012508
ENSGALG00000012652		GOTERM_BP_FAT	GO:0042493~response to drug	18	0.0262289	ENSGALG00000007871, ENSGALG00000010745, ENSGALG00000006491, ENSGALG00000010356, ENSGALG00000015955, ENSGALG00000024011, ENSGALG00000010379, ENSGALG00000015632, ENSGALG00000009626, ENSGALG00000016992, ENSGALG00000023135, ENSGALG00000014508, ENSGALG00000007963, ENSGALG00000004259, ENSGALG00000005554, ENSGALG00000013143, ENSGALG00000003681, ENSGALG00000013061
ENSGALG00000005722		GOTERM_BP_FAT	GO:0040029~regulation of gene expression, epigenetic	18	0.0262289	ENSGALG00000028417, ENSGALG00000016373, ENSGALG00000005451, ENSGALG00000012405, ENSGALG00000009525, ENSGALG00000004132, ENSGALG00000027425, ENSGALG00000014280, ENSGALG00000024338, ENSGALG00000014023, ENSGALG00000021631, ENSGALG00000027315, ENSGALG00000009913, ENSGALG00000026738, ENSGALG00000011036, ENSGALG00000000970, ENSGALG00000004794, ENSGALG00000019622
ENSGALG00000008793		GOTERM_BP_FAT	GO:0050865~regulation of cell activation	31	0.0275332	ENSGALG00000007777, ENSGALG00000015758, ENSGALG00000010016, ENSGALG00000009393, ENSGALG00000020316, ENSGALG00000017082, ENSGALG00000009626, ENSGALG00000000516, ENSGALG00000013568, ENSGALG00000018967, ENSGALG00000006567, ENSGALG00000008957, ENSGALG00000014508, ENSGALG00000012178, ENSGALG00000016403, ENSGALG00000000366, ENSGALG00000028935, ENSGALG00000015666, ENSGALG00000003069, ENSGALG00000003642,…
ENSGALG00000016480		GOTERM_BP_FAT	GO:0051153~regulation of striated muscle cell differentiation	10	0.027543	ENSGALG00000007539, ENSGALG00000012405, ENSGALG00000015013, ENSGALG00000006216, ENSGALG00000010936, ENSGALG00000007963, ENSGALG00000024011, ENSGALG00000028091, ENSGALG00000016200, ENSGALG00000029175
ENSGALG00000011543		GOTERM_BP_FAT	GO:0006405~RNA export from nucleus	10	0.027543	ENSGALG00000003010, ENSGALG00000003688, ENSGALG00000009934, ENSGALG00000002087, ENSGALG00000002107, ENSGALG00000011091, ENSGALG00000011036, ENSGALG00000007974, ENSGALG00000014691, ENSGALG00000001803
ENSGALG00000005739		GOTERM_BP_FAT	GO:0019319~hexose biosynthetic process	10	0.027543	ENSGALG00000007936, ENSGALG00000004956, ENSGALG00000007606, ENSGALG00000017370, ENSGALG00000016808, ENSGALG00000005554, ENSGALG00000016200, ENSGALG00000001857, ENSGALG00000002321, ENSGALG00000005888
ENSGALG00000015634		GOTERM_BP_FAT	GO:0071166~ribonucleoprotein complex localization	10	0.027543	ENSGALG00000003010, ENSGALG00000011543, ENSGALG00000003688, ENSGALG00000009934, ENSGALG00000002087, ENSGALG00000011091, ENSGALG00000011036, ENSGALG00000002569, ENSGALG00000007974, ENSGALG00000001803
ENSGALG00000005302		GOTERM_BP_FAT	GO:0007519~skeletal muscle tissue development	18	0.0287373	ENSGALG00000005678, ENSGALG00000021593, ENSGALG00000009474, ENSGALG00000006216, ENSGALG00000009396, ENSGALG00000005263, ENSGALG00000006491, ENSGALG00000010936, ENSGALG00000028091, ENSGALG00000009393, ENSGALG00000016997, ENSGALG00000003782, ENSGALG00000007669, ENSGALG00000007539, ENSGALG00000019470, ENSGALG00000022994, ENSGALG00000008942, ENSGALG00000009050
ENSGALG00000009060		GOTERM_BP_FAT	GO:0007052~mitotic spindle organization	6	0.0293477	ENSGALG00000007768, ENSGALG00000010900, ENSGALG00000027784, ENSGALG00000008585, ENSGALG00000008095, ENSGALG00000014801
ENSGALG00000010750		GOTERM_BP_FAT	GO:0016125~sterol metabolic process	12	0.0301965	ENSGALG00000007109, ENSGALG00000009365, ENSGALG00000010166, ENSGALG00000007493, ENSGALG00000009305, ENSGALG00000009560, ENSGALG00000028880, ENSGALG00000014862, ENSGALG00000017394, ENSGALG00000016665, ENSGALG00000010798, ENSGALG00000004106
ENSGALG00000014006		GOTERM_BP_FAT	GO:0010212~response to ionizing radiation	15	0.0304946	ENSGALG00000002755, ENSGALG00000002663, ENSGALG00000011492, ENSGALG00000010356, ENSGALG00000015955, ENSGALG00000008962, ENSGALG00000012236, ENSGALG00000004516, ENSGALG00000017073, ENSGALG00000006631, ENSGALG00000009157, ENSGALG00000007669, ENSGALG00000003720, ENSGALG00000026776, ENSGALG00000013422
ENSGALG00000007834		GOTERM_BP_FAT	GO:0051298~centrosome duplication	8	0.0307227	ENSGALG00000017148, ENSGALG00000007241, ENSGALG00000010195, ENSGALG00000005642, ENSGALG00000009201, ENSGALG00000013776, ENSGALG00000005302, ENSGALG00000017073
ENSGALG00000005931		GOTERM_BP_FAT	GO:0009988~cell-cell recognition	7	0.0310451	ENSGALG00000015821, ENSGALG00000011637, ENSGALG00000016088, ENSGALG00000008812, ENSGALG00000009975, ENSGALG00000013041, ENSGALG00000009826
ENSGALG00000016022		GOTERM_BP_FAT	GO:0033623~regulation of integrin activation	4	0.0311848	ENSGALG00000014824, ENSGALG00000006340, ENSGALG00000002175, ENSGALG00000008756
ENSGALG00000008954		GOTERM_BP_FAT	GO:0051299~centrosome separation	4	0.0311848	ENSGALG00000007768, ENSGALG00000002107, ENSGALG00000006790, ENSGALG00000009854
ENSGALG00000013745		GOTERM_BP_FAT	GO:0046049~UMP metabolic process	4	0.0311848	ENSGALG00000003510, ENSGALG00000000802, ENSGALG00000003732, ENSGALG00000013073
ENSGALG00000023640		GOTERM_BP_FAT	GO:0009174~pyrimidine ribonucleoside monophosphate biosynthetic process	4	0.0311848	ENSGALG00000003510, ENSGALG00000000802, ENSGALG00000003732, ENSGALG00000013073
ENSGALG00000026873		GOTERM_BP_FAT	GO:0006222~UMP biosynthetic process	4	0.0311848	ENSGALG00000003510, ENSGALG00000000802, ENSGALG00000003732, ENSGALG00000013073
ENSGALG00000002873		GOTERM_BP_FAT	GO:0045721~negative regulation of gluconeogenesis	4	0.0311848	ENSGALG00000005554, ENSGALG00000016200, ENSGALG00000001857, ENSGALG00000005888
ENSGALG00000028679		GOTERM_BP_FAT	GO:0009173~pyrimidine ribonucleoside monophosphate metabolic process	4	0.0311848	ENSGALG00000003510, ENSGALG00000000802, ENSGALG00000003732, ENSGALG00000013073
ENSGALG00000009615		GOTERM_BP_FAT	GO:0046777~protein autophosphorylation	24	0.0315475	ENSGALG00000015912, ENSGALG00000002663, ENSGALG00000009378, ENSGALG00000004098, ENSGALG00000011116, ENSGALG00000016629, ENSGALG00000003642, ENSGALG00000017091, ENSGALG00000009393, ENSGALG00000005699, ENSGALG00000000742, ENSGALG00000002283, ENSGALG00000012827, ENSGALG00000017211, ENSGALG00000018967, ENSGALG00000008318, ENSGALG00000012178, ENSGALG00000027983, ENSGALG00000000681, ENSGALG00000009854,…
ENSGALG00000007603		GOTERM_BP_FAT	GO:0046364~monosaccharide biosynthetic process	10	0.0318277	ENSGALG00000007936, ENSGALG00000004956, ENSGALG00000007606, ENSGALG00000017370, ENSGALG00000016808, ENSGALG00000005554, ENSGALG00000016200, ENSGALG00000001857, ENSGALG00000002321, ENSGALG00000005888
ENSGALG00000016442		GOTERM_BP_FAT	GO:0009157~deoxyribonucleoside monophosphate biosynthetic process	3	0.0322203	ENSGALG00000004954, ENSGALG00000014897, ENSGALG00000007191
ENSGALG00000017350		GOTERM_BP_FAT	GO:0035788~cell migration involved in metanephros development	3	0.0322203	ENSGALG00000012178, ENSGALG00000003642, ENSGALG00000005554
ENSGALG00000005998		GOTERM_BP_FAT	GO:0090666~scaRNA localization to Cajal body	3	0.0322203	ENSGALG00000011637, ENSGALG00000008812, ENSGALG00000009975
ENSGALG00000024326		GOTERM_BP_FAT	GO:0043504~mitochondrial DNA repair	3	0.0322203	ENSGALG00000008698, ENSGALG00000004037, ENSGALG00000009228
ENSGALG00000023988		GOTERM_BP_FAT	GO:0033567~DNA replication, Okazaki fragment processing	3	0.0322203	ENSGALG00000004037, ENSGALG00000024076, ENSGALG00000013384
ENSGALG00000005198		GOTERM_BP_FAT	GO:2001032~regulation of double-strand break repair via nonhomologous end joining	3	0.0322203	ENSGALG00000015705, ENSGALG00000012684, ENSGALG00000012484
ENSGALG00000000366		GOTERM_BP_FAT	GO:0035789~metanephric mesenchymal cell migration	3	0.0322203	ENSGALG00000012178, ENSGALG00000003642, ENSGALG00000005554
ENSGALG00000013129		GOTERM_BP_FAT	GO:2000589~regulation of metanephric mesenchymal cell migration	3	0.0322203	ENSGALG00000012178, ENSGALG00000003642, ENSGALG00000005554
ENSGALG00000003602		GOTERM_BP_FAT	GO:0007140~male meiosis	5	0.0325479	ENSGALG00000000516, ENSGALG00000012160, ENSGALG00000012236, ENSGALG00000017073, ENSGALG00000012508
ENSGALG00000015043		GOTERM_BP_FAT	GO:0007129~synapsis	5	0.0325479	ENSGALG00000017211, ENSGALG00000003720, ENSGALG00000012236, ENSGALG00000005214, ENSGALG00000012508
ENSGALG00000010700		GOTERM_BP_FAT	GO:0007095~mitotic G2 DNA damage checkpoint	5	0.0325479	ENSGALG00000017211, ENSGALG00000015912, ENSGALG00000008957, ENSGALG00000003085, ENSGALG00000006658
ENSGALG00000000734		GOTERM_BP_FAT	GO:0060548~negative regulation of cell death	59	0.0338205	ENSGALG00000009477, ENSGALG00000019702, ENSGALG00000002909, ENSGALG00000024011, ENSGALG00000009782, ENSGALG00000013408, ENSGALG00000000742, ENSGALG00000007659, ENSGALG00000005420, ENSGALG00000010798, ENSGALG00000017211, ENSGALG00000021542, ENSGALG00000011962, ENSGALG00000007150, ENSGALG00000008623, ENSGALG00000008661, ENSGALG00000011967, ENSGALG00000000366, ENSGALG00000009700, ENSGALG00000010745,…
ENSGALG00000003072		GOTERM_BP_FAT	GO:0002237~response to molecule of bacterial origin	20	0.034658	ENSGALG00000020386, ENSGALG00000028935, ENSGALG00000015666, ENSGALG00000014824, ENSGALG00000010745, ENSGALG00000006491, ENSGALG00000024011, ENSGALG00000026098, ENSGALG00000027311, ENSGALG00000010379, ENSGALG00000027598, ENSGALG00000024484, ENSGALG00000019033, ENSGALG00000010915, ENSGALG00000014280, ENSGALG00000002283, ENSGALG00000018967, ENSGALG00000011668, ENSGALG00000016114, ENSGALG00000000534
ENSGALG00000014922		GOTERM_BP_FAT	GO:0032496~response to lipopolysaccharide	19	0.0360067	ENSGALG00000020386, ENSGALG00000015666, ENSGALG00000014824, ENSGALG00000010745, ENSGALG00000006491, ENSGALG00000024011, ENSGALG00000026098, ENSGALG00000027311, ENSGALG00000010379, ENSGALG00000027598, ENSGALG00000024484, ENSGALG00000019033, ENSGALG00000010915, ENSGALG00000014280, ENSGALG00000002283, ENSGALG00000018967, ENSGALG00000011668, ENSGALG00000016114, ENSGALG00000000534
ENSGALG00000006904		GOTERM_BP_FAT	GO:0032465~regulation of cytokinesis	8	0.0364802	ENSGALG00000009157, ENSGALG00000007768, ENSGALG00000010023, ENSGALG00000010265, ENSGALG00000007354, ENSGALG00000008095, ENSGALG00000002175, ENSGALG00000017073
ENSGALG00000005820		GOTERM_BP_FAT	GO:0006111~regulation of gluconeogenesis	6	0.03714	ENSGALG00000017370, ENSGALG00000016808, ENSGALG00000005554, ENSGALG00000016200, ENSGALG00000001857, ENSGALG00000005888
ENSGALG00000001399		GOTERM_BP_FAT	GO:0002204~somatic recombination of immunoglobulin genes involved in immune response	6	0.03714	ENSGALG00000015912, ENSGALG00000008957, ENSGALG00000010748, ENSGALG00000015705, ENSGALG00000008962, ENSGALG00000014280
ENSGALG00000012592		GOTERM_BP_FAT	GO:0045190~isotype switching	6	0.03714	ENSGALG00000015912, ENSGALG00000008957, ENSGALG00000010748, ENSGALG00000015705, ENSGALG00000008962, ENSGALG00000014280
ENSGALG00000012827		GOTERM_BP_FAT	GO:0002208~somatic diversification of immunoglobulins involved in immune response	6	0.03714	ENSGALG00000015912, ENSGALG00000008957, ENSGALG00000010748, ENSGALG00000015705, ENSGALG00000008962, ENSGALG00000014280
ENSGALG00000012795		GOTERM_BP_FAT	GO:0007568~aging	15	0.0371971	ENSGALG00000010331, ENSGALG00000002663, ENSGALG00000007871, ENSGALG00000009476, ENSGALG00000010356, ENSGALG00000015955, ENSGALG00000008962, ENSGALG00000017073, ENSGALG00000002873, ENSGALG00000012662, ENSGALG00000008957, ENSGALG00000007150, ENSGALG00000016403, ENSGALG00000015118, ENSGALG00000013420
ENSGALG00000012484		GOTERM_BP_FAT	GO:0060538~skeletal muscle organ development	18	0.0373344	ENSGALG00000005678, ENSGALG00000021593, ENSGALG00000009474, ENSGALG00000006216, ENSGALG00000009396, ENSGALG00000005263, ENSGALG00000006491, ENSGALG00000010936, ENSGALG00000028091, ENSGALG00000009393, ENSGALG00000016997, ENSGALG00000003782, ENSGALG00000007669, ENSGALG00000007539, ENSGALG00000019470, ENSGALG00000022994, ENSGALG00000008942, ENSGALG00000009050
ENSGALG00000004814		GOTERM_BP_FAT	GO:0051310~metaphase plate congression	7	0.0377487	ENSGALG00000012160, ENSGALG00000004086, ENSGALG00000002175, ENSGALG00000009690, ENSGALG00000016692, ENSGALG00000001942, ENSGALG00000014801
ENSGALG00000011855		GOTERM_BP_FAT	GO:0043069~negative regulation of programmed cell death	56	0.0383088	ENSGALG00000009477, ENSGALG00000019702, ENSGALG00000024011, ENSGALG00000009782, ENSGALG00000013408, ENSGALG00000000742, ENSGALG00000007659, ENSGALG00000005420, ENSGALG00000010798, ENSGALG00000017211, ENSGALG00000021542, ENSGALG00000011962, ENSGALG00000007150, ENSGALG00000008623, ENSGALG00000008661, ENSGALG00000011967, ENSGALG00000009700, ENSGALG00000000366, ENSGALG00000010745, ENSGALG00000008713,…
ENSGALG00000004675		GOTERM_BP_FAT	GO:0071426~ribonucleoprotein complex export from nucleus	9	0.0398326	ENSGALG00000003010, ENSGALG00000011543, ENSGALG00000003688, ENSGALG00000009934, ENSGALG00000002087, ENSGALG00000011091, ENSGALG00000011036, ENSGALG00000002569, ENSGALG00000007974
ENSGALG00000027389		GOTERM_BP_FAT	GO:0016064~immunoglobulin mediated immune response	9	0.0398326	ENSGALG00000015912, ENSGALG00000028935, ENSGALG00000008957, ENSGALG00000010748, ENSGALG00000015705, ENSGALG00000008962, ENSGALG00000022586, ENSGALG00000014280, ENSGALG00000020316
ENSGALG00000003113		GOTERM_BP_FAT	GO:2001022~positive regulation of response to DNA damage stimulus	9	0.0398326	ENSGALG00000002663, ENSGALG00000000169, ENSGALG00000006491, ENSGALG00000013420, ENSGALG00000026776, ENSGALG00000028203, ENSGALG00000011292, ENSGALG00000012484, ENSGALG00000017082
ENSGALG00000009422		GOTERM_BP_FAT	GO:0019724~B cell mediated immunity	9	0.0398326	ENSGALG00000015912, ENSGALG00000028935, ENSGALG00000008957, ENSGALG00000010748, ENSGALG00000015705, ENSGALG00000008962, ENSGALG00000022586, ENSGALG00000014280, ENSGALG00000020316
ENSGALG00000002299		GOTERM_BP_FAT	GO:0002440~production of molecular mediator of immune response	15	0.0409174	ENSGALG00000015912, ENSGALG00000010748, ENSGALG00000011106, ENSGALG00000010346, ENSGALG00000008962, ENSGALG00000010915, ENSGALG00000020316, ENSGALG00000014280, ENSGALG00000013568, ENSGALG00000006817, ENSGALG00000008957, ENSGALG00000015705, ENSGALG00000014924, ENSGALG00000022586, ENSGALG00000014984
ENSGALG00000016954		GOTERM_BP_FAT	GO:0010556~regulation of macromolecule biosynthetic process	204	0.0410157	ENSGALG00000013784, ENSGALG00000008765, ENSGALG00000010178, ENSGALG00000016067, ENSGALG00000017064, ENSGALG00000000169, ENSGALG00000008249, ENSGALG00000008383, ENSGALG00000017211, ENSGALG00000009604, ENSGALG00000011036, ENSGALG00000000366, ENSGALG00000010829, ENSGALG00000023199, ENSGALG00000026790, ENSGALG00000005263, ENSGALG00000017073, ENSGALG00000027425, ENSGALG00000011539, ENSGALG00000024338,…
ENSGALG00000001773		GOTERM_BP_FAT	GO:0051302~regulation of cell division	12	0.0428202	ENSGALG00000009157, ENSGALG00000007768, ENSGALG00000010023, ENSGALG00000010265, ENSGALG00000009378, ENSGALG00000010346, ENSGALG00000000534, ENSGALG00000007354, ENSGALG00000008095, ENSGALG00000002175, ENSGALG00000017073, ENSGALG00000012620
ENSGALG00000002755		GOTERM_BP_FAT	GO:0033047~regulation of mitotic sister chromatid segregation	8	0.0429057	ENSGALG00000008233, ENSGALG00000013208, ENSGALG00000004838, ENSGALG00000015118, ENSGALG00000016468, ENSGALG00000011967, ENSGALG00000016997, ENSGALG00000014801
ENSGALG00000000004		GOTERM_BP_FAT	GO:0006335~DNA replication-dependent nucleosome assembly	5	0.0431137	ENSGALG00000010255, ENSGALG00000025786, ENSGALG00000001126, ENSGALG00000009525, ENSGALG00000016042
ENSGALG00000017064		GOTERM_BP_FAT	GO:0006376~mRNA splice site selection	5	0.0431137	ENSGALG00000011857, ENSGALG00000005552, ENSGALG00000008097, ENSGALG00000001500, ENSGALG00000015105
ENSGALG00000001298		GOTERM_BP_FAT	GO:0010569~regulation of double-strand break repair via homologous recombination	5	0.0431137	ENSGALG00000006123, ENSGALG00000014924, ENSGALG00000000970, ENSGALG00000004516, ENSGALG00000012756
ENSGALG00000023636		GOTERM_BP_FAT	GO:0007094~mitotic spindle assembly checkpoint	5	0.0431137	ENSGALG00000008233, ENSGALG00000004838, ENSGALG00000016468, ENSGALG00000011967, ENSGALG00000014801
ENSGALG00000019033		GOTERM_BP_FAT	GO:0034723~DNA replication-dependent nucleosome organization	5	0.0431137	ENSGALG00000010255, ENSGALG00000025786, ENSGALG00000001126, ENSGALG00000009525, ENSGALG00000016042
ENSGALG00000011146		GOTERM_BP_FAT	GO:0043537~negative regulation of blood vessel endothelial cell migration	5	0.0431137	ENSGALG00000009626, ENSGALG00000016954, ENSGALG00000009477, ENSGALG00000017065, ENSGALG00000017082
ENSGALG00000017153		GOTERM_BP_FAT	GO:0071173~spindle assembly checkpoint	5	0.0431137	ENSGALG00000008233, ENSGALG00000004838, ENSGALG00000016468, ENSGALG00000011967, ENSGALG00000014801
ENSGALG00000027784		GOTERM_BP_FAT	GO:0010638~positive regulation of organelle organization	43	0.043985	ENSGALG00000015912, ENSGALG00000016088, ENSGALG00000002781, ENSGALG00000002107, ENSGALG00000002909, ENSGALG00000013830, ENSGALG00000017211, ENSGALG00000011637, ENSGALG00000009975, ENSGALG00000013041, ENSGALG00000010195, ENSGALG00000012178, ENSGALG00000003548, ENSGALG00000008584, ENSGALG00000009061, ENSGALG00000009854, ENSGALG00000006794, ENSGALG00000011209, ENSGALG00000001595, ENSGALG00000017148,…
ENSGALG00000016709		GOTERM_BP_FAT	GO:0009628~response to abiotic stimulus	63	0.0450045	ENSGALG00000020386, ENSGALG00000009107, ENSGALG00000019702, ENSGALG00000016067, ENSGALG00000000169, ENSGALG00000004044, ENSGALG00000015955, ENSGALG00000004516, ENSGALG00000007659, ENSGALG00000016546, ENSGALG00000011962, ENSGALG00000002299, ENSGALG00000006194, ENSGALG00000010001, ENSGALG00000002663, ENSGALG00000014698, ENSGALG00000010005, ENSGALG00000010780, ENSGALG00000006491, ENSGALG00000010356,…
ENSGALG00000016014		GOTERM_BP_FAT	GO:0000245~spliceosomal complex assembly	7	0.0453085	ENSGALG00000011857, ENSGALG00000005552, ENSGALG00000003385, ENSGALG00000008097, ENSGALG00000001500, ENSGALG00000015105, ENSGALG00000013821
ENSGALG00000006457		GOTERM_BP_FAT	GO:1902099~regulation of metaphase/anaphase transition of cell cycle	7	0.0453085	ENSGALG00000008233, ENSGALG00000013208, ENSGALG00000004838, ENSGALG00000016468, ENSGALG00000011967, ENSGALG00000016997, ENSGALG00000014801
ENSGALG00000008697		GOTERM_BP_FAT	GO:0045604~regulation of epidermal cell differentiation	7	0.0453085	ENSGALG00000015910, ENSGALG00000026166, ENSGALG00000012405, ENSGALG00000014922, ENSGALG00000014208, ENSGALG00000004794, ENSGALG00000012620
ENSGALG00000015930		GOTERM_BP_FAT	GO:0030071~regulation of mitotic metaphase/anaphase transition	7	0.0453085	ENSGALG00000008233, ENSGALG00000013208, ENSGALG00000004838, ENSGALG00000016468, ENSGALG00000011967, ENSGALG00000016997, ENSGALG00000014801
ENSGALG00000001332		GOTERM_BP_FAT	GO:0019318~hexose metabolic process	17	0.0457717	ENSGALG00000007936, ENSGALG00000004956, ENSGALG00000008440, ENSGALG00000009754, ENSGALG00000007606, ENSGALG00000017370, ENSGALG00000016808, ENSGALG00000001857, ENSGALG00000016200, ENSGALG00000017082, ENSGALG00000005888, ENSGALG00000012663, ENSGALG00000004047, ENSGALG00000026776, ENSGALG00000005554, ENSGALG00000002321, ENSGALG00000006016
ENSGALG00000014982		GOTERM_BP_FAT	GO:0000722~telomere maintenance via recombination	4	0.0459751	ENSGALG00000015118, ENSGALG00000004516, ENSGALG00000017073, ENSGALG00000006794
ENSGALG00000016546		GOTERM_BP_FAT	GO:0090129~positive regulation of synapse maturation	4	0.0459751	ENSGALG00000009107, ENSGALG00000008281, ENSGALG00000009971, ENSGALG00000027255
ENSGALG00000016997		GOTERM_BP_FAT	GO:0007517~muscle organ development	27	0.0459895	ENSGALG00000005678, ENSGALG00000011857, ENSGALG00000021593, ENSGALG00000015013, ENSGALG00000010780, ENSGALG00000009396, ENSGALG00000009474, ENSGALG00000006216, ENSGALG00000010936, ENSGALG00000005263, ENSGALG00000006491, ENSGALG00000006099, ENSGALG00000028091, ENSGALG00000009393, ENSGALG00000016997, ENSGALG00000026276, ENSGALG00000003782, ENSGALG00000007669, ENSGALG00000007539, ENSGALG00000019470,…
ENSGALG00000014041		GOTERM_BP_FAT	GO:0070507~regulation of microtubule cytoskeleton organization	13	0.0470805	ENSGALG00000017148, ENSGALG00000007241, ENSGALG00000010195, ENSGALG00000009201, ENSGALG00000012160, ENSGALG00000002107, ENSGALG00000006456, ENSGALG00000004086, ENSGALG00000006790, ENSGALG00000000970, ENSGALG00000016468, ENSGALG00000009854, ENSGALG00000010379
ENSGALG00000002086		GOTERM_BP_FAT	GO:0010906~regulation of glucose metabolic process	10	0.0473956	ENSGALG00000017370, ENSGALG00000016808, ENSGALG00000026776, ENSGALG00000005554, ENSGALG00000016200, ENSGALG00000001857, ENSGALG00000006016, ENSGALG00000005888, ENSGALG00000017082, ENSGALG00000009700
ENSGALG00000012222		GOTERM_BP_FAT	GO:0030856~regulation of epithelial cell differentiation	12	0.0477322	ENSGALG00000015910, ENSGALG00000026166, ENSGALG00000012405, ENSGALG00000014922, ENSGALG00000014496, ENSGALG00000014208, ENSGALG00000016629, ENSGALG00000005554, ENSGALG00000009393, ENSGALG00000004794, ENSGALG00000007260, ENSGALG00000012620
ENSGALG00000011966		GOTERM_BP_FAT	GO:0042273~ribosomal large subunit biogenesis	11	0.0479079	ENSGALG00000003355, ENSGALG00000011543, ENSGALG00000014445, ENSGALG00000000650, ENSGALG00000009045, ENSGALG00000009615, ENSGALG00000003373, ENSGALG00000024261, ENSGALG00000015043, ENSGALG00000002873, ENSGALG00000003210
ENSGALG00000021304		GOTERM_BP_FAT	GO:0060485~mesenchyme development	25	0.0480494	ENSGALG00000021593, ENSGALG00000009020, ENSGALG00000012405, ENSGALG00000010346, ENSGALG00000016394, ENSGALG00000004476, ENSGALG00000026276, ENSGALG00000001191, ENSGALG00000022994, ENSGALG00000016403, ENSGALG00000006210, ENSGALG00000023303, ENSGALG00000016954, ENSGALG00000015013, ENSGALG00000005263, ENSGALG00000014486, ENSGALG00000017046, ENSGALG00000008830, ENSGALG00000011686, ENSGALG00000007140,…
ENSGALG00000016808		GOTERM_BP_FAT	GO:0006006~glucose metabolic process	15	0.0491342	ENSGALG00000007936, ENSGALG00000004956, ENSGALG00000009754, ENSGALG00000007606, ENSGALG00000017370, ENSGALG00000016808, ENSGALG00000001857, ENSGALG00000016200, ENSGALG00000017082, ENSGALG00000005888, ENSGALG00000012663, ENSGALG00000026776, ENSGALG00000005554, ENSGALG00000002321, ENSGALG00000006016
ENSGALG00000002107
ENSGALG00000002569
ENSGALG00000016538
ENSGALG00000010356
ENSGALG00000015955
ENSGALG00000004516
ENSGALG00000006794
ENSGALG00000008368
ENSGALG00000006271
ENSGALG00000010567
ENSGALG00000008132
ENSGALG00000010178
ENSGALG00000001506
ENSGALG00000010935
ENSGALG00000009823
ENSGALG00000011596
ENSGALG00000008010
ENSGALG00000016358
ENSGALG00000012620
ENSGALG00000005552
ENSGALG00000007315
ENSGALG00000022293
ENSGALG00000011128
ENSGALG00000024112
ENSGALG00000007664
ENSGALG00000019741
ENSGALG00000019598
ENSGALG00000015105
ENSGALG00000005680
ENSGALG00000016153
ENSGALG00000012004
ENSGALG00000021526
ENSGALG00000005064
ENSGALG00000012526
ENSGALG00000001972
ENSGALG00000009920
ENSGALG00000011020
ENSGALG00000014496
ENSGALG00000003958
ENSGALG00000016629
ENSGALG00000020392
ENSGALG00000016278
ENSGALG00000012836
ENSGALG00000012650
ENSGALG00000014756
ENSGALG00000020742
ENSGALG00000009686
ENSGALG00000023014
ENSGALG00000007229
ENSGALG00000007005
ENSGALG00000012364
ENSGALG00000013728
ENSGALG00000018800
ENSGALG00000009689
ENSGALG00000007008
ENSGALG00000019444
ENSGALG00000007470
ENSGALG00000014924
ENSGALG00000015692
ENSGALG00000007665
ENSGALG00000016312
ENSGALG00000006009
ENSGALG00000014960
ENSGALG00000011215
ENSGALG00000001444
ENSGALG00000004122
ENSGALG00000010167
ENSGALG00000019459
ENSGALG00000006807
ENSGALG00000015542
ENSGALG00000027583
ENSGALG00000010195
ENSGALG00000006110
ENSGALG00000002121
ENSGALG00000006090
ENSGALG00000009562
ENSGALG00000008756
ENSGALG00000008875
ENSGALG00000013754
ENSGALG00000001782
ENSGALG00000016191
ENSGALG00000004689
ENSGALG00000015107
ENSGALG00000000742
ENSGALG00000009032
ENSGALG00000006340
ENSGALG00000004004
ENSGALG00000001595
ENSGALG00000014691
ENSGALG00000013768
ENSGALG00000005888
ENSGALG00000007936
ENSGALG00000026557
ENSGALG00000007606
ENSGALG00000010410
ENSGALG00000006939
ENSGALG00000009410
ENSGALG00000027536
ENSGALG00000017627
ENSGALG00000016205
ENSGALG00000017070
ENSGALG00000026854
ENSGALG00000009700
ENSGALG00000007842
ENSGALG00000016430
ENSGALG00000009378
ENSGALG00000012178
ENSGALG00000003642
ENSGALG00000013941
ENSGALG00000013143
ENSGALG00000005620
ENSGALG00000008265
ENSGALG00000009477
ENSGALG00000014681
ENSGALG00000002623
ENSGALG00000000169
ENSGALG00000008230
ENSGALG00000006502
ENSGALG00000016582
ENSGALG00000003782
ENSGALG00000005246
ENSGALG00000002167
ENSGALG00000006016
ENSGALG00000012756
ENSGALG00000009228
ENSGALG00000013061
ENSGALG00000000003
ENSGALG00000000681
ENSGALG00000013726
ENSGALG00000015758
ENSGALG00000000479
ENSGALG00000014159
ENSGALG00000001573
ENSGALG00000011239
ENSGALG00000003802
ENSGALG00000015920
ENSGALG00000003747
ENSGALG00000003323
ENSGALG00000017046
ENSGALG00000011007
ENSGALG00000008175
ENSGALG00000008234
ENSGALG00000010623
ENSGALG00000003554
ENSGALG00000007150
ENSGALG00000005609
ENSGALG00000016444
ENSGALG00000016740
ENSGALG00000006715
ENSGALG00000008584
ENSGALG00000017111
ENSGALG00000003010
ENSGALG00000007974
ENSGALG00000012387
ENSGALG00000012759
ENSGALG00000002689
ENSGALG00000000453
ENSGALG00000003688
ENSGALG00000011091
ENSGALG00000009934
ENSGALG00000003438
ENSGALG00000004245
ENSGALG00000016106
ENSGALG00000000708
ENSGALG00000007241
ENSGALG00000012662
ENSGALG00000023626
ENSGALG00000013064
ENSGALG00000015010
ENSGALG00000007493
ENSGALG00000027255
ENSGALG00000009107
ENSGALG00000012670
ENSGALG00000007140
ENSGALG00000008970
ENSGALG00000016512
ENSGALG00000013568
ENSGALG00000007704
ENSGALG00000007533
ENSGALG00000028109
ENSGALG00000014445
ENSGALG00000003355
ENSGALG00000015649
ENSGALG00000005507
ENSGALG00000006437
ENSGALG00000014168
ENSGALG00000020723
ENSGALG00000006524
ENSGALG00000000857
ENSGALG00000024447
ENSGALG00000005699
ENSGALG00000009131
ENSGALG00000008645
ENSGALG00000000650
ENSGALG00000024261
ENSGALG00000027311
ENSGALG00000010171
ENSGALG00000007963
ENSGALG00000012654
ENSGALG00000008281
ENSGALG00000009854
ENSGALG00000011350
ENSGALG00000011479
ENSGALG00000019921
ENSGALG00000016222
ENSGALG00000011962
ENSGALG00000014801
ENSGALG00000010735
ENSGALG00000002408
ENSGALG00000006843
ENSGALG00000002087
ENSGALG00000013811
ENSGALG00000024128
ENSGALG00000006525
ENSGALG00000014425
ENSGALG00000001491
ENSGALG00000014439
ENSGALG00000013363
ENSGALG00000015912
ENSGALG00000014573
ENSGALG00000010255
ENSGALG00000010238
ENSGALG00000005603
ENSGALG00000004780
ENSGALG00000009782
ENSGALG00000006216
ENSGALG00000012533
ENSGALG00000028896
ENSGALG00000010936
ENSGALG00000028091
ENSGALG00000015522
ENSGALG00000026452
ENSGALG00000010855
ENSGALG00000019967
ENSGALG00000016004
ENSGALG00000016404
ENSGALG00000009925
ENSGALG00000015013
ENSGALG00000019794
ENSGALG00000009560
ENSGALG00000007227
ENSGALG00000008957
ENSGALG00000008962
ENSGALG00000019470
ENSGALG00000008550
ENSGALG00000003919
ENSGALG00000017211
ENSGALG00000007408
ENSGALG00000005071
ENSGALG00000003906
ENSGALG00000011483
ENSGALG00000002911
ENSGALG00000001856
ENSGALG00000011573
ENSGALG00000015513
ENSGALG00000007572
ENSGALG00000017184
ENSGALG00000002081
ENSGALG00000019063
ENSGALG00000010331
ENSGALG00000017003
ENSGALG00000020210
ENSGALG00000019756
ENSGALG00000012852
ENSGALG00000025996
ENSGALG00000012452
ENSGALG00000015884
ENSGALG00000001632
ENSGALG00000019751
ENSGALG00000011740
ENSGALG00000015060
ENSGALG00000012153
ENSGALG00000012000
ENSGALG00000011377
ENSGALG00000016438
ENSGALG00000014668
ENSGALG00000016332
ENSGALG00000014883
ENSGALG00000012348
ENSGALG00000012546
ENSGALG00000012915
ENSGALG00000016676
ENSGALG00000006037
ENSGALG00000010361
ENSGALG00000015925
ENSGALG00000007507
ENSGALG00000002283
ENSGALG00000015822
ENSGALG00000010741
ENSGALG00000014147
ENSGALG00000002362
ENSGALG00000014878
ENSGALG00000027871
ENSGALG00000011967
ENSGALG00000026900
ENSGALG00000012470
ENSGALG00000018967
ENSGALG00000015000
ENSGALG00000027598
ENSGALG00000011857
ENSGALG00000006198
ENSGALG00000009446
ENSGALG00000009110
ENSGALG00000003385
ENSGALG00000004935
ENSGALG00000020805
ENSGALG00000006170
ENSGALG00000006167
ENSGALG00000010692
ENSGALG00000019987
ENSGALG00000008860
ENSGALG00000013940
ENSGALG00000000470
ENSGALG00000014692
ENSGALG00000008349
ENSGALG00000002712
ENSGALG00000009233
ENSGALG00000012170
ENSGALG00000010939
ENSGALG00000013384
ENSGALG00000008028
ENSGALG00000010163
ENSGALG00000028945
ENSGALG00000015706
ENSGALG00000007303
ENSGALG00000004696
ENSGALG00000006323
ENSGALG00000013257
ENSGALG00000014485
ENSGALG00000009056
ENSGALG00000009305
ENSGALG00000016265
ENSGALG00000014615
ENSGALG00000001343
ENSGALG00000005321
ENSGALG00000015001
ENSGALG00000014009
ENSGALG00000005808
ENSGALG00000000454
ENSGALG00000003584
ENSGALG00000004515
ENSGALG00000002042
ENSGALG00000007007
ENSGALG00000009554
ENSGALG00000015186
ENSGALG00000005517
ENSGALG00000012462
ENSGALG00000004195
ENSGALG00000010120
ENSGALG00000008095
ENSGALG00000006470
ENSGALG00000003231
ENSGALG00000000878
ENSGALG00000012160
ENSGALG00000011901
ENSGALG00000002175
ENSGALG00000006790
ENSGALG00000015360
ENSGALG00000007346
ENSGALG00000005977
ENSGALG00000026795
ENSGALG00000028948
ENSGALG00000005138
ENSGALG00000009687
ENSGALG00000010672
ENSGALG00000009066
ENSGALG00000010953
ENSGALG00000011668
ENSGALG00000001802
ENSGALG00000011696
ENSGALG00000009020
ENSGALG00000001803
ENSGALG00000003149
ENSGALG00000003250
ENSGALG00000010995
ENSGALG00000009579
ENSGALG00000017394
ENSGALG00000001606
ENSGALG00000007537
ENSGALG00000010934
ENSGALG00000015322
ENSGALG00000015421
ENSGALG00000029152
ENSGALG00000015783
ENSGALG00000015458
ENSGALG00000026098
ENSGALG00000010915
ENSGALG00000000534
ENSGALG00000016678
ENSGALG00000020316
ENSGALG00000015469
ENSGALG00000001293
ENSGALG00000009448
ENSGALG00000004243
ENSGALG00000023725
ENSGALG00000016403
ENSGALG00000006210
ENSGALG00000007822
ENSGALG00000007659
ENSGALG00000016992
ENSGALG00000017077
ENSGALG00000023772
ENSGALG00000006512
ENSGALG00000010185
ENSGALG00000006643
ENSGALG00000011351
ENSGALG00000014764
ENSGALG00000026594
ENSGALG00000022586
ENSGALG00000023348
ENSGALG00000006008
ENSGALG00000010671
ENSGALG00000000814
ENSGALG00000000377
ENSGALG00000003947
ENSGALG00000005955
ENSGALG00000023199
ENSGALG00000009250
ENSGALG00000011036
ENSGALG00000016067
ENSGALG00000014862
ENSGALG00000009071
ENSGALG00000010745
ENSGALG00000017082
ENSGALG00000009754
ENSGALG00000015363
ENSGALG00000025786
ENSGALG00000027594
ENSGALG00000027382
ENSGALG00000011783
ENSGALG00000011759
ENSGALG00000022674
ENSGALG00000019702
ENSGALG00000022871
ENSGALG00000021593
ENSGALG00000027364
ENSGALG00000003861
ENSGALG00000005451
ENSGALG00000001789
ENSGALG00000013962
ENSGALG00000028273
ENSGALG00000000949
ENSGALG00000007463
ENSGALG00000007468
ENSGALG00000003727
ENSGALG00000015091
ENSGALG00000001761
ENSGALG00000009525
ENSGALG00000016394
ENSGALG00000014766
ENSGALG00000027315
ENSGALG00000028417
ENSGALG00000026738
ENSGALG00000027425
ENSGALG00000014023
ENSGALG00000004794
ENSGALG00000024338
ENSGALG00000016655
ENSGALG00000004897
ENSGALG00000016717
ENSGALG00000016974
ENSGALG00000015645
ENSGALG00000009895
ENSGALG00000008512
ENSGALG00000005423
ENSGALG00000014208
ENSGALG00000010773
ENSGALG00000013182
ENSGALG00000025851
ENSGALG00000010707
ENSGALG00000016163
ENSGALG00000009619
ENSGALG00000007667
ENSGALG00000010843
ENSGALG00000004956
ENSGALG00000011481
ENSGALG00000002321
ENSGALG00000012414
ENSGALG00000001613
ENSGALG00000001973
ENSGALG00000004083
ENSGALG00000002679
ENSGALG00000004738
ENSGALG00000005331
ENSGALG00000000997
ENSGALG00000008902
ENSGALG00000028131
ENSGALG00000008538
ENSGALG00000027947
ENSGALG00000001191
ENSGALG00000016468
ENSGALG00000013821
ENSGALG00000003937
ENSGALG00000000690
ENSGALG00000005446
ENSGALG00000027313
ENSGALG00000007964
ENSGALG00000028373
ENSGALG00000020164
ENSGALG00000009036
ENSGALG00000010744
ENSGALG00000011106
ENSGALG00000013197
ENSGALG00000004047
ENSGALG00000020143
ENSGALG00000001698
ENSGALG00000004160
ENSGALG00000009907
ENSGALG00000023933
ENSGALG00000016627
ENSGALG00000025937
ENSGALG00000015108
ENSGALG00000027042
ENSGALG00000008939
ENSGALG00000012577
ENSGALG00000003375
ENSGALG00000026153
ENSGALG00000008942
ENSGALG00000013420
ENSGALG00000010036
ENSGALG00000028037
ENSGALG00000017091
ENSGALG00000005678
ENSGALG00000000947
ENSGALG00000015271
ENSGALG00000026363
ENSGALG00000014084
ENSGALG00000011423
ENSGALG00000001385
ENSGALG00000024076
ENSGALG00000028880
ENSGALG00000016665
ENSGALG00000013607
ENSGALG00000023480
ENSGALG00000015489
ENSGALG00000005236
ENSGALG00000008263
ENSGALG00000007879
ENSGALG00000006658
ENSGALG00000002009
ENSGALG00000003660
ENSGALG00000002561
ENSGALG00000003720
ENSGALG00000012618
ENSGALG00000016569
ENSGALG00000000516
ENSGALG00000010428
ENSGALG00000003097
ENSGALG00000006048
ENSGALG00000016306
ENSGALG00000015865
ENSGALG00000009414
ENSGALG00000015110
ENSGALG00000003944
ENSGALG00000014881
ENSGALG00000022713
ENSGALG00000026179
ENSGALG00000015969
ENSGALG00000009475
ENSGALG00000001857
ENSGALG00000014689
ENSGALG00000028508
ENSGALG00000006482
ENSGALG00000007178
ENSGALG00000014866
ENSGALG00000005619
ENSGALG00000014984
ENSGALG00000026677
ENSGALG00000012405
ENSGALG00000010748
ENSGALG00000024011
ENSGALG00000011209
ENSGALG00000026941
ENSGALG00000001188
ENSGALG00000027922
ENSGALG00000009956
ENSGALG00000008708
ENSGALG00000026038
ENSGALG00000003881
ENSGALG00000010780
ENSGALG00000016560
ENSGALG00000010005
ENSGALG00000014824
ENSGALG00000006353
ENSGALG00000011803
ENSGALG00000014815
ENSGALG00000007676
ENSGALG00000016097
ENSGALG00000013203
ENSGALG00000014730
ENSGALG00000012131
ENSGALG00000017169
ENSGALG00000010533
ENSGALG00000009565
ENSGALG00000010140
ENSGALG00000016410
ENSGALG00000001018
ENSGALG00000008950
ENSGALG00000007669
ENSGALG00000010001
ENSGALG00000011056
ENSGALG00000003726
ENSGALG00000029175
ENSGALG00000013698
ENSGALG00000007908
ENSGALG00000009473
ENSGALG00000015630
ENSGALG00000009157
ENSGALG00000002686
ENSGALG00000009045
ENSGALG00000011539
ENSGALG00000004023
ENSGALG00000010265
ENSGALG00000012680
ENSGALG00000026792
ENSGALG00000003045
ENSGALG00000020999
ENSGALG00000009722
ENSGALG00000004954
ENSGALG00000006647
ENSGALG00000008581
ENSGALG00000011419
ENSGALG00000027397
ENSGALG00000027641
ENSGALG00000009837
ENSGALG00000008808
ENSGALG00000015142
ENSGALG00000016417
ENSGALG00000010490
ENSGALG00000015986
ENSGALG00000001160
ENSGALG00000005786
ENSGALG00000006634
ENSGALG00000006046
ENSGALG00000003387
ENSGALG00000008249
ENSGALG00000004037
ENSGALG00000004805
ENSGALG00000026790
ENSGALG00000004491
ENSGALG00000012236
ENSGALG00000012165
ENSGALG00000016930
ENSGALG00000016937
ENSGALG00000000802
ENSGALG00000026757
ENSGALG00000004106
ENSGALG00000010798
ENSGALG00000002142
ENSGALG00000003131
ENSGALG00000010786
ENSGALG00000002076
ENSGALG00000011681
ENSGALG00000014729
ENSGALG00000011275
ENSGALG00000012684
ENSGALG00000006404
ENSGALG00000006974
ENSGALG00000012147
ENSGALG00000012969
ENSGALG00000008663
ENSGALG00000010674
ENSGALG00000000215
ENSGALG00000008938
ENSGALG00000028501
ENSGALG00000012668
ENSGALG00000009604
ENSGALG00000003965
ENSGALG00000008963
ENSGALG00000015200
ENSGALG00000000056
ENSGALG00000005961
ENSGALG00000010857
ENSGALG00000008661
ENSGALG00000026540
ENSGALG00000009365
ENSGALG00000011532
ENSGALG00000016102
ENSGALG00000010153
ENSGALG00000001325
ENSGALG00000014747
ENSGALG00000000675
ENSGALG00000006817
ENSGALG00000013207
ENSGALG00000016071
ENSGALG00000002909
ENSGALG00000014822
ENSGALG00000009738
ENSGALG00000008660
ENSGALG00000004044
ENSGALG00000028946
ENSGALG00000002678
ENSGALG00000026420
ENSGALG00000004707
ENSGALG00000026880
ENSGALG00000016682
ENSGALG00000005657
ENSGALG00000008551
ENSGALG00000007077
ENSGALG00000022789
ENSGALG00000009945
ENSGALG00000010434
ENSGALG00000011626
ENSGALG00000008043
ENSGALG00000027526
ENSGALG00000008266
ENSGALG00000013587
ENSGALG00000006708
ENSGALG00000016292
ENSGALG00000012616
ENSGALG00000013956
ENSGALG00000010481
ENSGALG00000009390
ENSGALG00000002346
ENSGALG00000025846
ENSGALG00000008574
ENSGALG00000009826
ENSGALG00000013223
ENSGALG00000019114
ENSGALG00000028664
ENSGALG00000011511
ENSGALG00000017025
ENSGALG00000007354
ENSGALG00000002260
ENSGALG00000002705
ENSGALG00000014276
ENSGALG00000007174
ENSGALG00000000632
ENSGALG00000019489
ENSGALG00000008440
ENSGALG00000017308
ENSGALG00000011164
ENSGALG00000009293
ENSGALG00000004086
ENSGALG00000014642
ENSGALG00000013565
ENSGALG00000006328
ENSGALG00000016042
ENSGALG00000001126
ENSGALG00000027497
ENSGALG00000015179
ENSGALG00000006639
ENSGALG00000013880
ENSGALG00000005642
ENSGALG00000013776
ENSGALG00000010562
ENSGALG00000003975
ENSGALG00000027454
ENSGALG00000028900
ENSGALG00000016692
ENSGALG00000004687
ENSGALG00000016609
ENSGALG00000013494
ENSGALG00000011914
ENSGALG00000026825
ENSGALG00000014753
ENSGALG00000017148
ENSGALG00000005038
ENSGALG00000014788
ENSGALG00000009690
ENSGALG00000013208
ENSGALG00000011683
ENSGALG00000027842
ENSGALG00000026716
ENSGALG00000008097
ENSGALG00000013784
ENSGALG00000025743
ENSGALG00000012220
ENSGALG00000010537
ENSGALG00000014790
ENSGALG00000009476
ENSGALG00000006971
ENSGALG00000003410
ENSGALG00000027798
ENSGALG00000003085
ENSGALG00000026291
ENSGALG00000011882
ENSGALG00000022145
ENSGALG00000010908
ENSGALG00000010829
ENSGALG00000014513
ENSGALG00000000272
ENSGALG00000006051
ENSGALG00000028716
ENSGALG00000001616
ENSGALG00000010551
ENSGALG00000001382
ENSGALG00000009971
ENSGALG00000026069
ENSGALG00000007849
ENSGALG00000014508
ENSGALG00000006856
ENSGALG00000015910
ENSGALG00000015821
ENSGALG00000016088
ENSGALG00000013041
ENSGALG00000009975
ENSGALG00000011084
ENSGALG00000011734
ENSGALG00000011733
ENSGALG00000009201
ENSGALG00000015985
ENSGALG00000003485
ENSGALG00000025810
ENSGALG00000004161
ENSGALG00000011881
ENSGALG00000005612
ENSGALG00000011940
ENSGALG00000005190
ENSGALG00000005214
ENSGALG00000012987
ENSGALG00000028648
ENSGALG00000000412
ENSGALG00000004505
ENSGALG00000009714
ENSGALG00000009396
ENSGALG00000009393
ENSGALG00000014698
ENSGALG00000008305
ENSGALG00000004522
ENSGALG00000010208
ENSGALG00000012947
ENSGALG00000009050
ENSGALG00000010023
ENSGALG00000028795
ENSGALG00000004554
ENSGALG00000005345
ENSGALG00000026001
ENSGALG00000024083
ENSGALG00000015565
ENSGALG00000009633
ENSGALG00000009668
ENSGALG00000009016
ENSGALG00000008698
ENSGALG00000011509
ENSGALG00000020009
ENSGALG00000008765
ENSGALG00000026576
ENSGALG00000028275
ENSGALG00000006456
ENSGALG00000004706
ENSGALG00000011690
ENSGALG00000013422
ENSGALG00000026639
ENSGALG00000000011
ENSGALG00000004838
ENSGALG00000008233
ENSGALG00000028608
ENSGALG00000005369
ENSGALG00000010093
ENSGALG00000003373
ENSGALG00000002913
ENSGALG00000003786
ENSGALG00000017073
ENSGALG00000002781
ENSGALG00000016931
ENSGALG00000002624
ENSGALG00000010898
ENSGALG00000008830
ENSGALG00000012352
ENSGALG00000004259
ENSGALG00000008713
ENSGALG00000008308
ENSGALG00000014242
ENSGALG00000011080
ENSGALG00000020386
ENSGALG00000028935
ENSGALG00000013297
ENSGALG00000000823
ENSGALG00000010030
ENSGALG00000003484
ENSGALG00000003548
ENSGALG00000015151
ENSGALG00000004250
ENSGALG00000012988
ENSGALG00000008758
ENSGALG00000008930
ENSGALG00000010931
ENSGALG00000001555
ENSGALG00000007768
ENSGALG00000002663
ENSGALG00000002207
ENSGALG00000015618
ENSGALG00000011258
ENSGALG00000003294
ENSGALG00000016373
ENSGALG00000002338
ENSGALG00000004669
ENSGALG00000002040
ENSGALG00000012019
ENSGALG00000017370
ENSGALG00000026322
ENSGALG00000021021
ENSGALG00000025911
ENSGALG00000011124
ENSGALG00000007609
ENSGALG00000012421
ENSGALG00000009519
ENSGALG00000013846
ENSGALG00000005209
ENSGALG00000016347
ENSGALG00000007109
ENSGALG00000000894
ENSGALG00000003930
ENSGALG00000005171
ENSGALG00000012104
ENSGALG00000014283
ENSGALG00000007539
ENSGALG00000006491
ENSGALG00000027089
ENSGALG00000012964
ENSGALG00000000619
ENSGALG00000008074
ENSGALG00000007237
ENSGALG00000026781
ENSGALG00000009034
ENSGALG00000012663
ENSGALG00000003804
ENSGALG00000013072
ENSGALG00000014280
ENSGALG00000004483
ENSGALG00000010463
ENSGALG00000021631
ENSGALG00000023521
ENSGALG00000005554
ENSGALG00000001094
ENSGALG00000007045
ENSGALG00000003437
ENSGALG00000005385
ENSGALG00000009474
ENSGALG00000009061
ENSGALG00000010940
ENSGALG00000008088
ENSGALG00000005206
ENSGALG00000001749
ENSGALG00000020322
ENSGALG00000016363
ENSGALG00000000652
ENSGALG00000003475
ENSGALG00000011659
ENSGALG00000005034
ENSGALG00000006420
ENSGALG00000013354
ENSGALG00000007788
ENSGALG00000010891
ENSGALG00000005420
ENSGALG00000002899
ENSGALG00000002316
ENSGALG00000026213
ENSGALG00000019325
ENSGALG00000022149
ENSGALG00000029089
ENSGALG00000003048
ENSGALG00000004995
ENSGALG00000000017
ENSGALG00000026521
ENSGALG00000001138
ENSGALG00000023241
ENSGALG00000008803
ENSGALG00000020700
ENSGALG00000019522
ENSGALG00000026696
ENSGALG00000029064
ENSGALG00000028987
ENSGALG00000026130
ENSGALG00000026441
ENSGALG00000000791
ENSGALG00000026351
ENSGALG00000023463
ENSGALG00000027892
ENSGALG00000028298
ENSGALG00000020376
ENSGALG00000027249
ENSGALG00000023608
ENSGALG00000028657
ENSGALG00000005291
ENSGALG00000021884
ENSGALG00000026309
ENSGALG00000023464
ENSGALG00000010169
ENSGALG00000020593
ENSGALG00000011942
ENSGALG00000027945
ENSGALG00000026433
ENSGALG00000027114
ENSGALG00000026769
ENSGALG00000026857
ENSGALG00000016393
ENSGALG00000003051
ENSGALG00000024484
ENSGALG00000027822
ENSGALG00000027207
ENSGALG00000011166
ENSGALG00000001790
ENSGALG00000007131
ENSGALG00000003069
ENSGALG00000004341
ENSGALG00000028226
ENSGALG00000010439
ENSGALG00000024159
ENSGALG00000005020
ENSGALG00000011172
ENSGALG00000028737
ENSGALG00000009538
ENSGALG00000019077
ENSGALG00000003817
ENSGALG00000026802
ENSGALG00000026628
ENSGALG00000007703
ENSGALG00000027051
ENSGALG00000001515
ENSGALG00000011324
ENSGALG00000005155
ENSGALG00000016693
ENSGALG00000001291
ENSGALG00000010719
ENSGALG00000016483
ENSGALG00000013268
ENSGALG00000004322
ENSGALG00000014793
ENSGALG00000012419
ENSGALG00000015153
ENSGALG00000004223
ENSGALG00000028890
ENSGALG00000015468
ENSGALG00000023936
ENSGALG00000026301
ENSGALG00000027887
ENSGALG00000025905
ENSGALG00000016823
ENSGALG00000006723
ENSGALG00000027754
ENSGALG00000020972
ENSGALG00000028210
ENSGALG00000003134
ENSGALG00000015226
ENSGALG00000002399
ENSGALG00000026539
ENSGALG00000027571
ENSGALG00000007646
ENSGALG00000024286
ENSGALG00000011747
ENSGALG00000006292
ENSGALG00000019030
ENSGALG00000003713
ENSGALG00000005007
ENSGALG00000005980
ENSGALG00000015219
ENSGALG00000007536
ENSGALG00000009839
ENSGALG00000029112
ENSGALG00000006123
ENSGALG00000017493
ENSGALG00000009678
ENSGALG00000023609
ENSGALG00000022802
ENSGALG00000027856
ENSGALG00000013365
ENSGALG00000004144
ENSGALG00000008915
ENSGALG00000006644
ENSGALG00000013848
ENSGALG00000013825
ENSGALG00000026798
ENSGALG00000026124
ENSGALG00000022324
ENSGALG00000013212
ENSGALG00000027695
ENSGALG00000015097
ENSGALG00000005078
ENSGALG00000019175
ENSGALG00000015075
ENSGALG00000016962
ENSGALG00000001371
ENSGALG00000026005
ENSGALG00000001876
ENSGALG00000019837
ENSGALG00000027064
ENSGALG00000001951
ENSGALG00000027174
ENSGALG00000006608
ENSGALG00000005870
ENSGALG00000011805
ENSGALG00000004904
ENSGALG00000012591
ENSGALG00000005809
ENSGALG00000028673

## Sheet: K2
Gene list for K2 cluster
Gene_ID		Category	Term	Count	PValue	Genes
ENSGALG00000027855		GOTERM_BP_FAT	GO:0043062~extracellular structure organization	18	5.02655e-07	ENSGALG00000004695, ENSGALG00000016584, ENSGALG00000010747, ENSGALG00000002831, ENSGALG00000002667, ENSGALG00000000775, ENSGALG00000016986, ENSGALG00000011099, ENSGALG00000009241, ENSGALG00000011271, ENSGALG00000006802, ENSGALG00000019229, ENSGALG00000024449, ENSGALG00000011205, ENSGALG00000010125, ENSGALG00000008439, ENSGALG00000015377, ENSGALG00000027471
ENSGALG00000004994		GOTERM_BP_FAT	GO:0030198~extracellular matrix organization	18	5.02655e-07	ENSGALG00000004695, ENSGALG00000016584, ENSGALG00000010747, ENSGALG00000002831, ENSGALG00000002667, ENSGALG00000000775, ENSGALG00000016986, ENSGALG00000011099, ENSGALG00000009241, ENSGALG00000011271, ENSGALG00000006802, ENSGALG00000019229, ENSGALG00000024449, ENSGALG00000011205, ENSGALG00000010125, ENSGALG00000008439, ENSGALG00000015377, ENSGALG00000027471
ENSGALG00000011283		GOTERM_BP_FAT	GO:0006935~chemotaxis	24	1.06317e-05	ENSGALG00000008461, ENSGALG00000002203, ENSGALG00000008473, ENSGALG00000021313, ENSGALG00000021031, ENSGALG00000006609, ENSGALG00000016083, ENSGALG00000016112, ENSGALG00000004043, ENSGALG00000014014, ENSGALG00000005256, ENSGALG00000014585, ENSGALG00000015152, ENSGALG00000024000, ENSGALG00000028136, ENSGALG00000006802, ENSGALG00000009638, ENSGALG00000015348, ENSGALG00000016558, ENSGALG00000026736,…
ENSGALG00000002517		GOTERM_BP_FAT	GO:0042330~taxis	24	1.12911e-05	ENSGALG00000008461, ENSGALG00000002203, ENSGALG00000008473, ENSGALG00000021313, ENSGALG00000021031, ENSGALG00000006609, ENSGALG00000016083, ENSGALG00000016112, ENSGALG00000004043, ENSGALG00000014014, ENSGALG00000005256, ENSGALG00000014585, ENSGALG00000015152, ENSGALG00000024000, ENSGALG00000028136, ENSGALG00000006802, ENSGALG00000009638, ENSGALG00000015348, ENSGALG00000016558, ENSGALG00000026736,…
ENSGALG00000001130		GOTERM_BP_FAT	GO:0070887~cellular response to chemical stimulus	59	2.49398e-05	ENSGALG00000027737, ENSGALG00000021313, ENSGALG00000018557, ENSGALG00000016112, ENSGALG00000004043, ENSGALG00000011823, ENSGALG00000009241, ENSGALG00000028136, ENSGALG00000024449, ENSGALG00000012801, ENSGALG00000006793, ENSGALG00000008461, ENSGALG00000002160, ENSGALG00000010747, ENSGALG00000011883, ENSGALG00000027861, ENSGALG00000006555, ENSGALG00000005065, ENSGALG00000004184, ENSGALG00000015987,…
ENSGALG00000026326		GOTERM_BP_FAT	GO:0009605~response to external stimulus	52	3.4962e-05	ENSGALG00000008473, ENSGALG00000021313, ENSGALG00000016580, ENSGALG00000016112, ENSGALG00000004043, ENSGALG00000006756, ENSGALG00000008525, ENSGALG00000009241, ENSGALG00000028136, ENSGALG00000010983, ENSGALG00000012801, ENSGALG00000006793, ENSGALG00000014970, ENSGALG00000008461, ENSGALG00000002160, ENSGALG00000021031, ENSGALG00000014014, ENSGALG00000006453, ENSGALG00000027109, ENSGALG00000015348,…
ENSGALG00000016464		GOTERM_BP_FAT	GO:0030334~regulation of cell migration	27	6.86628e-05	ENSGALG00000002203, ENSGALG00000008473, ENSGALG00000004438, ENSGALG00000021313, ENSGALG00000016083, ENSGALG00000016112, ENSGALG00000004043, ENSGALG00000021869, ENSGALG00000028136, ENSGALG00000009241, ENSGALG00000003118, ENSGALG00000027058, ENSGALG00000006793, ENSGALG00000028158, ENSGALG00000004909, ENSGALG00000015377, ENSGALG00000008461, ENSGALG00000003803, ENSGALG00000014014, ENSGALG00000015436,…
ENSGALG00000026044		GOTERM_BP_FAT	GO:0071310~cellular response to organic substance	49	7.19027e-05	ENSGALG00000027737, ENSGALG00000021313, ENSGALG00000004043, ENSGALG00000011823, ENSGALG00000028136, ENSGALG00000009241, ENSGALG00000024449, ENSGALG00000012801, ENSGALG00000006793, ENSGALG00000008461, ENSGALG00000002160, ENSGALG00000011883, ENSGALG00000006555, ENSGALG00000004184, ENSGALG00000015987, ENSGALG00000027109, ENSGALG00000016464, ENSGALG00000008615, ENSGALG00000007874, ENSGALG00000002203,…
ENSGALG00000012345		GOTERM_BP_FAT	GO:0007155~cell adhesion	41	9.90035e-05	ENSGALG00000007874, ENSGALG00000016411, ENSGALG00000009163, ENSGALG00000016584, ENSGALG00000013818, ENSGALG00000016616, ENSGALG00000004986, ENSGALG00000016112, ENSGALG00000016083, ENSGALG00000016986, ENSGALG00000015253, ENSGALG00000005256, ENSGALG00000004512, ENSGALG00000011823, ENSGALG00000028136, ENSGALG00000006802, ENSGALG00000011200, ENSGALG00000012906, ENSGALG00000007114, ENSGALG00000027058,…
ENSGALG00000017417		GOTERM_BP_FAT	GO:0022610~biological adhesion	41	0.000108924	ENSGALG00000007874, ENSGALG00000016411, ENSGALG00000009163, ENSGALG00000016584, ENSGALG00000013818, ENSGALG00000016616, ENSGALG00000004986, ENSGALG00000016112, ENSGALG00000016083, ENSGALG00000016986, ENSGALG00000015253, ENSGALG00000005256, ENSGALG00000004512, ENSGALG00000011823, ENSGALG00000028136, ENSGALG00000006802, ENSGALG00000011200, ENSGALG00000012906, ENSGALG00000007114, ENSGALG00000027058,…
ENSGALG00000004527		GOTERM_BP_FAT	GO:2000145~regulation of cell motility	27	0.000132389	ENSGALG00000002203, ENSGALG00000008473, ENSGALG00000004438, ENSGALG00000021313, ENSGALG00000016083, ENSGALG00000016112, ENSGALG00000004043, ENSGALG00000021869, ENSGALG00000028136, ENSGALG00000009241, ENSGALG00000003118, ENSGALG00000027058, ENSGALG00000006793, ENSGALG00000028158, ENSGALG00000004909, ENSGALG00000015377, ENSGALG00000008461, ENSGALG00000003803, ENSGALG00000014014, ENSGALG00000015436,…
ENSGALG00000012400		GOTERM_BP_FAT	GO:0006826~iron ion transport	6	0.000166093	ENSGALG00000002160, ENSGALG00000007220, ENSGALG00000016580, ENSGALG00000006453, ENSGALG00000009017, ENSGALG00000003263
ENSGALG00000016161		GOTERM_BP_FAT	GO:0046394~carboxylic acid biosynthetic process	14	0.000166152	ENSGALG00000007300, ENSGALG00000002576, ENSGALG00000002397, ENSGALG00000005065, ENSGALG00000028529, ENSGALG00000015425, ENSGALG00000012834, ENSGALG00000010402, ENSGALG00000010522, ENSGALG00000023689, ENSGALG00000011331, ENSGALG00000002988, ENSGALG00000007114, ENSGALG00000027357
ENSGALG00000016971		GOTERM_BP_FAT	GO:0040012~regulation of locomotion	27	0.000296121	ENSGALG00000002203, ENSGALG00000008473, ENSGALG00000004438, ENSGALG00000021313, ENSGALG00000016083, ENSGALG00000016112, ENSGALG00000004043, ENSGALG00000021869, ENSGALG00000028136, ENSGALG00000009241, ENSGALG00000003118, ENSGALG00000027058, ENSGALG00000006793, ENSGALG00000028158, ENSGALG00000004909, ENSGALG00000015377, ENSGALG00000008461, ENSGALG00000003803, ENSGALG00000014014, ENSGALG00000015436,…
ENSGALG00000011875		GOTERM_BP_FAT	GO:0040011~locomotion	43	0.000302434	ENSGALG00000002203, ENSGALG00000008473, ENSGALG00000004438, ENSGALG00000021313, ENSGALG00000016083, ENSGALG00000016112, ENSGALG00000004043, ENSGALG00000016986, ENSGALG00000007993, ENSGALG00000005256, ENSGALG00000021869, ENSGALG00000014585, ENSGALG00000009241, ENSGALG00000028136, ENSGALG00000006802, ENSGALG00000006894, ENSGALG00000003118, ENSGALG00000007114, ENSGALG00000027058, ENSGALG00000006793,…
ENSGALG00000005958		GOTERM_BP_FAT	GO:0016053~organic acid biosynthetic process	14	0.000325275	ENSGALG00000007300, ENSGALG00000002576, ENSGALG00000002397, ENSGALG00000005065, ENSGALG00000028529, ENSGALG00000015425, ENSGALG00000012834, ENSGALG00000010402, ENSGALG00000010522, ENSGALG00000023689, ENSGALG00000011331, ENSGALG00000002988, ENSGALG00000007114, ENSGALG00000027357
ENSGALG00000009207		GOTERM_BP_FAT	GO:0010562~positive regulation of phosphorus metabolic process	32	0.000381577	ENSGALG00000007874, ENSGALG00000002203, ENSGALG00000021313, ENSGALG00000004812, ENSGALG00000027232, ENSGALG00000016083, ENSGALG00000005256, ENSGALG00000014585, ENSGALG00000009241, ENSGALG00000000206, ENSGALG00000024449, ENSGALG00000001795, ENSGALG00000027058, ENSGALG00000017462, ENSGALG00000013890, ENSGALG00000006793, ENSGALG00000008439, ENSGALG00000007226, ENSGALG00000028158, ENSGALG00000004909,…
ENSGALG00000022706		GOTERM_BP_FAT	GO:0045937~positive regulation of phosphate metabolic process	32	0.000381577	ENSGALG00000007874, ENSGALG00000002203, ENSGALG00000021313, ENSGALG00000004812, ENSGALG00000027232, ENSGALG00000016083, ENSGALG00000005256, ENSGALG00000014585, ENSGALG00000009241, ENSGALG00000000206, ENSGALG00000024449, ENSGALG00000001795, ENSGALG00000027058, ENSGALG00000017462, ENSGALG00000013890, ENSGALG00000006793, ENSGALG00000008439, ENSGALG00000007226, ENSGALG00000028158, ENSGALG00000004909,…
ENSGALG00000008357		GOTERM_BP_FAT	GO:0051270~regulation of cellular component movement	27	0.000449151	ENSGALG00000002203, ENSGALG00000008473, ENSGALG00000004438, ENSGALG00000021313, ENSGALG00000016083, ENSGALG00000016112, ENSGALG00000004043, ENSGALG00000021869, ENSGALG00000028136, ENSGALG00000009241, ENSGALG00000003118, ENSGALG00000027058, ENSGALG00000006793, ENSGALG00000028158, ENSGALG00000004909, ENSGALG00000015377, ENSGALG00000008461, ENSGALG00000003803, ENSGALG00000014014, ENSGALG00000015436,…
ENSGALG00000015987		GOTERM_BP_FAT	GO:0060326~cell chemotaxis	13	0.000497412	ENSGALG00000002203, ENSGALG00000008461, ENSGALG00000021313, ENSGALG00000006609, ENSGALG00000016112, ENSGALG00000004043, ENSGALG00000014585, ENSGALG00000024000, ENSGALG00000028136, ENSGALG00000009638, ENSGALG00000016558, ENSGALG00000016820, ENSGALG00000004909
ENSGALG00000006821		GOTERM_BP_FAT	GO:0050663~cytokine secretion	9	0.000528589	ENSGALG00000007874, ENSGALG00000027737, ENSGALG00000015425, ENSGALG00000015433, ENSGALG00000016083, ENSGALG00000007114, ENSGALG00000008216, ENSGALG00000016820, ENSGALG00000008439
ENSGALG00000010801		GOTERM_BP_FAT	GO:0008652~cellular amino acid biosynthetic process	7	0.000530616	ENSGALG00000007300, ENSGALG00000002576, ENSGALG00000010522, ENSGALG00000023689, ENSGALG00000011331, ENSGALG00000002397, ENSGALG00000002988
ENSGALG00000026870		GOTERM_BP_FAT	GO:0001944~vasculature development	23	0.00067091	ENSGALG00000002203, ENSGALG00000007874, ENSGALG00000008473, ENSGALG00000006343, ENSGALG00000013818, ENSGALG00000021031, ENSGALG00000006609, ENSGALG00000016083, ENSGALG00000016112, ENSGALG00000015253, ENSGALG00000009241, ENSGALG00000027165, ENSGALG00000004184, ENSGALG00000011200, ENSGALG00000016473, ENSGALG00000024449, ENSGALG00000017247, ENSGALG00000016558, ENSGALG00000003118, ENSGALG00000003580,…
ENSGALG00000009392		GOTERM_BP_FAT	GO:0050920~regulation of chemotaxis	11	0.000721708	ENSGALG00000028136, ENSGALG00000002203, ENSGALG00000008473, ENSGALG00000009638, ENSGALG00000016558, ENSGALG00000003118, ENSGALG00000016112, ENSGALG00000004043, ENSGALG00000016820, ENSGALG00000006793, ENSGALG00000004909
ENSGALG00000009567		GOTERM_BP_FAT	GO:0045595~regulation of cell differentiation	42	0.000758421	ENSGALG00000002203, ENSGALG00000008473, ENSGALG00000014686, ENSGALG00000014999, ENSGALG00000016112, ENSGALG00000004043, ENSGALG00000005256, ENSGALG00000011823, ENSGALG00000009241, ENSGALG00000000206, ENSGALG00000015425, ENSGALG00000016473, ENSGALG00000024449, ENSGALG00000000284, ENSGALG00000003118, ENSGALG00000007114, ENSGALG00000027058, ENSGALG00000017462, ENSGALG00000006793, ENSGALG00000008439,…
ENSGALG00000011200		GOTERM_BP_FAT	GO:0022603~regulation of anatomical structure morphogenesis	30	0.000844606	ENSGALG00000008473, ENSGALG00000005299, ENSGALG00000013818, ENSGALG00000014999, ENSGALG00000005256, ENSGALG00000019761, ENSGALG00000009241, ENSGALG00000011200, ENSGALG00000016473, ENSGALG00000024449, ENSGALG00000003118, ENSGALG00000027058, ENSGALG00000007114, ENSGALG00000006821, ENSGALG00000008439, ENSGALG00000006793, ENSGALG00000028158, ENSGALG00000001916, ENSGALG00000015377, ENSGALG00000012486,…
ENSGALG00000011635		GOTERM_BP_FAT	GO:0072358~cardiovascular system development	31	0.000850063	ENSGALG00000007874, ENSGALG00000002203, ENSGALG00000008473, ENSGALG00000006343, ENSGALG00000013818, ENSGALG00000028048, ENSGALG00000016083, ENSGALG00000016112, ENSGALG00000015253, ENSGALG00000011823, ENSGALG00000009241, ENSGALG00000015792, ENSGALG00000011200, ENSGALG00000016473, ENSGALG00000024449, ENSGALG00000003118, ENSGALG00000027058, ENSGALG00000006821, ENSGALG00000006793, ENSGALG00000002831,…
ENSGALG00000006453		GOTERM_BP_FAT	GO:0072359~circulatory system development	31	0.000850063	ENSGALG00000007874, ENSGALG00000002203, ENSGALG00000008473, ENSGALG00000006343, ENSGALG00000013818, ENSGALG00000028048, ENSGALG00000016083, ENSGALG00000016112, ENSGALG00000015253, ENSGALG00000011823, ENSGALG00000009241, ENSGALG00000015792, ENSGALG00000011200, ENSGALG00000016473, ENSGALG00000024449, ENSGALG00000003118, ENSGALG00000027058, ENSGALG00000006821, ENSGALG00000006793, ENSGALG00000002831,…
ENSGALG00000026702		GOTERM_BP_FAT	GO:0010033~response to organic substance	55	0.000989413	ENSGALG00000027737, ENSGALG00000021313, ENSGALG00000004043, ENSGALG00000011823, ENSGALG00000009241, ENSGALG00000028136, ENSGALG00000024449, ENSGALG00000016118, ENSGALG00000012801, ENSGALG00000006793, ENSGALG00000008461, ENSGALG00000002160, ENSGALG00000011875, ENSGALG00000009017, ENSGALG00000011883, ENSGALG00000006453, ENSGALG00000006555, ENSGALG00000004184, ENSGALG00000015987, ENSGALG00000027109,…
ENSGALG00000008253		GOTERM_BP_FAT	GO:0001503~ossification	16	0.00124559	ENSGALG00000002203, ENSGALG00000014686, ENSGALG00000016375, ENSGALG00000028048, ENSGALG00000011883, ENSGALG00000000461, ENSGALG00000009415, ENSGALG00000011823, ENSGALG00000009241, ENSGALG00000000206, ENSGALG00000016473, ENSGALG00000009638, ENSGALG00000003580, ENSGALG00000005974, ENSGALG00000010125, ENSGALG00000007226
ENSGALG00000015834		GOTERM_BP_FAT	GO:0001525~angiogenesis	17	0.0012617	ENSGALG00000002203, ENSGALG00000007874, ENSGALG00000008473, ENSGALG00000021031, ENSGALG00000006609, ENSGALG00000016083, ENSGALG00000016112, ENSGALG00000015253, ENSGALG00000009241, ENSGALG00000027165, ENSGALG00000004184, ENSGALG00000011200, ENSGALG00000024449, ENSGALG00000017247, ENSGALG00000016558, ENSGALG00000003118, ENSGALG00000006821
ENSGALG00000003349		GOTERM_BP_FAT	GO:0000041~transition metal ion transport	7	0.00129704	ENSGALG00000002160, ENSGALG00000007220, ENSGALG00000016580, ENSGALG00000011875, ENSGALG00000006453, ENSGALG00000009017, ENSGALG00000003263
ENSGALG00000005589		GOTERM_BP_FAT	GO:0006575~cellular modified amino acid metabolic process	9	0.00133429	ENSGALG00000016322, ENSGALG00000002484, ENSGALG00000002435, ENSGALG00000027874, ENSGALG00000004300, ENSGALG00000023689, ENSGALG00000023120, ENSGALG00000008525, ENSGALG00000016325
ENSGALG00000016108		GOTERM_BP_FAT	GO:1901701~cellular response to oxygen-containing compound	23	0.00142313	ENSGALG00000008461, ENSGALG00000007874, ENSGALG00000004261, ENSGALG00000002160, ENSGALG00000004974, ENSGALG00000018557, ENSGALG00000011104, ENSGALG00000003901, ENSGALG00000027861, ENSGALG00000024000, ENSGALG00000006555, ENSGALG00000016473, ENSGALG00000015987, ENSGALG00000027109, ENSGALG00000015433, ENSGALG00000016464, ENSGALG00000003580, ENSGALG00000012801, ENSGALG00000008615, ENSGALG00000016820,…
ENSGALG00000003648		GOTERM_BP_FAT	GO:0030574~collagen catabolic process	4	0.00145044	ENSGALG00000000775, ENSGALG00000003580, ENSGALG00000000461, ENSGALG00000016666
ENSGALG00000015721		GOTERM_BP_FAT	GO:0008219~cell death	43	0.00150972	ENSGALG00000027737, ENSGALG00000013818, ENSGALG00000016083, ENSGALG00000016112, ENSGALG00000003655, ENSGALG00000009241, ENSGALG00000028136, ENSGALG00000000206, ENSGALG00000027874, ENSGALG00000016473, ENSGALG00000024449, ENSGALG00000027058, ENSGALG00000017462, ENSGALG00000006793, ENSGALG00000011283, ENSGALG00000025887, ENSGALG00000001916, ENSGALG00000016666, ENSGALG00000026945, ENSGALG00000008367,…
ENSGALG00000011812		GOTERM_BP_FAT	GO:0044283~small molecule biosynthetic process	18	0.00157038	ENSGALG00000007300, ENSGALG00000002576, ENSGALG00000000755, ENSGALG00000002397, ENSGALG00000011104, ENSGALG00000005065, ENSGALG00000028529, ENSGALG00000006894, ENSGALG00000012834, ENSGALG00000015425, ENSGALG00000010402, ENSGALG00000010522, ENSGALG00000023689, ENSGALG00000002988, ENSGALG00000007114, ENSGALG00000011331, ENSGALG00000025887, ENSGALG00000027357
ENSGALG00000023120		GOTERM_BP_FAT	GO:0001934~positive regulation of protein phosphorylation	27	0.0016176	ENSGALG00000007874, ENSGALG00000002203, ENSGALG00000021313, ENSGALG00000004812, ENSGALG00000027232, ENSGALG00000016083, ENSGALG00000005256, ENSGALG00000014585, ENSGALG00000009241, ENSGALG00000000206, ENSGALG00000001795, ENSGALG00000027058, ENSGALG00000017462, ENSGALG00000008439, ENSGALG00000006793, ENSGALG00000028158, ENSGALG00000004909, ENSGALG00000008461, ENSGALG00000003803, ENSGALG00000021031,…
ENSGALG00000009017		GOTERM_BP_FAT	GO:0090130~tissue migration	13	0.00162039	ENSGALG00000002203, ENSGALG00000006343, ENSGALG00000008473, ENSGALG00000004438, ENSGALG00000016083, ENSGALG00000016112, ENSGALG00000011099, ENSGALG00000004184, ENSGALG00000017247, ENSGALG00000003118, ENSGALG00000027058, ENSGALG00000007114, ENSGALG00000028158
ENSGALG00000001535		GOTERM_BP_FAT	GO:0051240~positive regulation of multicellular organismal process	37	0.00168264	ENSGALG00000007874, ENSGALG00000002203, ENSGALG00000014686, ENSGALG00000013818, ENSGALG00000014999, ENSGALG00000016083, ENSGALG00000004043, ENSGALG00000009392, ENSGALG00000009241, ENSGALG00000015425, ENSGALG00000016473, ENSGALG00000024449, ENSGALG00000003118, ENSGALG00000006793, ENSGALG00000008439, ENSGALG00000028158, ENSGALG00000015377, ENSGALG00000014970, ENSGALG00000008461, ENSGALG00000002160,…
ENSGALG00000001808		GOTERM_BP_FAT	GO:1901607~alpha-amino acid biosynthetic process	7	0.00168361	ENSGALG00000007300, ENSGALG00000002576, ENSGALG00000010522, ENSGALG00000023689, ENSGALG00000011331, ENSGALG00000002397, ENSGALG00000002988
ENSGALG00000013804		GOTERM_BP_FAT	GO:0010811~positive regulation of cell-substrate adhesion	8	0.00174196	ENSGALG00000004695, ENSGALG00000016584, ENSGALG00000005120, ENSGALG00000027058, ENSGALG00000007114, ENSGALG00000011205, ENSGALG00000015253, ENSGALG00000008439
ENSGALG00000027109		GOTERM_BP_FAT	GO:0001568~blood vessel development	21	0.0018168	ENSGALG00000002203, ENSGALG00000007874, ENSGALG00000008473, ENSGALG00000006343, ENSGALG00000013818, ENSGALG00000021031, ENSGALG00000006609, ENSGALG00000016083, ENSGALG00000016112, ENSGALG00000015253, ENSGALG00000009241, ENSGALG00000027165, ENSGALG00000004184, ENSGALG00000011200, ENSGALG00000016473, ENSGALG00000024449, ENSGALG00000017247, ENSGALG00000016558, ENSGALG00000003118, ENSGALG00000003580,…
ENSGALG00000012027		GOTERM_BP_FAT	GO:0008283~cell proliferation	41	0.00182876	ENSGALG00000007874, ENSGALG00000002203, ENSGALG00000005299, ENSGALG00000000755, ENSGALG00000021313, ENSGALG00000028048, ENSGALG00000007220, ENSGALG00000016083, ENSGALG00000016112, ENSGALG00000015253, ENSGALG00000021869, ENSGALG00000011823, ENSGALG00000009241, ENSGALG00000017059, ENSGALG00000028529, ENSGALG00000016473, ENSGALG00000000284, ENSGALG00000016152, ENSGALG00000007114, ENSGALG00000027058,…
ENSGALG00000027450		GOTERM_BP_FAT	GO:2000026~regulation of multicellular organismal development	43	0.00188696	ENSGALG00000002203, ENSGALG00000008473, ENSGALG00000014686, ENSGALG00000013818, ENSGALG00000014999, ENSGALG00000004043, ENSGALG00000005256, ENSGALG00000019761, ENSGALG00000011823, ENSGALG00000009241, ENSGALG00000000206, ENSGALG00000011200, ENSGALG00000016473, ENSGALG00000024449, ENSGALG00000003118, ENSGALG00000007114, ENSGALG00000027058, ENSGALG00000017462, ENSGALG00000006821, ENSGALG00000006793,…
ENSGALG00000004184		GOTERM_BP_FAT	GO:0048584~positive regulation of response to stimulus	44	0.00208022	ENSGALG00000007874, ENSGALG00000002203, ENSGALG00000021313, ENSGALG00000013818, ENSGALG00000016112, ENSGALG00000016083, ENSGALG00000027232, ENSGALG00000005256, ENSGALG00000009392, ENSGALG00000014585, ENSGALG00000009241, ENSGALG00000028136, ENSGALG00000000206, ENSGALG00000012801, ENSGALG00000007114, ENSGALG00000027058, ENSGALG00000006793, ENSGALG00000025887, ENSGALG00000008439, ENSGALG00000004909,…
ENSGALG00000018557		GOTERM_BP_FAT	GO:0033135~regulation of peptidyl-serine phosphorylation	9	0.00208876	ENSGALG00000009241, ENSGALG00000008461, ENSGALG00000000206, ENSGALG00000001795, ENSGALG00000016083, ENSGALG00000011104, ENSGALG00000017462, ENSGALG00000016820, ENSGALG00000006793
ENSGALG00000016399		GOTERM_BP_FAT	GO:0010889~regulation of sequestering of triglyceride	4	0.00212622	ENSGALG00000027737, ENSGALG00000004974, ENSGALG00000015425, ENSGALG00000011510
ENSGALG00000011205		GOTERM_BP_FAT	GO:0019915~lipid storage	6	0.00237224	ENSGALG00000027737, ENSGALG00000004974, ENSGALG00000015425, ENSGALG00000011510, ENSGALG00000007114, ENSGALG00000008439
ENSGALG00000009415		GOTERM_BP_FAT	GO:0050710~negative regulation of cytokine secretion	5	0.00238326	ENSGALG00000027737, ENSGALG00000016083, ENSGALG00000007114, ENSGALG00000008216, ENSGALG00000016820
ENSGALG00000002427		GOTERM_BP_FAT	GO:0035850~epithelial cell differentiation involved in kidney development	5	0.00238326	ENSGALG00000006802, ENSGALG00000006343, ENSGALG00000016473, ENSGALG00000006245, ENSGALG00000011823
ENSGALG00000001916		GOTERM_BP_FAT	GO:0008217~regulation of blood pressure	9	0.00268148	ENSGALG00000000498, ENSGALG00000006343, ENSGALG00000004974, ENSGALG00000024449, ENSGALG00000017247, ENSGALG00000027058, ENSGALG00000003185, ENSGALG00000003901, ENSGALG00000005936
ENSGALG00000017302		GOTERM_BP_FAT	GO:0019220~regulation of phosphate metabolic process	41	0.00272773	ENSGALG00000007874, ENSGALG00000002203, ENSGALG00000006942, ENSGALG00000021313, ENSGALG00000004812, ENSGALG00000016083, ENSGALG00000027232, ENSGALG00000005256, ENSGALG00000021869, ENSGALG00000014585, ENSGALG00000019761, ENSGALG00000009241, ENSGALG00000000206, ENSGALG00000024449, ENSGALG00000001795, ENSGALG00000007114, ENSGALG00000027058, ENSGALG00000017462, ENSGALG00000013890, ENSGALG00000006793,…
ENSGALG00000002374		GOTERM_BP_FAT	GO:0051174~regulation of phosphorus metabolic process	41	0.00272773	ENSGALG00000007874, ENSGALG00000002203, ENSGALG00000006942, ENSGALG00000021313, ENSGALG00000004812, ENSGALG00000016083, ENSGALG00000027232, ENSGALG00000005256, ENSGALG00000021869, ENSGALG00000014585, ENSGALG00000019761, ENSGALG00000009241, ENSGALG00000000206, ENSGALG00000024449, ENSGALG00000001795, ENSGALG00000007114, ENSGALG00000027058, ENSGALG00000017462, ENSGALG00000013890, ENSGALG00000006793,…
ENSGALG00000005608		GOTERM_BP_FAT	GO:0043542~endothelial cell migration	10	0.00276085	ENSGALG00000002203, ENSGALG00000008473, ENSGALG00000004184, ENSGALG00000017247, ENSGALG00000003118, ENSGALG00000016112, ENSGALG00000016083, ENSGALG00000027058, ENSGALG00000007114, ENSGALG00000011099
ENSGALG00000027863		GOTERM_BP_FAT	GO:0042327~positive regulation of phosphorylation	27	0.0027988	ENSGALG00000007874, ENSGALG00000002203, ENSGALG00000021313, ENSGALG00000004812, ENSGALG00000027232, ENSGALG00000016083, ENSGALG00000005256, ENSGALG00000014585, ENSGALG00000009241, ENSGALG00000000206, ENSGALG00000001795, ENSGALG00000027058, ENSGALG00000017462, ENSGALG00000008439, ENSGALG00000006793, ENSGALG00000028158, ENSGALG00000004909, ENSGALG00000008461, ENSGALG00000003803, ENSGALG00000021031,…
ENSGALG00000009758		GOTERM_BP_FAT	GO:0010883~regulation of lipid storage	5	0.00290765	ENSGALG00000027737, ENSGALG00000004974, ENSGALG00000015425, ENSGALG00000011510, ENSGALG00000008439
ENSGALG00000011120		GOTERM_BP_FAT	GO:0090025~regulation of monocyte chemotaxis	4	0.00296853	ENSGALG00000028136, ENSGALG00000009638, ENSGALG00000016112, ENSGALG00000004043
ENSGALG00000018778		GOTERM_BP_FAT	GO:0044243~multicellular organism catabolic process	4	0.00296853	ENSGALG00000000775, ENSGALG00000003580, ENSGALG00000000461, ENSGALG00000016666
ENSGALG00000000356		GOTERM_BP_FAT	GO:0030730~sequestering of triglyceride	4	0.00296853	ENSGALG00000027737, ENSGALG00000004974, ENSGALG00000015425, ENSGALG00000011510
ENSGALG00000016118		GOTERM_BP_FAT	GO:0002688~regulation of leukocyte chemotaxis	7	0.00303049	ENSGALG00000028136, ENSGALG00000009638, ENSGALG00000016558, ENSGALG00000016112, ENSGALG00000004043, ENSGALG00000016820, ENSGALG00000004909
ENSGALG00000006341		GOTERM_BP_FAT	GO:0048675~axon extension	8	0.00311643	ENSGALG00000008473, ENSGALG00000006802, ENSGALG00000015348, ENSGALG00000014999, ENSGALG00000026736, ENSGALG00000007993, ENSGALG00000006793, ENSGALG00000001916
ENSGALG00000000558		GOTERM_BP_FAT	GO:0031214~biomineral tissue development	8	0.00311643	ENSGALG00000016473, ENSGALG00000014686, ENSGALG00000009638, ENSGALG00000016375, ENSGALG00000028048, ENSGALG00000016820, ENSGALG00000011883, ENSGALG00000009594
ENSGALG00000010187		GOTERM_BP_FAT	GO:0016477~cell migration	33	0.00323832	ENSGALG00000002203, ENSGALG00000008473, ENSGALG00000004438, ENSGALG00000021313, ENSGALG00000016083, ENSGALG00000016112, ENSGALG00000004043, ENSGALG00000016986, ENSGALG00000007993, ENSGALG00000021869, ENSGALG00000014585, ENSGALG00000009241, ENSGALG00000028136, ENSGALG00000003118, ENSGALG00000027058, ENSGALG00000007114, ENSGALG00000006793, ENSGALG00000028158, ENSGALG00000004909, ENSGALG00000015377,…
ENSGALG00000009759		GOTERM_BP_FAT	GO:0010810~regulation of cell-substrate adhesion	10	0.00340266	ENSGALG00000004695, ENSGALG00000016584, ENSGALG00000005120, ENSGALG00000003580, ENSGALG00000027058, ENSGALG00000007114, ENSGALG00000011205, ENSGALG00000015253, ENSGALG00000008439, ENSGALG00000015377
ENSGALG00000016234		GOTERM_BP_FAT	GO:0032101~regulation of response to external stimulus	23	0.00349853	ENSGALG00000008461, ENSGALG00000002203, ENSGALG00000008473, ENSGALG00000021031, ENSGALG00000016580, ENSGALG00000016112, ENSGALG00000004043, ENSGALG00000011104, ENSGALG00000005256, ENSGALG00000014585, ENSGALG00000015767, ENSGALG00000028136, ENSGALG00000009638, ENSGALG00000016558, ENSGALG00000003118, ENSGALG00000012801, ENSGALG00000007114, ENSGALG00000016820, ENSGALG00000006793, ENSGALG00000008439,…
ENSGALG00000014812		GOTERM_BP_FAT	GO:0010631~epithelial cell migration	12	0.00354575	ENSGALG00000002203, ENSGALG00000008473, ENSGALG00000004184, ENSGALG00000004438, ENSGALG00000017247, ENSGALG00000003118, ENSGALG00000016112, ENSGALG00000016083, ENSGALG00000027058, ENSGALG00000007114, ENSGALG00000028158, ENSGALG00000011099
ENSGALG00000016698		GOTERM_BP_FAT	GO:0048514~blood vessel morphogenesis	18	0.00385072	ENSGALG00000002203, ENSGALG00000007874, ENSGALG00000008473, ENSGALG00000021031, ENSGALG00000013818, ENSGALG00000006609, ENSGALG00000016083, ENSGALG00000016112, ENSGALG00000015253, ENSGALG00000009241, ENSGALG00000027165, ENSGALG00000004184, ENSGALG00000011200, ENSGALG00000024449, ENSGALG00000017247, ENSGALG00000016558, ENSGALG00000003118, ENSGALG00000006821
ENSGALG00000002831		GOTERM_BP_FAT	GO:0001932~regulation of protein phosphorylation	34	0.00393412	ENSGALG00000007874, ENSGALG00000002203, ENSGALG00000021313, ENSGALG00000004812, ENSGALG00000027232, ENSGALG00000016083, ENSGALG00000005256, ENSGALG00000021869, ENSGALG00000014585, ENSGALG00000019761, ENSGALG00000009241, ENSGALG00000000206, ENSGALG00000001795, ENSGALG00000007114, ENSGALG00000027058, ENSGALG00000017462, ENSGALG00000006793, ENSGALG00000025887, ENSGALG00000008439, ENSGALG00000028158,…
ENSGALG00000004512		GOTERM_BP_FAT	GO:0032835~glomerulus development	6	0.00409972	ENSGALG00000006802, ENSGALG00000006343, ENSGALG00000016473, ENSGALG00000016083, ENSGALG00000006245, ENSGALG00000005936
ENSGALG00000003263		GOTERM_BP_FAT	GO:0090132~epithelium migration	12	0.00417968	ENSGALG00000002203, ENSGALG00000008473, ENSGALG00000004184, ENSGALG00000004438, ENSGALG00000017247, ENSGALG00000003118, ENSGALG00000016112, ENSGALG00000016083, ENSGALG00000027058, ENSGALG00000007114, ENSGALG00000028158, ENSGALG00000011099
ENSGALG00000009241		GOTERM_BP_FAT	GO:0007167~enzyme linked receptor protein signaling pathway	26	0.00423176	ENSGALG00000002203, ENSGALG00000027737, ENSGALG00000014686, ENSGALG00000021313, ENSGALG00000013818, ENSGALG00000016083, ENSGALG00000016112, ENSGALG00000004043, ENSGALG00000005256, ENSGALG00000011823, ENSGALG00000009241, ENSGALG00000000206, ENSGALG00000001795, ENSGALG00000003118, ENSGALG00000006793, ENSGALG00000028158, ENSGALG00000008461, ENSGALG00000003803, ENSGALG00000006609, ENSGALG00000006555,…
ENSGALG00000017204		GOTERM_BP_FAT	GO:0048870~cell motility	35	0.00449968	ENSGALG00000002203, ENSGALG00000008473, ENSGALG00000004438, ENSGALG00000021313, ENSGALG00000016083, ENSGALG00000016112, ENSGALG00000004043, ENSGALG00000016986, ENSGALG00000007993, ENSGALG00000021869, ENSGALG00000014585, ENSGALG00000009241, ENSGALG00000028136, ENSGALG00000006894, ENSGALG00000003118, ENSGALG00000007114, ENSGALG00000027058, ENSGALG00000006793, ENSGALG00000028158, ENSGALG00000004909,…
ENSGALG00000027017		GOTERM_BP_FAT	GO:0051674~localization of cell	35	0.00457143	ENSGALG00000002203, ENSGALG00000008473, ENSGALG00000004438, ENSGALG00000021313, ENSGALG00000016083, ENSGALG00000016112, ENSGALG00000004043, ENSGALG00000016986, ENSGALG00000007993, ENSGALG00000021869, ENSGALG00000014585, ENSGALG00000009241, ENSGALG00000028136, ENSGALG00000006894, ENSGALG00000003118, ENSGALG00000007114, ENSGALG00000027058, ENSGALG00000006793, ENSGALG00000028158, ENSGALG00000004909,…
ENSGALG00000014857		GOTERM_BP_FAT	GO:0050709~negative regulation of protein secretion	7	0.00458743	ENSGALG00000027737, ENSGALG00000016464, ENSGALG00000016112, ENSGALG00000016083, ENSGALG00000007114, ENSGALG00000008216, ENSGALG00000016820
ENSGALG00000015436		GOTERM_BP_FAT	GO:0035272~exocrine system development	6	0.00464327	ENSGALG00000011635, ENSGALG00000024487, ENSGALG00000008461, ENSGALG00000008473, ENSGALG00000028158, ENSGALG00000005849
ENSGALG00000003185		GOTERM_BP_FAT	GO:0002367~cytokine production involved in immune response	6	0.00464327	ENSGALG00000002160, ENSGALG00000027109, ENSGALG00000016083, ENSGALG00000007114, ENSGALG00000016820, ENSGALG00000008439
ENSGALG00000020956		GOTERM_BP_FAT	GO:0060348~bone development	10	0.00472738	ENSGALG00000009241, ENSGALG00000002203, ENSGALG00000004184, ENSGALG00000002831, ENSGALG00000009638, ENSGALG00000000284, ENSGALG00000013818, ENSGALG00000010125, ENSGALG00000019761, ENSGALG00000011823
ENSGALG00000016580		GOTERM_BP_FAT	GO:0045785~positive regulation of cell adhesion	13	0.00475269	ENSGALG00000028136, ENSGALG00000004695, ENSGALG00000007874, ENSGALG00000006555, ENSGALG00000016584, ENSGALG00000005120, ENSGALG00000013818, ENSGALG00000016083, ENSGALG00000027058, ENSGALG00000007114, ENSGALG00000011205, ENSGALG00000015253, ENSGALG00000008439
ENSGALG00000009163		GOTERM_BP_FAT	GO:0032612~interleukin-1 production	5	0.00494182	ENSGALG00000015433, ENSGALG00000007114, ENSGALG00000009392, ENSGALG00000016820, ENSGALG00000008439
ENSGALG00000027165		GOTERM_BP_FAT	GO:0071363~cellular response to growth factor stimulus	19	0.00496313	ENSGALG00000008461, ENSGALG00000002203, ENSGALG00000027737, ENSGALG00000003803, ENSGALG00000014686, ENSGALG00000021313, ENSGALG00000013818, ENSGALG00000004043, ENSGALG00000011883, ENSGALG00000011823, ENSGALG00000009241, ENSGALG00000015436, ENSGALG00000004184, ENSGALG00000024449, ENSGALG00000003118, ENSGALG00000016820, ENSGALG00000006793, ENSGALG00000028158, ENSGALG00000005936
ENSGALG00000005458		GOTERM_BP_FAT	GO:0022617~extracellular matrix disassembly	4	0.00519868	ENSGALG00000002831, ENSGALG00000000775, ENSGALG00000016986, ENSGALG00000011099
ENSGALG00000013006		GOTERM_BP_FAT	GO:0050701~interleukin-1 secretion	4	0.00519868	ENSGALG00000015433, ENSGALG00000007114, ENSGALG00000016820, ENSGALG00000008439
ENSGALG00000028822		GOTERM_BP_FAT	GO:0035634~response to stilbenoid	3	0.00546308	ENSGALG00000027737, ENSGALG00000013057, ENSGALG00000008439
ENSGALG00000025738		GOTERM_BP_FAT	GO:0050921~positive regulation of chemotaxis	7	0.00555604	ENSGALG00000028136, ENSGALG00000002203, ENSGALG00000009638, ENSGALG00000016558, ENSGALG00000016820, ENSGALG00000006793, ENSGALG00000004909
ENSGALG00000026572		GOTERM_BP_FAT	GO:0031589~cell-substrate adhesion	13	0.00575176	ENSGALG00000004695, ENSGALG00000016584, ENSGALG00000005120, ENSGALG00000006609, ENSGALG00000016083, ENSGALG00000003580, ENSGALG00000027058, ENSGALG00000007114, ENSGALG00000011205, ENSGALG00000015253, ENSGALG00000016820, ENSGALG00000008439, ENSGALG00000015377
ENSGALG00000002637		GOTERM_BP_FAT	GO:0012501~programmed cell death	39	0.00581578	ENSGALG00000027737, ENSGALG00000013818, ENSGALG00000016083, ENSGALG00000003655, ENSGALG00000009241, ENSGALG00000028136, ENSGALG00000000206, ENSGALG00000027874, ENSGALG00000016473, ENSGALG00000024449, ENSGALG00000017462, ENSGALG00000006793, ENSGALG00000025887, ENSGALG00000011283, ENSGALG00000001916, ENSGALG00000016666, ENSGALG00000026945, ENSGALG00000008367, ENSGALG00000008461, ENSGALG00000010476,…
ENSGALG00000000206		GOTERM_BP_FAT	GO:1901700~response to oxygen-containing compound	29	0.00586766	ENSGALG00000007874, ENSGALG00000018557, ENSGALG00000016473, ENSGALG00000016118, ENSGALG00000012801, ENSGALG00000008439, ENSGALG00000001916, ENSGALG00000004909, ENSGALG00000008461, ENSGALG00000004261, ENSGALG00000002160, ENSGALG00000004974, ENSGALG00000010747, ENSGALG00000011875, ENSGALG00000011104, ENSGALG00000006453, ENSGALG00000003901, ENSGALG00000027861, ENSGALG00000024000, ENSGALG00000006555,…
ENSGALG00000004860		GOTERM_BP_FAT	GO:0051050~positive regulation of transport	23	0.00589476	ENSGALG00000007874, ENSGALG00000002160, ENSGALG00000003803, ENSGALG00000027232, ENSGALG00000000775, ENSGALG00000016083, ENSGALG00000012783, ENSGALG00000011875, ENSGALG00000011104, ENSGALG00000003901, ENSGALG00000008347, ENSGALG00000009241, ENSGALG00000015436, ENSGALG00000006894, ENSGALG00000015425, ENSGALG00000005589, ENSGALG00000009638, ENSGALG00000015433, ENSGALG00000016464, ENSGALG00000012377,…
ENSGALG00000004909		GOTERM_BP_FAT	GO:0070848~response to growth factor	19	0.0062998	ENSGALG00000008461, ENSGALG00000002203, ENSGALG00000027737, ENSGALG00000003803, ENSGALG00000014686, ENSGALG00000021313, ENSGALG00000013818, ENSGALG00000004043, ENSGALG00000011883, ENSGALG00000011823, ENSGALG00000009241, ENSGALG00000015436, ENSGALG00000004184, ENSGALG00000024449, ENSGALG00000003118, ENSGALG00000016820, ENSGALG00000006793, ENSGALG00000028158, ENSGALG00000005936
ENSGALG00000009594		GOTERM_BP_FAT	GO:0042127~regulation of cell proliferation	35	0.00644915	ENSGALG00000007874, ENSGALG00000002203, ENSGALG00000000755, ENSGALG00000009163, ENSGALG00000021313, ENSGALG00000028048, ENSGALG00000007220, ENSGALG00000016083, ENSGALG00000016112, ENSGALG00000021869, ENSGALG00000009241, ENSGALG00000017059, ENSGALG00000028529, ENSGALG00000016473, ENSGALG00000027058, ENSGALG00000006821, ENSGALG00000006793, ENSGALG00000001916, ENSGALG00000027357, ENSGALG00000028158,…
ENSGALG00000006348		GOTERM_BP_FAT	GO:0030335~positive regulation of cell migration	15	0.00645837	ENSGALG00000008461, ENSGALG00000002203, ENSGALG00000003803, ENSGALG00000021313, ENSGALG00000016083, ENSGALG00000028136, ENSGALG00000015436, ENSGALG00000004184, ENSGALG00000009638, ENSGALG00000016558, ENSGALG00000003118, ENSGALG00000016820, ENSGALG00000006793, ENSGALG00000028158, ENSGALG00000004909
ENSGALG00000024449		GOTERM_BP_FAT	GO:0050707~regulation of cytokine secretion	7	0.00666631	ENSGALG00000007874, ENSGALG00000027737, ENSGALG00000015425, ENSGALG00000016083, ENSGALG00000007114, ENSGALG00000008216, ENSGALG00000016820
ENSGALG00000017166		GOTERM_BP_FAT	GO:0002548~monocyte chemotaxis	5	0.00672688	ENSGALG00000028136, ENSGALG00000009638, ENSGALG00000016112, ENSGALG00000004043, ENSGALG00000014585
ENSGALG00000028018		GOTERM_BP_FAT	GO:0006928~movement of cell or subcellular component	42	0.0070273	ENSGALG00000002203, ENSGALG00000008473, ENSGALG00000004438, ENSGALG00000021313, ENSGALG00000014999, ENSGALG00000016083, ENSGALG00000016112, ENSGALG00000004043, ENSGALG00000016986, ENSGALG00000007993, ENSGALG00000005256, ENSGALG00000021869, ENSGALG00000014585, ENSGALG00000009241, ENSGALG00000028136, ENSGALG00000006802, ENSGALG00000006894, ENSGALG00000003118, ENSGALG00000007114, ENSGALG00000027058,…
ENSGALG00000006710		GOTERM_BP_FAT	GO:0009967~positive regulation of signal transduction	34	0.00709955	ENSGALG00000007874, ENSGALG00000002203, ENSGALG00000021313, ENSGALG00000013818, ENSGALG00000027232, ENSGALG00000016083, ENSGALG00000016112, ENSGALG00000005256, ENSGALG00000009392, ENSGALG00000014585, ENSGALG00000009241, ENSGALG00000000206, ENSGALG00000007114, ENSGALG00000027058, ENSGALG00000012801, ENSGALG00000006793, ENSGALG00000025887, ENSGALG00000008439, ENSGALG00000008461, ENSGALG00000010476,…
ENSGALG00000024049		GOTERM_BP_FAT	GO:0042325~regulation of phosphorylation	35	0.00710219	ENSGALG00000007874, ENSGALG00000002203, ENSGALG00000006942, ENSGALG00000021313, ENSGALG00000004812, ENSGALG00000027232, ENSGALG00000016083, ENSGALG00000005256, ENSGALG00000021869, ENSGALG00000014585, ENSGALG00000019761, ENSGALG00000009241, ENSGALG00000000206, ENSGALG00000001795, ENSGALG00000007114, ENSGALG00000027058, ENSGALG00000017462, ENSGALG00000006793, ENSGALG00000025887, ENSGALG00000008439,…
ENSGALG00000012522		GOTERM_BP_FAT	GO:0006915~apoptotic process	36	0.00731062	ENSGALG00000027737, ENSGALG00000013818, ENSGALG00000016083, ENSGALG00000003655, ENSGALG00000009241, ENSGALG00000028136, ENSGALG00000000206, ENSGALG00000027874, ENSGALG00000016473, ENSGALG00000024449, ENSGALG00000017462, ENSGALG00000006793, ENSGALG00000025887, ENSGALG00000011283, ENSGALG00000001916, ENSGALG00000026945, ENSGALG00000008367, ENSGALG00000008461, ENSGALG00000004974, ENSGALG00000003803,…
ENSGALG00000005675		GOTERM_BP_FAT	GO:2000147~positive regulation of cell motility	15	0.00755597	ENSGALG00000008461, ENSGALG00000002203, ENSGALG00000003803, ENSGALG00000021313, ENSGALG00000016083, ENSGALG00000028136, ENSGALG00000015436, ENSGALG00000004184, ENSGALG00000009638, ENSGALG00000016558, ENSGALG00000003118, ENSGALG00000016820, ENSGALG00000006793, ENSGALG00000028158, ENSGALG00000004909
ENSGALG00000028048		GOTERM_BP_FAT	GO:0032963~collagen metabolic process	5	0.00776057	ENSGALG00000000775, ENSGALG00000003580, ENSGALG00000000461, ENSGALG00000016666, ENSGALG00000011099
ENSGALG00000027357		GOTERM_BP_FAT	GO:0009306~protein secretion	14	0.00795157	ENSGALG00000007874, ENSGALG00000027737, ENSGALG00000016083, ENSGALG00000016112, ENSGALG00000011104, ENSGALG00000008216, ENSGALG00000006758, ENSGALG00000015425, ENSGALG00000016118, ENSGALG00000015433, ENSGALG00000016464, ENSGALG00000007114, ENSGALG00000016820, ENSGALG00000008439
ENSGALG00000028529		GOTERM_BP_FAT	GO:0060343~trabecula formation	4	0.00821759	ENSGALG00000015792, ENSGALG00000014686, ENSGALG00000003580, ENSGALG00000019761
ENSGALG00000004300		GOTERM_BP_FAT	GO:0009084~glutamine family amino acid biosynthetic process	4	0.00821759	ENSGALG00000007300, ENSGALG00000002576, ENSGALG00000010522, ENSGALG00000023689
ENSGALG00000015669		GOTERM_BP_FAT	GO:0010647~positive regulation of cell communication	36	0.00825207	ENSGALG00000007874, ENSGALG00000002203, ENSGALG00000021313, ENSGALG00000013818, ENSGALG00000027232, ENSGALG00000016083, ENSGALG00000016112, ENSGALG00000005256, ENSGALG00000009392, ENSGALG00000014585, ENSGALG00000009241, ENSGALG00000000206, ENSGALG00000012801, ENSGALG00000007114, ENSGALG00000027058, ENSGALG00000006793, ENSGALG00000025887, ENSGALG00000008439, ENSGALG00000008461, ENSGALG00000010476,…
ENSGALG00000002397		GOTERM_BP_FAT	GO:0001501~skeletal system development	18	0.00833116	ENSGALG00000002203, ENSGALG00000014686, ENSGALG00000002831, ENSGALG00000013818, ENSGALG00000028048, ENSGALG00000016112, ENSGALG00000028128, ENSGALG00000019761, ENSGALG00000011823, ENSGALG00000009241, ENSGALG00000000206, ENSGALG00000004184, ENSGALG00000016473, ENSGALG00000009638, ENSGALG00000000284, ENSGALG00000003580, ENSGALG00000010125, ENSGALG00000026249
ENSGALG00000017247		GOTERM_BP_FAT	GO:0043408~regulation of MAPK cascade	20	0.00884987	ENSGALG00000008461, ENSGALG00000002203, ENSGALG00000021313, ENSGALG00000021031, ENSGALG00000006609, ENSGALG00000027232, ENSGALG00000016083, ENSGALG00000005256, ENSGALG00000011104, ENSGALG00000014585, ENSGALG00000027861, ENSGALG00000009241, ENSGALG00000006555, ENSGALG00000000206, ENSGALG00000003580, ENSGALG00000016820, ENSGALG00000025887, ENSGALG00000006793, ENSGALG00000008439, ENSGALG00000009256
ENSGALG00000008896		GOTERM_BP_FAT	GO:0044259~multicellular organismal macromolecule metabolic process	5	0.00889345	ENSGALG00000000775, ENSGALG00000003580, ENSGALG00000000461, ENSGALG00000016666, ENSGALG00000011099
ENSGALG00000005849		GOTERM_BP_FAT	GO:0061005~cell differentiation involved in kidney development	5	0.00889345	ENSGALG00000006802, ENSGALG00000006343, ENSGALG00000016473, ENSGALG00000006245, ENSGALG00000011823
ENSGALG00000004974		GOTERM_BP_FAT	GO:0051272~positive regulation of cellular component movement	15	0.00913951	ENSGALG00000008461, ENSGALG00000002203, ENSGALG00000003803, ENSGALG00000021313, ENSGALG00000016083, ENSGALG00000028136, ENSGALG00000015436, ENSGALG00000004184, ENSGALG00000009638, ENSGALG00000016558, ENSGALG00000003118, ENSGALG00000016820, ENSGALG00000006793, ENSGALG00000028158, ENSGALG00000004909
ENSGALG00000021869		GOTERM_BP_FAT	GO:0023056~positive regulation of signaling	36	0.00929269	ENSGALG00000007874, ENSGALG00000002203, ENSGALG00000021313, ENSGALG00000013818, ENSGALG00000027232, ENSGALG00000016083, ENSGALG00000016112, ENSGALG00000005256, ENSGALG00000009392, ENSGALG00000014585, ENSGALG00000009241, ENSGALG00000000206, ENSGALG00000012801, ENSGALG00000007114, ENSGALG00000027058, ENSGALG00000006793, ENSGALG00000025887, ENSGALG00000008439, ENSGALG00000008461, ENSGALG00000010476,…
ENSGALG00000015780		GOTERM_BP_FAT	GO:2000027~regulation of organ morphogenesis	9	0.00943992	ENSGALG00000009241, ENSGALG00000008461, ENSGALG00000003803, ENSGALG00000008253, ENSGALG00000013818, ENSGALG00000003580, ENSGALG00000028158, ENSGALG00000019761, ENSGALG00000005936
ENSGALG00000005473		GOTERM_BP_FAT	GO:0040017~positive regulation of locomotion	15	0.00949226	ENSGALG00000008461, ENSGALG00000002203, ENSGALG00000003803, ENSGALG00000021313, ENSGALG00000016083, ENSGALG00000028136, ENSGALG00000015436, ENSGALG00000004184, ENSGALG00000009638, ENSGALG00000016558, ENSGALG00000003118, ENSGALG00000016820, ENSGALG00000006793, ENSGALG00000028158, ENSGALG00000004909
ENSGALG00000005474		GOTERM_BP_FAT	GO:0006897~endocytosis	15	0.00949226	ENSGALG00000014855, ENSGALG00000002160, ENSGALG00000003803, ENSGALG00000021031, ENSGALG00000016083, ENSGALG00000009017, ENSGALG00000012119, ENSGALG00000015436, ENSGALG00000027308, ENSGALG00000009638, ENSGALG00000024449, ENSGALG00000027109, ENSGALG00000015433, ENSGALG00000016820, ENSGALG00000008439
ENSGALG00000014634		GOTERM_BP_FAT	GO:0046461~neutral lipid catabolic process	4	0.0100407	ENSGALG00000015425, ENSGALG00000011510, ENSGALG00000007114, ENSGALG00000008525
ENSGALG00000008473		GOTERM_BP_FAT	GO:0046464~acylglycerol catabolic process	4	0.0100407	ENSGALG00000015425, ENSGALG00000011510, ENSGALG00000007114, ENSGALG00000008525
ENSGALG00000006894		GOTERM_BP_FAT	GO:0048002~antigen processing and presentation of peptide antigen	4	0.0100407	ENSGALG00000024372, ENSGALG00000002160, ENSGALG00000000158, ENSGALG00000000775
ENSGALG00000016721		GOTERM_BP_FAT	GO:1901342~regulation of vasculature development	10	0.0100631	ENSGALG00000009241, ENSGALG00000008473, ENSGALG00000004184, ENSGALG00000011200, ENSGALG00000024449, ENSGALG00000016558, ENSGALG00000003118, ENSGALG00000027058, ENSGALG00000011331, ENSGALG00000006821
ENSGALG00000008319		GOTERM_BP_FAT	GO:0033138~positive regulation of peptidyl-serine phosphorylation	7	0.0101343	ENSGALG00000009241, ENSGALG00000001795, ENSGALG00000016083, ENSGALG00000011104, ENSGALG00000017462, ENSGALG00000016820, ENSGALG00000006793
ENSGALG00000005065		GOTERM_BP_FAT	GO:0032680~regulation of tumor necrosis factor production	6	0.0109564	ENSGALG00000027737, ENSGALG00000027109, ENSGALG00000010949, ENSGALG00000016083, ENSGALG00000016820, ENSGALG00000008439
ENSGALG00000006942		GOTERM_BP_FAT	GO:0070372~regulation of ERK1 and ERK2 cascade	10	0.0111775	ENSGALG00000002203, ENSGALG00000021313, ENSGALG00000021031, ENSGALG00000006609, ENSGALG00000016083, ENSGALG00000011104, ENSGALG00000016820, ENSGALG00000014585, ENSGALG00000025887, ENSGALG00000008439
ENSGALG00000013954		GOTERM_BP_FAT	GO:1990138~neuron projection extension	8	0.0115054	ENSGALG00000008473, ENSGALG00000006802, ENSGALG00000015348, ENSGALG00000014999, ENSGALG00000026736, ENSGALG00000007993, ENSGALG00000006793, ENSGALG00000001916
ENSGALG00000015659		GOTERM_BP_FAT	GO:0010876~lipid localization	12	0.0115317	ENSGALG00000016257, ENSGALG00000027737, ENSGALG00000000498, ENSGALG00000005065, ENSGALG00000017302, ENSGALG00000004974, ENSGALG00000006894, ENSGALG00000015425, ENSGALG00000011510, ENSGALG00000015433, ENSGALG00000007114, ENSGALG00000008439
ENSGALG00000015377		GOTERM_BP_FAT	GO:0051094~positive regulation of developmental process	28	0.0117633	ENSGALG00000002203, ENSGALG00000014686, ENSGALG00000013818, ENSGALG00000014999, ENSGALG00000004043, ENSGALG00000009241, ENSGALG00000028136, ENSGALG00000016473, ENSGALG00000024449, ENSGALG00000007114, ENSGALG00000008439, ENSGALG00000006793, ENSGALG00000028158, ENSGALG00000015377, ENSGALG00000012486, ENSGALG00000003803, ENSGALG00000010476, ENSGALG00000006609, ENSGALG00000015152, ENSGALG00000015436,…
ENSGALG00000002988		GOTERM_BP_FAT	GO:0071706~tumor necrosis factor superfamily cytokine production	6	0.0120235	ENSGALG00000027737, ENSGALG00000027109, ENSGALG00000010949, ENSGALG00000016083, ENSGALG00000016820, ENSGALG00000008439
ENSGALG00000016375		GOTERM_BP_FAT	GO:1903555~regulation of tumor necrosis factor superfamily cytokine production	6	0.0120235	ENSGALG00000027737, ENSGALG00000027109, ENSGALG00000010949, ENSGALG00000016083, ENSGALG00000016820, ENSGALG00000008439
ENSGALG00000024273		GOTERM_BP_FAT	GO:1901031~regulation of response to reactive oxygen species	4	0.01208	ENSGALG00000008461, ENSGALG00000010747, ENSGALG00000008439, ENSGALG00000027861
ENSGALG00000028622		GOTERM_BP_FAT	GO:1900117~regulation of execution phase of apoptosis	4	0.01208	ENSGALG00000027737, ENSGALG00000008253, ENSGALG00000011104, ENSGALG00000011099
ENSGALG00000013617		GOTERM_BP_FAT	GO:0007411~axon guidance	10	0.0123821	ENSGALG00000028136, ENSGALG00000008473, ENSGALG00000006802, ENSGALG00000015348, ENSGALG00000006609, ENSGALG00000026736, ENSGALG00000014014, ENSGALG00000005256, ENSGALG00000001916, ENSGALG00000015152
ENSGALG00000021313		GOTERM_BP_FAT	GO:0031401~positive regulation of protein modification process	28	0.0125132	ENSGALG00000007874, ENSGALG00000002203, ENSGALG00000021313, ENSGALG00000004812, ENSGALG00000027232, ENSGALG00000016083, ENSGALG00000005256, ENSGALG00000014585, ENSGALG00000009241, ENSGALG00000000206, ENSGALG00000001795, ENSGALG00000027058, ENSGALG00000017462, ENSGALG00000008439, ENSGALG00000006793, ENSGALG00000028158, ENSGALG00000004909, ENSGALG00000008461, ENSGALG00000003803, ENSGALG00000021031,…
ENSGALG00000012224		GOTERM_BP_FAT	GO:0002718~regulation of cytokine production involved in immune response	5	0.0129216	ENSGALG00000002160, ENSGALG00000027109, ENSGALG00000016083, ENSGALG00000007114, ENSGALG00000008439
ENSGALG00000005901		GOTERM_BP_FAT	GO:0006690~icosanoid metabolic process	5	0.0129216	ENSGALG00000005065, ENSGALG00000028529, ENSGALG00000010402, ENSGALG00000011894, ENSGALG00000027357
ENSGALG00000014349		GOTERM_BP_FAT	GO:0097006~regulation of plasma lipoprotein particle levels	5	0.0129216	ENSGALG00000006894, ENSGALG00000015425, ENSGALG00000015433, ENSGALG00000007114, ENSGALG00000008439
ENSGALG00000007079		GOTERM_BP_FAT	GO:0060346~bone trabecula formation	3	0.0131089	ENSGALG00000014686, ENSGALG00000003580, ENSGALG00000019761
ENSGALG00000017311		GOTERM_BP_FAT	GO:0097286~iron ion import	3	0.0131089	ENSGALG00000002160, ENSGALG00000007220, ENSGALG00000009017
ENSGALG00000003901		GOTERM_BP_FAT	GO:0001817~regulation of cytokine production	15	0.0131115	ENSGALG00000008461, ENSGALG00000007874, ENSGALG00000027737, ENSGALG00000002160, ENSGALG00000016083, ENSGALG00000010949, ENSGALG00000009392, ENSGALG00000008216, ENSGALG00000011271, ENSGALG00000015425, ENSGALG00000027109, ENSGALG00000007114, ENSGALG00000016820, ENSGALG00000008439, ENSGALG00000014970
ENSGALG00000007226		GOTERM_BP_FAT	GO:0019882~antigen processing and presentation	6	0.013159	ENSGALG00000024372, ENSGALG00000002160, ENSGALG00000000141, ENSGALG00000000158, ENSGALG00000000178, ENSGALG00000000775
ENSGALG00000016473		GOTERM_BP_FAT	GO:0006811~ion transport	29	0.0132334	ENSGALG00000016257, ENSGALG00000018373, ENSGALG00000016580, ENSGALG00000007220, ENSGALG00000000775, ENSGALG00000018370, ENSGALG00000005845, ENSGALG00000024449, ENSGALG00000006728, ENSGALG00000002118, ENSGALG00000004261, ENSGALG00000002160, ENSGALG00000017302, ENSGALG00000010187, ENSGALG00000011875, ENSGALG00000011104, ENSGALG00000006453, ENSGALG00000009017, ENSGALG00000003901, ENSGALG00000003263,…
ENSGALG00000002667		GOTERM_BP_FAT	GO:0097485~neuron projection guidance	10	0.0136809	ENSGALG00000028136, ENSGALG00000008473, ENSGALG00000006802, ENSGALG00000015348, ENSGALG00000006609, ENSGALG00000026736, ENSGALG00000014014, ENSGALG00000005256, ENSGALG00000001916, ENSGALG00000015152
ENSGALG00000026736		GOTERM_BP_FAT	GO:0033002~muscle cell proliferation	7	0.0137093	ENSGALG00000008461, ENSGALG00000004974, ENSGALG00000008253, ENSGALG00000021313, ENSGALG00000016112, ENSGALG00000016083, ENSGALG00000003580
ENSGALG00000026311		GOTERM_BP_FAT	GO:0001816~cytokine production	16	0.0137843	ENSGALG00000008461, ENSGALG00000007874, ENSGALG00000027737, ENSGALG00000002160, ENSGALG00000016083, ENSGALG00000010949, ENSGALG00000009392, ENSGALG00000008216, ENSGALG00000011271, ENSGALG00000015425, ENSGALG00000027109, ENSGALG00000015433, ENSGALG00000007114, ENSGALG00000016820, ENSGALG00000008439, ENSGALG00000014970
ENSGALG00000006793		GOTERM_BP_FAT	GO:0007409~axonogenesis	15	0.0140548	ENSGALG00000004695, ENSGALG00000008473, ENSGALG00000006609, ENSGALG00000014999, ENSGALG00000014014, ENSGALG00000005256, ENSGALG00000007993, ENSGALG00000015152, ENSGALG00000028136, ENSGALG00000011271, ENSGALG00000006802, ENSGALG00000015348, ENSGALG00000026736, ENSGALG00000006793, ENSGALG00000001916
ENSGALG00000004842		GOTERM_BP_FAT	GO:0032611~interleukin-1 beta production	4	0.0143394	ENSGALG00000015433, ENSGALG00000007114, ENSGALG00000009392, ENSGALG00000008439
ENSGALG00000012192		GOTERM_BP_FAT	GO:0045600~positive regulation of fat cell differentiation	5	0.0144845	ENSGALG00000009241, ENSGALG00000002831, ENSGALG00000027168, ENSGALG00000011812, ENSGALG00000004909
ENSGALG00000023437		GOTERM_BP_FAT	GO:0043410~positive regulation of MAPK cascade	15	0.0145235	ENSGALG00000008461, ENSGALG00000002203, ENSGALG00000021313, ENSGALG00000021031, ENSGALG00000016083, ENSGALG00000027232, ENSGALG00000005256, ENSGALG00000011104, ENSGALG00000014585, ENSGALG00000027861, ENSGALG00000006555, ENSGALG00000000206, ENSGALG00000016820, ENSGALG00000008439, ENSGALG00000006793
ENSGALG00000010983		GOTERM_BP_FAT	GO:0010941~regulation of cell death	33	0.0147465	ENSGALG00000027737, ENSGALG00000013818, ENSGALG00000016083, ENSGALG00000016112, ENSGALG00000009241, ENSGALG00000028136, ENSGALG00000000206, ENSGALG00000016473, ENSGALG00000024449, ENSGALG00000017462, ENSGALG00000025887, ENSGALG00000006793, ENSGALG00000026945, ENSGALG00000008367, ENSGALG00000008461, ENSGALG00000004974, ENSGALG00000003803, ENSGALG00000010476, ENSGALG00000021031, ENSGALG00000006609,…
ENSGALG00000004614		GOTERM_BP_FAT	GO:0030282~bone mineralization	6	0.0156426	ENSGALG00000016473, ENSGALG00000014686, ENSGALG00000009638, ENSGALG00000016375, ENSGALG00000028048, ENSGALG00000011883
ENSGALG00000016112		GOTERM_BP_FAT	GO:0045765~regulation of angiogenesis	9	0.0156822	ENSGALG00000009241, ENSGALG00000008473, ENSGALG00000004184, ENSGALG00000011200, ENSGALG00000024449, ENSGALG00000016558, ENSGALG00000003118, ENSGALG00000027058, ENSGALG00000006821
ENSGALG00000001519		GOTERM_BP_FAT	GO:0032103~positive regulation of response to external stimulus	9	0.0156822	ENSGALG00000028136, ENSGALG00000002203, ENSGALG00000009638, ENSGALG00000016558, ENSGALG00000012801, ENSGALG00000016820, ENSGALG00000014585, ENSGALG00000006793, ENSGALG00000004909
ENSGALG00000004043		GOTERM_BP_FAT	GO:0002685~regulation of leukocyte migration	7	0.0157917	ENSGALG00000028136, ENSGALG00000009638, ENSGALG00000016558, ENSGALG00000016112, ENSGALG00000004043, ENSGALG00000016820, ENSGALG00000004909
ENSGALG00000016868		GOTERM_BP_FAT	GO:0048646~anatomical structure formation involved in morphogenesis	32	0.0162784	ENSGALG00000007874, ENSGALG00000002203, ENSGALG00000008473, ENSGALG00000014686, ENSGALG00000013818, ENSGALG00000028048, ENSGALG00000016083, ENSGALG00000016112, ENSGALG00000015253, ENSGALG00000007993, ENSGALG00000005256, ENSGALG00000019761, ENSGALG00000009241, ENSGALG00000015792, ENSGALG00000011200, ENSGALG00000016473, ENSGALG00000024449, ENSGALG00000003118, ENSGALG00000006821, ENSGALG00000008439,…
ENSGALG00000021074		GOTERM_BP_FAT	GO:0070374~positive regulation of ERK1 and ERK2 cascade	8	0.0166676	ENSGALG00000002203, ENSGALG00000021313, ENSGALG00000021031, ENSGALG00000016083, ENSGALG00000011104, ENSGALG00000016820, ENSGALG00000014585, ENSGALG00000008439
ENSGALG00000000674		GOTERM_BP_FAT	GO:0071827~plasma lipoprotein particle organization	4	0.0168217	ENSGALG00000006894, ENSGALG00000015425, ENSGALG00000015433, ENSGALG00000007114
ENSGALG00000004334		GOTERM_BP_FAT	GO:0050873~brown fat cell differentiation	4	0.0168217	ENSGALG00000000242, ENSGALG00000010476, ENSGALG00000010211, ENSGALG00000004909
ENSGALG00000027177		GOTERM_BP_FAT	GO:0051235~maintenance of location	11	0.0175936	ENSGALG00000027737, ENSGALG00000004974, ENSGALG00000014686, ENSGALG00000015425, ENSGALG00000016118, ENSGALG00000011510, ENSGALG00000007220, ENSGALG00000004043, ENSGALG00000007114, ENSGALG00000006453, ENSGALG00000008439
ENSGALG00000028134		GOTERM_BP_FAT	GO:0000165~MAPK cascade	19	0.0177532	ENSGALG00000008461, ENSGALG00000002203, ENSGALG00000007874, ENSGALG00000021313, ENSGALG00000021031, ENSGALG00000006609, ENSGALG00000027232, ENSGALG00000016083, ENSGALG00000005256, ENSGALG00000011104, ENSGALG00000014585, ENSGALG00000027861, ENSGALG00000009241, ENSGALG00000006555, ENSGALG00000000206, ENSGALG00000016820, ENSGALG00000025887, ENSGALG00000008439, ENSGALG00000006793
ENSGALG00000012783		GOTERM_BP_FAT	GO:0045807~positive regulation of endocytosis	6	0.0184209	ENSGALG00000002160, ENSGALG00000003803, ENSGALG00000009638, ENSGALG00000016083, ENSGALG00000016820, ENSGALG00000008439
ENSGALG00000001805		GOTERM_BP_FAT	GO:0007166~cell surface receptor signaling pathway	49	0.0185101	ENSGALG00000008473, ENSGALG00000027737, ENSGALG00000021313, ENSGALG00000016112, ENSGALG00000004043, ENSGALG00000008216, ENSGALG00000008044, ENSGALG00000011823, ENSGALG00000028136, ENSGALG00000009241, ENSGALG00000027874, ENSGALG00000001795, ENSGALG00000027058, ENSGALG00000012801, ENSGALG00000006793, ENSGALG00000007226, ENSGALG00000008461, ENSGALG00000006555, ENSGALG00000005539, ENSGALG00000008615,…
ENSGALG00000014616		GOTERM_BP_FAT	GO:0045597~positive regulation of cell differentiation	22	0.0185158	ENSGALG00000002203, ENSGALG00000014686, ENSGALG00000003803, ENSGALG00000002831, ENSGALG00000014999, ENSGALG00000004043, ENSGALG00000011812, ENSGALG00000015152, ENSGALG00000009241, ENSGALG00000015436, ENSGALG00000015425, ENSGALG00000027168, ENSGALG00000024449, ENSGALG00000008253, ENSGALG00000000284, ENSGALG00000007114, ENSGALG00000011331, ENSGALG00000008615, ENSGALG00000016820, ENSGALG00000006793,…
ENSGALG00000000461		GOTERM_BP_FAT	GO:0009966~regulation of signal transduction	55	0.018556	ENSGALG00000027737, ENSGALG00000021313, ENSGALG00000027232, ENSGALG00000016112, ENSGALG00000004043, ENSGALG00000009241, ENSGALG00000028136, ENSGALG00000027874, ENSGALG00000024449, ENSGALG00000001795, ENSGALG00000027058, ENSGALG00000012801, ENSGALG00000006793, ENSGALG00000008461, ENSGALG00000021031, ENSGALG00000007608, ENSGALG00000027861, ENSGALG00000006555, ENSGALG00000015987, ENSGALG00000017247,…
ENSGALG00000001392		GOTERM_BP_FAT	GO:0046503~glycerolipid catabolic process	4	0.0195289	ENSGALG00000015425, ENSGALG00000011510, ENSGALG00000007114, ENSGALG00000008525
ENSGALG00000003580		GOTERM_BP_FAT	GO:0050918~positive chemotaxis	4	0.0195289	ENSGALG00000028136, ENSGALG00000016558, ENSGALG00000016083, ENSGALG00000006793
ENSGALG00000007426		GOTERM_BP_FAT	GO:0030595~leukocyte chemotaxis	8	0.0197843	ENSGALG00000028136, ENSGALG00000009638, ENSGALG00000016558, ENSGALG00000016112, ENSGALG00000004043, ENSGALG00000016820, ENSGALG00000014585, ENSGALG00000004909
ENSGALG00000003845		GOTERM_BP_FAT	GO:0002690~positive regulation of leukocyte chemotaxis	5	0.0198704	ENSGALG00000028136, ENSGALG00000009638, ENSGALG00000016558, ENSGALG00000016820, ENSGALG00000004909
ENSGALG00000003860		GOTERM_BP_FAT	GO:0044236~multicellular organism metabolic process	5	0.0198704	ENSGALG00000000775, ENSGALG00000003580, ENSGALG00000000461, ENSGALG00000016666, ENSGALG00000011099
ENSGALG00000020538		GOTERM_BP_FAT	GO:0071222~cellular response to lipopolysaccharide	6	0.0215064	ENSGALG00000007874, ENSGALG00000002160, ENSGALG00000027109, ENSGALG00000015433, ENSGALG00000012801, ENSGALG00000008439
ENSGALG00000027471		GOTERM_BP_FAT	GO:0097529~myeloid leukocyte migration	7	0.0219331	ENSGALG00000028136, ENSGALG00000009638, ENSGALG00000016558, ENSGALG00000016112, ENSGALG00000004043, ENSGALG00000014585, ENSGALG00000004909
ENSGALG00000016715		GOTERM_BP_FAT	GO:0023014~signal transduction by protein phosphorylation	19	0.0220513	ENSGALG00000008461, ENSGALG00000002203, ENSGALG00000007874, ENSGALG00000021313, ENSGALG00000021031, ENSGALG00000006609, ENSGALG00000027232, ENSGALG00000016083, ENSGALG00000005256, ENSGALG00000011104, ENSGALG00000014585, ENSGALG00000027861, ENSGALG00000009241, ENSGALG00000006555, ENSGALG00000000206, ENSGALG00000016820, ENSGALG00000025887, ENSGALG00000008439, ENSGALG00000006793
ENSGALG00000008367		GOTERM_BP_FAT	GO:0050994~regulation of lipid catabolic process	4	0.0224621	ENSGALG00000027737, ENSGALG00000011510, ENSGALG00000007114, ENSGALG00000004909
ENSGALG00000003379		GOTERM_BP_FAT	GO:0010470~regulation of gastrulation	4	0.0224621	ENSGALG00000009241, ENSGALG00000016473, ENSGALG00000007114, ENSGALG00000015377
ENSGALG00000013890		GOTERM_BP_FAT	GO:0071825~protein-lipid complex subunit organization	4	0.0224621	ENSGALG00000006894, ENSGALG00000015425, ENSGALG00000015433, ENSGALG00000007114
ENSGALG00000012119		GOTERM_BP_FAT	GO:0001822~kidney development	11	0.0224754	ENSGALG00000006802, ENSGALG00000000498, ENSGALG00000006343, ENSGALG00000015792, ENSGALG00000016473, ENSGALG00000016083, ENSGALG00000005256, ENSGALG00000006245, ENSGALG00000011823, ENSGALG00000005936, ENSGALG00000024000
ENSGALG00000014999		GOTERM_BP_FAT	GO:0061564~axon development	15	0.0227699	ENSGALG00000004695, ENSGALG00000008473, ENSGALG00000006609, ENSGALG00000014999, ENSGALG00000014014, ENSGALG00000005256, ENSGALG00000007993, ENSGALG00000015152, ENSGALG00000028136, ENSGALG00000011271, ENSGALG00000006802, ENSGALG00000015348, ENSGALG00000026736, ENSGALG00000006793, ENSGALG00000001916
ENSGALG00000017059		GOTERM_BP_FAT	GO:0071219~cellular response to molecule of bacterial origin	6	0.0231679	ENSGALG00000007874, ENSGALG00000002160, ENSGALG00000027109, ENSGALG00000015433, ENSGALG00000012801, ENSGALG00000008439
ENSGALG00000012801		GOTERM_BP_FAT	GO:0001101~response to acid chemical	8	0.0232872	ENSGALG00000016473, ENSGALG00000004974, ENSGALG00000008253, ENSGALG00000015433, ENSGALG00000003580, ENSGALG00000008615, ENSGALG00000005974, ENSGALG00000008439
ENSGALG00000016152		GOTERM_BP_FAT	GO:1903531~negative regulation of secretion by cell	7	0.0233302	ENSGALG00000027737, ENSGALG00000016464, ENSGALG00000016112, ENSGALG00000016083, ENSGALG00000007114, ENSGALG00000008216, ENSGALG00000016820
ENSGALG00000011271		GOTERM_BP_FAT	GO:0061430~bone trabecula morphogenesis	3	0.0234917	ENSGALG00000014686, ENSGALG00000003580, ENSGALG00000019761
ENSGALG00000008615		GOTERM_BP_FAT	GO:0010884~positive regulation of lipid storage	3	0.0234917	ENSGALG00000027737, ENSGALG00000015425, ENSGALG00000008439
ENSGALG00000015425		GOTERM_BP_FAT	GO:0030155~regulation of cell adhesion	17	0.0236213	ENSGALG00000007874, ENSGALG00000004695, ENSGALG00000016584, ENSGALG00000013818, ENSGALG00000016083, ENSGALG00000014014, ENSGALG00000015253, ENSGALG00000028136, ENSGALG00000006555, ENSGALG00000005120, ENSGALG00000023689, ENSGALG00000003580, ENSGALG00000027058, ENSGALG00000011205, ENSGALG00000007114, ENSGALG00000008439, ENSGALG00000015377
ENSGALG00000016456		GOTERM_BP_FAT	GO:0030804~positive regulation of cyclic nucleotide biosynthetic process	5	0.0240631	ENSGALG00000024449, ENSGALG00000015433, ENSGALG00000011104, ENSGALG00000013890, ENSGALG00000007226
ENSGALG00000004121		GOTERM_BP_FAT	GO:0006954~inflammatory response	14	0.0244317	ENSGALG00000007874, ENSGALG00000008461, ENSGALG00000016112, ENSGALG00000009392, ENSGALG00000006453, ENSGALG00000006756, ENSGALG00000014585, ENSGALG00000028136, ENSGALG00000009638, ENSGALG00000017247, ENSGALG00000007114, ENSGALG00000012801, ENSGALG00000004909, ENSGALG00000005936
ENSGALG00000028247		GOTERM_BP_FAT	GO:0070371~ERK1 and ERK2 cascade	9	0.0244798	ENSGALG00000002203, ENSGALG00000021313, ENSGALG00000021031, ENSGALG00000016083, ENSGALG00000011104, ENSGALG00000016820, ENSGALG00000014585, ENSGALG00000025887, ENSGALG00000008439
ENSGALG00000000529		GOTERM_BP_FAT	GO:0060429~epithelium development	26	0.0248983	ENSGALG00000006343, ENSGALG00000008473, ENSGALG00000005299, ENSGALG00000013818, ENSGALG00000028048, ENSGALG00000005256, ENSGALG00000008216, ENSGALG00000011823, ENSGALG00000009241, ENSGALG00000011635, ENSGALG00000006802, ENSGALG00000016473, ENSGALG00000000284, ENSGALG00000002988, ENSGALG00000006821, ENSGALG00000006793, ENSGALG00000016666, ENSGALG00000028158, ENSGALG00000015377, ENSGALG00000008461,…
ENSGALG00000009256		GOTERM_BP_FAT	GO:0016042~lipid catabolic process	10	0.0257529	ENSGALG00000016257, ENSGALG00000027737, ENSGALG00000005065, ENSGALG00000013804, ENSGALG00000012834, ENSGALG00000015425, ENSGALG00000011510, ENSGALG00000007114, ENSGALG00000016456, ENSGALG00000008525
ENSGALG00000016986		GOTERM_BP_FAT	GO:0060560~developmental growth involved in morphogenesis	9	0.0280573	ENSGALG00000009241, ENSGALG00000008473, ENSGALG00000006802, ENSGALG00000015348, ENSGALG00000014999, ENSGALG00000026736, ENSGALG00000007993, ENSGALG00000006793, ENSGALG00000001916
ENSGALG00000006756		GOTERM_BP_FAT	GO:0045834~positive regulation of lipid metabolic process	6	0.0286422	ENSGALG00000027168, ENSGALG00000021313, ENSGALG00000011510, ENSGALG00000027232, ENSGALG00000007114, ENSGALG00000024000
ENSGALG00000007943		GOTERM_BP_FAT	GO:0030810~positive regulation of nucleotide biosynthetic process	5	0.0287527	ENSGALG00000024449, ENSGALG00000015433, ENSGALG00000011104, ENSGALG00000013890, ENSGALG00000007226
ENSGALG00000000562		GOTERM_BP_FAT	GO:1900373~positive regulation of purine nucleotide biosynthetic process	5	0.0287527	ENSGALG00000024449, ENSGALG00000015433, ENSGALG00000011104, ENSGALG00000013890, ENSGALG00000007226
ENSGALG00000006802		GOTERM_BP_FAT	GO:0046456~icosanoid biosynthetic process	4	0.0290066	ENSGALG00000005065, ENSGALG00000028529, ENSGALG00000010402, ENSGALG00000027357
ENSGALG00000014014		GOTERM_BP_FAT	GO:0070206~protein trimerization	4	0.0290066	ENSGALG00000016580, ENSGALG00000027232, ENSGALG00000005974, ENSGALG00000006758
ENSGALG00000016510		GOTERM_BP_FAT	GO:0010885~regulation of cholesterol storage	3	0.0295962	ENSGALG00000004974, ENSGALG00000015425, ENSGALG00000008439
ENSGALG00000006826		GOTERM_BP_FAT	GO:0010743~regulation of macrophage derived foam cell differentiation	3	0.0295962	ENSGALG00000004974, ENSGALG00000015425, ENSGALG00000008439
ENSGALG00000006245		GOTERM_BP_FAT	GO:0050702~interleukin-1 beta secretion	3	0.0295962	ENSGALG00000015433, ENSGALG00000007114, ENSGALG00000008439
ENSGALG00000016988		GOTERM_BP_FAT	GO:0006955~immune response	24	0.0296601	ENSGALG00000007874, ENSGALG00000002160, ENSGALG00000004974, ENSGALG00000000158, ENSGALG00000007220, ENSGALG00000000775, ENSGALG00000016083, ENSGALG00000021569, ENSGALG00000009392, ENSGALG00000016986, ENSGALG00000006453, ENSGALG00000006756, ENSGALG00000014585, ENSGALG00000028136, ENSGALG00000000141, ENSGALG00000027109, ENSGALG00000015348, ENSGALG00000003580, ENSGALG00000027058, ENSGALG00000012801,…
ENSGALG00000012486		GOTERM_BP_FAT	GO:0072001~renal system development	11	0.0304241	ENSGALG00000006802, ENSGALG00000000498, ENSGALG00000006343, ENSGALG00000015792, ENSGALG00000016473, ENSGALG00000016083, ENSGALG00000005256, ENSGALG00000006245, ENSGALG00000011823, ENSGALG00000005936, ENSGALG00000024000
ENSGALG00000010068		GOTERM_BP_FAT	GO:0009887~organ morphogenesis	25	0.0310201	ENSGALG00000008461, ENSGALG00000002203, ENSGALG00000008473, ENSGALG00000006343, ENSGALG00000014686, ENSGALG00000003803, ENSGALG00000013818, ENSGALG00000006609, ENSGALG00000004043, ENSGALG00000028128, ENSGALG00000015253, ENSGALG00000019761, ENSGALG00000011823, ENSGALG00000009241, ENSGALG00000015792, ENSGALG00000016473, ENSGALG00000011120, ENSGALG00000005120, ENSGALG00000008253, ENSGALG00000000284,…
ENSGALG00000016448		GOTERM_BP_FAT	GO:0044712~single-organism catabolic process	19	0.0311065	ENSGALG00000016257, ENSGALG00000027737, ENSGALG00000013804, ENSGALG00000000775, ENSGALG00000008185, ENSGALG00000016456, ENSGALG00000000461, ENSGALG00000008525, ENSGALG00000004614, ENSGALG00000005065, ENSGALG00000015425, ENSGALG00000012834, ENSGALG00000011510, ENSGALG00000003580, ENSGALG00000010211, ENSGALG00000007114, ENSGALG00000016666, ENSGALG00000004842, ENSGALG00000013773
ENSGALG00000021057		GOTERM_BP_FAT	GO:0042981~regulation of apoptotic process	30	0.0320203	ENSGALG00000027737, ENSGALG00000013818, ENSGALG00000016083, ENSGALG00000009241, ENSGALG00000028136, ENSGALG00000000206, ENSGALG00000016473, ENSGALG00000024449, ENSGALG00000017462, ENSGALG00000025887, ENSGALG00000006793, ENSGALG00000026945, ENSGALG00000008367, ENSGALG00000008461, ENSGALG00000004974, ENSGALG00000003803, ENSGALG00000010476, ENSGALG00000021031, ENSGALG00000011104, ENSGALG00000011099,…
ENSGALG00000016616		GOTERM_BP_FAT	GO:0001960~negative regulation of cytokine-mediated signaling pathway	4	0.0326163	ENSGALG00000004974, ENSGALG00000007114, ENSGALG00000016820, ENSGALG00000001916
ENSGALG00000005539		GOTERM_BP_FAT	GO:0051224~negative regulation of protein transport	8	0.033072	ENSGALG00000027737, ENSGALG00000016464, ENSGALG00000016112, ENSGALG00000016083, ENSGALG00000007114, ENSGALG00000008216, ENSGALG00000016820, ENSGALG00000008439
ENSGALG00000006891		GOTERM_BP_FAT	GO:0006952~defense response	26	0.0335083	ENSGALG00000007874, ENSGALG00000016112, ENSGALG00000009392, ENSGALG00000006756, ENSGALG00000014585, ENSGALG00000028136, ENSGALG00000007114, ENSGALG00000012801, ENSGALG00000008439, ENSGALG00000028158, ENSGALG00000008367, ENSGALG00000004909, ENSGALG00000008461, ENSGALG00000002160, ENSGALG00000010476, ENSGALG00000004974, ENSGALG00000021031, ENSGALG00000006453, ENSGALG00000015767, ENSGALG00000027165,…
ENSGALG00000005638		GOTERM_BP_FAT	GO:0000904~cell morphogenesis involved in differentiation	22	0.0337181	ENSGALG00000004695, ENSGALG00000008473, ENSGALG00000003803, ENSGALG00000006609, ENSGALG00000014999, ENSGALG00000014014, ENSGALG00000005256, ENSGALG00000007993, ENSGALG00000015152, ENSGALG00000009241, ENSGALG00000028136, ENSGALG00000015436, ENSGALG00000011271, ENSGALG00000006802, ENSGALG00000005120, ENSGALG00000015348, ENSGALG00000026736, ENSGALG00000007114, ENSGALG00000006821, ENSGALG00000006793,…
ENSGALG00000007874		GOTERM_BP_FAT	GO:0030801~positive regulation of cyclic nucleotide metabolic process	5	0.0339483	ENSGALG00000024449, ENSGALG00000015433, ENSGALG00000011104, ENSGALG00000013890, ENSGALG00000007226
ENSGALG00000000426		GOTERM_BP_FAT	GO:0090287~regulation of cellular response to growth factor stimulus	10	0.0340117	ENSGALG00000009241, ENSGALG00000015436, ENSGALG00000002203, ENSGALG00000027737, ENSGALG00000003803, ENSGALG00000014686, ENSGALG00000013818, ENSGALG00000003118, ENSGALG00000004043, ENSGALG00000005936
ENSGALG00000011339		GOTERM_BP_FAT	GO:0010035~response to inorganic substance	10	0.0353251	ENSGALG00000008461, ENSGALG00000002118, ENSGALG00000004261, ENSGALG00000002160, ENSGALG00000026652, ENSGALG00000010476, ENSGALG00000016118, ENSGALG00000018557, ENSGALG00000011875, ENSGALG00000027861
ENSGALG00000006555		GOTERM_BP_FAT	GO:0098659~inorganic cation import into cell	3	0.0362531	ENSGALG00000002160, ENSGALG00000002374, ENSGALG00000009017
ENSGALG00000021627		GOTERM_BP_FAT	GO:0099587~inorganic ion import into cell	3	0.0362531	ENSGALG00000002160, ENSGALG00000002374, ENSGALG00000009017
ENSGALG00000026998		GOTERM_BP_FAT	GO:0055098~response to low-density lipoprotein particle	3	0.0362531	ENSGALG00000004974, ENSGALG00000015433, ENSGALG00000008439
ENSGALG00000009248		GOTERM_BP_FAT	GO:0071711~basement membrane organization	3	0.0362531	ENSGALG00000024449, ENSGALG00000000775, ENSGALG00000015377
ENSGALG00000010402		GOTERM_BP_FAT	GO:0010878~cholesterol storage	3	0.0362531	ENSGALG00000004974, ENSGALG00000015425, ENSGALG00000008439
ENSGALG00000028128		GOTERM_BP_FAT	GO:0072012~glomerulus vasculature development	3	0.0362531	ENSGALG00000006343, ENSGALG00000016473, ENSGALG00000016083
ENSGALG00000026249		GOTERM_BP_FAT	GO:0060761~negative regulation of response to cytokine stimulus	4	0.0364488	ENSGALG00000004974, ENSGALG00000007114, ENSGALG00000016820, ENSGALG00000001916
ENSGALG00000000284		GOTERM_BP_FAT	GO:0031102~neuron projection regeneration	4	0.0364488	ENSGALG00000006802, ENSGALG00000007114, ENSGALG00000005256, ENSGALG00000006793
ENSGALG00000012377		GOTERM_BP_FAT	GO:0051048~negative regulation of secretion	7	0.0366865	ENSGALG00000027737, ENSGALG00000016464, ENSGALG00000016112, ENSGALG00000016083, ENSGALG00000007114, ENSGALG00000008216, ENSGALG00000016820
ENSGALG00000008461		GOTERM_BP_FAT	GO:0001818~negative regulation of cytokine production	7	0.0366865	ENSGALG00000008461, ENSGALG00000027737, ENSGALG00000010949, ENSGALG00000016083, ENSGALG00000007114, ENSGALG00000008216, ENSGALG00000016820
ENSGALG00000001937		GOTERM_BP_FAT	GO:0002687~positive regulation of leukocyte migration	5	0.0367376	ENSGALG00000028136, ENSGALG00000009638, ENSGALG00000016558, ENSGALG00000016820, ENSGALG00000004909
ENSGALG00000017347		GOTERM_BP_FAT	GO:0010632~regulation of epithelial cell migration	8	0.037997	ENSGALG00000002203, ENSGALG00000004184, ENSGALG00000004438, ENSGALG00000017247, ENSGALG00000003118, ENSGALG00000016083, ENSGALG00000027058, ENSGALG00000028158
ENSGALG00000008354		GOTERM_BP_FAT	GO:0048705~skeletal system morphogenesis	10	0.0380558	ENSGALG00000009241, ENSGALG00000002203, ENSGALG00000016473, ENSGALG00000014686, ENSGALG00000000284, ENSGALG00000013818, ENSGALG00000003580, ENSGALG00000028128, ENSGALG00000010125, ENSGALG00000019761
ENSGALG00000016325		GOTERM_BP_FAT	GO:0043067~regulation of programmed cell death	30	0.0381145	ENSGALG00000027737, ENSGALG00000013818, ENSGALG00000016083, ENSGALG00000009241, ENSGALG00000028136, ENSGALG00000000206, ENSGALG00000016473, ENSGALG00000024449, ENSGALG00000017462, ENSGALG00000025887, ENSGALG00000006793, ENSGALG00000026945, ENSGALG00000008367, ENSGALG00000008461, ENSGALG00000004974, ENSGALG00000003803, ENSGALG00000010476, ENSGALG00000021031, ENSGALG00000011104, ENSGALG00000011099,…
ENSGALG00000004521		GOTERM_BP_FAT	GO:0072006~nephron development	7	0.0386397	ENSGALG00000006802, ENSGALG00000006343, ENSGALG00000016473, ENSGALG00000016083, ENSGALG00000006245, ENSGALG00000011823, ENSGALG00000005936
ENSGALG00000004158		GOTERM_BP_FAT	GO:0090092~regulation of transmembrane receptor protein serine/threonine kinase signaling pathway	9	0.0393289	ENSGALG00000009241, ENSGALG00000015436, ENSGALG00000027737, ENSGALG00000003803, ENSGALG00000014686, ENSGALG00000013818, ENSGALG00000016112, ENSGALG00000004043, ENSGALG00000009256
ENSGALG00000027861		GOTERM_BP_FAT	GO:0071216~cellular response to biotic stimulus	6	0.039458	ENSGALG00000007874, ENSGALG00000002160, ENSGALG00000027109, ENSGALG00000015433, ENSGALG00000012801, ENSGALG00000008439
ENSGALG00000004058		GOTERM_BP_FAT	GO:0031399~regulation of protein modification process	36	0.039584	ENSGALG00000007874, ENSGALG00000002203, ENSGALG00000021313, ENSGALG00000004812, ENSGALG00000027232, ENSGALG00000016083, ENSGALG00000005256, ENSGALG00000021869, ENSGALG00000014585, ENSGALG00000019761, ENSGALG00000009241, ENSGALG00000000206, ENSGALG00000001795, ENSGALG00000007114, ENSGALG00000027058, ENSGALG00000017462, ENSGALG00000006793, ENSGALG00000025887, ENSGALG00000008439, ENSGALG00000028158,…
ENSGALG00000012401		GOTERM_BP_FAT	GO:0009064~glutamine family amino acid metabolic process	5	0.0396553	ENSGALG00000007300, ENSGALG00000002576, ENSGALG00000010522, ENSGALG00000023689, ENSGALG00000002988
ENSGALG00000010949		GOTERM_BP_FAT	GO:0006639~acylglycerol metabolic process	5	0.0396553	ENSGALG00000015425, ENSGALG00000011510, ENSGALG00000007114, ENSGALG00000016456, ENSGALG00000008525
ENSGALG00000017567		GOTERM_BP_FAT	GO:0032640~tumor necrosis factor production	5	0.0396553	ENSGALG00000027737, ENSGALG00000027109, ENSGALG00000010949, ENSGALG00000016820, ENSGALG00000008439
ENSGALG00000016900		GOTERM_BP_FAT	GO:0031175~neuron projection development	21	0.0404643	ENSGALG00000004695, ENSGALG00000008473, ENSGALG00000002160, ENSGALG00000006609, ENSGALG00000014999, ENSGALG00000004043, ENSGALG00000014014, ENSGALG00000005256, ENSGALG00000007993, ENSGALG00000015152, ENSGALG00000028136, ENSGALG00000011271, ENSGALG00000006802, ENSGALG00000015348, ENSGALG00000026736, ENSGALG00000005539, ENSGALG00000002988, ENSGALG00000007114, ENSGALG00000008615, ENSGALG00000006793,…
ENSGALG00000006719		GOTERM_BP_FAT	GO:2000351~regulation of endothelial cell apoptotic process	4	0.0405018	ENSGALG00000024449, ENSGALG00000009638, ENSGALG00000016083, ENSGALG00000016820
ENSGALG00000003163		GOTERM_BP_FAT	GO:0019221~cytokine-mediated signaling pathway	10	0.0409273	ENSGALG00000028136, ENSGALG00000014855, ENSGALG00000004974, ENSGALG00000016083, ENSGALG00000007114, ENSGALG00000016820, ENSGALG00000021869, ENSGALG00000014585, ENSGALG00000019761, ENSGALG00000001916
ENSGALG00000012719		GOTERM_BP_FAT	GO:0048588~developmental cell growth	8	0.0415349	ENSGALG00000008473, ENSGALG00000006802, ENSGALG00000015348, ENSGALG00000014999, ENSGALG00000026736, ENSGALG00000007993, ENSGALG00000006793, ENSGALG00000001916
ENSGALG00000003389		GOTERM_BP_FAT	GO:0048812~neuron projection morphogenesis	16	0.0426613	ENSGALG00000004695, ENSGALG00000008473, ENSGALG00000006609, ENSGALG00000014999, ENSGALG00000004043, ENSGALG00000014014, ENSGALG00000005256, ENSGALG00000007993, ENSGALG00000015152, ENSGALG00000028136, ENSGALG00000011271, ENSGALG00000006802, ENSGALG00000015348, ENSGALG00000026736, ENSGALG00000006793, ENSGALG00000001916
ENSGALG00000014855		GOTERM_BP_FAT	GO:0032526~response to retinoic acid	5	0.0427014	ENSGALG00000016473, ENSGALG00000004974, ENSGALG00000008253, ENSGALG00000015433, ENSGALG00000008615
ENSGALG00000001795		GOTERM_BP_FAT	GO:0006638~neutral lipid metabolic process	5	0.0427014	ENSGALG00000015425, ENSGALG00000011510, ENSGALG00000007114, ENSGALG00000016456, ENSGALG00000008525
ENSGALG00000012773		GOTERM_BP_FAT	GO:1904950~negative regulation of establishment of protein localization	8	0.0433815	ENSGALG00000027737, ENSGALG00000016464, ENSGALG00000016112, ENSGALG00000016083, ENSGALG00000007114, ENSGALG00000008216, ENSGALG00000016820, ENSGALG00000008439
ENSGALG00000011104		GOTERM_BP_FAT	GO:0019433~triglyceride catabolic process	3	0.0434228	ENSGALG00000015425, ENSGALG00000011510, ENSGALG00000007114
ENSGALG00000023435		GOTERM_BP_FAT	GO:0042403~thyroid hormone metabolic process	3	0.0434228	ENSGALG00000002484, ENSGALG00000002435, ENSGALG00000023120
ENSGALG00000016820		GOTERM_BP_FAT	GO:0019730~antimicrobial humoral response	3	0.0434228	ENSGALG00000002160, ENSGALG00000027109, ENSGALG00000006453
ENSGALG00000003655		GOTERM_BP_FAT	GO:0009070~serine family amino acid biosynthetic process	3	0.0434228	ENSGALG00000011331, ENSGALG00000002397, ENSGALG00000002988
ENSGALG00000028861		GOTERM_BP_FAT	GO:0090077~foam cell differentiation	3	0.0434228	ENSGALG00000004974, ENSGALG00000015425, ENSGALG00000008439
ENSGALG00000013773		GOTERM_BP_FAT	GO:0010742~macrophage derived foam cell differentiation	3	0.0434228	ENSGALG00000004974, ENSGALG00000015425, ENSGALG00000008439
ENSGALG00000007220		GOTERM_BP_FAT	GO:0061448~connective tissue development	10	0.0439422	ENSGALG00000009241, ENSGALG00000002203, ENSGALG00000006343, ENSGALG00000016473, ENSGALG00000000242, ENSGALG00000002831, ENSGALG00000028048, ENSGALG00000016112, ENSGALG00000003580, ENSGALG00000010125
ENSGALG00000014970		GOTERM_BP_FAT	GO:0061383~trabecula morphogenesis	4	0.0447724	ENSGALG00000015792, ENSGALG00000014686, ENSGALG00000003580, ENSGALG00000019761
ENSGALG00000017343		GOTERM_BP_FAT	GO:0046942~carboxylic acid transport	8	0.0452804	ENSGALG00000016257, ENSGALG00000005845, ENSGALG00000000498, ENSGALG00000005065, ENSGALG00000017302, ENSGALG00000010187, ENSGALG00000009758, ENSGALG00000009759
ENSGALG00000017462		GOTERM_BP_FAT	GO:0007169~transmembrane receptor protein tyrosine kinase signaling pathway	16	0.0453368	ENSGALG00000008461, ENSGALG00000002203, ENSGALG00000021313, ENSGALG00000006609, ENSGALG00000016083, ENSGALG00000005256, ENSGALG00000011823, ENSGALG00000006555, ENSGALG00000000206, ENSGALG00000016558, ENSGALG00000001795, ENSGALG00000003118, ENSGALG00000008615, ENSGALG00000006793, ENSGALG00000028158, ENSGALG00000005936
ENSGALG00000011663		GOTERM_BP_FAT	GO:0001959~regulation of cytokine-mediated signaling pathway	5	0.0458758	ENSGALG00000004974, ENSGALG00000016083, ENSGALG00000007114, ENSGALG00000016820, ENSGALG00000001916
ENSGALG00000016558		GOTERM_BP_FAT	GO:1902531~regulation of intracellular signal transduction	35	0.0460496	ENSGALG00000007874, ENSGALG00000002203, ENSGALG00000006942, ENSGALG00000021313, ENSGALG00000027232, ENSGALG00000016083, ENSGALG00000016112, ENSGALG00000005256, ENSGALG00000021869, ENSGALG00000014585, ENSGALG00000019761, ENSGALG00000009241, ENSGALG00000028136, ENSGALG00000000206, ENSGALG00000001795, ENSGALG00000007114, ENSGALG00000017462, ENSGALG00000006793, ENSGALG00000025887, ENSGALG00000008439,…
ENSGALG00000023904		GOTERM_BP_FAT	GO:0006909~phagocytosis	6	0.0469941	ENSGALG00000009638, ENSGALG00000027109, ENSGALG00000015433, ENSGALG00000016820, ENSGALG00000008439, ENSGALG00000012119
ENSGALG00000013606		GOTERM_BP_FAT	GO:0015711~organic anion transport	9	0.0477279	ENSGALG00000016257, ENSGALG00000005845, ENSGALG00000000498, ENSGALG00000005065, ENSGALG00000017302, ENSGALG00000011120, ENSGALG00000010187, ENSGALG00000009758, ENSGALG00000009759
ENSGALG00000028158		GOTERM_BP_FAT	GO:0035556~intracellular signal transduction	52	0.0478807	ENSGALG00000021313, ENSGALG00000027232, ENSGALG00000016112, ENSGALG00000016986, ENSGALG00000007993, ENSGALG00000027778, ENSGALG00000011823, ENSGALG00000007710, ENSGALG00000009241, ENSGALG00000028136, ENSGALG00000027874, ENSGALG00000001795, ENSGALG00000006793, ENSGALG00000008461, ENSGALG00000004860, ENSGALG00000021031, ENSGALG00000004527, ENSGALG00000007608, ENSGALG00000027861, ENSGALG00000006555,…
ENSGALG00000002203		GOTERM_BP_FAT	GO:0032270~positive regulation of cellular protein metabolic process	30	0.0479612	ENSGALG00000007874, ENSGALG00000002203, ENSGALG00000021313, ENSGALG00000004812, ENSGALG00000027232, ENSGALG00000016083, ENSGALG00000005256, ENSGALG00000014585, ENSGALG00000009241, ENSGALG00000000206, ENSGALG00000001795, ENSGALG00000027058, ENSGALG00000017462, ENSGALG00000008439, ENSGALG00000006793, ENSGALG00000028158, ENSGALG00000004909, ENSGALG00000008461, ENSGALG00000004974, ENSGALG00000003803,…
ENSGALG00000010422		GOTERM_BP_FAT	GO:0001667~ameboidal-type cell migration	12	0.048302	ENSGALG00000002203, ENSGALG00000008473, ENSGALG00000004184, ENSGALG00000004438, ENSGALG00000017247, ENSGALG00000003118, ENSGALG00000016112, ENSGALG00000016083, ENSGALG00000027058, ENSGALG00000007114, ENSGALG00000028158, ENSGALG00000011099
ENSGALG00000014686		GOTERM_BP_FAT	GO:0010646~regulation of cell communication	57	0.0487054	ENSGALG00000027737, ENSGALG00000021313, ENSGALG00000027232, ENSGALG00000016112, ENSGALG00000004043, ENSGALG00000009241, ENSGALG00000028136, ENSGALG00000027874, ENSGALG00000024449, ENSGALG00000001795, ENSGALG00000027058, ENSGALG00000012801, ENSGALG00000006793, ENSGALG00000008461, ENSGALG00000021031, ENSGALG00000007608, ENSGALG00000014014, ENSGALG00000027861, ENSGALG00000006555, ENSGALG00000015987,…
ENSGALG00000010747		GOTERM_BP_FAT	GO:0031623~receptor internalization	5	0.0491785	ENSGALG00000015436, ENSGALG00000024449, ENSGALG00000021031, ENSGALG00000016083, ENSGALG00000008439
ENSGALG00000005120		GOTERM_BP_FAT	GO:0007431~salivary gland development	4	0.0492573	ENSGALG00000011635, ENSGALG00000008461, ENSGALG00000008473, ENSGALG00000028158
ENSGALG00000011823		GOTERM_BP_FAT	GO:0034394~protein localization to cell surface	4	0.0492573	ENSGALG00000010747, ENSGALG00000016083, ENSGALG00000027058, ENSGALG00000028158
ENSGALG00000011099		GOTERM_BP_FAT	GO:0006812~cation transport	19	0.0492945	ENSGALG00000002118, ENSGALG00000002160, ENSGALG00000018373, ENSGALG00000007220, ENSGALG00000016580, ENSGALG00000000775, ENSGALG00000011875, ENSGALG00000011104, ENSGALG00000006453, ENSGALG00000009017, ENSGALG00000018370, ENSGALG00000003901, ENSGALG00000003263, ENSGALG00000011120, ENSGALG00000002374, ENSGALG00000009638, ENSGALG00000024449, ENSGALG00000016868, ENSGALG00000006728
ENSGALG00000013703
ENSGALG00000007053
ENSGALG00000004183
ENSGALG00000011521
ENSGALG00000000040
ENSGALG00000028459
ENSGALG00000021364
ENSGALG00000004812
ENSGALG00000016361
ENSGALG00000005074
ENSGALG00000015767
ENSGALG00000006609
ENSGALG00000005256
ENSGALG00000001026
ENSGALG00000027058
ENSGALG00000001071
ENSGALG00000016764
ENSGALG00000016584
ENSGALG00000004695
ENSGALG00000026525
ENSGALG00000000242
ENSGALG00000019229
ENSGALG00000009105
ENSGALG00000028790
ENSGALG00000000158
ENSGALG00000011921
ENSGALG00000004009
ENSGALG00000005994
ENSGALG00000012426
ENSGALG00000007993
ENSGALG00000003803
ENSGALG00000011894
ENSGALG00000026652
ENSGALG00000021031
ENSGALG00000028136
ENSGALG00000018370
ENSGALG00000000775
ENSGALG00000028147
ENSGALG00000006613
ENSGALG00000016666
ENSGALG00000011331
ENSGALG00000014412
ENSGALG00000010125
ENSGALG00000002484
ENSGALG00000006574
ENSGALG00000002576
ENSGALG00000025874
ENSGALG00000003742
ENSGALG00000018373
ENSGALG00000015253
ENSGALG00000005974
ENSGALG00000016411
ENSGALG00000002118
ENSGALG00000019514
ENSGALG00000011883
ENSGALG00000020911
ENSGALG00000001621
ENSGALG00000026862
ENSGALG00000013818
ENSGALG00000026945
ENSGALG00000027737
ENSGALG00000028810
ENSGALG00000019761
ENSGALG00000027874
ENSGALG00000004986
ENSGALG00000008428
ENSGALG00000012906
ENSGALG00000008044
ENSGALG00000008439
ENSGALG00000014585
ENSGALG00000027168
ENSGALG00000008006
ENSGALG00000000244
ENSGALG00000017005
ENSGALG00000007186
ENSGALG00000024487
ENSGALG00000005938
ENSGALG00000024486
ENSGALG00000016800
ENSGALG00000016026
ENSGALG00000006758
ENSGALG00000027232
ENSGALG00000004771
ENSGALG00000021569
ENSGALG00000001271
ENSGALG00000002421
ENSGALG00000021231
ENSGALG00000004990
ENSGALG00000028978
ENSGALG00000015152
ENSGALG00000010476
ENSGALG00000000141
ENSGALG00000024372
ENSGALG00000000178
ENSGALG00000021655
ENSGALG00000016139
ENSGALG00000002160
ENSGALG00000009152
ENSGALG00000008347
ENSGALG00000025887
ENSGALG00000023689
ENSGALG00000029131
ENSGALG00000004438
ENSGALG00000007608
ENSGALG00000004261
ENSGALG00000007114
ENSGALG00000008185
ENSGALG00000005299
ENSGALG00000008216
ENSGALG00000009638
ENSGALG00000026000
ENSGALG00000016083
ENSGALG00000009739
ENSGALG00000023542
ENSGALG00000010211
ENSGALG00000010522
ENSGALG00000015348
ENSGALG00000012834
ENSGALG00000004623
ENSGALG00000005936
ENSGALG00000003118
ENSGALG00000008164
ENSGALG00000006000
ENSGALG00000015792
ENSGALG00000008976
ENSGALG00000012740
ENSGALG00000006343
ENSGALG00000019768
ENSGALG00000013632
ENSGALG00000000755
ENSGALG00000000498
ENSGALG00000019663
ENSGALG00000028826
ENSGALG00000011510
ENSGALG00000008525
ENSGALG00000015433
ENSGALG00000005275
ENSGALG00000028246
ENSGALG00000002595
ENSGALG00000024441
ENSGALG00000026084
ENSGALG00000005389
ENSGALG00000028479
ENSGALG00000017168
ENSGALG00000027621
ENSGALG00000007300
ENSGALG00000007003
ENSGALG00000009006
ENSGALG00000027067
ENSGALG00000027778
ENSGALG00000021226
ENSGALG00000013350
ENSGALG00000021087
ENSGALG00000027308
ENSGALG00000004436
ENSGALG00000009628
ENSGALG00000007710
ENSGALG00000021301
ENSGALG00000013001
ENSGALG00000007530
ENSGALG00000023973
ENSGALG00000016257
ENSGALG00000013067
ENSGALG00000004181
ENSGALG00000012250
ENSGALG00000012061
ENSGALG00000016322
ENSGALG00000001211
ENSGALG00000012055
ENSGALG00000006851
ENSGALG00000026622
ENSGALG00000005204
ENSGALG00000015324
ENSGALG00000005845
ENSGALG00000005114
ENSGALG00000023122
ENSGALG00000006728
ENSGALG00000004724
ENSGALG00000010364
ENSGALG00000009205
ENSGALG00000002435
ENSGALG00000009237
ENSGALG00000006325
ENSGALG00000013057
ENSGALG00000024000

## Sheet: K3
Gene list for K3 cluster
Gene_ID		Category	Term	Count	PValue	Genes
ENSGALG00000012958		GOTERM_BP_FAT	GO:0040011~locomotion	139	6.04962e-08	ENSGALG00000020788, ENSGALG00000001494, ENSGALG00000008827, ENSGALG00000007042, ENSGALG00000002555, ENSGALG00000014933, ENSGALG00000003424, ENSGALG00000013605, ENSGALG00000012363, ENSGALG00000009046, ENSGALG00000026928, ENSGALG00000006995, ENSGALG00000006038, ENSGALG00000016833, ENSGALG00000027572, ENSGALG00000004621, ENSGALG00000026890, ENSGALG00000006413, ENSGALG00000004829, ENSGALG00000012357,…
ENSGALG00000015347		GOTERM_BP_FAT	GO:0006928~movement of cell or subcellular component	148	1.79331e-06	ENSGALG00000020788, ENSGALG00000001494, ENSGALG00000008827, ENSGALG00000007042, ENSGALG00000002555, ENSGALG00000014933, ENSGALG00000003424, ENSGALG00000013605, ENSGALG00000012363, ENSGALG00000009046, ENSGALG00000026928, ENSGALG00000006995, ENSGALG00000006038, ENSGALG00000016833, ENSGALG00000027572, ENSGALG00000004621, ENSGALG00000026890, ENSGALG00000006413, ENSGALG00000012357, ENSGALG00000006598,…
ENSGALG00000029178		GOTERM_BP_FAT	GO:0007167~enzyme linked receptor protein signaling pathway	86	3.16231e-06	ENSGALG00000001021, ENSGALG00000011468, ENSGALG00000002012, ENSGALG00000009641, ENSGALG00000007806, ENSGALG00000012594, ENSGALG00000027639, ENSGALG00000002555, ENSGALG00000001229, ENSGALG00000007367, ENSGALG00000015301, ENSGALG00000011264, ENSGALG00000016293, ENSGALG00000012163, ENSGALG00000002355, ENSGALG00000012363, ENSGALG00000016299, ENSGALG00000003473, ENSGALG00000006995, ENSGALG00000006038,…
ENSGALG00000000542		GOTERM_BP_FAT	GO:0007169~transmembrane receptor protein tyrosine kinase signaling pathway	61	7.29236e-06	ENSGALG00000011468, ENSGALG00000002012, ENSGALG00000007806, ENSGALG00000012594, ENSGALG00000002555, ENSGALG00000011264, ENSGALG00000016293, ENSGALG00000012163, ENSGALG00000012363, ENSGALG00000016299, ENSGALG00000006995, ENSGALG00000016833, ENSGALG00000003428, ENSGALG00000015687, ENSGALG00000007158, ENSGALG00000007786, ENSGALG00000004596, ENSGALG00000004593, ENSGALG00000006915, ENSGALG00000014365,…
ENSGALG00000003891		GOTERM_BP_FAT	GO:0009887~organ morphogenesis	93	7.33644e-06	ENSGALG00000025774, ENSGALG00000003979, ENSGALG00000009641, ENSGALG00000007042, ENSGALG00000017295, ENSGALG00000012594, ENSGALG00000012595, ENSGALG00000003324, ENSGALG00000025929, ENSGALG00000011264, ENSGALG00000006725, ENSGALG00000016904, ENSGALG00000001798, ENSGALG00000015896, ENSGALG00000002355, ENSGALG00000012363, ENSGALG00000007462, ENSGALG00000003137, ENSGALG00000003473, ENSGALG00000006751,…
ENSGALG00000024378		GOTERM_BP_FAT	GO:0022610~biological adhesion	118	9.30008e-06	ENSGALG00000001328, ENSGALG00000008827, ENSGALG00000015396, ENSGALG00000015307, ENSGALG00000002555, ENSGALG00000005278, ENSGALG00000007196, ENSGALG00000006725, ENSGALG00000013605, ENSGALG00000012363, ENSGALG00000009046, ENSGALG00000016908, ENSGALG00000026928, ENSGALG00000006995, ENSGALG00000006038, ENSGALG00000010982, ENSGALG00000027572, ENSGALG00000003428, ENSGALG00000026811, ENSGALG00000004621,…
ENSGALG00000016619		GOTERM_BP_FAT	GO:0001501~skeletal system development	59	1.03574e-05	ENSGALG00000025774, ENSGALG00000009641, ENSGALG00000017295, ENSGALG00000010770, ENSGALG00000003324, ENSGALG00000025929, ENSGALG00000007367, ENSGALG00000011264, ENSGALG00000004893, ENSGALG00000006725, ENSGALG00000016293, ENSGALG00000014933, ENSGALG00000015896, ENSGALG00000003137, ENSGALG00000014561, ENSGALG00000026586, ENSGALG00000003473, ENSGALG00000023419, ENSGALG00000012412, ENSGALG00000004593,…
ENSGALG00000018772		GOTERM_BP_FAT	GO:0007155~cell adhesion	117	1.25211e-05	ENSGALG00000001328, ENSGALG00000008827, ENSGALG00000015396, ENSGALG00000015307, ENSGALG00000002555, ENSGALG00000005278, ENSGALG00000007196, ENSGALG00000006725, ENSGALG00000013605, ENSGALG00000012363, ENSGALG00000016908, ENSGALG00000009046, ENSGALG00000026928, ENSGALG00000006995, ENSGALG00000006038, ENSGALG00000010982, ENSGALG00000027572, ENSGALG00000003428, ENSGALG00000026811, ENSGALG00000004621,…
ENSGALG00000016378		GOTERM_BP_FAT	GO:0048705~skeletal system morphogenesis	36	1.41849e-05	ENSGALG00000025774, ENSGALG00000023420, ENSGALG00000017295, ENSGALG00000003324, ENSGALG00000025929, ENSGALG00000011264, ENSGALG00000006725, ENSGALG00000017183, ENSGALG00000015896, ENSGALG00000009318, ENSGALG00000005401, ENSGALG00000003137, ENSGALG00000003473, ENSGALG00000026586, ENSGALG00000005714, ENSGALG00000009724, ENSGALG00000023419, ENSGALG00000027903, ENSGALG00000011298, ENSGALG00000012412,…
ENSGALG00000015687		GOTERM_BP_FAT	GO:0022008~neurogenesis	127	1.58669e-05	ENSGALG00000021572, ENSGALG00000027639, ENSGALG00000002555, ENSGALG00000001229, ENSGALG00000005278, ENSGALG00000007196, ENSGALG00000014933, ENSGALG00000003424, ENSGALG00000016904, ENSGALG00000012163, ENSGALG00000026928, ENSGALG00000028813, ENSGALG00000006997, ENSGALG00000004448, ENSGALG00000028031, ENSGALG00000006915, ENSGALG00000027768, ENSGALG00000016500, ENSGALG00000004034, ENSGALG00000027769,…
ENSGALG00000016078		GOTERM_BP_FAT	GO:0031344~regulation of cell projection organization	58	1.89672e-05	ENSGALG00000002294, ENSGALG00000021572, ENSGALG00000012594, ENSGALG00000003324, ENSGALG00000002555, ENSGALG00000027639, ENSGALG00000006563, ENSGALG00000016293, ENSGALG00000001798, ENSGALG00000012163, ENSGALG00000013605, ENSGALG00000013370, ENSGALG00000003473, ENSGALG00000006751, ENSGALG00000026928, ENSGALG00000002515, ENSGALG00000001076, ENSGALG00000001656, ENSGALG00000000314, ENSGALG00000016428,…
ENSGALG00000015673		GOTERM_BP_FAT	GO:0051674~localization of cell	115	1.96867e-05	ENSGALG00000020788, ENSGALG00000008827, ENSGALG00000001494, ENSGALG00000007042, ENSGALG00000002555, ENSGALG00000014933, ENSGALG00000013605, ENSGALG00000012363, ENSGALG00000009046, ENSGALG00000026928, ENSGALG00000006995, ENSGALG00000006038, ENSGALG00000016833, ENSGALG00000027572, ENSGALG00000004621, ENSGALG00000026890, ENSGALG00000006413, ENSGALG00000012357, ENSGALG00000006598, ENSGALG00000015511,…
ENSGALG00000003962		GOTERM_BP_FAT	GO:0045595~regulation of cell differentiation	129	2.16584e-05	ENSGALG00000001021, ENSGALG00000010322, ENSGALG00000021572, ENSGALG00000017019, ENSGALG00000017295, ENSGALG00000010770, ENSGALG00000007392, ENSGALG00000016457, ENSGALG00000004333, ENSGALG00000028437, ENSGALG00000027639, ENSGALG00000002555, ENSGALG00000001229, ENSGALG00000004893, ENSGALG00000003424, ENSGALG00000012163, ENSGALG00000013605, ENSGALG00000002355, ENSGALG00000006623, ENSGALG00000026928,…
ENSGALG00000011887		GOTERM_BP_FAT	GO:0048870~cell motility	114	2.98027e-05	ENSGALG00000020788, ENSGALG00000008827, ENSGALG00000001494, ENSGALG00000007042, ENSGALG00000002555, ENSGALG00000014933, ENSGALG00000013605, ENSGALG00000012363, ENSGALG00000009046, ENSGALG00000026928, ENSGALG00000006995, ENSGALG00000006038, ENSGALG00000016833, ENSGALG00000027572, ENSGALG00000004621, ENSGALG00000026890, ENSGALG00000006413, ENSGALG00000012357, ENSGALG00000006598, ENSGALG00000015511,…
ENSGALG00000026864		GOTERM_BP_FAT	GO:0007399~nervous system development	167	3.00679e-05	ENSGALG00000025774, ENSGALG00000020788, ENSGALG00000021572, ENSGALG00000027639, ENSGALG00000002555, ENSGALG00000012704, ENSGALG00000001229, ENSGALG00000005278, ENSGALG00000006725, ENSGALG00000007196, ENSGALG00000014933, ENSGALG00000003424, ENSGALG00000016904, ENSGALG00000012163, ENSGALG00000004048, ENSGALG00000012363, ENSGALG00000013604, ENSGALG00000026928, ENSGALG00000028813, ENSGALG00000006038,…
ENSGALG00000017154		GOTERM_BP_FAT	GO:0016477~cell migration	105	3.28713e-05	ENSGALG00000020788, ENSGALG00000008827, ENSGALG00000001494, ENSGALG00000002555, ENSGALG00000014933, ENSGALG00000013605, ENSGALG00000012363, ENSGALG00000009046, ENSGALG00000026928, ENSGALG00000006995, ENSGALG00000006038, ENSGALG00000016833, ENSGALG00000027572, ENSGALG00000004621, ENSGALG00000026890, ENSGALG00000006413, ENSGALG00000012357, ENSGALG00000006598, ENSGALG00000015511, ENSGALG00000008378,…
ENSGALG00000010309		GOTERM_BP_FAT	GO:0048699~generation of neurons	118	3.64435e-05	ENSGALG00000021572, ENSGALG00000027639, ENSGALG00000002555, ENSGALG00000001229, ENSGALG00000005278, ENSGALG00000007196, ENSGALG00000003424, ENSGALG00000016904, ENSGALG00000012163, ENSGALG00000026928, ENSGALG00000028813, ENSGALG00000006997, ENSGALG00000004448, ENSGALG00000028031, ENSGALG00000006915, ENSGALG00000027768, ENSGALG00000016500, ENSGALG00000004034, ENSGALG00000027769, ENSGALG00000004829,…
ENSGALG00000004597		GOTERM_BP_FAT	GO:0031175~neuron projection development	77	3.8157e-05	ENSGALG00000002294, ENSGALG00000003677, ENSGALG00000021572, ENSGALG00000012594, ENSGALG00000003324, ENSGALG00000027639, ENSGALG00000002555, ENSGALG00000005278, ENSGALG00000006563, ENSGALG00000016293, ENSGALG00000007196, ENSGALG00000003424, ENSGALG00000016904, ENSGALG00000001798, ENSGALG00000012163, ENSGALG00000013370, ENSGALG00000006751, ENSGALG00000026928, ENSGALG00000028813, ENSGALG00000002515,…
ENSGALG00000007374		GOTERM_BP_FAT	GO:0010975~regulation of neuron projection development	46	4.04202e-05	ENSGALG00000002294, ENSGALG00000021572, ENSGALG00000010158, ENSGALG00000012594, ENSGALG00000003324, ENSGALG00000027639, ENSGALG00000002555, ENSGALG00000002829, ENSGALG00000006563, ENSGALG00000000280, ENSGALG00000016293, ENSGALG00000012163, ENSGALG00000013370, ENSGALG00000008609, ENSGALG00000016171, ENSGALG00000003473, ENSGALG00000006751, ENSGALG00000026928, ENSGALG00000005713, ENSGALG00000009523,…
ENSGALG00000028801		GOTERM_BP_FAT	GO:0048706~embryonic skeletal system development	23	4.57299e-05	ENSGALG00000023419, ENSGALG00000025774, ENSGALG00000007766, ENSGALG00000023420, ENSGALG00000027903, ENSGALG00000012412, ENSGALG00000004593, ENSGALG00000029090, ENSGALG00000026505, ENSGALG00000005410, ENSGALG00000000785, ENSGALG00000008135, ENSGALG00000003324, ENSGALG00000025929, ENSGALG00000011264, ENSGALG00000015896, ENSGALG00000005401, ENSGALG00000010974, ENSGALG00000025748, ENSGALG00000005180,…
ENSGALG00000014221		GOTERM_BP_FAT	GO:0030182~neuron differentiation	108	6.1547e-05	ENSGALG00000021572, ENSGALG00000002555, ENSGALG00000027639, ENSGALG00000005278, ENSGALG00000001229, ENSGALG00000007196, ENSGALG00000003424, ENSGALG00000016904, ENSGALG00000012163, ENSGALG00000026928, ENSGALG00000028813, ENSGALG00000006997, ENSGALG00000004448, ENSGALG00000028031, ENSGALG00000006915, ENSGALG00000027768, ENSGALG00000004034, ENSGALG00000016500, ENSGALG00000004829, ENSGALG00000001896,…
ENSGALG00000010355		GOTERM_BP_FAT	GO:0001944~vasculature development	63	6.21243e-05	ENSGALG00000001021, ENSGALG00000029047, ENSGALG00000010794, ENSGALG00000002012, ENSGALG00000009641, ENSGALG00000012594, ENSGALG00000003324, ENSGALG00000025929, ENSGALG00000011264, ENSGALG00000005805, ENSGALG00000006751, ENSGALG00000026928, ENSGALG00000014873, ENSGALG00000004270, ENSGALG00000026811, ENSGALG00000016428, ENSGALG00000014365, ENSGALG00000009514, ENSGALG00000007705, ENSGALG00000026890,…
ENSGALG00000002715		GOTERM_BP_FAT	GO:0051216~cartilage development	30	0.000106589	ENSGALG00000005441, ENSGALG00000023420, ENSGALG00000017295, ENSGALG00000010770, ENSGALG00000003295, ENSGALG00000003324, ENSGALG00000025929, ENSGALG00000011264, ENSGALG00000006725, ENSGALG00000017183, ENSGALG00000005401, ENSGALG00000003137, ENSGALG00000005714, ENSGALG00000011630, ENSGALG00000009724, ENSGALG00000011298, ENSGALG00000004593, ENSGALG00000005410, ENSGALG00000008135, ENSGALG00000000785,…
ENSGALG00000001826		GOTERM_BP_FAT	GO:0048666~neuron development	87	0.000127346	ENSGALG00000002294, ENSGALG00000003677, ENSGALG00000021572, ENSGALG00000011369, ENSGALG00000012594, ENSGALG00000003932, ENSGALG00000003324, ENSGALG00000027639, ENSGALG00000002555, ENSGALG00000005278, ENSGALG00000001229, ENSGALG00000006563, ENSGALG00000016293, ENSGALG00000007196, ENSGALG00000003424, ENSGALG00000016904, ENSGALG00000001798, ENSGALG00000012163, ENSGALG00000013370, ENSGALG00000006751,…
ENSGALG00000009963		GOTERM_BP_FAT	GO:0048568~embryonic organ development	44	0.000127618	ENSGALG00000025774, ENSGALG00000023420, ENSGALG00000008747, ENSGALG00000007042, ENSGALG00000004610, ENSGALG00000003324, ENSGALG00000025929, ENSGALG00000016904, ENSGALG00000015896, ENSGALG00000002355, ENSGALG00000005401, ENSGALG00000008609, ENSGALG00000026586, ENSGALG00000011206, ENSGALG00000006038, ENSGALG00000014873, ENSGALG00000014908, ENSGALG00000011630, ENSGALG00000008912, ENSGALG00000004270,…
ENSGALG00000005401		GOTERM_BP_FAT	GO:0001568~blood vessel development	59	0.000134874	ENSGALG00000001021, ENSGALG00000010794, ENSGALG00000002012, ENSGALG00000009641, ENSGALG00000012594, ENSGALG00000003324, ENSGALG00000025929, ENSGALG00000011264, ENSGALG00000005805, ENSGALG00000006751, ENSGALG00000026928, ENSGALG00000014873, ENSGALG00000004270, ENSGALG00000026811, ENSGALG00000014365, ENSGALG00000009514, ENSGALG00000007705, ENSGALG00000026890, ENSGALG00000011274, ENSGALG00000014419,…
ENSGALG00000005410		GOTERM_BP_FAT	GO:0007166~cell surface receptor signaling pathway	171	0.000139007	ENSGALG00000001021, ENSGALG00000000424, ENSGALG00000015597, ENSGALG00000027639, ENSGALG00000002555, ENSGALG00000007367, ENSGALG00000001229, ENSGALG00000015301, ENSGALG00000012163, ENSGALG00000002355, ENSGALG00000012363, ENSGALG00000026928, ENSGALG00000005801, ENSGALG00000006995, ENSGALG00000006038, ENSGALG00000015029, ENSGALG00000016782, ENSGALG00000016833, ENSGALG00000027572, ENSGALG00000003428,…
ENSGALG00000004401		GOTERM_BP_FAT	GO:0007160~cell-matrix adhesion	26	0.000167907	ENSGALG00000008747, ENSGALG00000023420, ENSGALG00000005295, ENSGALG00000003295, ENSGALG00000006382, ENSGALG00000001177, ENSGALG00000012069, ENSGALG00000002386, ENSGALG00000000280, ENSGALG00000009262, ENSGALG00000016171, ENSGALG00000006751, ENSGALG00000011203, ENSGALG00000006995, ENSGALG00000014903, ENSGALG00000010982, ENSGALG00000015081, ENSGALG00000009724, ENSGALG00000027694, ENSGALG00000016602,…
ENSGALG00000012992		GOTERM_BP_FAT	GO:0061564~axon development	49	0.000168891	ENSGALG00000002294, ENSGALG00000003677, ENSGALG00000012594, ENSGALG00000027639, ENSGALG00000006563, ENSGALG00000005278, ENSGALG00000007196, ENSGALG00000003424, ENSGALG00000016904, ENSGALG00000012163, ENSGALG00000013370, ENSGALG00000006751, ENSGALG00000002515, ENSGALG00000001076, ENSGALG00000007911, ENSGALG00000000314, ENSGALG00000011680, ENSGALG00000009514, ENSGALG00000016500, ENSGALG00000012216,…
ENSGALG00000004154		GOTERM_BP_FAT	GO:0007411~axon guidance	29	0.000169036	ENSGALG00000005441, ENSGALG00000002294, ENSGALG00000006563, ENSGALG00000000280, ENSGALG00000003424, ENSGALG00000001774, ENSGALG00000015770, ENSGALG00000013370, ENSGALG00000015089, ENSGALG00000009523, ENSGALG00000010589, ENSGALG00000015042, ENSGALG00000011630, ENSGALG00000013902, ENSGALG00000007911, ENSGALG00000011680, ENSGALG00000009514, ENSGALG00000005410, ENSGALG00000008537, ENSGALG00000010664,…
ENSGALG00000016220		GOTERM_BP_FAT	GO:0048468~cell development	161	0.000177724	ENSGALG00000007758, ENSGALG00000021572, ENSGALG00000017295, ENSGALG00000028437, ENSGALG00000027639, ENSGALG00000002555, ENSGALG00000013684, ENSGALG00000007367, ENSGALG00000001229, ENSGALG00000005278, ENSGALG00000006725, ENSGALG00000007196, ENSGALG00000014933, ENSGALG00000003424, ENSGALG00000016904, ENSGALG00000012163, ENSGALG00000013605, ENSGALG00000004048, ENSGALG00000026928, ENSGALG00000028813,…
ENSGALG00000007367		GOTERM_BP_FAT	GO:0030030~cell projection organization	110	0.00018696	ENSGALG00000021572, ENSGALG00000007042, ENSGALG00000027639, ENSGALG00000002555, ENSGALG00000005278, ENSGALG00000009048, ENSGALG00000007196, ENSGALG00000003424, ENSGALG00000016904, ENSGALG00000012163, ENSGALG00000013605, ENSGALG00000026928, ENSGALG00000028813, ENSGALG00000006915, ENSGALG00000016500, ENSGALG00000004034, ENSGALG00000004829, ENSGALG00000001896, ENSGALG00000002739, ENSGALG00000015511,…
ENSGALG00000019690		GOTERM_BP_FAT	GO:0072358~cardiovascular system development	88	0.00019043	ENSGALG00000001021, ENSGALG00000029047, ENSGALG00000003979, ENSGALG00000010794, ENSGALG00000002012, ENSGALG00000009641, ENSGALG00000007042, ENSGALG00000012594, ENSGALG00000001847, ENSGALG00000003324, ENSGALG00000025929, ENSGALG00000013684, ENSGALG00000011264, ENSGALG00000006725, ENSGALG00000005805, ENSGALG00000006751, ENSGALG00000026928, ENSGALG00000006038, ENSGALG00000014873, ENSGALG00000002515,…
ENSGALG00000017019		GOTERM_BP_FAT	GO:0072359~circulatory system development	88	0.00019043	ENSGALG00000001021, ENSGALG00000029047, ENSGALG00000003979, ENSGALG00000010794, ENSGALG00000002012, ENSGALG00000009641, ENSGALG00000007042, ENSGALG00000012594, ENSGALG00000001847, ENSGALG00000003324, ENSGALG00000025929, ENSGALG00000013684, ENSGALG00000011264, ENSGALG00000006725, ENSGALG00000005805, ENSGALG00000006751, ENSGALG00000026928, ENSGALG00000006038, ENSGALG00000014873, ENSGALG00000002515,…
ENSGALG00000026762		GOTERM_BP_FAT	GO:0006935~chemotaxis	52	0.000197455	ENSGALG00000002294, ENSGALG00000007806, ENSGALG00000006563, ENSGALG00000003424, ENSGALG00000013370, ENSGALG00000016833, ENSGALG00000027572, ENSGALG00000007911, ENSGALG00000016428, ENSGALG00000004621, ENSGALG00000011680, ENSGALG00000009514, ENSGALG00000012216, ENSGALG00000012357, ENSGALG00000002329, ENSGALG00000014419, ENSGALG00000015511, ENSGALG00000012456, ENSGALG00000018998, ENSGALG00000005441,…
ENSGALG00000017103		GOTERM_BP_FAT	GO:0050767~regulation of neurogenesis	64	0.000208956	ENSGALG00000002294, ENSGALG00000021572, ENSGALG00000012594, ENSGALG00000000703, ENSGALG00000003324, ENSGALG00000002555, ENSGALG00000027639, ENSGALG00000001229, ENSGALG00000006563, ENSGALG00000016293, ENSGALG00000003424, ENSGALG00000012163, ENSGALG00000013370, ENSGALG00000003473, ENSGALG00000006751, ENSGALG00000026928, ENSGALG00000006997, ENSGALG00000002515, ENSGALG00000001076, ENSGALG00000004448,…
ENSGALG00000028294		GOTERM_BP_FAT	GO:0042330~taxis	52	0.000216794	ENSGALG00000002294, ENSGALG00000007806, ENSGALG00000006563, ENSGALG00000003424, ENSGALG00000013370, ENSGALG00000016833, ENSGALG00000027572, ENSGALG00000007911, ENSGALG00000016428, ENSGALG00000004621, ENSGALG00000011680, ENSGALG00000009514, ENSGALG00000012216, ENSGALG00000012357, ENSGALG00000002329, ENSGALG00000014419, ENSGALG00000015511, ENSGALG00000012456, ENSGALG00000018998, ENSGALG00000005441,…
ENSGALG00000020326		GOTERM_BP_FAT	GO:0097485~neuron projection guidance	29	0.000226986	ENSGALG00000005441, ENSGALG00000002294, ENSGALG00000006563, ENSGALG00000000280, ENSGALG00000003424, ENSGALG00000001774, ENSGALG00000015770, ENSGALG00000013370, ENSGALG00000015089, ENSGALG00000009523, ENSGALG00000010589, ENSGALG00000015042, ENSGALG00000011630, ENSGALG00000013902, ENSGALG00000007911, ENSGALG00000011680, ENSGALG00000009514, ENSGALG00000005410, ENSGALG00000008537, ENSGALG00000010664,…
ENSGALG00000023273		GOTERM_BP_FAT	GO:0060284~regulation of cell development	77	0.00025552	ENSGALG00000002294, ENSGALG00000021572, ENSGALG00000017295, ENSGALG00000012594, ENSGALG00000000703, ENSGALG00000028437, ENSGALG00000003324, ENSGALG00000027639, ENSGALG00000002555, ENSGALG00000001229, ENSGALG00000006563, ENSGALG00000016293, ENSGALG00000003424, ENSGALG00000012163, ENSGALG00000013605, ENSGALG00000003137, ENSGALG00000013370, ENSGALG00000003473, ENSGALG00000006751, ENSGALG00000026928,…
ENSGALG00000012354		GOTERM_BP_FAT	GO:0007409~axonogenesis	46	0.000284427	ENSGALG00000005441, ENSGALG00000002294, ENSGALG00000003677, ENSGALG00000012594, ENSGALG00000005278, ENSGALG00000006563, ENSGALG00000007196, ENSGALG00000000280, ENSGALG00000003424, ENSGALG00000016904, ENSGALG00000012538, ENSGALG00000012163, ENSGALG00000001774, ENSGALG00000015770, ENSGALG00000013370, ENSGALG00000016171, ENSGALG00000015089, ENSGALG00000006751, ENSGALG00000010589, ENSGALG00000009523,…
ENSGALG00000013993		GOTERM_BP_FAT	GO:0070887~cellular response to chemical stimulus	162	0.000300604	ENSGALG00000001021, ENSGALG00000029047, ENSGALG00000003774, ENSGALG00000007040, ENSGALG00000027639, ENSGALG00000002555, ENSGALG00000007367, ENSGALG00000001229, ENSGALG00000000751, ENSGALG00000004562, ENSGALG00000008382, ENSGALG00000002355, ENSGALG00000012363, ENSGALG00000015128, ENSGALG00000026928, ENSGALG00000005801, ENSGALG00000006038, ENSGALG00000006997, ENSGALG00000004758, ENSGALG00000016782,…
ENSGALG00000013604		GOTERM_BP_FAT	GO:2000026~regulation of multicellular organismal development	131	0.00034578	ENSGALG00000001021, ENSGALG00000021572, ENSGALG00000017295, ENSGALG00000010770, ENSGALG00000028437, ENSGALG00000027639, ENSGALG00000002555, ENSGALG00000001229, ENSGALG00000004893, ENSGALG00000003424, ENSGALG00000016904, ENSGALG00000012163, ENSGALG00000006623, ENSGALG00000026928, ENSGALG00000006997, ENSGALG00000004448, ENSGALG00000026811, ENSGALG00000027768, ENSGALG00000016500, ENSGALG00000027769,…
ENSGALG00000005763		GOTERM_BP_FAT	GO:0048704~embryonic skeletal system morphogenesis	18	0.00040015	ENSGALG00000023419, ENSGALG00000025774, ENSGALG00000023420, ENSGALG00000027903, ENSGALG00000012412, ENSGALG00000029090, ENSGALG00000026505, ENSGALG00000008135, ENSGALG00000000785, ENSGALG00000003324, ENSGALG00000025929, ENSGALG00000015896, ENSGALG00000005401, ENSGALG00000010974, ENSGALG00000005180, ENSGALG00000026586, ENSGALG00000027513, ENSGALG00000028726
ENSGALG00000001915		GOTERM_BP_FAT	GO:0051270~regulation of cellular component movement	71	0.000407536	ENSGALG00000002294, ENSGALG00000011468, ENSGALG00000002012, ENSGALG00000001494, ENSGALG00000007042, ENSGALG00000007806, ENSGALG00000003932, ENSGALG00000002555, ENSGALG00000002845, ENSGALG00000006563, ENSGALG00000011264, ENSGALG00000001798, ENSGALG00000013605, ENSGALG00000012363, ENSGALG00000013370, ENSGALG00000003473, ENSGALG00000006751, ENSGALG00000026928, ENSGALG00000006995, ENSGALG00000005030,…
ENSGALG00000002818		GOTERM_BP_FAT	GO:0045664~regulation of neuron differentiation	55	0.000409944	ENSGALG00000002294, ENSGALG00000021572, ENSGALG00000012594, ENSGALG00000003324, ENSGALG00000002555, ENSGALG00000027639, ENSGALG00000006563, ENSGALG00000016293, ENSGALG00000003424, ENSGALG00000012163, ENSGALG00000013370, ENSGALG00000003473, ENSGALG00000006751, ENSGALG00000026928, ENSGALG00000006997, ENSGALG00000002515, ENSGALG00000001076, ENSGALG00000004448, ENSGALG00000000314, ENSGALG00000027768,…
ENSGALG00000014142		GOTERM_BP_FAT	GO:2000145~regulation of cell motility	66	0.000591058	ENSGALG00000002294, ENSGALG00000011468, ENSGALG00000002012, ENSGALG00000001494, ENSGALG00000007806, ENSGALG00000003932, ENSGALG00000002555, ENSGALG00000006563, ENSGALG00000011264, ENSGALG00000001798, ENSGALG00000013605, ENSGALG00000012363, ENSGALG00000013370, ENSGALG00000003473, ENSGALG00000006751, ENSGALG00000026928, ENSGALG00000006995, ENSGALG00000005030, ENSGALG00000006038, ENSGALG00000016833,…
ENSGALG00000022955		GOTERM_BP_FAT	GO:0010575~positive regulation of vascular endothelial growth factor production	8	0.000682798	ENSGALG00000013218, ENSGALG00000027785, ENSGALG00000004593, ENSGALG00000011203, ENSGALG00000012135, ENSGALG00000000751, ENSGALG00000003759, ENSGALG00000011264
ENSGALG00000006306		GOTERM_BP_FAT	GO:0000902~cell morphogenesis	109	0.000724588	ENSGALG00000021572, ENSGALG00000007042, ENSGALG00000028437, ENSGALG00000002555, ENSGALG00000005278, ENSGALG00000009048, ENSGALG00000007196, ENSGALG00000014933, ENSGALG00000003424, ENSGALG00000016904, ENSGALG00000012163, ENSGALG00000013605, ENSGALG00000012363, ENSGALG00000028813, ENSGALG00000006038, ENSGALG00000006915, ENSGALG00000004621, ENSGALG00000004034, ENSGALG00000004829, ENSGALG00000001896,…
ENSGALG00000004971		GOTERM_BP_FAT	GO:0048562~embryonic organ morphogenesis	37	0.000742012	ENSGALG00000025774, ENSGALG00000008747, ENSGALG00000023420, ENSGALG00000007042, ENSGALG00000003324, ENSGALG00000025929, ENSGALG00000016904, ENSGALG00000015896, ENSGALG00000002355, ENSGALG00000005401, ENSGALG00000008609, ENSGALG00000026586, ENSGALG00000014873, ENSGALG00000011630, ENSGALG00000004270, ENSGALG00000023419, ENSGALG00000007129, ENSGALG00000027903, ENSGALG00000011298, ENSGALG00000012412,…
ENSGALG00000006627		GOTERM_BP_FAT	GO:0071229~cellular response to acid chemical	17	0.000820976	ENSGALG00000008167, ENSGALG00000004448, ENSGALG00000009641, ENSGALG00000012594, ENSGALG00000004140, ENSGALG00000006912, ENSGALG00000002555, ENSGALG00000009360, ENSGALG00000026836, ENSGALG00000015286, ENSGALG00000012363, ENSGALG00000008609, ENSGALG00000006211, ENSGALG00000002963, ENSGALG00000006997, ENSGALG00000004270, ENSGALG00000007158
ENSGALG00000018998		GOTERM_BP_FAT	GO:0006629~lipid metabolic process	95	0.000843684	ENSGALG00000001557, ENSGALG00000007082, ENSGALG00000028043, ENSGALG00000024271, ENSGALG00000028928, ENSGALG00000000703, ENSGALG00000011529, ENSGALG00000015913, ENSGALG00000016293, ENSGALG00000014933, ENSGALG00000005805, ENSGALG00000005842, ENSGALG00000006995, ENSGALG00000007132, ENSGALG00000027056, ENSGALG00000011227, ENSGALG00000000984, ENSGALG00000026173, ENSGALG00000003428, ENSGALG00000004270,…
ENSGALG00000003657		GOTERM_BP_FAT	GO:0040012~regulation of locomotion	68	0.000863087	ENSGALG00000002294, ENSGALG00000011468, ENSGALG00000002012, ENSGALG00000001494, ENSGALG00000007806, ENSGALG00000003932, ENSGALG00000002555, ENSGALG00000006563, ENSGALG00000011264, ENSGALG00000001798, ENSGALG00000013605, ENSGALG00000012363, ENSGALG00000013370, ENSGALG00000003473, ENSGALG00000006751, ENSGALG00000026928, ENSGALG00000006995, ENSGALG00000005030, ENSGALG00000006038, ENSGALG00000016833,…
ENSGALG00000002403		GOTERM_BP_FAT	GO:0043009~chordate embryonic development	40	0.000978087	ENSGALG00000025774, ENSGALG00000023420, ENSGALG00000010794, ENSGALG00000003932, ENSGALG00000003324, ENSGALG00000027639, ENSGALG00000025929, ENSGALG00000011264, ENSGALG00000001798, ENSGALG00000015896, ENSGALG00000009318, ENSGALG00000005401, ENSGALG00000008609, ENSGALG00000003473, ENSGALG00000026586, ENSGALG00000017334, ENSGALG00000005714, ENSGALG00000011630, ENSGALG00000004270, ENSGALG00000023419,…
ENSGALG00000006342		GOTERM_BP_FAT	GO:0030323~respiratory tube development	24	0.00105894	ENSGALG00000001021, ENSGALG00000005441, ENSGALG00000016078, ENSGALG00000012447, ENSGALG00000011468, ENSGALG00000007042, ENSGALG00000026505, ENSGALG00000014365, ENSGALG00000006378, ENSGALG00000005410, ENSGALG00000016500, ENSGALG00000003939, ENSGALG00000025929, ENSGALG00000012341, ENSGALG00000009948, ENSGALG00000007462, ENSGALG00000008609, ENSGALG00000027785, ENSGALG00000025748, ENSGALG00000006038,…
ENSGALG00000002810		GOTERM_BP_FAT	GO:0030324~lung development	24	0.00105894	ENSGALG00000001021, ENSGALG00000005441, ENSGALG00000016078, ENSGALG00000012447, ENSGALG00000011468, ENSGALG00000007042, ENSGALG00000026505, ENSGALG00000014365, ENSGALG00000006378, ENSGALG00000005410, ENSGALG00000016500, ENSGALG00000003939, ENSGALG00000025929, ENSGALG00000012341, ENSGALG00000009948, ENSGALG00000007462, ENSGALG00000008609, ENSGALG00000027785, ENSGALG00000025748, ENSGALG00000006038,…
ENSGALG00000007619		GOTERM_BP_FAT	GO:0072593~reactive oxygen species metabolic process	24	0.00105894	ENSGALG00000014166, ENSGALG00000006402, ENSGALG00000028318, ENSGALG00000018378, ENSGALG00000004621, ENSGALG00000001189, ENSGALG00000003939, ENSGALG00000017235, ENSGALG00000003759, ENSGALG00000011149, ENSGALG00000007161, ENSGALG00000007001, ENSGALG00000015286, ENSGALG00000005693, ENSGALG00000012363, ENSGALG00000027946, ENSGALG00000026928, ENSGALG00000016783, ENSGALG00000002963, ENSGALG00000016261,…
ENSGALG00000008143		GOTERM_BP_FAT	GO:0031290~retinal ganglion cell axon guidance	7	0.00107859	ENSGALG00000000280, ENSGALG00000004741, ENSGALG00000014419, ENSGALG00000009514, ENSGALG00000008537, ENSGALG00000012216, ENSGALG00000013902
ENSGALG00000013822		GOTERM_BP_FAT	GO:0010573~vascular endothelial growth factor production	8	0.00109541	ENSGALG00000013218, ENSGALG00000027785, ENSGALG00000004593, ENSGALG00000011203, ENSGALG00000012135, ENSGALG00000000751, ENSGALG00000003759, ENSGALG00000011264
ENSGALG00000000452		GOTERM_BP_FAT	GO:0010574~regulation of vascular endothelial growth factor production	8	0.00109541	ENSGALG00000013218, ENSGALG00000027785, ENSGALG00000004593, ENSGALG00000011203, ENSGALG00000012135, ENSGALG00000000751, ENSGALG00000003759, ENSGALG00000011264
ENSGALG00000017510		GOTERM_BP_FAT	GO:0031589~cell-substrate adhesion	34	0.00112917	ENSGALG00000023420, ENSGALG00000008747, ENSGALG00000010158, ENSGALG00000005295, ENSGALG00000003295, ENSGALG00000015307, ENSGALG00000006382, ENSGALG00000001177, ENSGALG00000012069, ENSGALG00000002386, ENSGALG00000000280, ENSGALG00000013605, ENSGALG00000009262, ENSGALG00000016171, ENSGALG00000006751, ENSGALG00000011203, ENSGALG00000006995, ENSGALG00000014903, ENSGALG00000010982, ENSGALG00000015081,…
ENSGALG00000007447		GOTERM_BP_FAT	GO:0010646~regulation of cell communication	203	0.00118111	ENSGALG00000001021, ENSGALG00000016457, ENSGALG00000027639, ENSGALG00000001229, ENSGALG00000007196, ENSGALG00000008382, ENSGALG00000006038, ENSGALG00000004758, ENSGALG00000016782, ENSGALG00000027572, ENSGALG00000026172, ENSGALG00000006915, ENSGALG00000004621, ENSGALG00000027769, ENSGALG00000014742, ENSGALG00000010974, ENSGALG00000009948, ENSGALG00000015511, ENSGALG00000016364, ENSGALG00000005060,…
ENSGALG00000004310		GOTERM_BP_FAT	GO:0051960~regulation of nervous system development	68	0.00118643	ENSGALG00000002294, ENSGALG00000021572, ENSGALG00000012594, ENSGALG00000000703, ENSGALG00000003324, ENSGALG00000027639, ENSGALG00000002555, ENSGALG00000001229, ENSGALG00000006563, ENSGALG00000016293, ENSGALG00000003424, ENSGALG00000016904, ENSGALG00000012163, ENSGALG00000013370, ENSGALG00000003473, ENSGALG00000006751, ENSGALG00000026928, ENSGALG00000006997, ENSGALG00000002515, ENSGALG00000001076,…
ENSGALG00000015143		GOTERM_BP_FAT	GO:0001101~response to acid chemical	22	0.00127958	ENSGALG00000008167, ENSGALG00000004448, ENSGALG00000011298, ENSGALG00000009641, ENSGALG00000012594, ENSGALG00000004140, ENSGALG00000006912, ENSGALG00000002555, ENSGALG00000009360, ENSGALG00000026836, ENSGALG00000015286, ENSGALG00000012363, ENSGALG00000008609, ENSGALG00000005629, ENSGALG00000006211, ENSGALG00000026928, ENSGALG00000002963, ENSGALG00000006997, ENSGALG00000005408, ENSGALG00000004270,…
ENSGALG00000014163		GOTERM_BP_FAT	GO:0009792~embryo development ending in birth or egg hatching	41	0.00131028	ENSGALG00000025774, ENSGALG00000023420, ENSGALG00000010794, ENSGALG00000003932, ENSGALG00000003324, ENSGALG00000027639, ENSGALG00000025929, ENSGALG00000011264, ENSGALG00000001798, ENSGALG00000015896, ENSGALG00000009318, ENSGALG00000005401, ENSGALG00000008609, ENSGALG00000003473, ENSGALG00000026586, ENSGALG00000017334, ENSGALG00000005714, ENSGALG00000011630, ENSGALG00000004270, ENSGALG00000023419,…
ENSGALG00000016050		GOTERM_BP_FAT	GO:0023051~regulation of signaling	205	0.00135306	ENSGALG00000001021, ENSGALG00000016457, ENSGALG00000027639, ENSGALG00000001229, ENSGALG00000007196, ENSGALG00000008382, ENSGALG00000006038, ENSGALG00000004758, ENSGALG00000016782, ENSGALG00000027572, ENSGALG00000026172, ENSGALG00000006915, ENSGALG00000004621, ENSGALG00000027769, ENSGALG00000014742, ENSGALG00000010974, ENSGALG00000009948, ENSGALG00000015511, ENSGALG00000016364, ENSGALG00000005060,…
ENSGALG00000010009		GOTERM_BP_FAT	GO:0002062~chondrocyte differentiation	17	0.00144863	ENSGALG00000005441, ENSGALG00000011298, ENSGALG00000004593, ENSGALG00000017295, ENSGALG00000003295, ENSGALG00000012216, ENSGALG00000011264, ENSGALG00000006725, ENSGALG00000011970, ENSGALG00000005401, ENSGALG00000011214, ENSGALG00000003137, ENSGALG00000025748, ENSGALG00000005180, ENSGALG00000001709, ENSGALG00000011630, ENSGALG00000009724
ENSGALG00000014166		GOTERM_BP_FAT	GO:0090287~regulation of cellular response to growth factor stimulus	30	0.00147463	ENSGALG00000001021, ENSGALG00000008747, ENSGALG00000029047, ENSGALG00000026983, ENSGALG00000003891, ENSGALG00000002012, ENSGALG00000007806, ENSGALG00000003295, ENSGALG00000000327, ENSGALG00000027639, ENSGALG00000001229, ENSGALG00000011264, ENSGALG00000002355, ENSGALG00000001774, ENSGALG00000027785, ENSGALG00000003473, ENSGALG00000006038, ENSGALG00000009724, ENSGALG00000007786, ENSGALG00000004593,…
ENSGALG00000006808		GOTERM_BP_FAT	GO:0061448~connective tissue development	31	0.00154278	ENSGALG00000005441, ENSGALG00000023420, ENSGALG00000017295, ENSGALG00000010770, ENSGALG00000003295, ENSGALG00000003324, ENSGALG00000025929, ENSGALG00000011264, ENSGALG00000006725, ENSGALG00000017183, ENSGALG00000001798, ENSGALG00000005401, ENSGALG00000003137, ENSGALG00000005714, ENSGALG00000011630, ENSGALG00000009724, ENSGALG00000011298, ENSGALG00000004593, ENSGALG00000005410, ENSGALG00000008135,…
ENSGALG00000002774		GOTERM_BP_FAT	GO:0030334~regulation of cell migration	62	0.00155965	ENSGALG00000002294, ENSGALG00000011468, ENSGALG00000002012, ENSGALG00000001494, ENSGALG00000007806, ENSGALG00000003932, ENSGALG00000002555, ENSGALG00000006563, ENSGALG00000011264, ENSGALG00000013605, ENSGALG00000012363, ENSGALG00000013370, ENSGALG00000003473, ENSGALG00000006751, ENSGALG00000026928, ENSGALG00000006995, ENSGALG00000005030, ENSGALG00000006038, ENSGALG00000016833, ENSGALG00000027572,…
ENSGALG00000014072		GOTERM_BP_FAT	GO:0030593~neutrophil chemotaxis	12	0.00160017	ENSGALG00000009866, ENSGALG00000002329, ENSGALG00000013218, ENSGALG00000014419, ENSGALG00000012238, ENSGALG00000004621, ENSGALG00000028256, ENSGALG00000007511, ENSGALG00000000951, ENSGALG00000027572, ENSGALG00000001915, ENSGALG00000012456
ENSGALG00000004525		GOTERM_BP_FAT	GO:0032990~cell part morphogenesis	75	0.00163645	ENSGALG00000002294, ENSGALG00000003677, ENSGALG00000014163, ENSGALG00000012594, ENSGALG00000007042, ENSGALG00000005278, ENSGALG00000006563, ENSGALG00000009048, ENSGALG00000007196, ENSGALG00000003424, ENSGALG00000016904, ENSGALG00000001798, ENSGALG00000012163, ENSGALG00000013370, ENSGALG00000006751, ENSGALG00000028813, ENSGALG00000011177, ENSGALG00000002515, ENSGALG00000001076, ENSGALG00000001656,…
ENSGALG00000007809		GOTERM_BP_FAT	GO:0045596~negative regulation of cell differentiation	56	0.0016512	ENSGALG00000001021, ENSGALG00000002294, ENSGALG00000010322, ENSGALG00000011468, ENSGALG00000017295, ENSGALG00000003932, ENSGALG00000016457, ENSGALG00000004333, ENSGALG00000028437, ENSGALG00000027639, ENSGALG00000025929, ENSGALG00000006563, ENSGALG00000001229, ENSGALG00000003424, ENSGALG00000002355, ENSGALG00000003137, ENSGALG00000013370, ENSGALG00000003473, ENSGALG00000006751, ENSGALG00000006997,…
ENSGALG00000027069		GOTERM_BP_FAT	GO:0000904~cell morphogenesis involved in differentiation	72	0.00168633	ENSGALG00000002294, ENSGALG00000003677, ENSGALG00000021572, ENSGALG00000012594, ENSGALG00000028437, ENSGALG00000002555, ENSGALG00000005278, ENSGALG00000006563, ENSGALG00000007196, ENSGALG00000003424, ENSGALG00000016904, ENSGALG00000012163, ENSGALG00000013605, ENSGALG00000013370, ENSGALG00000003473, ENSGALG00000006751, ENSGALG00000014561, ENSGALG00000006038, ENSGALG00000002515, ENSGALG00000001076,…
ENSGALG00000016123		GOTERM_BP_FAT	GO:0051128~regulation of cellular component organization	172	0.001861	ENSGALG00000001021, ENSGALG00000004967, ENSGALG00000010322, ENSGALG00000003774, ENSGALG00000021572, ENSGALG00000017295, ENSGALG00000010770, ENSGALG00000028437, ENSGALG00000027639, ENSGALG00000002555, ENSGALG00000012702, ENSGALG00000004612, ENSGALG00000014933, ENSGALG00000000551, ENSGALG00000003424, ENSGALG00000016904, ENSGALG00000012163, ENSGALG00000013605, ENSGALG00000015258, ENSGALG00000012363,…
ENSGALG00000003849		GOTERM_BP_FAT	GO:0048858~cell projection morphogenesis	73	0.0019752	ENSGALG00000002294, ENSGALG00000003677, ENSGALG00000014163, ENSGALG00000012594, ENSGALG00000007042, ENSGALG00000005278, ENSGALG00000006563, ENSGALG00000009048, ENSGALG00000007196, ENSGALG00000003424, ENSGALG00000016904, ENSGALG00000001798, ENSGALG00000012163, ENSGALG00000013370, ENSGALG00000006751, ENSGALG00000028813, ENSGALG00000011177, ENSGALG00000002515, ENSGALG00000001076, ENSGALG00000001656,…
ENSGALG00000017194		GOTERM_BP_FAT	GO:0045597~positive regulation of cell differentiation	68	0.001998	ENSGALG00000001021, ENSGALG00000002294, ENSGALG00000017019, ENSGALG00000012594, ENSGALG00000010770, ENSGALG00000007392, ENSGALG00000002555, ENSGALG00000025929, ENSGALG00000004893, ENSGALG00000016293, ENSGALG00000012163, ENSGALG00000013605, ENSGALG00000015899, ENSGALG00000006623, ENSGALG00000005842, ENSGALG00000003473, ENSGALG00000014873, ENSGALG00000006997, ENSGALG00000002515, ENSGALG00000001076,…
ENSGALG00000017044		GOTERM_BP_FAT	GO:0051094~positive regulation of developmental process	86	0.00203824	ENSGALG00000001021, ENSGALG00000002294, ENSGALG00000012594, ENSGALG00000010770, ENSGALG00000002555, ENSGALG00000025929, ENSGALG00000004893, ENSGALG00000016293, ENSGALG00000016904, ENSGALG00000001798, ENSGALG00000012163, ENSGALG00000013605, ENSGALG00000015899, ENSGALG00000006623, ENSGALG00000014873, ENSGALG00000006997, ENSGALG00000002515, ENSGALG00000001076, ENSGALG00000001656, ENSGALG00000004448,…
ENSGALG00000012367		GOTERM_BP_FAT	GO:0048565~digestive tract development	19	0.00208776	ENSGALG00000001021, ENSGALG00000011298, ENSGALG00000007042, ENSGALG00000023577, ENSGALG00000008537, ENSGALG00000005410, ENSGALG00000016123, ENSGALG00000025929, ENSGALG00000012341, ENSGALG00000002355, ENSGALG00000012363, ENSGALG00000025748, ENSGALG00000003473, ENSGALG00000006507, ENSGALG00000006038, ENSGALG00000017334, ENSGALG00000005714, ENSGALG00000011630, ENSGALG00000004270
ENSGALG00000028437		GOTERM_BP_FAT	GO:0060541~respiratory system development	25	0.00222632	ENSGALG00000005441, ENSGALG00000001021, ENSGALG00000016078, ENSGALG00000012447, ENSGALG00000011468, ENSGALG00000007129, ENSGALG00000026505, ENSGALG00000007042, ENSGALG00000014365, ENSGALG00000006378, ENSGALG00000016500, ENSGALG00000005410, ENSGALG00000003939, ENSGALG00000025929, ENSGALG00000012341, ENSGALG00000009948, ENSGALG00000025748, ENSGALG00000008609, ENSGALG00000027785, ENSGALG00000007462,…
ENSGALG00000003144		GOTERM_BP_FAT	GO:0009790~embryo development	74	0.00226877	ENSGALG00000025774, ENSGALG00000010794, ENSGALG00000007042, ENSGALG00000003932, ENSGALG00000004610, ENSGALG00000003324, ENSGALG00000002555, ENSGALG00000027639, ENSGALG00000025929, ENSGALG00000011264, ENSGALG00000016904, ENSGALG00000001798, ENSGALG00000015896, ENSGALG00000002355, ENSGALG00000013370, ENSGALG00000003473, ENSGALG00000026586, ENSGALG00000026928, ENSGALG00000006038, ENSGALG00000014873,…
ENSGALG00000016457		GOTERM_BP_FAT	GO:0051897~positive regulation of protein kinase B signaling	13	0.0023647	ENSGALG00000003103, ENSGALG00000011468, ENSGALG00000012363, ENSGALG00000009778, ENSGALG00000016171, ENSGALG00000011203, ENSGALG00000008883, ENSGALG00000028256, ENSGALG00000028204, ENSGALG00000016833, ENSGALG00000017235, ENSGALG00000006382, ENSGALG00000003579
ENSGALG00000008490		GOTERM_BP_FAT	GO:0048667~cell morphogenesis involved in neuron differentiation	49	0.00243906	ENSGALG00000002294, ENSGALG00000003677, ENSGALG00000012594, ENSGALG00000006563, ENSGALG00000005278, ENSGALG00000007196, ENSGALG00000003424, ENSGALG00000016904, ENSGALG00000012163, ENSGALG00000013370, ENSGALG00000006751, ENSGALG00000002515, ENSGALG00000001076, ENSGALG00000007911, ENSGALG00000000314, ENSGALG00000011680, ENSGALG00000009514, ENSGALG00000012216, ENSGALG00000004829, ENSGALG00000001896,…
ENSGALG00000023781		GOTERM_BP_FAT	GO:1901135~carbohydrate derivative metabolic process	91	0.00248044	ENSGALG00000014166, ENSGALG00000007082, ENSGALG00000004657, ENSGALG00000009856, ENSGALG00000010732, ENSGALG00000017295, ENSGALG00000014528, ENSGALG00000007694, ENSGALG00000011264, ENSGALG00000006725, ENSGALG00000015895, ENSGALG00000014933, ENSGALG00000009046, ENSGALG00000013604, ENSGALG00000020939, ENSGALG00000011518, ENSGALG00000027572, ENSGALG00000012612, ENSGALG00000018368, ENSGALG00000013794,…
ENSGALG00000012057		GOTERM_BP_FAT	GO:0042551~neuron maturation	8	0.00248311	ENSGALG00000028031, ENSGALG00000012538, ENSGALG00000015770, ENSGALG00000000644, ENSGALG00000009514, ENSGALG00000002555, ENSGALG00000006374, ENSGALG00000002829
ENSGALG00000007240		GOTERM_BP_FAT	GO:0032331~negative regulation of chondrocyte differentiation	8	0.00248311	ENSGALG00000011970, ENSGALG00000011298, ENSGALG00000005401, ENSGALG00000017295, ENSGALG00000003137, ENSGALG00000003295, ENSGALG00000011630, ENSGALG00000009724
ENSGALG00000009864		GOTERM_BP_FAT	GO:0048514~blood vessel morphogenesis	47	0.00269872	ENSGALG00000010013, ENSGALG00000001021, ENSGALG00000010794, ENSGALG00000002012, ENSGALG00000013218, ENSGALG00000012594, ENSGALG00000003324, ENSGALG00000008127, ENSGALG00000025929, ENSGALG00000003759, ENSGALG00000011264, ENSGALG00000026465, ENSGALG00000005805, ENSGALG00000027785, ENSGALG00000016171, ENSGALG00000011203, ENSGALG00000006751, ENSGALG00000026928, ENSGALG00000014873, ENSGALG00000003196,…
ENSGALG00000012515		GOTERM_BP_FAT	GO:0007389~pattern specification process	46	0.00273159	ENSGALG00000025774, ENSGALG00000010013, ENSGALG00000023420, ENSGALG00000003979, ENSGALG00000026983, ENSGALG00000010794, ENSGALG00000007042, ENSGALG00000001847, ENSGALG00000008127, ENSGALG00000025929, ENSGALG00000016293, ENSGALG00000017180, ENSGALG00000009318, ENSGALG00000013370, ENSGALG00000001143, ENSGALG00000003473, ENSGALG00000026586, ENSGALG00000017334, ENSGALG00000014873, ENSGALG00000014908,…
ENSGALG00000025876		GOTERM_BP_FAT	GO:0071495~cellular response to endogenous stimulus	82	0.00287932	ENSGALG00000001021, ENSGALG00000011468, ENSGALG00000009641, ENSGALG00000007806, ENSGALG00000012594, ENSGALG00000007040, ENSGALG00000027639, ENSGALG00000001229, ENSGALG00000007367, ENSGALG00000011264, ENSGALG00000016293, ENSGALG00000015895, ENSGALG00000001798, ENSGALG00000002355, ENSGALG00000015899, ENSGALG00000012363, ENSGALG00000003473, ENSGALG00000006038, ENSGALG00000003428, ENSGALG00000007158,…
ENSGALG00000008022		GOTERM_BP_FAT	GO:0021954~central nervous system neuron development	13	0.00292149	ENSGALG00000005441, ENSGALG00000012538, ENSGALG00000004741, ENSGALG00000011369, ENSGALG00000014419, ENSGALG00000027980, ENSGALG00000012594, ENSGALG00000015511, ENSGALG00000016171, ENSGALG00000008537, ENSGALG00000005410, ENSGALG00000011630, ENSGALG00000005278
ENSGALG00000008198		GOTERM_BP_FAT	GO:0048812~neuron projection morphogenesis	51	0.0029321	ENSGALG00000002294, ENSGALG00000003677, ENSGALG00000012594, ENSGALG00000006563, ENSGALG00000005278, ENSGALG00000007196, ENSGALG00000003424, ENSGALG00000016904, ENSGALG00000012163, ENSGALG00000013370, ENSGALG00000006751, ENSGALG00000028813, ENSGALG00000002515, ENSGALG00000001076, ENSGALG00000007911, ENSGALG00000000314, ENSGALG00000011680, ENSGALG00000009514, ENSGALG00000012216, ENSGALG00000001896,…
ENSGALG00000026424		GOTERM_BP_FAT	GO:0005975~carbohydrate metabolic process	64	0.0032022	ENSGALG00000011468, ENSGALG00000009704, ENSGALG00000010732, ENSGALG00000013789, ENSGALG00000014528, ENSGALG00000000703, ENSGALG00000012613, ENSGALG00000014933, ENSGALG00000027275, ENSGALG00000011328, ENSGALG00000009046, ENSGALG00000012365, ENSGALG00000020939, ENSGALG00000006995, ENSGALG00000011518, ENSGALG00000011968, ENSGALG00000004234, ENSGALG00000012612, ENSGALG00000017304, ENSGALG00000014808,…
ENSGALG00000016146		GOTERM_BP_FAT	GO:1990266~neutrophil migration	12	0.00324387	ENSGALG00000009866, ENSGALG00000002329, ENSGALG00000013218, ENSGALG00000014419, ENSGALG00000012238, ENSGALG00000004621, ENSGALG00000028256, ENSGALG00000007511, ENSGALG00000000951, ENSGALG00000027572, ENSGALG00000001915, ENSGALG00000012456
ENSGALG00000012447		GOTERM_BP_FAT	GO:0035295~tube development	56	0.00326713	ENSGALG00000001021, ENSGALG00000011468, ENSGALG00000007042, ENSGALG00000003932, ENSGALG00000002555, ENSGALG00000027639, ENSGALG00000003939, ENSGALG00000025929, ENSGALG00000001798, ENSGALG00000002355, ENSGALG00000012363, ENSGALG00000007462, ENSGALG00000003473, ENSGALG00000006038, ENSGALG00000014873, ENSGALG00000004270, ENSGALG00000004596, ENSGALG00000012412, ENSGALG00000029090, ENSGALG00000026505,…
ENSGALG00000011353		GOTERM_BP_FAT	GO:0009719~response to endogenous stimulus	96	0.00333294	ENSGALG00000001021, ENSGALG00000001226, ENSGALG00000011468, ENSGALG00000007082, ENSGALG00000009641, ENSGALG00000002707, ENSGALG00000012594, ENSGALG00000007806, ENSGALG00000007040, ENSGALG00000027639, ENSGALG00000001229, ENSGALG00000007367, ENSGALG00000011264, ENSGALG00000016293, ENSGALG00000015895, ENSGALG00000001798, ENSGALG00000002355, ENSGALG00000015899, ENSGALG00000012363, ENSGALG00000003473,…
ENSGALG00000027524		GOTERM_BP_FAT	GO:0031346~positive regulation of cell projection organization	29	0.00334715	ENSGALG00000012594, ENSGALG00000005295, ENSGALG00000002555, ENSGALG00000002829, ENSGALG00000016293, ENSGALG00000000280, ENSGALG00000001798, ENSGALG00000012163, ENSGALG00000013605, ENSGALG00000008609, ENSGALG00000009523, ENSGALG00000005713, ENSGALG00000007582, ENSGALG00000001076, ENSGALG00000001656, ENSGALG00000009866, ENSGALG00000000314, ENSGALG00000016428, ENSGALG00000005850, ENSGALG00000008340,…
ENSGALG00000009298		GOTERM_BP_FAT	GO:0030155~regulation of cell adhesion	51	0.00337044	ENSGALG00000015307, ENSGALG00000002555, ENSGALG00000013605, ENSGALG00000015899, ENSGALG00000014561, ENSGALG00000006751, ENSGALG00000006995, ENSGALG00000026928, ENSGALG00000006038, ENSGALG00000010982, ENSGALG00000027572, ENSGALG00000003428, ENSGALG00000015746, ENSGALG00000007093, ENSGALG00000007149, ENSGALG00000026811, ENSGALG00000004621, ENSGALG00000016602, ENSGALG00000007579, ENSGALG00000014786,…
ENSGALG00000004426		GOTERM_BP_FAT	GO:0032989~cellular component morphogenesis	112	0.00350365	ENSGALG00000021572, ENSGALG00000007042, ENSGALG00000028437, ENSGALG00000002555, ENSGALG00000005278, ENSGALG00000009048, ENSGALG00000007196, ENSGALG00000014933, ENSGALG00000003424, ENSGALG00000016904, ENSGALG00000012163, ENSGALG00000013605, ENSGALG00000012363, ENSGALG00000028813, ENSGALG00000006038, ENSGALG00000006915, ENSGALG00000004621, ENSGALG00000004034, ENSGALG00000004829, ENSGALG00000001896,…
ENSGALG00000004419		GOTERM_BP_FAT	GO:1903409~reactive oxygen species biosynthetic process	11	0.00353338	ENSGALG00000007001, ENSGALG00000005693, ENSGALG00000012363, ENSGALG00000027946, ENSGALG00000026928, ENSGALG00000016783, ENSGALG00000016261, ENSGALG00000003939, ENSGALG00000026172, ENSGALG00000003759, ENSGALG00000003579
ENSGALG00000002386		GOTERM_BP_FAT	GO:0021955~central nervous system neuron axonogenesis	8	0.00355023	ENSGALG00000005441, ENSGALG00000012538, ENSGALG00000004741, ENSGALG00000014419, ENSGALG00000016171, ENSGALG00000008537, ENSGALG00000011630, ENSGALG00000005278
ENSGALG00000006358		GOTERM_BP_FAT	GO:0002063~chondrocyte development	8	0.00355023	ENSGALG00000006725, ENSGALG00000011214, ENSGALG00000004593, ENSGALG00000017295, ENSGALG00000003137, ENSGALG00000005180, ENSGALG00000012216, ENSGALG00000011264
ENSGALG00000023779		GOTERM_BP_FAT	GO:0006029~proteoglycan metabolic process	13	0.00357996	ENSGALG00000006725, ENSGALG00000029102, ENSGALG00000004593, ENSGALG00000005180, ENSGALG00000011203, ENSGALG00000008883, ENSGALG00000003295, ENSGALG00000006204, ENSGALG00000013766, ENSGALG00000006071, ENSGALG00000012216, ENSGALG00000011274, ENSGALG00000011264
ENSGALG00000027666		GOTERM_BP_FAT	GO:0006644~phospholipid metabolic process	33	0.00361083	ENSGALG00000013814, ENSGALG00000001969, ENSGALG00000028928, ENSGALG00000000771, ENSGALG00000025800, ENSGALG00000014711, ENSGALG00000014933, ENSGALG00000026294, ENSGALG00000004875, ENSGALG00000008365, ENSGALG00000028256, ENSGALG00000010818, ENSGALG00000003428, ENSGALG00000011227, ENSGALG00000014798, ENSGALG00000000984, ENSGALG00000001915, ENSGALG00000012281, ENSGALG00000014864, ENSGALG00000013794,…
ENSGALG00000015940		GOTERM_BP_FAT	GO:0055123~digestive system development	20	0.00363397	ENSGALG00000001021, ENSGALG00000011298, ENSGALG00000007042, ENSGALG00000023577, ENSGALG00000008537, ENSGALG00000005410, ENSGALG00000016123, ENSGALG00000025929, ENSGALG00000012341, ENSGALG00000002355, ENSGALG00000012363, ENSGALG00000025748, ENSGALG00000003473, ENSGALG00000006507, ENSGALG00000006038, ENSGALG00000017334, ENSGALG00000005714, ENSGALG00000011630, ENSGALG00000003579, ENSGALG00000004270
ENSGALG00000010406		GOTERM_BP_FAT	GO:0040007~growth	75	0.00363915	ENSGALG00000001021, ENSGALG00000002294, ENSGALG00000005906, ENSGALG00000011468, ENSGALG00000017295, ENSGALG00000012594, ENSGALG00000003939, ENSGALG00000025929, ENSGALG00000001826, ENSGALG00000011469, ENSGALG00000006563, ENSGALG00000016293, ENSGALG00000003424, ENSGALG00000016904, ENSGALG00000001798, ENSGALG00000012163, ENSGALG00000015258, ENSGALG00000012363, ENSGALG00000010986, ENSGALG00000013370,…
ENSGALG00000009275		GOTERM_BP_FAT	GO:0071230~cellular response to amino acid stimulus	10	0.00374074	ENSGALG00000015286, ENSGALG00000009641, ENSGALG00000012363, ENSGALG00000012594, ENSGALG00000006211, ENSGALG00000004140, ENSGALG00000006912, ENSGALG00000009360, ENSGALG00000026836, ENSGALG00000007158
ENSGALG00000015293		GOTERM_BP_FAT	GO:0008589~regulation of smoothened signaling pathway	12	0.00402362	ENSGALG00000017180, ENSGALG00000026983, ENSGALG00000009318, ENSGALG00000005401, ENSGALG00000009948, ENSGALG00000025748, ENSGALG00000003473, ENSGALG00000003324, ENSGALG00000011630, ENSGALG00000015037, ENSGALG00000003759, ENSGALG00000011371
ENSGALG00000012111		GOTERM_BP_FAT	GO:0050808~synapse organization	25	0.00445359	ENSGALG00000008141, ENSGALG00000004420, ENSGALG00000008591, ENSGALG00000012594, ENSGALG00000010924, ENSGALG00000000280, ENSGALG00000003424, ENSGALG00000016904, ENSGALG00000012163, ENSGALG00000005310, ENSGALG00000015770, ENSGALG00000016171, ENSGALG00000010589, ENSGALG00000027853, ENSGALG00000003899, ENSGALG00000027999, ENSGALG00000028031, ENSGALG00000005553, ENSGALG00000008537, ENSGALG00000005410,…
ENSGALG00000015263		GOTERM_BP_FAT	GO:0006575~cellular modified amino acid metabolic process	17	0.00457567	ENSGALG00000006344, ENSGALG00000007233, ENSGALG00000012412, ENSGALG00000005398, ENSGALG00000008818, ENSGALG00000006565, ENSGALG00000017234, ENSGALG00000004612, ENSGALG00000025800, ENSGALG00000013480, ENSGALG00000014944, ENSGALG00000028204, ENSGALG00000001062, ENSGALG00000013098, ENSGALG00000014798, ENSGALG00000006501, ENSGALG00000021685
ENSGALG00000013689		GOTERM_BP_FAT	GO:0009967~positive regulation of signal transduction	101	0.0048243	ENSGALG00000001021, ENSGALG00000000424, ENSGALG00000028043, ENSGALG00000028437, ENSGALG00000002355, ENSGALG00000012363, ENSGALG00000006038, ENSGALG00000016833, ENSGALG00000027091, ENSGALG00000027572, ENSGALG00000012550, ENSGALG00000026172, ENSGALG00000002878, ENSGALG00000027769, ENSGALG00000015511, ENSGALG00000016364, ENSGALG00000005060, ENSGALG00000015037, ENSGALG00000003579, ENSGALG00000014716,…
ENSGALG00000021666		GOTERM_BP_FAT	GO:0055114~oxidation-reduction process	48	0.00539472	ENSGALG00000014716, ENSGALG00000001557, ENSGALG00000024271, ENSGALG00000000304, ENSGALG00000018378, ENSGALG00000008121, ENSGALG00000008548, ENSGALG00000007638, ENSGALG00000015913, ENSGALG00000005239, ENSGALG00000013480, ENSGALG00000027275, ENSGALG00000008508, ENSGALG00000006995, ENSGALG00000007132, ENSGALG00000003591, ENSGALG00000012530, ENSGALG00000027056, ENSGALG00000013708, ENSGALG00000012550,…
ENSGALG00000029047		GOTERM_BP_FAT	GO:1903509~liposaccharide metabolic process	14	0.00541319	ENSGALG00000005298, ENSGALG00000007082, ENSGALG00000001862, ENSGALG00000013794, ENSGALG00000022030, ENSGALG00000009015, ENSGALG00000011900, ENSGALG00000009027, ENSGALG00000003340, ENSGALG00000010875, ENSGALG00000014933, ENSGALG00000005063, ENSGALG00000026294, ENSGALG00000012097
ENSGALG00000000852		GOTERM_BP_FAT	GO:0051962~positive regulation of nervous system development	39	0.00544706	ENSGALG00000002294, ENSGALG00000023420, ENSGALG00000014716, ENSGALG00000012594, ENSGALG00000004064, ENSGALG00000002555, ENSGALG00000002829, ENSGALG00000000280, ENSGALG00000016293, ENSGALG00000016904, ENSGALG00000012163, ENSGALG00000005310, ENSGALG00000008609, ENSGALG00000004530, ENSGALG00000010589, ENSGALG00000005713, ENSGALG00000009523, ENSGALG00000017331, ENSGALG00000006997, ENSGALG00000011630,…
ENSGALG00000026491		GOTERM_BP_FAT	GO:0001525~angiogenesis	39	0.00544706	ENSGALG00000010013, ENSGALG00000010794, ENSGALG00000002012, ENSGALG00000013218, ENSGALG00000008127, ENSGALG00000025929, ENSGALG00000003759, ENSGALG00000011264, ENSGALG00000026465, ENSGALG00000005805, ENSGALG00000027785, ENSGALG00000016171, ENSGALG00000006751, ENSGALG00000011203, ENSGALG00000026928, ENSGALG00000013902, ENSGALG00000003196, ENSGALG00000003015, ENSGALG00000009724, ENSGALG00000014365,…
ENSGALG00000027173		GOTERM_BP_FAT	GO:0018108~peptidyl-tyrosine phosphorylation	30	0.00554348	ENSGALG00000014716, ENSGALG00000016661, ENSGALG00000012594, ENSGALG00000003932, ENSGALG00000000280, ENSGALG00000015899, ENSGALG00000000209, ENSGALG00000012363, ENSGALG00000015770, ENSGALG00000008609, ENSGALG00000016171, ENSGALG00000003473, ENSGALG00000014561, ENSGALG00000011206, ENSGALG00000014759, ENSGALG00000010818, ENSGALG00000015687, ENSGALG00000007158, ENSGALG00000009724, ENSGALG00000016428,…
ENSGALG00000011175		GOTERM_BP_FAT	GO:0007178~transmembrane receptor protein serine/threonine kinase signaling pathway	33	0.00613467	ENSGALG00000001021, ENSGALG00000008747, ENSGALG00000026983, ENSGALG00000003891, ENSGALG00000009641, ENSGALG00000027639, ENSGALG00000007367, ENSGALG00000001229, ENSGALG00000015301, ENSGALG00000011264, ENSGALG00000026465, ENSGALG00000016293, ENSGALG00000002355, ENSGALG00000001774, ENSGALG00000016171, ENSGALG00000003473, ENSGALG00000006038, ENSGALG00000014908, ENSGALG00000009724, ENSGALG00000009537,…
ENSGALG00000003569		GOTERM_BP_FAT	GO:0009966~regulation of signal transduction	180	0.00625707	ENSGALG00000001021, ENSGALG00000029047, ENSGALG00000003979, ENSGALG00000000424, ENSGALG00000015598, ENSGALG00000028043, ENSGALG00000016457, ENSGALG00000028437, ENSGALG00000027639, ENSGALG00000002555, ENSGALG00000001229, ENSGALG00000008382, ENSGALG00000002355, ENSGALG00000012363, ENSGALG00000006995, ENSGALG00000006038, ENSGALG00000016782, ENSGALG00000027091, ENSGALG00000016833, ENSGALG00000027572,…
ENSGALG00000004893		GOTERM_BP_FAT	GO:0021952~central nervous system projection neuron axonogenesis	7	0.0062601	ENSGALG00000005441, ENSGALG00000012538, ENSGALG00000004741, ENSGALG00000014419, ENSGALG00000008537, ENSGALG00000011630, ENSGALG00000005278
ENSGALG00000004760		GOTERM_BP_FAT	GO:0040008~regulation of growth	51	0.00651067	ENSGALG00000001021, ENSGALG00000002294, ENSGALG00000005906, ENSGALG00000011468, ENSGALG00000017295, ENSGALG00000012594, ENSGALG00000011469, ENSGALG00000001826, ENSGALG00000006563, ENSGALG00000003424, ENSGALG00000001798, ENSGALG00000012163, ENSGALG00000015258, ENSGALG00000012363, ENSGALG00000010986, ENSGALG00000013370, ENSGALG00000003473, ENSGALG00000014873, ENSGALG00000002515, ENSGALG00000001076,…
ENSGALG00000011709		GOTERM_BP_FAT	GO:0006809~nitric oxide biosynthetic process	9	0.00654494	ENSGALG00000007001, ENSGALG00000005693, ENSGALG00000012363, ENSGALG00000027946, ENSGALG00000026928, ENSGALG00000016783, ENSGALG00000003939, ENSGALG00000003759, ENSGALG00000003579
ENSGALG00000013588		GOTERM_BP_FAT	GO:0018212~peptidyl-tyrosine modification	30	0.00664727	ENSGALG00000014716, ENSGALG00000016661, ENSGALG00000012594, ENSGALG00000003932, ENSGALG00000000280, ENSGALG00000015899, ENSGALG00000000209, ENSGALG00000012363, ENSGALG00000015770, ENSGALG00000008609, ENSGALG00000016171, ENSGALG00000003473, ENSGALG00000014561, ENSGALG00000011206, ENSGALG00000014759, ENSGALG00000010818, ENSGALG00000015687, ENSGALG00000007158, ENSGALG00000009724, ENSGALG00000016428,…
ENSGALG00000026465		GOTERM_BP_FAT	GO:0050769~positive regulation of neurogenesis	33	0.00667313	ENSGALG00000002294, ENSGALG00000023420, ENSGALG00000014716, ENSGALG00000012594, ENSGALG00000004064, ENSGALG00000002555, ENSGALG00000002829, ENSGALG00000016293, ENSGALG00000000280, ENSGALG00000012163, ENSGALG00000008609, ENSGALG00000004530, ENSGALG00000009523, ENSGALG00000005713, ENSGALG00000017331, ENSGALG00000006997, ENSGALG00000011630, ENSGALG00000001076, ENSGALG00000027999, ENSGALG00000003015,…
ENSGALG00000016824		GOTERM_BP_FAT	GO:0035265~organ growth	17	0.00702444	ENSGALG00000016078, ENSGALG00000011298, ENSGALG00000004596, ENSGALG00000017295, ENSGALG00000014365, ENSGALG00000023577, ENSGALG00000003283, ENSGALG00000001826, ENSGALG00000003951, ENSGALG00000012341, ENSGALG00000017183, ENSGALG00000002347, ENSGALG00000029021, ENSGALG00000025748, ENSGALG00000016171, ENSGALG00000000569, ENSGALG00000015037
ENSGALG00000011320		GOTERM_BP_FAT	GO:0051093~negative regulation of developmental process	61	0.00702527	ENSGALG00000001021, ENSGALG00000002294, ENSGALG00000011468, ENSGALG00000002012, ENSGALG00000017295, ENSGALG00000003932, ENSGALG00000028437, ENSGALG00000027639, ENSGALG00000025929, ENSGALG00000001826, ENSGALG00000006563, ENSGALG00000001229, ENSGALG00000011264, ENSGALG00000003424, ENSGALG00000002355, ENSGALG00000003137, ENSGALG00000013370, ENSGALG00000003473, ENSGALG00000006751, ENSGALG00000026928,…
ENSGALG00000000673		GOTERM_BP_FAT	GO:0048584~positive regulation of response to stimulus	126	0.007262	ENSGALG00000001021, ENSGALG00000000424, ENSGALG00000028043, ENSGALG00000028437, ENSGALG00000002355, ENSGALG00000012363, ENSGALG00000006038, ENSGALG00000027091, ENSGALG00000016833, ENSGALG00000027572, ENSGALG00000012550, ENSGALG00000026172, ENSGALG00000016774, ENSGALG00000026811, ENSGALG00000002878, ENSGALG00000026646, ENSGALG00000016500, ENSGALG00000027769, ENSGALG00000015441, ENSGALG00000005069,…
ENSGALG00000006376		GOTERM_BP_FAT	GO:0021953~central nervous system neuron differentiation	21	0.00727653	ENSGALG00000005441, ENSGALG00000011369, ENSGALG00000027980, ENSGALG00000012594, ENSGALG00000012595, ENSGALG00000008537, ENSGALG00000005410, ENSGALG00000008135, ENSGALG00000004829, ENSGALG00000005278, ENSGALG00000003759, ENSGALG00000003424, ENSGALG00000017180, ENSGALG00000012538, ENSGALG00000004741, ENSGALG00000014419, ENSGALG00000016171, ENSGALG00000015511, ENSGALG00000017331, ENSGALG00000011630,…
ENSGALG00000020614		GOTERM_BP_FAT	GO:0071310~cellular response to organic substance	125	0.00730239	ENSGALG00000001021, ENSGALG00000029047, ENSGALG00000007040, ENSGALG00000027639, ENSGALG00000002555, ENSGALG00000001229, ENSGALG00000007367, ENSGALG00000008382, ENSGALG00000002355, ENSGALG00000012363, ENSGALG00000015128, ENSGALG00000026928, ENSGALG00000006038, ENSGALG00000006997, ENSGALG00000004758, ENSGALG00000027091, ENSGALG00000016782, ENSGALG00000003428, ENSGALG00000004448, ENSGALG00000006915,…
ENSGALG00000007001		GOTERM_BP_FAT	GO:0008584~male gonad development	15	0.00744874	ENSGALG00000016078, ENSGALG00000016244, ENSGALG00000013529, ENSGALG00000004596, ENSGALG00000005410, ENSGALG00000010625, ENSGALG00000009095, ENSGALG00000025748, ENSGALG00000003473, ENSGALG00000006211, ENSGALG00000011206, ENSGALG00000017002, ENSGALG00000016287, ENSGALG00000008912, ENSGALG00000003579
ENSGALG00000000774		GOTERM_BP_FAT	GO:0046546~development of primary male sexual characteristics	15	0.00744874	ENSGALG00000016078, ENSGALG00000016244, ENSGALG00000013529, ENSGALG00000004596, ENSGALG00000005410, ENSGALG00000010625, ENSGALG00000009095, ENSGALG00000025748, ENSGALG00000003473, ENSGALG00000006211, ENSGALG00000011206, ENSGALG00000017002, ENSGALG00000016287, ENSGALG00000008912, ENSGALG00000003579
ENSGALG00000000748		GOTERM_BP_FAT	GO:0048799~organ maturation	6	0.00753947	ENSGALG00000003137, ENSGALG00000017334, ENSGALG00000002555, ENSGALG00000004270, ENSGALG00000001281, ENSGALG00000009724
ENSGALG00000016300		GOTERM_BP_FAT	GO:0048646~anatomical structure formation involved in morphogenesis	98	0.00791178	ENSGALG00000010794, ENSGALG00000007042, ENSGALG00000002555, ENSGALG00000027639, ENSGALG00000009048, ENSGALG00000005805, ENSGALG00000026928, ENSGALG00000026505, ENSGALG00000026890, ENSGALG00000009360, ENSGALG00000004829, ENSGALG00000010974, ENSGALG00000015511, ENSGALG00000021079, ENSGALG00000005060, ENSGALG00000009556, ENSGALG00000005441, ENSGALG00000010013, ENSGALG00000017274, ENSGALG00000026983,…
ENSGALG00000027070		GOTERM_BP_FAT	GO:0008285~negative regulation of cell proliferation	47	0.00817887	ENSGALG00000005441, ENSGALG00000001021, ENSGALG00000017274, ENSGALG00000011468, ENSGALG00000014891, ENSGALG00000028318, ENSGALG00000000874, ENSGALG00000010770, ENSGALG00000003932, ENSGALG00000004064, ENSGALG00000000818, ENSGALG00000012702, ENSGALG00000006382, ENSGALG00000017235, ENSGALG00000001229, ENSGALG00000011264, ENSGALG00000016293, ENSGALG00000012341, ENSGALG00000005401, ENSGALG00000000209,…
ENSGALG00000004845		GOTERM_BP_FAT	GO:0035239~tube morphogenesis	35	0.00837001	ENSGALG00000005441, ENSGALG00000010013, ENSGALG00000010713, ENSGALG00000007042, ENSGALG00000005295, ENSGALG00000003932, ENSGALG00000002555, ENSGALG00000027639, ENSGALG00000008127, ENSGALG00000025929, ENSGALG00000001798, ENSGALG00000002355, ENSGALG00000012363, ENSGALG00000007462, ENSGALG00000008609, ENSGALG00000003473, ENSGALG00000017334, ENSGALG00000014873, ENSGALG00000005714, ENSGALG00000011630,…
ENSGALG00000012076		GOTERM_BP_FAT	GO:0046209~nitric oxide metabolic process	9	0.00839209	ENSGALG00000007001, ENSGALG00000005693, ENSGALG00000012363, ENSGALG00000027946, ENSGALG00000026928, ENSGALG00000016783, ENSGALG00000003939, ENSGALG00000003759, ENSGALG00000003579
ENSGALG00000006751		GOTERM_BP_FAT	GO:0051271~negative regulation of cellular component movement	26	0.00843366	ENSGALG00000002294, ENSGALG00000011468, ENSGALG00000026983, ENSGALG00000000874, ENSGALG00000002012, ENSGALG00000001494, ENSGALG00000010158, ENSGALG00000006382, ENSGALG00000006563, ENSGALG00000011264, ENSGALG00000013370, ENSGALG00000006751, ENSGALG00000003473, ENSGALG00000026928, ENSGALG00000006995, ENSGALG00000006038, ENSGALG00000013902, ENSGALG00000005410, ENSGALG00000011274, ENSGALG00000026890,…
ENSGALG00000012362		GOTERM_BP_FAT	GO:0071621~granulocyte chemotaxis	12	0.00874131	ENSGALG00000009866, ENSGALG00000002329, ENSGALG00000013218, ENSGALG00000014419, ENSGALG00000012238, ENSGALG00000004621, ENSGALG00000028256, ENSGALG00000007511, ENSGALG00000000951, ENSGALG00000027572, ENSGALG00000001915, ENSGALG00000012456
ENSGALG00000006038		GOTERM_BP_FAT	GO:0045880~positive regulation of smoothened signaling pathway	7	0.00875789	ENSGALG00000017180, ENSGALG00000005401, ENSGALG00000025748, ENSGALG00000003473, ENSGALG00000003324, ENSGALG00000015037, ENSGALG00000011371
ENSGALG00000003832		GOTERM_BP_FAT	GO:0045599~negative regulation of fat cell differentiation	8	0.00885973	ENSGALG00000016078, ENSGALG00000010322, ENSGALG00000002896, ENSGALG00000016457, ENSGALG00000005410, ENSGALG00000004064, ENSGALG00000005968, ENSGALG00000003759
ENSGALG00000017261		GOTERM_BP_FAT	GO:0061037~negative regulation of cartilage development	8	0.00885973	ENSGALG00000011970, ENSGALG00000011298, ENSGALG00000005401, ENSGALG00000017295, ENSGALG00000003137, ENSGALG00000003295, ENSGALG00000011630, ENSGALG00000009724
ENSGALG00000010706		GOTERM_BP_FAT	GO:0044087~regulation of cellular component biogenesis	67	0.00886351	ENSGALG00000021572, ENSGALG00000012594, ENSGALG00000010770, ENSGALG00000003932, ENSGALG00000008313, ENSGALG00000028928, ENSGALG00000016904, ENSGALG00000001798, ENSGALG00000012163, ENSGALG00000013605, ENSGALG00000014978, ENSGALG00000006995, ENSGALG00000001076, ENSGALG00000003428, ENSGALG00000012515, ENSGALG00000001656, ENSGALG00000015947, ENSGALG00000009847, ENSGALG00000006915, ENSGALG00000005850,…
ENSGALG00000001768		GOTERM_BP_FAT	GO:0010033~response to organic substance	157	0.00949296	ENSGALG00000001021, ENSGALG00000001226, ENSGALG00000029047, ENSGALG00000007040, ENSGALG00000027639, ENSGALG00000002555, ENSGALG00000007367, ENSGALG00000001229, ENSGALG00000000751, ENSGALG00000008382, ENSGALG00000002355, ENSGALG00000012363, ENSGALG00000015128, ENSGALG00000026928, ENSGALG00000005801, ENSGALG00000006038, ENSGALG00000006997, ENSGALG00000004758, ENSGALG00000016782, ENSGALG00000027091,…
ENSGALG00000016356		GOTERM_BP_FAT	GO:0007610~behavior	48	0.00961182	ENSGALG00000008747, ENSGALG00000000874, ENSGALG00000011369, ENSGALG00000012594, ENSGALG00000012595, ENSGALG00000006217, ENSGALG00000008490, ENSGALG00000000442, ENSGALG00000011110, ENSGALG00000015895, ENSGALG00000014933, ENSGALG00000003424, ENSGALG00000016904, ENSGALG00000001798, ENSGALG00000012538, ENSGALG00000007278, ENSGALG00000012363, ENSGALG00000015770, ENSGALG00000005801, ENSGALG00000006997,…
ENSGALG00000012350		GOTERM_BP_FAT	GO:1901701~cellular response to oxygen-containing compound	56	0.0102413	ENSGALG00000011468, ENSGALG00000009641, ENSGALG00000012594, ENSGALG00000002555, ENSGALG00000008382, ENSGALG00000015899, ENSGALG00000012363, ENSGALG00000010139, ENSGALG00000003473, ENSGALG00000005801, ENSGALG00000004758, ENSGALG00000006997, ENSGALG00000027091, ENSGALG00000003428, ENSGALG00000004270, ENSGALG00000007158, ENSGALG00000004448, ENSGALG00000006915, ENSGALG00000011473, ENSGALG00000016608,…
ENSGALG00000013637		GOTERM_BP_FAT	GO:0044708~single-organism behavior	36	0.0111186	ENSGALG00000008747, ENSGALG00000000874, ENSGALG00000011369, ENSGALG00000012594, ENSGALG00000012595, ENSGALG00000006217, ENSGALG00000000442, ENSGALG00000011110, ENSGALG00000003424, ENSGALG00000016904, ENSGALG00000001798, ENSGALG00000012538, ENSGALG00000007278, ENSGALG00000012363, ENSGALG00000015770, ENSGALG00000005801, ENSGALG00000006997, ENSGALG00000004852, ENSGALG00000001682, ENSGALG00000028031,…
ENSGALG00000010517		GOTERM_BP_FAT	GO:0035640~exploration behavior	6	0.0111195	ENSGALG00000007161, ENSGALG00000007911, ENSGALG00000005801, ENSGALG00000006997, ENSGALG00000014742, ENSGALG00000011110
ENSGALG00000010513		GOTERM_BP_FAT	GO:0048598~embryonic morphogenesis	55	0.0111356	ENSGALG00000025774, ENSGALG00000007042, ENSGALG00000003932, ENSGALG00000003324, ENSGALG00000002555, ENSGALG00000027639, ENSGALG00000025929, ENSGALG00000011264, ENSGALG00000016904, ENSGALG00000001798, ENSGALG00000015896, ENSGALG00000002355, ENSGALG00000026586, ENSGALG00000003473, ENSGALG00000026928, ENSGALG00000014873, ENSGALG00000004270, ENSGALG00000023419, ENSGALG00000007129, ENSGALG00000004596,…
ENSGALG00000020600		GOTERM_BP_FAT	GO:0010647~positive regulation of cell communication	106	0.0113824	ENSGALG00000001021, ENSGALG00000000424, ENSGALG00000028043, ENSGALG00000028437, ENSGALG00000002355, ENSGALG00000012363, ENSGALG00000013604, ENSGALG00000006038, ENSGALG00000016833, ENSGALG00000027091, ENSGALG00000027572, ENSGALG00000012550, ENSGALG00000026172, ENSGALG00000002878, ENSGALG00000027769, ENSGALG00000015511, ENSGALG00000016364, ENSGALG00000005060, ENSGALG00000015037, ENSGALG00000003579,…
ENSGALG00000009536		GOTERM_BP_FAT	GO:0030199~collagen fibril organization	8	0.0115111	ENSGALG00000006725, ENSGALG00000011970, ENSGALG00000009641, ENSGALG00000011214, ENSGALG00000005180, ENSGALG00000005968, ENSGALG00000005278, ENSGALG00000009724
ENSGALG00000003516		GOTERM_BP_FAT	GO:0010720~positive regulation of cell development	40	0.0117673	ENSGALG00000002294, ENSGALG00000023420, ENSGALG00000014716, ENSGALG00000012594, ENSGALG00000008883, ENSGALG00000004064, ENSGALG00000002555, ENSGALG00000002829, ENSGALG00000000280, ENSGALG00000016293, ENSGALG00000012163, ENSGALG00000013605, ENSGALG00000008609, ENSGALG00000004530, ENSGALG00000005713, ENSGALG00000009523, ENSGALG00000017331, ENSGALG00000006997, ENSGALG00000002515, ENSGALG00000014908,…
ENSGALG00000008883		GOTERM_BP_FAT	GO:0030198~extracellular matrix organization	25	0.0121184	ENSGALG00000000098, ENSGALG00000008747, ENSGALG00000009641, ENSGALG00000004593, ENSGALG00000012873, ENSGALG00000015307, ENSGALG00000005278, ENSGALG00000011264, ENSGALG00000011110, ENSGALG00000006725, ENSGALG00000011970, ENSGALG00000017183, ENSGALG00000005692, ENSGALG00000015770, ENSGALG00000011214, ENSGALG00000004048, ENSGALG00000005180, ENSGALG00000016171, ENSGALG00000011203, ENSGALG00000002022,…
ENSGALG00000012791		GOTERM_BP_FAT	GO:0043062~extracellular structure organization	25	0.0121184	ENSGALG00000000098, ENSGALG00000008747, ENSGALG00000009641, ENSGALG00000004593, ENSGALG00000012873, ENSGALG00000015307, ENSGALG00000005278, ENSGALG00000011264, ENSGALG00000011110, ENSGALG00000006725, ENSGALG00000011970, ENSGALG00000017183, ENSGALG00000005692, ENSGALG00000015770, ENSGALG00000011214, ENSGALG00000004048, ENSGALG00000005180, ENSGALG00000016171, ENSGALG00000011203, ENSGALG00000002022,…
ENSGALG00000006374		GOTERM_BP_FAT	GO:0050770~regulation of axonogenesis	20	0.0121715	ENSGALG00000002294, ENSGALG00000021572, ENSGALG00000000314, ENSGALG00000012594, ENSGALG00000009381, ENSGALG00000008537, ENSGALG00000005410, ENSGALG00000002555, ENSGALG00000006563, ENSGALG00000005102, ENSGALG00000000280, ENSGALG00000004741, ENSGALG00000012163, ENSGALG00000014419, ENSGALG00000013370, ENSGALG00000006751, ENSGALG00000016171, ENSGALG00000015511, ENSGALG00000002515, ENSGALG00000001076
ENSGALG00000023577		GOTERM_BP_FAT	GO:1903533~regulation of protein targeting	27	0.0121973	ENSGALG00000002123, ENSGALG00000028318, ENSGALG00000010158, ENSGALG00000003293, ENSGALG00000010119, ENSGALG00000002355, ENSGALG00000012363, ENSGALG00000004875, ENSGALG00000006995, ENSGALG00000028256, ENSGALG00000004758, ENSGALG00000005714, ENSGALG00000003428, ENSGALG00000009724, ENSGALG00000003217, ENSGALG00000004593, ENSGALG00000006413, ENSGALG00000002739, ENSGALG00000007161, ENSGALG00000012023,…
ENSGALG00000026866		GOTERM_BP_FAT	GO:0006664~glycolipid metabolic process	13	0.0121973	ENSGALG00000010875, ENSGALG00000005298, ENSGALG00000014933, ENSGALG00000007082, ENSGALG00000005063, ENSGALG00000013794, ENSGALG00000001862, ENSGALG00000022030, ENSGALG00000026294, ENSGALG00000009015, ENSGALG00000011900, ENSGALG00000003340, ENSGALG00000009027
ENSGALG00000018819		GOTERM_BP_FAT	GO:0071363~cellular response to growth factor stimulus	48	0.0122218	ENSGALG00000001021, ENSGALG00000008747, ENSGALG00000029047, ENSGALG00000026983, ENSGALG00000003891, ENSGALG00000002012, ENSGALG00000009641, ENSGALG00000012594, ENSGALG00000007806, ENSGALG00000007040, ENSGALG00000003295, ENSGALG00000027639, ENSGALG00000001229, ENSGALG00000007367, ENSGALG00000011264, ENSGALG00000026465, ENSGALG00000016293, ENSGALG00000002355, ENSGALG00000003447, ENSGALG00000001774,…
ENSGALG00000016776		GOTERM_BP_FAT	GO:0097530~granulocyte migration	12	0.0123152	ENSGALG00000009866, ENSGALG00000002329, ENSGALG00000013218, ENSGALG00000014419, ENSGALG00000012238, ENSGALG00000004621, ENSGALG00000028256, ENSGALG00000007511, ENSGALG00000000951, ENSGALG00000027572, ENSGALG00000001915, ENSGALG00000012456
ENSGALG00000016925		GOTERM_BP_FAT	GO:1904321~response to forskolin	4	0.0123171	ENSGALG00000000280, ENSGALG00000008382, ENSGALG00000016608, ENSGALG00000011680
ENSGALG00000003322		GOTERM_BP_FAT	GO:1904322~cellular response to forskolin	4	0.0123171	ENSGALG00000000280, ENSGALG00000008382, ENSGALG00000016608, ENSGALG00000011680
ENSGALG00000026269		GOTERM_BP_FAT	GO:0051240~positive regulation of multicellular organismal process	100	0.0127358	ENSGALG00000001021, ENSGALG00000010770, ENSGALG00000002555, ENSGALG00000000751, ENSGALG00000004893, ENSGALG00000016904, ENSGALG00000012163, ENSGALG00000006623, ENSGALG00000006997, ENSGALG00000027572, ENSGALG00000015028, ENSGALG00000026172, ENSGALG00000004448, ENSGALG00000026811, ENSGALG00000016500, ENSGALG00000027769, ENSGALG00000026890, ENSGALG00000002739, ENSGALG00000005069, ENSGALG00000017103,…
ENSGALG00000011902		GOTERM_BP_FAT	GO:0090066~regulation of anatomical structure size	46	0.0129487	ENSGALG00000010013, ENSGALG00000002294, ENSGALG00000016413, ENSGALG00000003774, ENSGALG00000021572, ENSGALG00000010158, ENSGALG00000012594, ENSGALG00000003561, ENSGALG00000010770, ENSGALG00000009497, ENSGALG00000002555, ENSGALG00000006259, ENSGALG00000006563, ENSGALG00000015895, ENSGALG00000000280, ENSGALG00000001798, ENSGALG00000012163, ENSGALG00000013605, ENSGALG00000009262, ENSGALG00000013370,…
ENSGALG00000015122		GOTERM_BP_FAT	GO:0045730~respiratory burst	5	0.0131296	ENSGALG00000009866, ENSGALG00000016261, ENSGALG00000001189, ENSGALG00000026172, ENSGALG00000003579
ENSGALG00000002060		GOTERM_BP_FAT	GO:0060572~morphogenesis of an epithelial bud	5	0.0131296	ENSGALG00000004596, ENSGALG00000026505, ENSGALG00000005410, ENSGALG00000011630, ENSGALG00000011264
ENSGALG00000004306		GOTERM_BP_FAT	GO:2001057~reactive nitrogen species metabolic process	9	0.0132176	ENSGALG00000007001, ENSGALG00000005693, ENSGALG00000012363, ENSGALG00000027946, ENSGALG00000026928, ENSGALG00000016783, ENSGALG00000003939, ENSGALG00000003759, ENSGALG00000003579
ENSGALG00000005468		GOTERM_BP_FAT	GO:0060350~endochondral bone morphogenesis	9	0.0132176	ENSGALG00000017183, ENSGALG00000011298, ENSGALG00000015896, ENSGALG00000011214, ENSGALG00000017295, ENSGALG00000000569, ENSGALG00000012216, ENSGALG00000003283, ENSGALG00000001281
ENSGALG00000011811		GOTERM_BP_FAT	GO:0032330~regulation of chondrocyte differentiation	10	0.0141378	ENSGALG00000011970, ENSGALG00000011298, ENSGALG00000005401, ENSGALG00000017295, ENSGALG00000003137, ENSGALG00000010770, ENSGALG00000003295, ENSGALG00000012216, ENSGALG00000011630, ENSGALG00000009724
ENSGALG00000008680		GOTERM_BP_FAT	GO:0051896~regulation of protein kinase B signaling	16	0.0141773	ENSGALG00000011468, ENSGALG00000012594, ENSGALG00000008883, ENSGALG00000004064, ENSGALG00000017235, ENSGALG00000006382, ENSGALG00000002739, ENSGALG00000003103, ENSGALG00000012363, ENSGALG00000009778, ENSGALG00000011203, ENSGALG00000016171, ENSGALG00000028256, ENSGALG00000028204, ENSGALG00000016833, ENSGALG00000003579
ENSGALG00000009388		GOTERM_BP_FAT	GO:0008283~cell proliferation	113	0.0144147	ENSGALG00000001021, ENSGALG00000008827, ENSGALG00000017295, ENSGALG00000010770, ENSGALG00000012702, ENSGALG00000001229, ENSGALG00000004893, ENSGALG00000000551, ENSGALG00000002355, ENSGALG00000012363, ENSGALG00000026928, ENSGALG00000006995, ENSGALG00000012550, ENSGALG00000025876, ENSGALG00000026811, ENSGALG00000016500, ENSGALG00000004140, ENSGALG00000027769, ENSGALG00000014742, ENSGALG00000005772,…
ENSGALG00000008286		GOTERM_BP_FAT	GO:0010769~regulation of cell morphogenesis involved in differentiation	33	0.0145566	ENSGALG00000002294, ENSGALG00000021572, ENSGALG00000010158, ENSGALG00000012594, ENSGALG00000008883, ENSGALG00000028437, ENSGALG00000002555, ENSGALG00000006563, ENSGALG00000000280, ENSGALG00000012163, ENSGALG00000013605, ENSGALG00000013370, ENSGALG00000016171, ENSGALG00000003473, ENSGALG00000006751, ENSGALG00000002515, ENSGALG00000001076, ENSGALG00000009724, ENSGALG00000005553, ENSGALG00000000314,…
ENSGALG00000004593		GOTERM_BP_FAT	GO:0023056~positive regulation of signaling	106	0.0149049	ENSGALG00000001021, ENSGALG00000000424, ENSGALG00000028043, ENSGALG00000028437, ENSGALG00000002355, ENSGALG00000012363, ENSGALG00000013604, ENSGALG00000006038, ENSGALG00000016833, ENSGALG00000027091, ENSGALG00000027572, ENSGALG00000012550, ENSGALG00000026172, ENSGALG00000002878, ENSGALG00000027769, ENSGALG00000015511, ENSGALG00000016364, ENSGALG00000005060, ENSGALG00000015037, ENSGALG00000003579,…
ENSGALG00000011264		GOTERM_BP_FAT	GO:0061458~reproductive system development	27	0.0157039	ENSGALG00000001021, ENSGALG00000013529, ENSGALG00000011369, ENSGALG00000012873, ENSGALG00000011264, ENSGALG00000016293, ENSGALG00000003473, ENSGALG00000006211, ENSGALG00000011206, ENSGALG00000005714, ENSGALG00000013134, ENSGALG00000008912, ENSGALG00000011630, ENSGALG00000003015, ENSGALG00000016078, ENSGALG00000016244, ENSGALG00000004596, ENSGALG00000026505, ENSGALG00000005410, ENSGALG00000010625,…
ENSGALG00000010362		GOTERM_BP_FAT	GO:0060571~morphogenesis of an epithelial fold	6	0.0157042	ENSGALG00000012363, ENSGALG00000004596, ENSGALG00000026505, ENSGALG00000005410, ENSGALG00000011630, ENSGALG00000011264
ENSGALG00000014759		GOTERM_BP_FAT	GO:0050432~catecholamine secretion	6	0.0157042	ENSGALG00000010820, ENSGALG00000007268, ENSGALG00000013604, ENSGALG00000005801, ENSGALG00000003109, ENSGALG00000000442
ENSGALG00000009847		GOTERM_BP_FAT	GO:1903428~positive regulation of reactive oxygen species biosynthetic process	7	0.0157468	ENSGALG00000007001, ENSGALG00000012363, ENSGALG00000026928, ENSGALG00000016783, ENSGALG00000003939, ENSGALG00000026172, ENSGALG00000003579
ENSGALG00000003033		GOTERM_BP_FAT	GO:0045666~positive regulation of neuron differentiation	26	0.0157873	ENSGALG00000023420, ENSGALG00000004448, ENSGALG00000009866, ENSGALG00000000314, ENSGALG00000012594, ENSGALG00000008340, ENSGALG00000016500, ENSGALG00000005410, ENSGALG00000002555, ENSGALG00000013822, ENSGALG00000002829, ENSGALG00000005102, ENSGALG00000000280, ENSGALG00000016293, ENSGALG00000012163, ENSGALG00000008609, ENSGALG00000015511, ENSGALG00000004530, ENSGALG00000005713, ENSGALG00000009523,…
ENSGALG00000007196		GOTERM_BP_FAT	GO:0009855~determination of bilateral symmetry	16	0.0160272	ENSGALG00000003979, ENSGALG00000016244, ENSGALG00000007042, ENSGALG00000023577, ENSGALG00000001847, ENSGALG00000005410, ENSGALG00000017180, ENSGALG00000009318, ENSGALG00000002992, ENSGALG00000014873, ENSGALG00000005060, ENSGALG00000007417, ENSGALG00000010055, ENSGALG00000007238, ENSGALG00000004270, ENSGALG00000009724
ENSGALG00000000723		GOTERM_BP_FAT	GO:0010812~negative regulation of cell-substrate adhesion	9	0.0162733	ENSGALG00000000280, ENSGALG00000014786, ENSGALG00000010158, ENSGALG00000005295, ENSGALG00000016171, ENSGALG00000006995, ENSGALG00000016602, ENSGALG00000014233, ENSGALG00000015081
ENSGALG00000016622		GOTERM_BP_FAT	GO:0030900~forebrain development	34	0.0164621	ENSGALG00000005441, ENSGALG00000020788, ENSGALG00000026983, ENSGALG00000011369, ENSGALG00000012594, ENSGALG00000012595, ENSGALG00000003424, ENSGALG00000017180, ENSGALG00000001798, ENSGALG00000012538, ENSGALG00000012363, ENSGALG00000015770, ENSGALG00000004048, ENSGALG00000016171, ENSGALG00000013604, ENSGALG00000017331, ENSGALG00000011630, ENSGALG00000004270, ENSGALG00000027999, ENSGALG00000007129,…
ENSGALG00000010646		GOTERM_BP_FAT	GO:0022603~regulation of anatomical structure morphogenesis	74	0.0167442	ENSGALG00000002294, ENSGALG00000021572, ENSGALG00000002012, ENSGALG00000017295, ENSGALG00000012594, ENSGALG00000028437, ENSGALG00000002555, ENSGALG00000025929, ENSGALG00000006563, ENSGALG00000011264, ENSGALG00000014933, ENSGALG00000001798, ENSGALG00000012163, ENSGALG00000013605, ENSGALG00000013370, ENSGALG00000003473, ENSGALG00000006751, ENSGALG00000026928, ENSGALG00000002515, ENSGALG00000001076,…
ENSGALG00000006130		GOTERM_BP_FAT	GO:0042307~positive regulation of protein import into nucleus	12	0.0169032	ENSGALG00000007001, ENSGALG00000012023, ENSGALG00000002355, ENSGALG00000014786, ENSGALG00000012363, ENSGALG00000009778, ENSGALG00000010158, ENSGALG00000004593, ENSGALG00000000852, ENSGALG00000028256, ENSGALG00000003428, ENSGALG00000009724
ENSGALG00000003175		GOTERM_BP_FAT	GO:1900544~positive regulation of purine nucleotide metabolic process	12	0.0169032	ENSGALG00000023073, ENSGALG00000005693, ENSGALG00000009095, ENSGALG00000017295, ENSGALG00000013604, ENSGALG00000005410, ENSGALG00000002963, ENSGALG00000004064, ENSGALG00000003109, ENSGALG00000010595, ENSGALG00000003579, ENSGALG00000017173
ENSGALG00000011371		GOTERM_BP_FAT	GO:0007368~determination of left/right symmetry	15	0.017026	ENSGALG00000003979, ENSGALG00000016244, ENSGALG00000007042, ENSGALG00000023577, ENSGALG00000001847, ENSGALG00000005410, ENSGALG00000017180, ENSGALG00000009318, ENSGALG00000002992, ENSGALG00000014873, ENSGALG00000005060, ENSGALG00000007417, ENSGALG00000010055, ENSGALG00000007238, ENSGALG00000004270
ENSGALG00000020615		GOTERM_BP_FAT	GO:0090316~positive regulation of intracellular protein transport	23	0.0172333	ENSGALG00000002123, ENSGALG00000010158, ENSGALG00000004593, ENSGALG00000005295, ENSGALG00000008883, ENSGALG00000006413, ENSGALG00000007001, ENSGALG00000012023, ENSGALG00000010119, ENSGALG00000002355, ENSGALG00000012363, ENSGALG00000006598, ENSGALG00000009778, ENSGALG00000014786, ENSGALG00000004875, ENSGALG00000000852, ENSGALG00000028256, ENSGALG00000011177, ENSGALG00000004758, ENSGALG00000003109,…
ENSGALG00000015023		GOTERM_BP_FAT	GO:0007417~central nervous system development	65	0.0177444	ENSGALG00000025774, ENSGALG00000020788, ENSGALG00000006853, ENSGALG00000011369, ENSGALG00000012594, ENSGALG00000012595, ENSGALG00000005278, ENSGALG00000006725, ENSGALG00000003424, ENSGALG00000001798, ENSGALG00000012363, ENSGALG00000004048, ENSGALG00000013370, ENSGALG00000013604, ENSGALG00000004270, ENSGALG00000007129, ENSGALG00000016428, ENSGALG00000014365, ENSGALG00000009514, ENSGALG00000011680,…
ENSGALG00000008997		GOTERM_BP_FAT	GO:0006022~aminoglycan metabolic process	14	0.0179916	ENSGALG00000008780, ENSGALG00000009856, ENSGALG00000005643, ENSGALG00000000785, ENSGALG00000011274, ENSGALG00000006413, ENSGALG00000009963, ENSGALG00000014933, ENSGALG00000029102, ENSGALG00000006204, ENSGALG00000013766, ENSGALG00000006833, ENSGALG00000028803, ENSGALG00000006830
ENSGALG00000025956		GOTERM_BP_FAT	GO:0045785~positive regulation of cell adhesion	29	0.0180013	ENSGALG00000014716, ENSGALG00000026983, ENSGALG00000015307, ENSGALG00000002555, ENSGALG00000006382, ENSGALG00000011110, ENSGALG00000003951, ENSGALG00000013605, ENSGALG00000015899, ENSGALG00000009262, ENSGALG00000016171, ENSGALG00000006751, ENSGALG00000014561, ENSGALG00000010982, ENSGALG00000010818, ENSGALG00000027572, ENSGALG00000003428, ENSGALG00000001915, ENSGALG00000007149, ENSGALG00000026811,…
ENSGALG00000009145		GOTERM_BP_FAT	GO:0032535~regulation of cellular component size	36	0.0180102	ENSGALG00000016413, ENSGALG00000002294, ENSGALG00000003774, ENSGALG00000021572, ENSGALG00000010158, ENSGALG00000012594, ENSGALG00000003561, ENSGALG00000010770, ENSGALG00000002555, ENSGALG00000006259, ENSGALG00000006563, ENSGALG00000000280, ENSGALG00000001798, ENSGALG00000012163, ENSGALG00000013605, ENSGALG00000013370, ENSGALG00000015128, ENSGALG00000014978, ENSGALG00000002515, ENSGALG00000003428,…
ENSGALG00000009380		GOTERM_BP_FAT	GO:0009799~specification of symmetry	16	0.0180573	ENSGALG00000003979, ENSGALG00000016244, ENSGALG00000007042, ENSGALG00000023577, ENSGALG00000001847, ENSGALG00000005410, ENSGALG00000017180, ENSGALG00000009318, ENSGALG00000002992, ENSGALG00000014873, ENSGALG00000005060, ENSGALG00000007417, ENSGALG00000010055, ENSGALG00000007238, ENSGALG00000004270, ENSGALG00000009724
ENSGALG00000005298		GOTERM_BP_FAT	GO:0070848~response to growth factor	48	0.0181834	ENSGALG00000001021, ENSGALG00000008747, ENSGALG00000029047, ENSGALG00000026983, ENSGALG00000003891, ENSGALG00000002012, ENSGALG00000009641, ENSGALG00000012594, ENSGALG00000007806, ENSGALG00000007040, ENSGALG00000003295, ENSGALG00000027639, ENSGALG00000001229, ENSGALG00000007367, ENSGALG00000011264, ENSGALG00000026465, ENSGALG00000016293, ENSGALG00000002355, ENSGALG00000003447, ENSGALG00000001774,…
ENSGALG00000005063		GOTERM_BP_FAT	GO:0019637~organophosphate metabolic process	75	0.0183334	ENSGALG00000014166, ENSGALG00000017295, ENSGALG00000028928, ENSGALG00000014528, ENSGALG00000015895, ENSGALG00000014933, ENSGALG00000013604, ENSGALG00000011227, ENSGALG00000000984, ENSGALG00000003428, ENSGALG00000012612, ENSGALG00000018368, ENSGALG00000013794, ENSGALG00000022030, ENSGALG00000018361, ENSGALG00000016428, ENSGALG00000018364, ENSGALG00000016608, ENSGALG00000009015, ENSGALG00000008818,…
ENSGALG00000009027		GOTERM_BP_FAT	GO:0048013~ephrin receptor signaling pathway	8	0.0184519	ENSGALG00000000280, ENSGALG00000004741, ENSGALG00000012594, ENSGALG00000014365, ENSGALG00000016171, ENSGALG00000009381, ENSGALG00000011680, ENSGALG00000008537
ENSGALG00000001862		GOTERM_BP_FAT	GO:0071417~cellular response to organonitrogen compound	31	0.0187501	ENSGALG00000011468, ENSGALG00000009641, ENSGALG00000010158, ENSGALG00000012594, ENSGALG00000004064, ENSGALG00000015895, ENSGALG00000015083, ENSGALG00000012538, ENSGALG00000001955, ENSGALG00000015899, ENSGALG00000012363, ENSGALG00000016171, ENSGALG00000016925, ENSGALG00000003473, ENSGALG00000006211, ENSGALG00000002963, ENSGALG00000003428, ENSGALG00000007158, ENSGALG00000010335, ENSGALG00000006915,…
ENSGALG00000005927		GOTERM_BP_FAT	GO:0040013~negative regulation of locomotion	25	0.0187588	ENSGALG00000002294, ENSGALG00000011468, ENSGALG00000026983, ENSGALG00000002012, ENSGALG00000000874, ENSGALG00000001494, ENSGALG00000010158, ENSGALG00000006382, ENSGALG00000006563, ENSGALG00000011264, ENSGALG00000013370, ENSGALG00000006751, ENSGALG00000003473, ENSGALG00000006995, ENSGALG00000026928, ENSGALG00000013902, ENSGALG00000005410, ENSGALG00000011274, ENSGALG00000026890, ENSGALG00000014419,…
ENSGALG00000014042		GOTERM_BP_FAT	GO:0001933~negative regulation of protein phosphorylation	34	0.018883	ENSGALG00000016413, ENSGALG00000001021, ENSGALG00000028318, ENSGALG00000004064, ENSGALG00000008700, ENSGALG00000006259, ENSGALG00000006382, ENSGALG00000000209, ENSGALG00000016171, ENSGALG00000003473, ENSGALG00000014561, ENSGALG00000006751, ENSGALG00000010589, ENSGALG00000002963, ENSGALG00000010818, ENSGALG00000015687, ENSGALG00000005710, ENSGALG00000007158, ENSGALG00000009724, ENSGALG00000026811,…
ENSGALG00000021572		GOTERM_BP_FAT	GO:0051049~regulation of transport	110	0.01922	ENSGALG00000003774, ENSGALG00000001226, ENSGALG00000004562, ENSGALG00000007196, ENSGALG00000002355, ENSGALG00000012363, ENSGALG00000013604, ENSGALG00000006995, ENSGALG00000005801, ENSGALG00000004758, ENSGALG00000016782, ENSGALG00000027091, ENSGALG00000027572, ENSGALG00000003428, ENSGALG00000026172, ENSGALG00000006314, ENSGALG00000001688, ENSGALG00000016776, ENSGALG00000016500, ENSGALG00000006413,…
ENSGALG00000023089		GOTERM_BP_FAT	GO:0051046~regulation of secretion	46	0.0193836	ENSGALG00000003774, ENSGALG00000016661, ENSGALG00000010820, ENSGALG00000000400, ENSGALG00000003932, ENSGALG00000008490, ENSGALG00000008313, ENSGALG00000008883, ENSGALG00000004064, ENSGALG00000000442, ENSGALG00000000818, ENSGALG00000011896, ENSGALG00000015895, ENSGALG00000007196, ENSGALG00000000280, ENSGALG00000008337, ENSGALG00000009262, ENSGALG00000003473, ENSGALG00000013604, ENSGALG00000005801,…
ENSGALG00000010139		GOTERM_BP_FAT	GO:0009968~negative regulation of signal transduction	80	0.0195991	ENSGALG00000016413, ENSGALG00000011468, ENSGALG00000002012, ENSGALG00000007616, ENSGALG00000001847, ENSGALG00000001826, ENSGALG00000001229, ENSGALG00000011264, ENSGALG00000016293, ENSGALG00000015895, ENSGALG00000002355, ENSGALG00000003473, ENSGALG00000006751, ENSGALG00000014561, ENSGALG00000006995, ENSGALG00000006038, ENSGALG00000016782, ENSGALG00000012550, ENSGALG00000006130, ENSGALG00000015687,…
ENSGALG00000013819		GOTERM_BP_FAT	GO:0045981~positive regulation of nucleotide metabolic process	12	0.0196258	ENSGALG00000023073, ENSGALG00000005693, ENSGALG00000009095, ENSGALG00000017295, ENSGALG00000013604, ENSGALG00000005410, ENSGALG00000002963, ENSGALG00000004064, ENSGALG00000003109, ENSGALG00000010595, ENSGALG00000003579, ENSGALG00000017173
ENSGALG00000008378		GOTERM_BP_FAT	GO:0051963~regulation of synapse assembly	12	0.0196258	ENSGALG00000000280, ENSGALG00000016904, ENSGALG00000012163, ENSGALG00000004741, ENSGALG00000005553, ENSGALG00000005310, ENSGALG00000012594, ENSGALG00000016171, ENSGALG00000010589, ENSGALG00000008537, ENSGALG00000005410, ENSGALG00000003899
ENSGALG00000010625		GOTERM_BP_FAT	GO:1904591~positive regulation of protein import	12	0.0196258	ENSGALG00000007001, ENSGALG00000012023, ENSGALG00000002355, ENSGALG00000014786, ENSGALG00000012363, ENSGALG00000009778, ENSGALG00000010158, ENSGALG00000004593, ENSGALG00000000852, ENSGALG00000028256, ENSGALG00000003428, ENSGALG00000009724
ENSGALG00000005906		GOTERM_BP_FAT	GO:0043567~regulation of insulin-like growth factor receptor signaling pathway	5	0.0199392	ENSGALG00000016293, ENSGALG00000011468, ENSGALG00000004596, ENSGALG00000007358, ENSGALG00000011469
ENSGALG00000008940		GOTERM_BP_FAT	GO:0032526~response to retinoic acid	11	0.0201343	ENSGALG00000008167, ENSGALG00000004448, ENSGALG00000011298, ENSGALG00000008609, ENSGALG00000005629, ENSGALG00000026928, ENSGALG00000006997, ENSGALG00000002555, ENSGALG00000005408, ENSGALG00000004270, ENSGALG00000015081
ENSGALG00000000521		GOTERM_BP_FAT	GO:0043200~response to amino acid	10	0.0202646	ENSGALG00000015286, ENSGALG00000009641, ENSGALG00000012363, ENSGALG00000012594, ENSGALG00000006211, ENSGALG00000004140, ENSGALG00000006912, ENSGALG00000009360, ENSGALG00000026836, ENSGALG00000007158
ENSGALG00000029162		GOTERM_BP_FAT	GO:0046661~male sex differentiation	16	0.0202779	ENSGALG00000016078, ENSGALG00000016244, ENSGALG00000013529, ENSGALG00000004596, ENSGALG00000005410, ENSGALG00000010625, ENSGALG00000016293, ENSGALG00000009095, ENSGALG00000025748, ENSGALG00000003473, ENSGALG00000006211, ENSGALG00000011206, ENSGALG00000017002, ENSGALG00000016287, ENSGALG00000008912, ENSGALG00000003579
ENSGALG00000011415		GOTERM_BP_FAT	GO:0050890~cognition	22	0.0205634	ENSGALG00000008811, ENSGALG00000008747, ENSGALG00000028031, ENSGALG00000007911, ENSGALG00000000874, ENSGALG00000011369, ENSGALG00000005553, ENSGALG00000012594, ENSGALG00000016608, ENSGALG00000006217, ENSGALG00000008961, ENSGALG00000003264, ENSGALG00000003424, ENSGALG00000015310, ENSGALG00000004741, ENSGALG00000007278, ENSGALG00000012363, ENSGALG00000015770, ENSGALG00000005801, ENSGALG00000006997,…
ENSGALG00000008127		GOTERM_BP_FAT	GO:0021700~developmental maturation	23	0.0205718	ENSGALG00000028031, ENSGALG00000011473, ENSGALG00000026811, ENSGALG00000009514, ENSGALG00000002555, ENSGALG00000004958, ENSGALG00000003939, ENSGALG00000006374, ENSGALG00000025929, ENSGALG00000010924, ENSGALG00000002829, ENSGALG00000001281, ENSGALG00000007196, ENSGALG00000007161, ENSGALG00000012538, ENSGALG00000015770, ENSGALG00000003137, ENSGALG00000000644, ENSGALG00000017334, ENSGALG00000014873,…
ENSGALG00000006206		GOTERM_BP_FAT	GO:0006026~aminoglycan catabolic process	6	0.0213947	ENSGALG00000008780, ENSGALG00000009963, ENSGALG00000005643, ENSGALG00000000785, ENSGALG00000006413, ENSGALG00000006830
ENSGALG00000016981		GOTERM_BP_FAT	GO:1901700~response to oxygen-containing compound	79	0.0213961	ENSGALG00000011468, ENSGALG00000007082, ENSGALG00000009641, ENSGALG00000012594, ENSGALG00000011896, ENSGALG00000002555, ENSGALG00000008382, ENSGALG00000015899, ENSGALG00000012363, ENSGALG00000010139, ENSGALG00000003473, ENSGALG00000026928, ENSGALG00000006995, ENSGALG00000005801, ENSGALG00000006038, ENSGALG00000004758, ENSGALG00000006997, ENSGALG00000027091, ENSGALG00000027572, ENSGALG00000003428,…
ENSGALG00000008152		GOTERM_BP_FAT	GO:0051223~regulation of protein transport	52	0.0220093	ENSGALG00000003774, ENSGALG00000002123, ENSGALG00000011896, ENSGALG00000002355, ENSGALG00000012363, ENSGALG00000003473, ENSGALG00000006995, ENSGALG00000011177, ENSGALG00000004758, ENSGALG00000027091, ENSGALG00000016782, ENSGALG00000027572, ENSGALG00000003428, ENSGALG00000007158, ENSGALG00000004593, ENSGALG00000011680, ENSGALG00000016500, ENSGALG00000006413, ENSGALG00000002739, ENSGALG00000003129,…
ENSGALG00000006857		GOTERM_BP_FAT	GO:0043542~endothelial cell migration	19	0.0220362	ENSGALG00000002012, ENSGALG00000005295, ENSGALG00000007806, ENSGALG00000005410, ENSGALG00000011274, ENSGALG00000026890, ENSGALG00000011110, ENSGALG00000003515, ENSGALG00000014419, ENSGALG00000001143, ENSGALG00000027785, ENSGALG00000016171, ENSGALG00000015511, ENSGALG00000003018, ENSGALG00000026928, ENSGALG00000028204, ENSGALG00000010818, ENSGALG00000013902, ENSGALG00000009724
ENSGALG00000013964		GOTERM_BP_FAT	GO:0009605~response to external stimulus	127	0.0223058	ENSGALG00000001021, ENSGALG00000027639, ENSGALG00000003424, ENSGALG00000016904, ENSGALG00000026928, ENSGALG00000006995, ENSGALG00000009748, ENSGALG00000016833, ENSGALG00000016782, ENSGALG00000009816, ENSGALG00000027572, ENSGALG00000026172, ENSGALG00000006915, ENSGALG00000026646, ENSGALG00000004621, ENSGALG00000016500, ENSGALG00000004829, ENSGALG00000012357, ENSGALG00000005069, ENSGALG00000012074,…
ENSGALG00000014779		GOTERM_BP_FAT	GO:0060173~limb development	23	0.0224192	ENSGALG00000010794, ENSGALG00000011298, ENSGALG00000026505, ENSGALG00000023577, ENSGALG00000005410, ENSGALG00000016500, ENSGALG00000006071, ENSGALG00000003324, ENSGALG00000012216, ENSGALG00000003283, ENSGALG00000011264, ENSGALG00000017180, ENSGALG00000009318, ENSGALG00000005401, ENSGALG00000025748, ENSGALG00000015511, ENSGALG00000027513, ENSGALG00000014873, ENSGALG00000015208, ENSGALG00000006400,…
ENSGALG00000003148		GOTERM_BP_FAT	GO:0050730~regulation of peptidyl-tyrosine phosphorylation	21	0.0224369	ENSGALG00000014716, ENSGALG00000016428, ENSGALG00000003932, ENSGALG00000007511, ENSGALG00000027769, ENSGALG00000000280, ENSGALG00000003515, ENSGALG00000015899, ENSGALG00000000209, ENSGALG00000012363, ENSGALG00000015770, ENSGALG00000009778, ENSGALG00000001270, ENSGALG00000016171, ENSGALG00000014561, ENSGALG00000003473, ENSGALG00000011206, ENSGALG00000010818, ENSGALG00000015687, ENSGALG00000007158,…
ENSGALG00000028401		GOTERM_BP_FAT	GO:1901699~cellular response to nitrogen compound	35	0.0224456	ENSGALG00000011468, ENSGALG00000009641, ENSGALG00000010158, ENSGALG00000012594, ENSGALG00000004064, ENSGALG00000015895, ENSGALG00000015083, ENSGALG00000012538, ENSGALG00000001955, ENSGALG00000015899, ENSGALG00000014910, ENSGALG00000012363, ENSGALG00000016171, ENSGALG00000016925, ENSGALG00000003473, ENSGALG00000006211, ENSGALG00000005801, ENSGALG00000008365, ENSGALG00000002963, ENSGALG00000003428,…
ENSGALG00000006598		GOTERM_BP_FAT	GO:0048589~developmental growth	50	0.0225104	ENSGALG00000002294, ENSGALG00000012594, ENSGALG00000017295, ENSGALG00000003939, ENSGALG00000001826, ENSGALG00000025929, ENSGALG00000006563, ENSGALG00000016904, ENSGALG00000001798, ENSGALG00000012163, ENSGALG00000013370, ENSGALG00000003473, ENSGALG00000028813, ENSGALG00000014873, ENSGALG00000002515, ENSGALG00000001076, ENSGALG00000004596, ENSGALG00000026505, ENSGALG00000014365, ENSGALG00000014419,…
ENSGALG00000013427		GOTERM_BP_FAT	GO:0006749~glutathione metabolic process	8	0.0228387	ENSGALG00000006344, ENSGALG00000005398, ENSGALG00000008818, ENSGALG00000028204, ENSGALG00000001062, ENSGALG00000006565, ENSGALG00000013098, ENSGALG00000006501
ENSGALG00000007158		GOTERM_BP_FAT	GO:0050807~regulation of synapse organization	14	0.0232002	ENSGALG00000005553, ENSGALG00000012594, ENSGALG00000008537, ENSGALG00000005410, ENSGALG00000000280, ENSGALG00000016904, ENSGALG00000004741, ENSGALG00000012163, ENSGALG00000005310, ENSGALG00000016171, ENSGALG00000010589, ENSGALG00000027853, ENSGALG00000003899, ENSGALG00000027999
ENSGALG00000015310		GOTERM_BP_FAT	GO:0030509~BMP signaling pathway	17	0.0234243	ENSGALG00000026983, ENSGALG00000003891, ENSGALG00000014365, ENSGALG00000005410, ENSGALG00000027639, ENSGALG00000012184, ENSGALG00000012216, ENSGALG00000001229, ENSGALG00000026465, ENSGALG00000011264, ENSGALG00000016293, ENSGALG00000002355, ENSGALG00000001774, ENSGALG00000003473, ENSGALG00000015208, ENSGALG00000005060, ENSGALG00000009724
ENSGALG00000004255		GOTERM_BP_FAT	GO:0048608~reproductive structure development	26	0.0236339	ENSGALG00000001021, ENSGALG00000013529, ENSGALG00000011369, ENSGALG00000012873, ENSGALG00000011264, ENSGALG00000016293, ENSGALG00000003473, ENSGALG00000006211, ENSGALG00000011206, ENSGALG00000005714, ENSGALG00000008912, ENSGALG00000011630, ENSGALG00000003015, ENSGALG00000016078, ENSGALG00000016244, ENSGALG00000004596, ENSGALG00000026505, ENSGALG00000005410, ENSGALG00000010625, ENSGALG00000009095,…
ENSGALG00000015794		GOTERM_BP_FAT	GO:1903530~regulation of secretion by cell	43	0.0238362	ENSGALG00000003774, ENSGALG00000016661, ENSGALG00000010820, ENSGALG00000000400, ENSGALG00000003932, ENSGALG00000008490, ENSGALG00000008883, ENSGALG00000008313, ENSGALG00000004064, ENSGALG00000000442, ENSGALG00000000818, ENSGALG00000011896, ENSGALG00000015895, ENSGALG00000007196, ENSGALG00000000280, ENSGALG00000008337, ENSGALG00000009262, ENSGALG00000003473, ENSGALG00000013604, ENSGALG00000005801,…
ENSGALG00000011046		GOTERM_BP_FAT	GO:0010648~negative regulation of cell communication	84	0.0239401	ENSGALG00000016413, ENSGALG00000011468, ENSGALG00000002012, ENSGALG00000007616, ENSGALG00000001847, ENSGALG00000001826, ENSGALG00000001229, ENSGALG00000011264, ENSGALG00000016293, ENSGALG00000007196, ENSGALG00000015895, ENSGALG00000008382, ENSGALG00000002355, ENSGALG00000003473, ENSGALG00000006751, ENSGALG00000014561, ENSGALG00000006995, ENSGALG00000006038, ENSGALG00000004758, ENSGALG00000016782,…
ENSGALG00000015248		GOTERM_BP_FAT	GO:0071773~cellular response to BMP stimulus	18	0.0239417	ENSGALG00000026983, ENSGALG00000003891, ENSGALG00000014365, ENSGALG00000003295, ENSGALG00000005410, ENSGALG00000027639, ENSGALG00000012184, ENSGALG00000012216, ENSGALG00000001229, ENSGALG00000026465, ENSGALG00000011264, ENSGALG00000016293, ENSGALG00000002355, ENSGALG00000001774, ENSGALG00000003473, ENSGALG00000015208, ENSGALG00000005060, ENSGALG00000009724
ENSGALG00000026824		GOTERM_BP_FAT	GO:0042306~regulation of protein import into nucleus	18	0.0239417	ENSGALG00000028318, ENSGALG00000010158, ENSGALG00000003217, ENSGALG00000004593, ENSGALG00000003293, ENSGALG00000007001, ENSGALG00000012023, ENSGALG00000002355, ENSGALG00000012363, ENSGALG00000009778, ENSGALG00000014786, ENSGALG00000000852, ENSGALG00000006995, ENSGALG00000028256, ENSGALG00000021079, ENSGALG00000005714, ENSGALG00000003428, ENSGALG00000009724
ENSGALG00000006039		GOTERM_BP_FAT	GO:0048736~appendage development	23	0.024392	ENSGALG00000010794, ENSGALG00000011298, ENSGALG00000026505, ENSGALG00000023577, ENSGALG00000005410, ENSGALG00000016500, ENSGALG00000006071, ENSGALG00000003324, ENSGALG00000012216, ENSGALG00000003283, ENSGALG00000011264, ENSGALG00000017180, ENSGALG00000009318, ENSGALG00000005401, ENSGALG00000025748, ENSGALG00000015511, ENSGALG00000027513, ENSGALG00000014873, ENSGALG00000015208, ENSGALG00000006400,…
ENSGALG00000015846		GOTERM_BP_FAT	GO:0010976~positive regulation of neuron projection development	20	0.0244783	ENSGALG00000009866, ENSGALG00000000314, ENSGALG00000012594, ENSGALG00000008340, ENSGALG00000005410, ENSGALG00000016500, ENSGALG00000002555, ENSGALG00000013822, ENSGALG00000002829, ENSGALG00000005102, ENSGALG00000016293, ENSGALG00000000280, ENSGALG00000012163, ENSGALG00000008609, ENSGALG00000015511, ENSGALG00000009523, ENSGALG00000005713, ENSGALG00000006659, ENSGALG00000016364, ENSGALG00000001076
ENSGALG00000010653		GOTERM_BP_FAT	GO:0050803~regulation of synapse structure or activity	21	0.0245483	ENSGALG00000005553, ENSGALG00000012594, ENSGALG00000006915, ENSGALG00000006217, ENSGALG00000008537, ENSGALG00000005410, ENSGALG00000004829, ENSGALG00000000280, ENSGALG00000007196, ENSGALG00000016904, ENSGALG00000004741, ENSGALG00000012163, ENSGALG00000007278, ENSGALG00000015770, ENSGALG00000005310, ENSGALG00000016171, ENSGALG00000010589, ENSGALG00000004758, ENSGALG00000027853, ENSGALG00000003899,…
ENSGALG00000014864		GOTERM_BP_FAT	GO:0023057~negative regulation of signaling	84	0.0257085	ENSGALG00000016413, ENSGALG00000011468, ENSGALG00000002012, ENSGALG00000007616, ENSGALG00000001847, ENSGALG00000001826, ENSGALG00000001229, ENSGALG00000011264, ENSGALG00000016293, ENSGALG00000007196, ENSGALG00000015895, ENSGALG00000008382, ENSGALG00000002355, ENSGALG00000003473, ENSGALG00000006751, ENSGALG00000014561, ENSGALG00000006995, ENSGALG00000006038, ENSGALG00000004758, ENSGALG00000016782,…
ENSGALG00000000780		GOTERM_BP_FAT	GO:0009268~response to pH	7	0.0258597	ENSGALG00000028871, ENSGALG00000010811, ENSGALG00000016171, ENSGALG00000000785, ENSGALG00000010595, ENSGALG00000000921, ENSGALG00000004562
ENSGALG00000026910		GOTERM_BP_FAT	GO:0042993~positive regulation of transcription factor import into nucleus	7	0.0258597	ENSGALG00000007001, ENSGALG00000014786, ENSGALG00000009778, ENSGALG00000000852, ENSGALG00000028256, ENSGALG00000003428, ENSGALG00000009724
ENSGALG00000011743		GOTERM_BP_FAT	GO:0033002~muscle cell proliferation	14	0.0261887	ENSGALG00000016078, ENSGALG00000011468, ENSGALG00000000874, ENSGALG00000003932, ENSGALG00000014365, ENSGALG00000023577, ENSGALG00000004064, ENSGALG00000011264, ENSGALG00000012341, ENSGALG00000002355, ENSGALG00000002347, ENSGALG00000025748, ENSGALG00000006995, ENSGALG00000012550
ENSGALG00000000363		GOTERM_BP_FAT	GO:0071772~response to BMP	18	0.0264355	ENSGALG00000026983, ENSGALG00000003891, ENSGALG00000014365, ENSGALG00000003295, ENSGALG00000005410, ENSGALG00000027639, ENSGALG00000012184, ENSGALG00000012216, ENSGALG00000001229, ENSGALG00000026465, ENSGALG00000011264, ENSGALG00000016293, ENSGALG00000002355, ENSGALG00000001774, ENSGALG00000003473, ENSGALG00000015208, ENSGALG00000005060, ENSGALG00000009724
ENSGALG00000006209		GOTERM_BP_FAT	GO:1904589~regulation of protein import	18	0.0264355	ENSGALG00000028318, ENSGALG00000010158, ENSGALG00000003217, ENSGALG00000004593, ENSGALG00000003293, ENSGALG00000007001, ENSGALG00000012023, ENSGALG00000002355, ENSGALG00000012363, ENSGALG00000009778, ENSGALG00000014786, ENSGALG00000000852, ENSGALG00000006995, ENSGALG00000028256, ENSGALG00000021079, ENSGALG00000005714, ENSGALG00000003428, ENSGALG00000009724
ENSGALG00000008431		GOTERM_BP_FAT	GO:0050900~leukocyte migration	23	0.0264954	ENSGALG00000009866, ENSGALG00000010820, ENSGALG00000013218, ENSGALG00000010156, ENSGALG00000012238, ENSGALG00000004621, ENSGALG00000005410, ENSGALG00000002722, ENSGALG00000007511, ENSGALG00000002329, ENSGALG00000013091, ENSGALG00000014419, ENSGALG00000009046, ENSGALG00000002022, ENSGALG00000011206, ENSGALG00000006995, ENSGALG00000028256, ENSGALG00000000951, ENSGALG00000016833, ENSGALG00000027572,…
ENSGALG00000016904		GOTERM_BP_FAT	GO:0006650~glycerophospholipid metabolic process	20	0.0268171	ENSGALG00000013814, ENSGALG00000013794, ENSGALG00000022030, ENSGALG00000010335, ENSGALG00000009015, ENSGALG00000000771, ENSGALG00000025800, ENSGALG00000002739, ENSGALG00000026294, ENSGALG00000014786, ENSGALG00000008365, ENSGALG00000001589, ENSGALG00000003428, ENSGALG00000011227, ENSGALG00000000984, ENSGALG00000014798, ENSGALG00000002583, ENSGALG00000012281, ENSGALG00000021685, ENSGALG00000016362
ENSGALG00000014419		GOTERM_BP_FAT	GO:0035556~intracellular signal transduction	172	0.0272422	ENSGALG00000003979, ENSGALG00000015023, ENSGALG00000015598, ENSGALG00000028043, ENSGALG00000001494, ENSGALG00000016457, ENSGALG00000004610, ENSGALG00000028437, ENSGALG00000002555, ENSGALG00000008382, ENSGALG00000005805, ENSGALG00000012363, ENSGALG00000006038, ENSGALG00000016833, ENSGALG00000012550, ENSGALG00000007233, ENSGALG00000004621, ENSGALG00000016500, ENSGALG00000004034, ENSGALG00000004140,…
ENSGALG00000008045		GOTERM_BP_FAT	GO:0044255~cellular lipid metabolic process	66	0.0276816	ENSGALG00000001557, ENSGALG00000007082, ENSGALG00000024271, ENSGALG00000028928, ENSGALG00000000703, ENSGALG00000015913, ENSGALG00000014933, ENSGALG00000006995, ENSGALG00000007132, ENSGALG00000027056, ENSGALG00000011227, ENSGALG00000000984, ENSGALG00000003428, ENSGALG00000004270, ENSGALG00000007129, ENSGALG00000013794, ENSGALG00000022030, ENSGALG00000026505, ENSGALG00000016428, ENSGALG00000009015,…
ENSGALG00000008337		GOTERM_BP_FAT	GO:0060322~head development	55	0.0277701	ENSGALG00000025774, ENSGALG00000020788, ENSGALG00000006853, ENSGALG00000011369, ENSGALG00000012594, ENSGALG00000012595, ENSGALG00000003424, ENSGALG00000001798, ENSGALG00000012363, ENSGALG00000004048, ENSGALG00000013604, ENSGALG00000005848, ENSGALG00000004270, ENSGALG00000007129, ENSGALG00000016428, ENSGALG00000014365, ENSGALG00000011680, ENSGALG00000016500, ENSGALG00000008135, ENSGALG00000004829,…
ENSGALG00000002204		GOTERM_BP_FAT	GO:0030510~regulation of BMP signaling pathway	13	0.0279778	ENSGALG00000026983, ENSGALG00000003891, ENSGALG00000002355, ENSGALG00000001774, ENSGALG00000014365, ENSGALG00000003473, ENSGALG00000005410, ENSGALG00000027639, ENSGALG00000012184, ENSGALG00000005060, ENSGALG00000001229, ENSGALG00000009724, ENSGALG00000011264
ENSGALG00000010098		GOTERM_BP_FAT	GO:1904407~positive regulation of nitric oxide metabolic process	6	0.028274	ENSGALG00000007001, ENSGALG00000012363, ENSGALG00000026928, ENSGALG00000016783, ENSGALG00000003939, ENSGALG00000003579
ENSGALG00000006425		GOTERM_BP_FAT	GO:0045429~positive regulation of nitric oxide biosynthetic process	6	0.028274	ENSGALG00000007001, ENSGALG00000012363, ENSGALG00000026928, ENSGALG00000016783, ENSGALG00000003939, ENSGALG00000003579
ENSGALG00000010992		GOTERM_BP_FAT	GO:0090022~regulation of neutrophil chemotaxis	6	0.028274	ENSGALG00000009866, ENSGALG00000013218, ENSGALG00000014419, ENSGALG00000028256, ENSGALG00000027572, ENSGALG00000012456
ENSGALG00000005957		GOTERM_BP_FAT	GO:0097164~ammonium ion metabolic process	9	0.0284489	ENSGALG00000014864, ENSGALG00000010645, ENSGALG00000016428, ENSGALG00000004875, ENSGALG00000028928, ENSGALG00000015764, ENSGALG00000014938, ENSGALG00000000780, ENSGALG00000000771
ENSGALG00000012985		GOTERM_BP_FAT	GO:0048009~insulin-like growth factor receptor signaling pathway	5	0.0285631	ENSGALG00000016293, ENSGALG00000011468, ENSGALG00000014786, ENSGALG00000004596, ENSGALG00000007358
ENSGALG00000029120		GOTERM_BP_FAT	GO:0060379~cardiac muscle cell myoblast differentiation	5	0.0285631	ENSGALG00000001021, ENSGALG00000014365, ENSGALG00000023577, ENSGALG00000009556, ENSGALG00000009724
ENSGALG00000021541		GOTERM_BP_FAT	GO:0048839~inner ear development	22	0.0290205	ENSGALG00000008747, ENSGALG00000007129, ENSGALG00000011298, ENSGALG00000009755, ENSGALG00000014365, ENSGALG00000003932, ENSGALG00000005410, ENSGALG00000003324, ENSGALG00000012184, ENSGALG00000004829, ENSGALG00000016904, ENSGALG00000015310, ENSGALG00000004741, ENSGALG00000025748, ENSGALG00000008609, ENSGALG00000005180, ENSGALG00000015511, ENSGALG00000010997, ENSGALG00000017334, ENSGALG00000015208,…
ENSGALG00000016166		GOTERM_BP_FAT	GO:0042127~regulation of cell proliferation	98	0.0291603	ENSGALG00000001021, ENSGALG00000017295, ENSGALG00000010770, ENSGALG00000012702, ENSGALG00000001229, ENSGALG00000004893, ENSGALG00000005805, ENSGALG00000002355, ENSGALG00000012363, ENSGALG00000006995, ENSGALG00000026928, ENSGALG00000012550, ENSGALG00000004140, ENSGALG00000027769, ENSGALG00000004958, ENSGALG00000005069, ENSGALG00000005060, ENSGALG00000002932, ENSGALG00000003579, ENSGALG00000012456,…
ENSGALG00000000703		GOTERM_BP_FAT	GO:0006643~membrane lipid metabolic process	19	0.0292951	ENSGALG00000014864, ENSGALG00000005298, ENSGALG00000007082, ENSGALG00000001862, ENSGALG00000013794, ENSGALG00000022030, ENSGALG00000009015, ENSGALG00000000780, ENSGALG00000000771, ENSGALG00000011900, ENSGALG00000009027, ENSGALG00000003340, ENSGALG00000010875, ENSGALG00000014933, ENSGALG00000005063, ENSGALG00000026294, ENSGALG00000014798, ENSGALG00000021685, ENSGALG00000015081
ENSGALG00000000530		GOTERM_BP_FAT	GO:0002429~immune response-activating cell surface receptor signaling pathway	14	0.0294506	ENSGALG00000000424, ENSGALG00000016661, ENSGALG00000013218, ENSGALG00000026811, ENSGALG00000011241, ENSGALG00000006382, ENSGALG00000015441, ENSGALG00000000209, ENSGALG00000015899, ENSGALG00000014561, ENSGALG00000006751, ENSGALG00000001589, ENSGALG00000027572, ENSGALG00000001915
ENSGALG00000005610		GOTERM_BP_FAT	GO:0060562~epithelial tube morphogenesis	29	0.0297902	ENSGALG00000010013, ENSGALG00000007042, ENSGALG00000003932, ENSGALG00000027639, ENSGALG00000002555, ENSGALG00000008127, ENSGALG00000025929, ENSGALG00000001798, ENSGALG00000007462, ENSGALG00000008609, ENSGALG00000003473, ENSGALG00000017334, ENSGALG00000014873, ENSGALG00000005714, ENSGALG00000011630, ENSGALG00000004270, ENSGALG00000009724, ENSGALG00000012412, ENSGALG00000029090, ENSGALG00000026505,…
ENSGALG00000026626		GOTERM_BP_FAT	GO:0070201~regulation of establishment of protein localization	56	0.0307444	ENSGALG00000003774, ENSGALG00000002123, ENSGALG00000003932, ENSGALG00000011896, ENSGALG00000002355, ENSGALG00000012363, ENSGALG00000003473, ENSGALG00000006995, ENSGALG00000011177, ENSGALG00000004758, ENSGALG00000027091, ENSGALG00000016782, ENSGALG00000027572, ENSGALG00000003428, ENSGALG00000007158, ENSGALG00000004596, ENSGALG00000004593, ENSGALG00000011680, ENSGALG00000016500, ENSGALG00000006413,…
ENSGALG00000015439		GOTERM_BP_FAT	GO:0048469~cell maturation	16	0.0312702	ENSGALG00000028031, ENSGALG00000026811, ENSGALG00000011473, ENSGALG00000009514, ENSGALG00000002555, ENSGALG00000004958, ENSGALG00000006374, ENSGALG00000003939, ENSGALG00000025929, ENSGALG00000002829, ENSGALG00000007161, ENSGALG00000012538, ENSGALG00000015770, ENSGALG00000000644, ENSGALG00000014873, ENSGALG00000000844
ENSGALG00000006235		GOTERM_BP_FAT	GO:0001558~regulation of cell growth	32	0.0313975	ENSGALG00000002294, ENSGALG00000001021, ENSGALG00000011468, ENSGALG00000028318, ENSGALG00000012594, ENSGALG00000017295, ENSGALG00000011469, ENSGALG00000006382, ENSGALG00000006563, ENSGALG00000000280, ENSGALG00000003424, ENSGALG00000012163, ENSGALG00000015258, ENSGALG00000012363, ENSGALG00000013370, ENSGALG00000010986, ENSGALG00000003473, ENSGALG00000014873, ENSGALG00000002515, ENSGALG00000001076,…
ENSGALG00000002433		GOTERM_BP_FAT	GO:0046824~positive regulation of nucleocytoplasmic transport	13	0.0316186	ENSGALG00000010158, ENSGALG00000004593, ENSGALG00000008883, ENSGALG00000012023, ENSGALG00000007001, ENSGALG00000002355, ENSGALG00000014786, ENSGALG00000009778, ENSGALG00000012363, ENSGALG00000000852, ENSGALG00000028256, ENSGALG00000003428, ENSGALG00000009724
ENSGALG00000012298		GOTERM_BP_FAT	GO:0007423~sensory organ development	50	0.0317052	ENSGALG00000012594, ENSGALG00000012595, ENSGALG00000003932, ENSGALG00000003324, ENSGALG00000016904, ENSGALG00000001798, ENSGALG00000012363, ENSGALG00000016543, ENSGALG00000006751, ENSGALG00000026928, ENSGALG00000006038, ENSGALG00000014873, ENSGALG00000002298, ENSGALG00000004270, ENSGALG00000007129, ENSGALG00000009755, ENSGALG00000026505, ENSGALG00000014365, ENSGALG00000012350, ENSGALG00000012216,…
ENSGALG00000002313		GOTERM_BP_FAT	GO:0051489~regulation of filopodium assembly	7	0.0322347	ENSGALG00000005295, ENSGALG00000015089, ENSGALG00000005850, ENSGALG00000004034, ENSGALG00000001768, ENSGALG00000003899, ENSGALG00000007582
ENSGALG00000028871		GOTERM_BP_FAT	GO:0033157~regulation of intracellular protein transport	31	0.0322809	ENSGALG00000002123, ENSGALG00000028318, ENSGALG00000010158, ENSGALG00000005295, ENSGALG00000008883, ENSGALG00000003293, ENSGALG00000010119, ENSGALG00000002355, ENSGALG00000012363, ENSGALG00000004875, ENSGALG00000006995, ENSGALG00000028256, ENSGALG00000011177, ENSGALG00000004758, ENSGALG00000005714, ENSGALG00000003428, ENSGALG00000009724, ENSGALG00000003217, ENSGALG00000004593, ENSGALG00000006413,…
ENSGALG00000020939		GOTERM_BP_FAT	GO:2000379~positive regulation of reactive oxygen species metabolic process	10	0.0327311	ENSGALG00000014166, ENSGALG00000007001, ENSGALG00000028318, ENSGALG00000012363, ENSGALG00000026928, ENSGALG00000016783, ENSGALG00000002963, ENSGALG00000003939, ENSGALG00000026172, ENSGALG00000003579
ENSGALG00000013980		GOTERM_BP_FAT	GO:0010771~negative regulation of cell morphogenesis involved in differentiation	14	0.0329983	ENSGALG00000002294, ENSGALG00000000280, ENSGALG00000004741, ENSGALG00000014419, ENSGALG00000005553, ENSGALG00000010158, ENSGALG00000013370, ENSGALG00000006751, ENSGALG00000016171, ENSGALG00000003473, ENSGALG00000005410, ENSGALG00000028437, ENSGALG00000014233, ENSGALG00000006563
ENSGALG00000000184		GOTERM_BP_FAT	GO:0022604~regulation of cell morphogenesis	45	0.0339605	ENSGALG00000002294, ENSGALG00000021572, ENSGALG00000010158, ENSGALG00000012594, ENSGALG00000008883, ENSGALG00000028437, ENSGALG00000002555, ENSGALG00000006563, ENSGALG00000000280, ENSGALG00000014933, ENSGALG00000001798, ENSGALG00000012163, ENSGALG00000013605, ENSGALG00000009318, ENSGALG00000013370, ENSGALG00000016171, ENSGALG00000003473, ENSGALG00000006751, ENSGALG00000002515, ENSGALG00000001076,…
ENSGALG00000000844		GOTERM_BP_FAT	GO:0051241~negative regulation of multicellular organismal process	71	0.0344494	ENSGALG00000001021, ENSGALG00000002294, ENSGALG00000011468, ENSGALG00000002012, ENSGALG00000017295, ENSGALG00000003932, ENSGALG00000016457, ENSGALG00000028437, ENSGALG00000027639, ENSGALG00000025929, ENSGALG00000001826, ENSGALG00000001229, ENSGALG00000012704, ENSGALG00000006563, ENSGALG00000011264, ENSGALG00000003424, ENSGALG00000003137, ENSGALG00000013370, ENSGALG00000003473, ENSGALG00000006751,…
ENSGALG00000007018		GOTERM_BP_FAT	GO:2000146~negative regulation of cell motility	21	0.0345354	ENSGALG00000011468, ENSGALG00000026983, ENSGALG00000002012, ENSGALG00000000874, ENSGALG00000010158, ENSGALG00000001494, ENSGALG00000011274, ENSGALG00000026890, ENSGALG00000006382, ENSGALG00000011264, ENSGALG00000014419, ENSGALG00000014783, ENSGALG00000006751, ENSGALG00000003473, ENSGALG00000015511, ENSGALG00000008378, ENSGALG00000026928, ENSGALG00000006995, ENSGALG00000014233, ENSGALG00000005060,…
ENSGALG00000010793		GOTERM_BP_FAT	GO:0043491~protein kinase B signaling	16	0.0345949	ENSGALG00000011468, ENSGALG00000008883, ENSGALG00000004064, ENSGALG00000017235, ENSGALG00000006382, ENSGALG00000002739, ENSGALG00000026465, ENSGALG00000003103, ENSGALG00000012363, ENSGALG00000009778, ENSGALG00000016171, ENSGALG00000011203, ENSGALG00000028256, ENSGALG00000028204, ENSGALG00000016833, ENSGALG00000003579
ENSGALG00000021104		GOTERM_BP_FAT	GO:0050851~antigen receptor-mediated signaling pathway	13	0.035587	ENSGALG00000015441, ENSGALG00000000424, ENSGALG00000016661, ENSGALG00000015899, ENSGALG00000000209, ENSGALG00000026811, ENSGALG00000006751, ENSGALG00000014561, ENSGALG00000001589, ENSGALG00000011241, ENSGALG00000027572, ENSGALG00000006382, ENSGALG00000001915
ENSGALG00000012816		GOTERM_BP_FAT	GO:0043583~ear development	24	0.0356542	ENSGALG00000008747, ENSGALG00000007129, ENSGALG00000011298, ENSGALG00000009755, ENSGALG00000026505, ENSGALG00000014365, ENSGALG00000003932, ENSGALG00000005410, ENSGALG00000003324, ENSGALG00000012184, ENSGALG00000004829, ENSGALG00000016904, ENSGALG00000015310, ENSGALG00000004741, ENSGALG00000010974, ENSGALG00000025748, ENSGALG00000008609, ENSGALG00000005180, ENSGALG00000015511, ENSGALG00000010997,…
ENSGALG00000015055		GOTERM_BP_FAT	GO:0031400~negative regulation of protein modification process	42	0.0358418	ENSGALG00000016413, ENSGALG00000001021, ENSGALG00000014166, ENSGALG00000028318, ENSGALG00000004064, ENSGALG00000008700, ENSGALG00000008127, ENSGALG00000012702, ENSGALG00000006259, ENSGALG00000006382, ENSGALG00000000209, ENSGALG00000016171, ENSGALG00000003473, ENSGALG00000014561, ENSGALG00000006751, ENSGALG00000010589, ENSGALG00000002963, ENSGALG00000010818, ENSGALG00000001076, ENSGALG00000015687,…
ENSGALG00000008811		GOTERM_BP_FAT	GO:0035609~C-terminal protein deglutamylation	3	0.0358918	ENSGALG00000006819, ENSGALG00000012595, ENSGALG00000017234
ENSGALG00000003172		GOTERM_BP_FAT	GO:0035608~protein deglutamylation	3	0.0358918	ENSGALG00000006819, ENSGALG00000012595, ENSGALG00000017234
ENSGALG00000007955		GOTERM_BP_FAT	GO:0032092~positive regulation of protein binding	11	0.0359255	ENSGALG00000001329, ENSGALG00000007161, ENSGALG00000012023, ENSGALG00000003107, ENSGALG00000016171, ENSGALG00000000852, ENSGALG00000008883, ENSGALG00000005410, ENSGALG00000005714, ENSGALG00000008113, ENSGALG00000003620
ENSGALG00000000417		GOTERM_BP_FAT	GO:0009312~oligosaccharide biosynthetic process	4	0.0361857	ENSGALG00000005298, ENSGALG00000001862, ENSGALG00000002022, ENSGALG00000012612
ENSGALG00000011671		GOTERM_BP_FAT	GO:0003256~regulation of transcription from RNA polymerase II promoter involved in myocardial precursor cell differentiation	4	0.0361857	ENSGALG00000001021, ENSGALG00000014365, ENSGALG00000023577, ENSGALG00000009724
ENSGALG00000012908		GOTERM_BP_FAT	GO:0036336~dendritic cell migration	4	0.0361857	ENSGALG00000013091, ENSGALG00000010156, ENSGALG00000028256, ENSGALG00000027572
ENSGALG00000012497		GOTERM_BP_FAT	GO:0090596~sensory organ morphogenesis	29	0.0363612	ENSGALG00000008747, ENSGALG00000004420, ENSGALG00000012594, ENSGALG00000012595, ENSGALG00000003324, ENSGALG00000016904, ENSGALG00000001798, ENSGALG00000005401, ENSGALG00000008609, ENSGALG00000006751, ENSGALG00000014908, ENSGALG00000002298, ENSGALG00000011630, ENSGALG00000013902, ENSGALG00000007129, ENSGALG00000011298, ENSGALG00000009755, ENSGALG00000012350, ENSGALG00000023577, ENSGALG00000005410,…
ENSGALG00000001229		GOTERM_BP_FAT	GO:0030201~heparan sulfate proteoglycan metabolic process	6	0.0364057	ENSGALG00000029102, ENSGALG00000004593, ENSGALG00000011203, ENSGALG00000008883, ENSGALG00000006071, ENSGALG00000011264
ENSGALG00000011051		GOTERM_BP_FAT	GO:1902622~regulation of neutrophil migration	6	0.0364057	ENSGALG00000009866, ENSGALG00000013218, ENSGALG00000014419, ENSGALG00000028256, ENSGALG00000027572, ENSGALG00000012456
ENSGALG00000009381		GOTERM_BP_FAT	GO:0006796~phosphate-containing compound metabolic process	186	0.0366016	ENSGALG00000001021, ENSGALG00000004967, ENSGALG00000003979, ENSGALG00000003774, ENSGALG00000015023, ENSGALG00000028043, ENSGALG00000017019, ENSGALG00000017295, ENSGALG00000019384, ENSGALG00000014528, ENSGALG00000016457, ENSGALG00000002555, ENSGALG00000014933, ENSGALG00000002355, ENSGALG00000012363, ENSGALG00000013604, ENSGALG00000007565, ENSGALG00000006038, ENSGALG00000003428, ENSGALG00000011227,…
ENSGALG00000002457		GOTERM_BP_FAT	GO:0048638~regulation of developmental growth	28	0.0373502	ENSGALG00000002294, ENSGALG00000012594, ENSGALG00000017295, ENSGALG00000001826, ENSGALG00000006563, ENSGALG00000003951, ENSGALG00000000280, ENSGALG00000012341, ENSGALG00000001798, ENSGALG00000012163, ENSGALG00000015770, ENSGALG00000013370, ENSGALG00000003473, ENSGALG00000016171, ENSGALG00000003591, ENSGALG00000002515, ENSGALG00000001076, ENSGALG00000016078, ENSGALG00000010811, ENSGALG00000004596,…
ENSGALG00000028510		GOTERM_BP_FAT	GO:0010721~negative regulation of cell development	28	0.0373502	ENSGALG00000002294, ENSGALG00000010158, ENSGALG00000017295, ENSGALG00000028437, ENSGALG00000027639, ENSGALG00000006563, ENSGALG00000001229, ENSGALG00000000280, ENSGALG00000003424, ENSGALG00000015770, ENSGALG00000013370, ENSGALG00000003137, ENSGALG00000016171, ENSGALG00000006751, ENSGALG00000003473, ENSGALG00000006997, ENSGALG00000015042, ENSGALG00000014908, ENSGALG00000010683, ENSGALG00000005553,…
ENSGALG00000011896		GOTERM_BP_FAT	GO:0010817~regulation of hormone levels	34	0.0376582	ENSGALG00000001702, ENSGALG00000016661, ENSGALG00000008883, ENSGALG00000008490, ENSGALG00000008121, ENSGALG00000015143, ENSGALG00000004064, ENSGALG00000011896, ENSGALG00000000751, ENSGALG00000000280, ENSGALG00000016293, ENSGALG00000008337, ENSGALG00000001955, ENSGALG00000009262, ENSGALG00000003473, ENSGALG00000013604, ENSGALG00000004758, ENSGALG00000027091, ENSGALG00000005408, ENSGALG00000008912,…
ENSGALG00000016614		GOTERM_BP_FAT	GO:0060491~regulation of cell projection assembly	15	0.0376763	ENSGALG00000021572, ENSGALG00000010158, ENSGALG00000005295, ENSGALG00000005850, ENSGALG00000004034, ENSGALG00000001798, ENSGALG00000009318, ENSGALG00000014419, ENSGALG00000015089, ENSGALG00000001768, ENSGALG00000007582, ENSGALG00000003899, ENSGALG00000012456, ENSGALG00000001656, ENSGALG00000016362
ENSGALG00000016362		GOTERM_BP_FAT	GO:0051099~positive regulation of binding	15	0.0376763	ENSGALG00000001021, ENSGALG00000001329, ENSGALG00000008883, ENSGALG00000005410, ENSGALG00000008113, ENSGALG00000001229, ENSGALG00000003620, ENSGALG00000007161, ENSGALG00000012023, ENSGALG00000003107, ENSGALG00000000852, ENSGALG00000016171, ENSGALG00000026928, ENSGALG00000005714, ENSGALG00000007305
ENSGALG00000006045		GOTERM_BP_FAT	GO:0034754~cellular hormone metabolic process	10	0.0378588	ENSGALG00000016293, ENSGALG00000007129, ENSGALG00000001955, ENSGALG00000026505, ENSGALG00000008121, ENSGALG00000015143, ENSGALG00000008912, ENSGALG00000010625, ENSGALG00000005408, ENSGALG00000004270
ENSGALG00000015096		GOTERM_BP_FAT	GO:0042990~regulation of transcription factor import into nucleus	10	0.0378588	ENSGALG00000007001, ENSGALG00000003217, ENSGALG00000014786, ENSGALG00000009778, ENSGALG00000000852, ENSGALG00000028256, ENSGALG00000005714, ENSGALG00000003428, ENSGALG00000003293, ENSGALG00000009724
ENSGALG00000010081		GOTERM_BP_FAT	GO:0046620~regulation of organ growth	10	0.0378588	ENSGALG00000016078, ENSGALG00000012341, ENSGALG00000025748, ENSGALG00000029021, ENSGALG00000017295, ENSGALG00000014365, ENSGALG00000016171, ENSGALG00000023577, ENSGALG00000001826, ENSGALG00000003951
ENSGALG00000004140		GOTERM_BP_FAT	GO:0045444~fat cell differentiation	20	0.0378838	ENSGALG00000016078, ENSGALG00000010322, ENSGALG00000017019, ENSGALG00000008883, ENSGALG00000005410, ENSGALG00000016457, ENSGALG00000012059, ENSGALG00000004064, ENSGALG00000008997, ENSGALG00000003759, ENSGALG00000012341, ENSGALG00000001798, ENSGALG00000012538, ENSGALG00000002896, ENSGALG00000005069, ENSGALG00000003473, ENSGALG00000026928, ENSGALG00000028204, ENSGALG00000005968, ENSGALG00000007158
ENSGALG00000010122		GOTERM_BP_FAT	GO:0090288~negative regulation of cellular response to growth factor stimulus	16	0.0381689	ENSGALG00000026983, ENSGALG00000002012, ENSGALG00000004593, ENSGALG00000003295, ENSGALG00000005410, ENSGALG00000012184, ENSGALG00000011274, ENSGALG00000001229, ENSGALG00000007685, ENSGALG00000011264, ENSGALG00000004722, ENSGALG00000002355, ENSGALG00000014419, ENSGALG00000003473, ENSGALG00000006038, ENSGALG00000009724
ENSGALG00000004610		GOTERM_BP_FAT	GO:0044089~positive regulation of cellular component biogenesis	37	0.0382223	ENSGALG00000010820, ENSGALG00000012594, ENSGALG00000005295, ENSGALG00000010770, ENSGALG00000003932, ENSGALG00000006259, ENSGALG00000006382, ENSGALG00000000280, ENSGALG00000016904, ENSGALG00000001798, ENSGALG00000012163, ENSGALG00000013605, ENSGALG00000005310, ENSGALG00000016171, ENSGALG00000014978, ENSGALG00000010589, ENSGALG00000012515, ENSGALG00000007582, ENSGALG00000001076, ENSGALG00000001656,…
ENSGALG00000004553		GOTERM_BP_FAT	GO:1900371~regulation of purine nucleotide biosynthetic process	12	0.0382534	ENSGALG00000023073, ENSGALG00000010013, ENSGALG00000015895, ENSGALG00000005693, ENSGALG00000009095, ENSGALG00000017295, ENSGALG00000013604, ENSGALG00000008365, ENSGALG00000002963, ENSGALG00000004064, ENSGALG00000010595, ENSGALG00000017173
ENSGALG00000013684		GOTERM_BP_FAT	GO:0030808~regulation of nucleotide biosynthetic process	12	0.0382534	ENSGALG00000023073, ENSGALG00000010013, ENSGALG00000015895, ENSGALG00000005693, ENSGALG00000009095, ENSGALG00000017295, ENSGALG00000013604, ENSGALG00000008365, ENSGALG00000002963, ENSGALG00000004064, ENSGALG00000010595, ENSGALG00000017173
ENSGALG00000023621		GOTERM_BP_FAT	GO:0010631~epithelial cell migration	24	0.0383643	ENSGALG00000002012, ENSGALG00000008827, ENSGALG00000027980, ENSGALG00000016428, ENSGALG00000005295, ENSGALG00000007806, ENSGALG00000005410, ENSGALG00000000785, ENSGALG00000012184, ENSGALG00000011274, ENSGALG00000026890, ENSGALG00000011110, ENSGALG00000003515, ENSGALG00000014419, ENSGALG00000001143, ENSGALG00000027785, ENSGALG00000016171, ENSGALG00000015511, ENSGALG00000003018, ENSGALG00000026928,…
ENSGALG00000019228		GOTERM_BP_FAT	GO:0019318~hexose metabolic process	18	0.0383859	ENSGALG00000011468, ENSGALG00000009704, ENSGALG00000013828, ENSGALG00000013789, ENSGALG00000014528, ENSGALG00000000703, ENSGALG00000015764, ENSGALG00000012135, ENSGALG00000004112, ENSGALG00000002739, ENSGALG00000012613, ENSGALG00000027275, ENSGALG00000002896, ENSGALG00000010899, ENSGALG00000002022, ENSGALG00000006995, ENSGALG00000003579, ENSGALG00000012612
ENSGALG00000012073		GOTERM_BP_FAT	GO:0042446~hormone biosynthetic process	7	0.039549	ENSGALG00000016293, ENSGALG00000009095, ENSGALG00000001955, ENSGALG00000008121, ENSGALG00000008912, ENSGALG00000010625, ENSGALG00000000751
ENSGALG00000003473		GOTERM_BP_FAT	GO:0006793~phosphorus metabolic process	186	0.0398578	ENSGALG00000001021, ENSGALG00000004967, ENSGALG00000003979, ENSGALG00000003774, ENSGALG00000015023, ENSGALG00000028043, ENSGALG00000017019, ENSGALG00000017295, ENSGALG00000019384, ENSGALG00000014528, ENSGALG00000016457, ENSGALG00000002555, ENSGALG00000014933, ENSGALG00000002355, ENSGALG00000012363, ENSGALG00000013604, ENSGALG00000007565, ENSGALG00000006038, ENSGALG00000003428, ENSGALG00000011227,…
ENSGALG00000009279		GOTERM_BP_FAT	GO:0001508~action potential	11	0.0409314	ENSGALG00000008486, ENSGALG00000008591, ENSGALG00000003123, ENSGALG00000005801, ENSGALG00000009514, ENSGALG00000016500, ENSGALG00000004758, ENSGALG00000008198, ENSGALG00000010044, ENSGALG00000006060, ENSGALG00000002845
ENSGALG00000015286		GOTERM_BP_FAT	GO:0061035~regulation of cartilage development	11	0.0409314	ENSGALG00000011970, ENSGALG00000011298, ENSGALG00000005401, ENSGALG00000017295, ENSGALG00000003137, ENSGALG00000010770, ENSGALG00000003295, ENSGALG00000005410, ENSGALG00000012216, ENSGALG00000011630, ENSGALG00000009724
ENSGALG00000011214		GOTERM_BP_FAT	GO:1901654~response to ketone	11	0.0409314	ENSGALG00000000280, ENSGALG00000008382, ENSGALG00000014419, ENSGALG00000016369, ENSGALG00000016608, ENSGALG00000003473, ENSGALG00000006211, ENSGALG00000011680, ENSGALG00000028256, ENSGALG00000006038, ENSGALG00000017195
ENSGALG00000007381		GOTERM_BP_FAT	GO:0008037~cell recognition	11	0.0409314	ENSGALG00000004741, ENSGALG00000014910, ENSGALG00000015770, ENSGALG00000015396, ENSGALG00000015089, ENSGALG00000010156, ENSGALG00000002022, ENSGALG00000003018, ENSGALG00000008537, ENSGALG00000027572, ENSGALG00000002080
ENSGALG00000003015		GOTERM_BP_FAT	GO:0006468~protein phosphorylation	114	0.0409802	ENSGALG00000004967, ENSGALG00000001021, ENSGALG00000003774, ENSGALG00000003979, ENSGALG00000015023, ENSGALG00000028043, ENSGALG00000017019, ENSGALG00000019384, ENSGALG00000016457, ENSGALG00000002555, ENSGALG00000002355, ENSGALG00000012363, ENSGALG00000006038, ENSGALG00000026811, ENSGALG00000027768, ENSGALG00000027769, ENSGALG00000004958, ENSGALG00000006413, ENSGALG00000003620, ENSGALG00000002739,…
ENSGALG00000004591		GOTERM_BP_FAT	GO:0002768~immune response-regulating cell surface receptor signaling pathway	14	0.0409973	ENSGALG00000000424, ENSGALG00000016661, ENSGALG00000013218, ENSGALG00000026811, ENSGALG00000011241, ENSGALG00000006382, ENSGALG00000015441, ENSGALG00000000209, ENSGALG00000015899, ENSGALG00000014561, ENSGALG00000006751, ENSGALG00000001589, ENSGALG00000027572, ENSGALG00000001915
ENSGALG00000012873		GOTERM_BP_FAT	GO:0042472~inner ear morphogenesis	14	0.0409973	ENSGALG00000008747, ENSGALG00000016904, ENSGALG00000007129, ENSGALG00000015310, ENSGALG00000004741, ENSGALG00000009755, ENSGALG00000025748, ENSGALG00000008609, ENSGALG00000005180, ENSGALG00000005410, ENSGALG00000015208, ENSGALG00000003324, ENSGALG00000011630, ENSGALG00000004829
ENSGALG00000014798		GOTERM_BP_FAT	GO:0010977~negative regulation of neuron projection development	14	0.0409973	ENSGALG00000002294, ENSGALG00000010158, ENSGALG00000005553, ENSGALG00000005410, ENSGALG00000027639, ENSGALG00000006374, ENSGALG00000006563, ENSGALG00000004741, ENSGALG00000014419, ENSGALG00000013370, ENSGALG00000016171, ENSGALG00000006751, ENSGALG00000015042, ENSGALG00000014908
ENSGALG00000021685		GOTERM_BP_FAT	GO:0009100~glycoprotein metabolic process	33	0.0412007	ENSGALG00000005298, ENSGALG00000001862, ENSGALG00000010732, ENSGALG00000004657, ENSGALG00000008883, ENSGALG00000003295, ENSGALG00000009027, ENSGALG00000011264, ENSGALG00000006725, ENSGALG00000009046, ENSGALG00000011203, ENSGALG00000020939, ENSGALG00000013766, ENSGALG00000011518, ENSGALG00000027572, ENSGALG00000015081, ENSGALG00000004593, ENSGALG00000014808, ENSGALG00000022718, ENSGALG00000006071,…
ENSGALG00000011867		GOTERM_BP_FAT	GO:0001666~response to hypoxia	18	0.0419042	ENSGALG00000001021, ENSGALG00000010013, ENSGALG00000007233, ENSGALG00000014365, ENSGALG00000026890, ENSGALG00000003759, ENSGALG00000000751, ENSGALG00000011110, ENSGALG00000012357, ENSGALG00000012538, ENSGALG00000027943, ENSGALG00000005069, ENSGALG00000003473, ENSGALG00000005801, ENSGALG00000016216, ENSGALG00000006038, ENSGALG00000003109, ENSGALG00000012550
ENSGALG00000015323		GOTERM_BP_FAT	GO:0030595~leukocyte chemotaxis	17	0.0420606	ENSGALG00000009866, ENSGALG00000010820, ENSGALG00000013218, ENSGALG00000012238, ENSGALG00000004621, ENSGALG00000005410, ENSGALG00000002722, ENSGALG00000007511, ENSGALG00000002329, ENSGALG00000014419, ENSGALG00000028256, ENSGALG00000000951, ENSGALG00000016833, ENSGALG00000027572, ENSGALG00000006346, ENSGALG00000001915, ENSGALG00000012456
ENSGALG00000002294		GOTERM_BP_FAT	GO:0030335~positive regulation of cell migration	34	0.0422257	ENSGALG00000002294, ENSGALG00000013218, ENSGALG00000005295, ENSGALG00000007806, ENSGALG00000004064, ENSGALG00000002555, ENSGALG00000006563, ENSGALG00000013605, ENSGALG00000012363, ENSGALG00000013370, ENSGALG00000027785, ENSGALG00000001143, ENSGALG00000016171, ENSGALG00000011206, ENSGALG00000028256, ENSGALG00000006038, ENSGALG00000016833, ENSGALG00000027572, ENSGALG00000010818, ENSGALG00000006346,…
ENSGALG00000013051		GOTERM_BP_FAT	GO:0045926~negative regulation of growth	22	0.0429986	ENSGALG00000002294, ENSGALG00000005906, ENSGALG00000011468, ENSGALG00000028318, ENSGALG00000010811, ENSGALG00000017295, ENSGALG00000014631, ENSGALG00000005410, ENSGALG00000000785, ENSGALG00000004140, ENSGALG00000001826, ENSGALG00000006382, ENSGALG00000006563, ENSGALG00000012341, ENSGALG00000002896, ENSGALG00000015258, ENSGALG00000014419, ENSGALG00000013370, ENSGALG00000010986, ENSGALG00000016171,…
ENSGALG00000010697		GOTERM_BP_FAT	GO:0090092~regulation of transmembrane receptor protein serine/threonine kinase signaling pathway	22	0.0429986	ENSGALG00000001021, ENSGALG00000008747, ENSGALG00000026983, ENSGALG00000003891, ENSGALG00000014365, ENSGALG00000014631, ENSGALG00000005410, ENSGALG00000027639, ENSGALG00000012184, ENSGALG00000001229, ENSGALG00000007685, ENSGALG00000011264, ENSGALG00000016293, ENSGALG00000004722, ENSGALG00000002355, ENSGALG00000001774, ENSGALG00000025748, ENSGALG00000003473, ENSGALG00000006038, ENSGALG00000014908,…
ENSGALG00000013370		GOTERM_BP_FAT	GO:0070555~response to interleukin-1	10	0.0435076	ENSGALG00000002329, ENSGALG00000015899, ENSGALG00000028451, ENSGALG00000003473, ENSGALG00000003295, ENSGALG00000000785, ENSGALG00000028256, ENSGALG00000000951, ENSGALG00000016782, ENSGALG00000003759
ENSGALG00000006563		GOTERM_BP_FAT	GO:0030336~negative regulation of cell migration	20	0.0445291	ENSGALG00000011468, ENSGALG00000026983, ENSGALG00000002012, ENSGALG00000000874, ENSGALG00000010158, ENSGALG00000001494, ENSGALG00000011274, ENSGALG00000026890, ENSGALG00000006382, ENSGALG00000011264, ENSGALG00000014419, ENSGALG00000014783, ENSGALG00000006751, ENSGALG00000003473, ENSGALG00000015511, ENSGALG00000008378, ENSGALG00000026928, ENSGALG00000006995, ENSGALG00000005060, ENSGALG00000013902
ENSGALG00000013722		GOTERM_BP_FAT	GO:0050796~regulation of insulin secretion	13	0.0445578	ENSGALG00000016661, ENSGALG00000008883, ENSGALG00000011680, ENSGALG00000008490, ENSGALG00000016500, ENSGALG00000004064, ENSGALG00000011896, ENSGALG00000000280, ENSGALG00000008337, ENSGALG00000010899, ENSGALG00000003473, ENSGALG00000004758, ENSGALG00000027091
ENSGALG00000025972		GOTERM_BP_FAT	GO:0060348~bone development	19	0.0451537	ENSGALG00000011298, ENSGALG00000004593, ENSGALG00000017295, ENSGALG00000012216, ENSGALG00000003283, ENSGALG00000004893, ENSGALG00000001281, ENSGALG00000011264, ENSGALG00000001161, ENSGALG00000004490, ENSGALG00000017183, ENSGALG00000015896, ENSGALG00000011214, ENSGALG00000003137, ENSGALG00000014561, ENSGALG00000000569, ENSGALG00000017334, ENSGALG00000006222, ENSGALG00000009724
ENSGALG00000027380		GOTERM_BP_FAT	GO:0061138~morphogenesis of a branching epithelium	18	0.0456485	ENSGALG00000010013, ENSGALG00000004596, ENSGALG00000029090, ENSGALG00000026505, ENSGALG00000005410, ENSGALG00000008127, ENSGALG00000025929, ENSGALG00000011264, ENSGALG00000009948, ENSGALG00000014419, ENSGALG00000007462, ENSGALG00000003473, ENSGALG00000002022, ENSGALG00000017334, ENSGALG00000005714, ENSGALG00000005060, ENSGALG00000011630, ENSGALG00000009724
ENSGALG00000000866		GOTERM_BP_FAT	GO:0036293~response to decreased oxygen levels	18	0.0456485	ENSGALG00000001021, ENSGALG00000010013, ENSGALG00000007233, ENSGALG00000014365, ENSGALG00000026890, ENSGALG00000003759, ENSGALG00000000751, ENSGALG00000011110, ENSGALG00000012357, ENSGALG00000012538, ENSGALG00000027943, ENSGALG00000005069, ENSGALG00000003473, ENSGALG00000005801, ENSGALG00000016216, ENSGALG00000006038, ENSGALG00000003109, ENSGALG00000012550
ENSGALG00000010581		GOTERM_BP_FAT	GO:0050852~T cell receptor signaling pathway	9	0.045788	ENSGALG00000015441, ENSGALG00000015899, ENSGALG00000000209, ENSGALG00000026811, ENSGALG00000006751, ENSGALG00000014561, ENSGALG00000011241, ENSGALG00000027572, ENSGALG00000006382
ENSGALG00000004984		GOTERM_BP_FAT	GO:0001573~ganglioside metabolic process	6	0.0458328	ENSGALG00000010875, ENSGALG00000014933, ENSGALG00000005298, ENSGALG00000005063, ENSGALG00000001862, ENSGALG00000009027
ENSGALG00000004420		GOTERM_BP_FAT	GO:0071622~regulation of granulocyte chemotaxis	6	0.0458328	ENSGALG00000009866, ENSGALG00000013218, ENSGALG00000014419, ENSGALG00000028256, ENSGALG00000027572, ENSGALG00000012456
ENSGALG00000010713		GOTERM_BP_FAT	GO:0060351~cartilage development involved in endochondral bone morphogenesis	6	0.0458328	ENSGALG00000017183, ENSGALG00000011298, ENSGALG00000011214, ENSGALG00000017295, ENSGALG00000000569, ENSGALG00000003283
ENSGALG00000003932		GOTERM_BP_FAT	GO:0042445~hormone metabolic process	15	0.0459529	ENSGALG00000007129, ENSGALG00000026505, ENSGALG00000008121, ENSGALG00000015143, ENSGALG00000010625, ENSGALG00000000751, ENSGALG00000016293, ENSGALG00000001955, ENSGALG00000014944, ENSGALG00000009095, ENSGALG00000015057, ENSGALG00000005408, ENSGALG00000008912, ENSGALG00000007238, ENSGALG00000004270
ENSGALG00000000569		GOTERM_BP_FAT	GO:0051222~positive regulation of protein transport	31	0.0465727	ENSGALG00000003774, ENSGALG00000016661, ENSGALG00000002123, ENSGALG00000010158, ENSGALG00000005295, ENSGALG00000008883, ENSGALG00000008490, ENSGALG00000004064, ENSGALG00000010119, ENSGALG00000002355, ENSGALG00000012363, ENSGALG00000009262, ENSGALG00000004875, ENSGALG00000028256, ENSGALG00000011177, ENSGALG00000004758, ENSGALG00000027091, ENSGALG00000003428, ENSGALG00000009724, ENSGALG00000004593,…
ENSGALG00000011945		GOTERM_BP_FAT	GO:0090132~epithelium migration	24	0.0474093	ENSGALG00000002012, ENSGALG00000008827, ENSGALG00000027980, ENSGALG00000016428, ENSGALG00000005295, ENSGALG00000007806, ENSGALG00000005410, ENSGALG00000000785, ENSGALG00000012184, ENSGALG00000011274, ENSGALG00000026890, ENSGALG00000011110, ENSGALG00000003515, ENSGALG00000014419, ENSGALG00000001143, ENSGALG00000027785, ENSGALG00000016171, ENSGALG00000015511, ENSGALG00000003018, ENSGALG00000026928,…
ENSGALG00000011176		GOTERM_BP_FAT	GO:0007507~heart development	45	0.0475403	ENSGALG00000010013, ENSGALG00000001021, ENSGALG00000003979, ENSGALG00000000874, ENSGALG00000007042, ENSGALG00000001847, ENSGALG00000004064, ENSGALG00000013684, ENSGALG00000017235, ENSGALG00000026465, ENSGALG00000006725, ENSGALG00000012341, ENSGALG00000014751, ENSGALG00000017180, ENSGALG00000009318, ENSGALG00000008609, ENSGALG00000010589, ENSGALG00000006038, ENSGALG00000017334, ENSGALG00000014873,…
ENSGALG00000014244		GOTERM_BP_FAT	GO:1902743~regulation of lamellipodium organization	7	0.0478347	ENSGALG00000021572, ENSGALG00000013605, ENSGALG00000010158, ENSGALG00000014419, ENSGALG00000016428, ENSGALG00000004034, ENSGALG00000012456
ENSGALG00000006060		GOTERM_BP_FAT	GO:0007420~brain development	50	0.0478712	ENSGALG00000025774, ENSGALG00000020788, ENSGALG00000011369, ENSGALG00000006853, ENSGALG00000012594, ENSGALG00000012595, ENSGALG00000003424, ENSGALG00000001798, ENSGALG00000012363, ENSGALG00000004048, ENSGALG00000013604, ENSGALG00000004270, ENSGALG00000007129, ENSGALG00000016428, ENSGALG00000014365, ENSGALG00000011680, ENSGALG00000016500, ENSGALG00000008135, ENSGALG00000004829, ENSGALG00000010974,…
ENSGALG00000010943		GOTERM_BP_FAT	GO:0034097~response to cytokine	38	0.0480966	ENSGALG00000014716, ENSGALG00000009497, ENSGALG00000003295, ENSGALG00000004064, ENSGALG00000003759, ENSGALG00000001798, ENSGALG00000015899, ENSGALG00000010560, ENSGALG00000003446, ENSGALG00000015128, ENSGALG00000028451, ENSGALG00000003473, ENSGALG00000006211, ENSGALG00000026928, ENSGALG00000010589, ENSGALG00000028256, ENSGALG00000002963, ENSGALG00000004426, ENSGALG00000016782, ENSGALG00000027070,…
ENSGALG00000010770		GOTERM_BP_FAT	GO:0040017~positive regulation of locomotion	35	0.0481425	ENSGALG00000002294, ENSGALG00000013218, ENSGALG00000005295, ENSGALG00000007806, ENSGALG00000004064, ENSGALG00000002555, ENSGALG00000006563, ENSGALG00000013605, ENSGALG00000012363, ENSGALG00000013370, ENSGALG00000027785, ENSGALG00000001143, ENSGALG00000016171, ENSGALG00000011206, ENSGALG00000028256, ENSGALG00000006038, ENSGALG00000016833, ENSGALG00000027572, ENSGALG00000010818, ENSGALG00000006346,…
ENSGALG00000004766		GOTERM_BP_FAT	GO:0030258~lipid modification	20	0.0481496	ENSGALG00000013814, ENSGALG00000001557, ENSGALG00000010335, ENSGALG00000024271, ENSGALG00000001969, ENSGALG00000028928, ENSGALG00000015913, ENSGALG00000003340, ENSGALG00000014711, ENSGALG00000002739, ENSGALG00000003268, ENSGALG00000016567, ENSGALG00000014786, ENSGALG00000006995, ENSGALG00000007132, ENSGALG00000001589, ENSGALG00000027056, ENSGALG00000010818, ENSGALG00000003428, ENSGALG00000002583
ENSGALG00000002829		GOTERM_BP_FAT	GO:0032388~positive regulation of intracellular transport	23	0.0486084	ENSGALG00000002123, ENSGALG00000010158, ENSGALG00000004593, ENSGALG00000005295, ENSGALG00000008883, ENSGALG00000006413, ENSGALG00000007001, ENSGALG00000012023, ENSGALG00000010119, ENSGALG00000002355, ENSGALG00000012363, ENSGALG00000006598, ENSGALG00000009778, ENSGALG00000014786, ENSGALG00000004875, ENSGALG00000000852, ENSGALG00000028256, ENSGALG00000011177, ENSGALG00000004758, ENSGALG00000003109,…
ENSGALG00000003018		GOTERM_BP_FAT	GO:0030029~actin filament-based process	54	0.0487908	ENSGALG00000001329, ENSGALG00000021572, ENSGALG00000001494, ENSGALG00000010770, ENSGALG00000002845, ENSGALG00000001798, ENSGALG00000013605, ENSGALG00000003137, ENSGALG00000005842, ENSGALG00000001933, ENSGALG00000014978, ENSGALG00000003428, ENSGALG00000001076, ENSGALG00000008486, ENSGALG00000006915, ENSGALG00000005850, ENSGALG00000014013, ENSGALG00000011680, ENSGALG00000004034, ENSGALG00000016602,…
ENSGALG00000026871		GOTERM_BP_FAT	GO:0001763~morphogenesis of a branching structure	19	0.0489475	ENSGALG00000010013, ENSGALG00000004596, ENSGALG00000029090, ENSGALG00000026505, ENSGALG00000005410, ENSGALG00000008127, ENSGALG00000025929, ENSGALG00000011264, ENSGALG00000007161, ENSGALG00000009948, ENSGALG00000014419, ENSGALG00000007462, ENSGALG00000003473, ENSGALG00000002022, ENSGALG00000017334, ENSGALG00000005714, ENSGALG00000005060, ENSGALG00000011630, ENSGALG00000009724
ENSGALG00000014179		GOTERM_BP_FAT	GO:0050877~neurological system process	57	0.0492966	ENSGALG00000010793, ENSGALG00000011369, ENSGALG00000012594, ENSGALG00000012595, ENSGALG00000017254, ENSGALG00000006060, ENSGALG00000003424, ENSGALG00000014933, ENSGALG00000016904, ENSGALG00000001798, ENSGALG00000012363, ENSGALG00000005801, ENSGALG00000004852, ENSGALG00000006997, ENSGALG00000008811, ENSGALG00000007129, ENSGALG00000028031, ENSGALG00000007911, ENSGALG00000000314, ENSGALG00000026505,…
ENSGALG00000028573		GOTERM_BP_FAT	GO:0005996~monosaccharide metabolic process	18	0.0496251	ENSGALG00000011468, ENSGALG00000009704, ENSGALG00000013828, ENSGALG00000013789, ENSGALG00000014528, ENSGALG00000000703, ENSGALG00000015764, ENSGALG00000012135, ENSGALG00000004112, ENSGALG00000002739, ENSGALG00000012613, ENSGALG00000027275, ENSGALG00000002896, ENSGALG00000010899, ENSGALG00000002022, ENSGALG00000006995, ENSGALG00000003579, ENSGALG00000012612
ENSGALG00000012341
ENSGALG00000008135
ENSGALG00000003951
ENSGALG00000026809
ENSGALG00000028420
ENSGALG00000010457
ENSGALG00000010683
ENSGALG00000006217
ENSGALG00000028924
ENSGALG00000003406
ENSGALG00000002626
ENSGALG00000017411
ENSGALG00000027943
ENSGALG00000015851
ENSGALG00000015926
ENSGALG00000012006
ENSGALG00000014829
ENSGALG00000011473
ENSGALG00000010077
ENSGALG00000002157
ENSGALG00000013990
ENSGALG00000002813
ENSGALG00000016232
ENSGALG00000008620
ENSGALG00000016775
ENSGALG00000009312
ENSGALG00000008806
ENSGALG00000001666
ENSGALG00000003759
ENSGALG00000015208
ENSGALG00000011019
ENSGALG00000015519
ENSGALG00000015511
ENSGALG00000008217
ENSGALG00000027533
ENSGALG00000006988
ENSGALG00000006960
ENSGALG00000007272
ENSGALG00000028709
ENSGALG00000007292
ENSGALG00000007155
ENSGALG00000015899
ENSGALG00000010806
ENSGALG00000008457
ENSGALG00000016074
ENSGALG00000004275
ENSGALG00000014675
ENSGALG00000001233
ENSGALG00000001943
ENSGALG00000002564
ENSGALG00000021079
ENSGALG00000027639
ENSGALG00000004728
ENSGALG00000011241
ENSGALG00000015028
ENSGALG00000011291
ENSGALG00000014433
ENSGALG00000002555
ENSGALG00000016545
ENSGALG00000026505
ENSGALG00000017000
ENSGALG00000002355
ENSGALG00000014365
ENSGALG00000017099
ENSGALG00000010435
ENSGALG00000015598
ENSGALG00000002525
ENSGALG00000012542
ENSGALG00000011298
ENSGALG00000005629
ENSGALG00000002184
ENSGALG00000012456
ENSGALG00000005021
ENSGALG00000027609
ENSGALG00000014726
ENSGALG00000017248
ENSGALG00000003899
ENSGALG00000003227
ENSGALG00000003129
ENSGALG00000004298
ENSGALG00000017621
ENSGALG00000006853
ENSGALG00000012365
ENSGALG00000008508
ENSGALG00000029102
ENSGALG00000012814
ENSGALG00000005150
ENSGALG00000003261
ENSGALG00000008961
ENSGALG00000004048
ENSGALG00000013902
ENSGALG00000014783
ENSGALG00000006382
ENSGALG00000014561
ENSGALG00000006368
ENSGALG00000008609
ENSGALG00000017295
ENSGALG00000015702
ENSGALG00000006294
ENSGALG00000015180
ENSGALG00000007694
ENSGALG00000015847
ENSGALG00000017244
ENSGALG00000003324
ENSGALG00000027977
ENSGALG00000021539
ENSGALG00000008741
ENSGALG00000007785
ENSGALG00000006547
ENSGALG00000000209
ENSGALG00000003446
ENSGALG00000001270
ENSGALG00000011889
ENSGALG00000008060
ENSGALG00000007332
ENSGALG00000009556
ENSGALG00000004621
ENSGALG00000016449
ENSGALG00000023723
ENSGALG00000010950
ENSGALG00000007565
ENSGALG00000027275
ENSGALG00000009435
ENSGALG00000004571
ENSGALG00000009537
ENSGALG00000011266
ENSGALG00000001605
ENSGALG00000009805
ENSGALG00000002201
ENSGALG00000001246
ENSGALG00000010818
ENSGALG00000010582
ENSGALG00000026262
ENSGALG00000006473
ENSGALG00000007956
ENSGALG00000023881
ENSGALG00000001969
ENSGALG00000003268
ENSGALG00000014711
ENSGALG00000008386
ENSGALG00000015090
ENSGALG00000023395
ENSGALG00000004474
ENSGALG00000009431
ENSGALG00000002169
ENSGALG00000013134
ENSGALG00000029058
ENSGALG00000014845
ENSGALG00000008113
ENSGALG00000003750
ENSGALG00000028043
ENSGALG00000005805
ENSGALG00000004792
ENSGALG00000011149
ENSGALG00000012281
ENSGALG00000000771
ENSGALG00000005714
ENSGALG00000006034
ENSGALG00000023806
ENSGALG00000026884
ENSGALG00000003109
ENSGALG00000014786
ENSGALG00000002583
ENSGALG00000013117
ENSGALG00000026294
ENSGALG00000009015
ENSGALG00000002963
ENSGALG00000000560
ENSGALG00000004565
ENSGALG00000001281
ENSGALG00000004801
ENSGALG00000009372
ENSGALG00000017195
ENSGALG00000017304
ENSGALG00000022030
ENSGALG00000019866
ENSGALG00000003561
ENSGALG00000004875
ENSGALG00000012124
ENSGALG00000003515
ENSGALG00000009530
ENSGALG00000002854
ENSGALG00000013414
ENSGALG00000008885
ENSGALG00000008700
ENSGALG00000013878
ENSGALG00000007238
ENSGALG00000015164
ENSGALG00000011013
ENSGALG00000015250
ENSGALG00000015333
ENSGALG00000016908
ENSGALG00000002744
ENSGALG00000009719
ENSGALG00000016872
ENSGALG00000014203
ENSGALG00000012077
ENSGALG00000007365
ENSGALG00000016675
ENSGALG00000008077
ENSGALG00000009315
ENSGALG00000002779
ENSGALG00000007886
ENSGALG00000008947
ENSGALG00000021658
ENSGALG00000011560
ENSGALG00000014450
ENSGALG00000006937
ENSGALG00000007233
ENSGALG00000014490
ENSGALG00000026902
ENSGALG00000026426
ENSGALG00000002123
ENSGALG00000028934
ENSGALG00000012059
ENSGALG00000007758
ENSGALG00000004589
ENSGALG00000027184
ENSGALG00000002515
ENSGALG00000000812
ENSGALG00000004793
ENSGALG00000013529
ENSGALG00000004042
ENSGALG00000011834
ENSGALG00000013967
ENSGALG00000028940
ENSGALG00000000680
ENSGALG00000012594
ENSGALG00000003677
ENSGALG00000001896
ENSGALG00000015444
ENSGALG00000006402
ENSGALG00000028813
ENSGALG00000018942
ENSGALG00000002327
ENSGALG00000009514
ENSGALG00000008914
ENSGALG00000012538
ENSGALG00000027907
ENSGALG00000016287
ENSGALG00000010566
ENSGALG00000010237
ENSGALG00000029022
ENSGALG00000016774
ENSGALG00000017235
ENSGALG00000016261
ENSGALG00000027946
ENSGALG00000028251
ENSGALG00000007827
ENSGALG00000002932
ENSGALG00000007305
ENSGALG00000005553
ENSGALG00000005774
ENSGALG00000001494
ENSGALG00000003761
ENSGALG00000014861
ENSGALG00000010982
ENSGALG00000028506
ENSGALG00000016543
ENSGALG00000000921
ENSGALG00000015346
ENSGALG00000005441
ENSGALG00000011937
ENSGALG00000003396
ENSGALG00000000644
ENSGALG00000011872
ENSGALG00000004071
ENSGALG00000001774
ENSGALG00000003979
ENSGALG00000001118
ENSGALG00000001586
ENSGALG00000000314
ENSGALG00000003309
ENSGALG00000015918
ENSGALG00000000874
ENSGALG00000016216
ENSGALG00000018361
ENSGALG00000021719
ENSGALG00000018364
ENSGALG00000018366
ENSGALG00000018378
ENSGALG00000018382
ENSGALG00000002066
ENSGALG00000007705
ENSGALG00000005713
ENSGALG00000012177
ENSGALG00000012520
ENSGALG00000001189
ENSGALG00000005472
ENSGALG00000008285
ENSGALG00000008313
ENSGALG00000027980
ENSGALG00000002084
ENSGALG00000011900
ENSGALG00000001359
ENSGALG00000011529
ENSGALG00000017072
ENSGALG00000001021
ENSGALG00000002078
ENSGALG00000001571
ENSGALG00000012704
ENSGALG00000028575
ENSGALG00000001183
ENSGALG00000004905
ENSGALG00000016462
ENSGALG00000007661
ENSGALG00000008555
ENSGALG00000015688
ENSGALG00000016697
ENSGALG00000001709
ENSGALG00000017086
ENSGALG00000013615
ENSGALG00000002467
ENSGALG00000004612
ENSGALG00000013480
ENSGALG00000012412
ENSGALG00000000304
ENSGALG00000028451
ENSGALG00000003103
ENSGALG00000002722
ENSGALG00000020513
ENSGALG00000005632
ENSGALG00000027579
ENSGALG00000016405
ENSGALG00000015438
ENSGALG00000012487
ENSGALG00000013794
ENSGALG00000008398
ENSGALG00000002740
ENSGALG00000028536
ENSGALG00000001558
ENSGALG00000001352
ENSGALG00000013149
ENSGALG00000006659
ENSGALG00000009212
ENSGALG00000002012
ENSGALG00000019060
ENSGALG00000002461
ENSGALG00000015896
ENSGALG00000017183
ENSGALG00000005968
ENSGALG00000004530
ENSGALG00000004039
ENSGALG00000023653
ENSGALG00000009803
ENSGALG00000013098
ENSGALG00000007616
ENSGALG00000010454
ENSGALG00000001740
ENSGALG00000000695
ENSGALG00000000795
ENSGALG00000009667
ENSGALG00000027326
ENSGALG00000027056
ENSGALG00000028354
ENSGALG00000008111
ENSGALG00000010794
ENSGALG00000009799
ENSGALG00000004851
ENSGALG00000008238
ENSGALG00000009437
ENSGALG00000008548
ENSGALG00000006981
ENSGALG00000010017
ENSGALG00000002529
ENSGALG00000008785
ENSGALG00000003293
ENSGALG00000012681
ENSGALG00000016890
ENSGALG00000002479
ENSGALG00000003499
ENSGALG00000012886
ENSGALG00000027140
ENSGALG00000015215
ENSGALG00000008692
ENSGALG00000008430
ENSGALG00000004967
ENSGALG00000019384
ENSGALG00000001501
ENSGALG00000013892
ENSGALG00000028457
ENSGALG00000014718
ENSGALG00000004370
ENSGALG00000027721
ENSGALG00000016224
ENSGALG00000012308
ENSGALG00000001038
ENSGALG00000008353
ENSGALG00000007431
ENSGALG00000026258
ENSGALG00000014980
ENSGALG00000005643
ENSGALG00000004414
ENSGALG00000007161
ENSGALG00000002631
ENSGALG00000028023
ENSGALG00000016244
ENSGALG00000014972
ENSGALG00000003443
ENSGALG00000011314
ENSGALG00000000818
ENSGALG00000013634
ENSGALG00000027495
ENSGALG00000013605
ENSGALG00000012407
ENSGALG00000009755
ENSGALG00000013254
ENSGALG00000016768
ENSGALG00000015301
ENSGALG00000003424
ENSGALG00000012067
ENSGALG00000006400
ENSGALG00000027442
ENSGALG00000003217
ENSGALG00000006378
ENSGALG00000001076
ENSGALG00000016212
ENSGALG00000011369
ENSGALG00000004437
ENSGALG00000017036
ENSGALG00000009095
ENSGALG00000010811
ENSGALG00000012173
ENSGALG00000003213
ENSGALG00000004284
ENSGALG00000023828
ENSGALG00000028928
ENSGALG00000004046
ENSGALG00000008918
ENSGALG00000008572
ENSGALG00000016829
ENSGALG00000015056
ENSGALG00000000983
ENSGALG00000012011
ENSGALG00000012418
ENSGALG00000023855
ENSGALG00000008167
ENSGALG00000016368
ENSGALG00000016388
ENSGALG00000006776
ENSGALG00000008536
ENSGALG00000026928
ENSGALG00000000177
ENSGALG00000003939
ENSGALG00000011206
ENSGALG00000006259
ENSGALG00000010664
ENSGALG00000007098
ENSGALG00000014808
ENSGALG00000028130
ENSGALG00000003539
ENSGALG00000007766
ENSGALG00000009230
ENSGALG00000011270
ENSGALG00000012685
ENSGALG00000002618
ENSGALG00000017268
ENSGALG00000015932
ENSGALG00000016246
ENSGALG00000010044
ENSGALG00000025818
ENSGALG00000002132
ENSGALG00000027043
ENSGALG00000007980
ENSGALG00000000400
ENSGALG00000022800
ENSGALG00000004758
ENSGALG00000000442
ENSGALG00000022887
ENSGALG00000005035
ENSGALG00000010158
ENSGALG00000006337
ENSGALG00000006346
ENSGALG00000028590
ENSGALG00000010322
ENSGALG00000012702
ENSGALG00000015746
ENSGALG00000009068
ENSGALG00000004107
ENSGALG00000006833
ENSGALG00000010875
ENSGALG00000007511
ENSGALG00000012238
ENSGALG00000008747
ENSGALG00000014903
ENSGALG00000014891
ENSGALG00000009042
ENSGALG00000029151
ENSGALG00000023738
ENSGALG00000014978
ENSGALG00000007909
ENSGALG00000017018
ENSGALG00000002739
ENSGALG00000001589
ENSGALG00000016752
ENSGALG00000005693
ENSGALG00000013814
ENSGALG00000027876
ENSGALG00000000081
ENSGALG00000011212
ENSGALG00000008888
ENSGALG00000016782
ENSGALG00000016783
ENSGALG00000029177
ENSGALG00000028970
ENSGALG00000005848
ENSGALG00000010369
ENSGALG00000011468
ENSGALG00000028931
ENSGALG00000011469
ENSGALG00000007438
ENSGALG00000009318
ENSGALG00000002832
ENSGALG00000012583
ENSGALG00000008818
ENSGALG00000010708
ENSGALG00000000785
ENSGALG00000004562
ENSGALG00000015879
ENSGALG00000009546
ENSGALG00000015895
ENSGALG00000014742
ENSGALG00000002581
ENSGALG00000001031
ENSGALG00000002187
ENSGALG00000012860
ENSGALG00000006071
ENSGALG00000007193
ENSGALG00000011203
ENSGALG00000010769
ENSGALG00000027513
ENSGALG00000023419
ENSGALG00000026586
ENSGALG00000029090
ENSGALG00000028726
ENSGALG00000027903
ENSGALG00000013455
ENSGALG00000025774
ENSGALG00000026989
ENSGALG00000007638
ENSGALG00000012550
ENSGALG00000003059
ENSGALG00000009948
ENSGALG00000010136
ENSGALG00000014933
ENSGALG00000001220
ENSGALG00000004638
ENSGALG00000005069
ENSGALG00000006138
ENSGALG00000009778
ENSGALG00000008050
ENSGALG00000017362
ENSGALG00000005398
ENSGALG00000011566
ENSGALG00000017173
ENSGALG00000010315
ENSGALG00000006344
ENSGALG00000016324
ENSGALG00000001446
ENSGALG00000010974
ENSGALG00000008312
ENSGALG00000016828
ENSGALG00000002840
ENSGALG00000026241
ENSGALG00000007278
ENSGALG00000001879
ENSGALG00000017178
ENSGALG00000009405
ENSGALG00000009724
ENSGALG00000014935
ENSGALG00000010633
ENSGALG00000026823
ENSGALG00000028204
ENSGALG00000001797
ENSGALG00000021362
ENSGALG00000010595
ENSGALG00000027091
ENSGALG00000013803
ENSGALG00000004064
ENSGALG00000006080
ENSGALG00000006087
ENSGALG00000029153
ENSGALG00000014436
ENSGALG00000021529
ENSGALG00000014716
ENSGALG00000009856
ENSGALG00000026333
ENSGALG00000010986
ENSGALG00000008382
ENSGALG00000013626
ENSGALG00000027534
ENSGALG00000003678
ENSGALG00000009911
ENSGALG00000019017
ENSGALG00000027483
ENSGALG00000010127
ENSGALG00000010180
ENSGALG00000010721
ENSGALG00000011630
ENSGALG00000015053
ENSGALG00000011328
ENSGALG00000011968
ENSGALG00000005541
ENSGALG00000014873
ENSGALG00000001062
ENSGALG00000006501
ENSGALG00000013760
ENSGALG00000015954
ENSGALG00000017331
ENSGALG00000005842
ENSGALG00000014944
ENSGALG00000028400
ENSGALG00000003340
ENSGALG00000000368
ENSGALG00000005694
ENSGALG00000015089
ENSGALG00000010732
ENSGALG00000012544
ENSGALG00000011235
ENSGALG00000013828
ENSGALG00000013789
ENSGALG00000001282
ENSGALG00000008408
ENSGALG00000010899
ENSGALG00000022718
ENSGALG00000004112
ENSGALG00000003591
ENSGALG00000014908
ENSGALG00000003447
ENSGALG00000005418
ENSGALG00000012530
ENSGALG00000017234
ENSGALG00000020251
ENSGALG00000017002
ENSGALG00000005850
ENSGALG00000028979
ENSGALG00000001531
ENSGALG00000026830
ENSGALG00000003316
ENSGALG00000010775
ENSGALG00000010326
ENSGALG00000010589
ENSGALG00000001161
ENSGALG00000016500
ENSGALG00000025764
ENSGALG00000007172
ENSGALG00000008306
ENSGALG00000015725
ENSGALG00000025748
ENSGALG00000007806
ENSGALG00000016866
ENSGALG00000011342
ENSGALG00000009262
ENSGALG00000008340
ENSGALG00000008827
ENSGALG00000002622
ENSGALG00000008753
ENSGALG00000016369
ENSGALG00000016359
ENSGALG00000004657
ENSGALG00000001682
ENSGALG00000012612
ENSGALG00000012613
ENSGALG00000000327
ENSGALG00000014233
ENSGALG00000003636
ENSGALG00000002179
ENSGALG00000016459
ENSGALG00000016299
ENSGALG00000004490
ENSGALG00000002437
ENSGALG00000008005
ENSGALG00000014453
ENSGALG00000026367
ENSGALG00000014961
ENSGALG00000004564
ENSGALG00000019361
ENSGALG00000009033
ENSGALG00000028710
ENSGALG00000010046
ENSGALG00000020329
ENSGALG00000016364
ENSGALG00000013503
ENSGALG00000006086
ENSGALG00000013876
ENSGALG00000023776
ENSGALG00000015424
ENSGALG00000011898
ENSGALG00000003137
ENSGALG00000016171
ENSGALG00000015764
ENSGALG00000016833
ENSGALG00000015207
ENSGALG00000012802
ENSGALG00000003068
ENSGALG00000006153
ENSGALG00000001702
ENSGALG00000015029
ENSGALG00000015037
ENSGALG00000022440
ENSGALG00000001143
ENSGALG00000008992
ENSGALG00000010365
ENSGALG00000027707
ENSGALG00000016991
ENSGALG00000016058
ENSGALG00000005419
ENSGALG00000016964
ENSGALG00000013091
ENSGALG00000006019
ENSGALG00000016567
ENSGALG00000008537
ENSGALG00000004741
ENSGALG00000011680
ENSGALG00000012069
ENSGALG00000014770
ENSGALG00000001329
ENSGALG00000023142
ENSGALG00000010645
ENSGALG00000016428
ENSGALG00000002896
ENSGALG00000014528
ENSGALG00000005060
ENSGALG00000017205
ENSGALG00000025740
ENSGALG00000009302
ENSGALG00000008139
ENSGALG00000012093
ENSGALG00000027699
ENSGALG00000010560
ENSGALG00000028517
ENSGALG00000008906
ENSGALG00000012363
ENSGALG00000000280
ENSGALG00000016221
ENSGALG00000005024
ENSGALG00000027028
ENSGALG00000006982
ENSGALG00000016131
ENSGALG00000010013
ENSGALG00000004481
ENSGALG00000024271
ENSGALG00000029054
ENSGALG00000010461
ENSGALG00000003699
ENSGALG00000006597
ENSGALG00000008731
ENSGALG00000016105
ENSGALG00000005402
ENSGALG00000017180
ENSGALG00000029003
ENSGALG00000021017
ENSGALG00000013766
ENSGALG00000001065
ENSGALG00000004916
ENSGALG00000016591
ENSGALG00000012761
ENSGALG00000007582
ENSGALG00000016076
ENSGALG00000006314
ENSGALG00000011110
ENSGALG00000009352
ENSGALG00000007786
ENSGALG00000026250
ENSGALG00000026463
ENSGALG00000016883
ENSGALG00000010156
ENSGALG00000009480
ENSGALG00000002080
ENSGALG00000005030
ENSGALG00000004852
ENSGALG00000002958
ENSGALG00000001996
ENSGALG00000011041
ENSGALG00000002769
ENSGALG00000017317
ENSGALG00000003170
ENSGALG00000012232
ENSGALG00000017254
ENSGALG00000027999
ENSGALG00000016681
ENSGALG00000017020
ENSGALG00000022134
ENSGALG00000027369
ENSGALG00000010997
ENSGALG00000016413
ENSGALG00000013772
ENSGALG00000015083
ENSGALG00000000154
ENSGALG00000012857
ENSGALG00000002615
ENSGALG00000015913
ENSGALG00000014713
ENSGALG00000006350
ENSGALG00000015057
ENSGALG00000003264
ENSGALG00000011274
ENSGALG00000017334
ENSGALG00000015258
ENSGALG00000003921
ENSGALG00000002992
ENSGALG00000013002
ENSGALG00000012023
ENSGALG00000010055
ENSGALG00000015774
ENSGALG00000012545
ENSGALG00000012454
ENSGALG00000007149
ENSGALG00000007093
ENSGALG00000018360
ENSGALG00000004128
ENSGALG00000027908
ENSGALG00000002470
ENSGALG00000025822
ENSGALG00000008121
ENSGALG00000026172
ENSGALG00000013708
ENSGALG00000005239
ENSGALG00000012357
ENSGALG00000007462
ENSGALG00000012610
ENSGALG00000006876
ENSGALG00000011294
ENSGALG00000002845
ENSGALG00000027853
ENSGALG00000003579
ENSGALG00000005710
ENSGALG00000027768
ENSGALG00000008780
ENSGALG00000014410
ENSGALG00000028520
ENSGALG00000016341
ENSGALG00000005725
ENSGALG00000017135
ENSGALG00000004035
ENSGALG00000022137
ENSGALG00000015042
ENSGALG00000005692
ENSGALG00000015661
ENSGALG00000007082
ENSGALG00000028605
ENSGALG00000026022
ENSGALG00000026184
ENSGALG00000028812
ENSGALG00000008393
ENSGALG00000015597
ENSGALG00000009693
ENSGALG00000000507
ENSGALG00000011613
ENSGALG00000009002
ENSGALG00000006912
ENSGALG00000018367
ENSGALG00000009134
ENSGALG00000001933
ENSGALG00000014144
ENSGALG00000017348
ENSGALG00000005000
ENSGALG00000003283
ENSGALG00000008931
ENSGALG00000014910
ENSGALG00000027390
ENSGALG00000002298
ENSGALG00000003923
ENSGALG00000006126
ENSGALG00000008141
ENSGALG00000002552
ENSGALG00000010521
ENSGALG00000006864
ENSGALG00000009641
ENSGALG00000026836
ENSGALG00000005180
ENSGALG00000028866
ENSGALG00000003123
ENSGALG00000009523
ENSGALG00000022704
ENSGALG00000016749
ENSGALG00000010924
ENSGALG00000000424
ENSGALG00000016875
ENSGALG00000014853
ENSGALG00000005310
ENSGALG00000016917
ENSGALG00000006507
ENSGALG00000027769
ENSGALG00000015602
ENSGALG00000002022
ENSGALG00000029107
ENSGALG00000007358
ENSGALG00000026899
ENSGALG00000026437
ENSGALG00000009704
ENSGALG00000006204
ENSGALG00000016769
ENSGALG00000002707
ENSGALG00000005801
ENSGALG00000008365
ENSGALG00000026983
ENSGALG00000015720
ENSGALG00000007911
ENSGALG00000006830
ENSGALG00000010820
ENSGALG00000012044
ENSGALG00000011970
ENSGALG00000004294
ENSGALG00000009046
ENSGALG00000001288
ENSGALG00000008392
ENSGALG00000014648
ENSGALG00000015283
ENSGALG00000011177
ENSGALG00000000978
ENSGALG00000006413
ENSGALG00000011227
ENSGALG00000028318
ENSGALG00000010119
ENSGALG00000015051
ENSGALG00000025992
ENSGALG00000005102
ENSGALG00000012942
ENSGALG00000015947
ENSGALG00000005278
ENSGALG00000004274
ENSGALG00000004934
ENSGALG00000017274
ENSGALG00000027133
ENSGALG00000015474
ENSGALG00000002383
ENSGALG00000001177
ENSGALG00000021688
ENSGALG00000007713
ENSGALG00000015032
ENSGALG00000015441
ENSGALG00000015396
ENSGALG00000027572
ENSGALG00000004399
ENSGALG00000011457
ENSGALG00000001718
ENSGALG00000000951
ENSGALG00000028256
ENSGALG00000002329
ENSGALG00000022974
ENSGALG00000003146
ENSGALG00000013489
ENSGALG00000007042
ENSGALG00000026215
ENSGALG00000020788
ENSGALG00000027785
ENSGALG00000023146
ENSGALG00000014471
ENSGALG00000014407
ENSGALG00000001889
ENSGALG00000004034
ENSGALG00000000750
ENSGALG00000009360
ENSGALG00000022001
ENSGALG00000001617
ENSGALG00000009866
ENSGALG00000008270
ENSGALG00000007268
ENSGALG00000015499
ENSGALG00000014582
ENSGALG00000016524
ENSGALG00000008591
ENSGALG00000029021
ENSGALG00000008486
ENSGALG00000013022
ENSGALG00000002993
ENSGALG00000015989
ENSGALG00000024004
ENSGALG00000014835
ENSGALG00000013628
ENSGALG00000015812
ENSGALG00000022991
ENSGALG00000026646
ENSGALG00000002347
ENSGALG00000002240
ENSGALG00000013218
ENSGALG00000011518
ENSGALG00000000551
ENSGALG00000012293
ENSGALG00000006203
ENSGALG00000007771
ENSGALG00000028065
ENSGALG00000014515
ENSGALG00000008080
ENSGALG00000028031
ENSGALG00000009219
ENSGALG00000020716
ENSGALG00000002353
ENSGALG00000026600
ENSGALG00000002116
ENSGALG00000001716
ENSGALG00000028580
ENSGALG00000027805
ENSGALG00000002056
ENSGALG00000008219
ENSGALG00000004745
ENSGALG00000002878
ENSGALG00000011159
ENSGALG00000017155
ENSGALG00000003183
ENSGALG00000007491
ENSGALG00000004958
ENSGALG00000008861
ENSGALG00000001328
ENSGALG00000004448
ENSGALG00000006997
ENSGALG00000028145
ENSGALG00000005772
ENSGALG00000006041
ENSGALG00000012216
ENSGALG00000012184
ENSGALG00000016293
ENSGALG00000014537
ENSGALG00000016661
ENSGALG00000024285
ENSGALG00000001847
ENSGALG00000012163
ENSGALG00000005408
ENSGALG00000007685
ENSGALG00000006211
ENSGALG00000015866
ENSGALG00000009478
ENSGALG00000005295
ENSGALG00000001798
ENSGALG00000009816
ENSGALG00000006915
ENSGALG00000005175
ENSGALG00000028803
ENSGALG00000003614
ENSGALG00000009497
ENSGALG00000014117
ENSGALG00000001153
ENSGALG00000016034
ENSGALG00000007912
ENSGALG00000002702
ENSGALG00000014236
ENSGALG00000007902
ENSGALG00000013036
ENSGALG00000015868
ENSGALG00000008836
ENSGALG00000018368
ENSGALG00000004829
ENSGALG00000008593
ENSGALG00000003774
ENSGALG00000006623
ENSGALG00000014192
ENSGALG00000014554
ENSGALG00000012339
ENSGALG00000004234
ENSGALG00000027714
ENSGALG00000012135
ENSGALG00000007038
ENSGALG00000004722
ENSGALG00000023396
ENSGALG00000009748
ENSGALG00000002558
ENSGALG00000011250
ENSGALG00000023607
ENSGALG00000016563
ENSGALG00000005537
ENSGALG00000026364
ENSGALG00000008133
ENSGALG00000014672
ENSGALG00000004193
ENSGALG00000000751
ENSGALG00000007417
ENSGALG00000014911
ENSGALG00000002193
ENSGALG00000001255
ENSGALG00000016602
ENSGALG00000003550
ENSGALG00000000132
ENSGALG00000017150
ENSGALG00000014013
ENSGALG00000009731
ENSGALG00000014343
ENSGALG00000004596
ENSGALG00000015128
ENSGALG00000015770
ENSGALG00000006995
ENSGALG00000001250
ENSGALG00000007579
ENSGALG00000003659
ENSGALG00000020876
ENSGALG00000012097
ENSGALG00000016360
ENSGALG00000010892
ENSGALG00000000098
ENSGALG00000011513
ENSGALG00000002723
ENSGALG00000014945
ENSGALG00000028250
ENSGALG00000006222
ENSGALG00000014958
ENSGALG00000000927
ENSGALG00000004290
ENSGALG00000026890
ENSGALG00000003196
ENSGALG00000014378
ENSGALG00000005147
ENSGALG00000026860
ENSGALG00000012938
ENSGALG00000003107
ENSGALG00000012074
ENSGALG00000008229
ENSGALG00000007129
ENSGALG00000004270
ENSGALG00000003620
ENSGALG00000003466
ENSGALG00000006840
ENSGALG00000023073
ENSGALG00000013780
ENSGALG00000013402
ENSGALG00000011656
ENSGALG00000012595
ENSGALG00000016206
ENSGALG00000006819
ENSGALG00000010716
ENSGALG00000028363
ENSGALG00000016767
ENSGALG00000026047
ENSGALG00000015473
ENSGALG00000014185
ENSGALG00000008542
ENSGALG00000016608
ENSGALG00000024298
ENSGALG00000006104
ENSGALG00000020554
ENSGALG00000007392
ENSGALG00000014751
ENSGALG00000015795
ENSGALG00000000151
ENSGALG00000005347
ENSGALG00000007069
ENSGALG00000001407
ENSGALG00000003028
ENSGALG00000003295
ENSGALG00000001544
ENSGALG00000016038
ENSGALG00000003744
ENSGALG00000014631
ENSGALG00000003362
ENSGALG00000010628
ENSGALG00000003286
ENSGALG00000007132
ENSGALG00000015081
ENSGALG00000007040
ENSGALG00000006725
ENSGALG00000001557
ENSGALG00000011609
ENSGALG00000009048
ENSGALG00000015307
ENSGALG00000014938
ENSGALG00000028550
ENSGALG00000020342
ENSGALG00000016164
ENSGALG00000008480
ENSGALG00000013244
ENSGALG00000007522
ENSGALG00000003736
ENSGALG00000008912
ENSGALG00000004333
ENSGALG00000001967
ENSGALG00000001226
ENSGALG00000007334
ENSGALG00000008953
ENSGALG00000001955
ENSGALG00000012624
ENSGALG00000019254
ENSGALG00000008856
ENSGALG00000006592
ENSGALG00000021405
ENSGALG00000026422
ENSGALG00000026204
ENSGALG00000019568
ENSGALG00000001483
ENSGALG00000019757
ENSGALG00000021882
ENSGALG00000028057
ENSGALG00000008157
ENSGALG00000001629
ENSGALG00000028769
ENSGALG00000007210
ENSGALG00000023699
ENSGALG00000021479
ENSGALG00000009216
ENSGALG00000026782
ENSGALG00000012564
ENSGALG00000028753
ENSGALG00000020929
ENSGALG00000021812
ENSGALG00000021835
ENSGALG00000006746
ENSGALG00000010272
ENSGALG00000012463
ENSGALG00000023793
ENSGALG00000027178
ENSGALG00000022694
ENSGALG00000019198
ENSGALG00000026403
ENSGALG00000023068
ENSGALG00000023813
ENSGALG00000027210
ENSGALG00000028485
ENSGALG00000008628
ENSGALG00000026742
ENSGALG00000022629
ENSGALG00000016499
ENSGALG00000007123
ENSGALG00000014551
ENSGALG00000028685
ENSGALG00000028533
ENSGALG00000002574
ENSGALG00000000819
ENSGALG00000025768
ENSGALG00000016441
ENSGALG00000005960
ENSGALG00000021106
ENSGALG00000027473
ENSGALG00000028428
ENSGALG00000018803
ENSGALG00000006003
ENSGALG00000022080
ENSGALG00000028182
ENSGALG00000028690
ENSGALG00000028480
ENSGALG00000006093
ENSGALG00000001591
ENSGALG00000020995
ENSGALG00000011516
ENSGALG00000019412
ENSGALG00000028391
ENSGALG00000027154
ENSGALG00000028584
ENSGALG00000005601
ENSGALG00000026002
ENSGALG00000026142
ENSGALG00000011926
ENSGALG00000023909
ENSGALG00000023709
ENSGALG00000024020
ENSGALG00000019284
ENSGALG00000009485
ENSGALG00000009063
ENSGALG00000016570
ENSGALG00000024248
ENSGALG00000015701
ENSGALG00000004127
ENSGALG00000001242
ENSGALG00000021472
ENSGALG00000019283
ENSGALG00000009552
ENSGALG00000026032
ENSGALG00000005427
ENSGALG00000015928
ENSGALG00000021395
ENSGALG00000001813
ENSGALG00000013992
ENSGALG00000010250
ENSGALG00000002326
ENSGALG00000008784
ENSGALG00000028903
ENSGALG00000006176
ENSGALG00000028863
ENSGALG00000019061
ENSGALG00000005861
ENSGALG00000006384
ENSGALG00000020884
ENSGALG00000027182
ENSGALG00000000984
ENSGALG00000004725
ENSGALG00000024340
ENSGALG00000005814
ENSGALG00000005969
ENSGALG00000026353
ENSGALG00000021325
ENSGALG00000028551
ENSGALG00000026697
ENSGALG00000026510
ENSGALG00000005747
ENSGALG00000007740
ENSGALG00000001536
ENSGALG00000026580
ENSGALG00000028038
ENSGALG00000026173
ENSGALG00000026811
ENSGALG00000028367
ENSGALG00000012753
ENSGALG00000021092
ENSGALG00000006091
ENSGALG00000029027
ENSGALG00000015966
ENSGALG00000015905
ENSGALG00000015076
ENSGALG00000021512
ENSGALG00000028014
ENSGALG00000023472
ENSGALG00000000104
ENSGALG00000020883
ENSGALG00000026935
ENSGALG00000020092
ENSGALG00000006958
ENSGALG00000026970
ENSGALG00000025803
ENSGALG00000022964
ENSGALG00000026921
ENSGALG00000006565
ENSGALG00000008594
ENSGALG00000012665
ENSGALG00000021450
ENSGALG00000019003
ENSGALG00000005855
ENSGALG00000007564
ENSGALG00000005956
ENSGALG00000029117
ENSGALG00000012072
ENSGALG00000002150
ENSGALG00000026896
ENSGALG00000004772
ENSGALG00000007144
ENSGALG00000027938
ENSGALG00000011285
ENSGALG00000021135
ENSGALG00000010335
ENSGALG00000005648
ENSGALG00000028304
ENSGALG00000026283
ENSGALG00000013542
ENSGALG00000007030
ENSGALG00000002638
ENSGALG00000012389
ENSGALG00000004501
ENSGALG00000021972
ENSGALG00000005884
ENSGALG00000004113
ENSGALG00000028858
ENSGALG00000006976
ENSGALG00000003038
ENSGALG00000001604
ENSGALG00000026043
ENSGALG00000021171
ENSGALG00000006036
ENSGALG00000010303
ENSGALG00000006838
ENSGALG00000000139
ENSGALG00000011530
ENSGALG00000014946
ENSGALG00000015167
ENSGALG00000005253
ENSGALG00000026498
ENSGALG00000011579
ENSGALG00000001701
ENSGALG00000002749
ENSGALG00000000346
ENSGALG00000028609
ENSGALG00000008744
ENSGALG00000027694
ENSGALG00000011687
ENSGALG00000007728
ENSGALG00000013528
ENSGALG00000000193
ENSGALG00000002466
ENSGALG00000029127
ENSGALG00000000549
ENSGALG00000015183
ENSGALG00000028782
ENSGALG00000027637
ENSGALG00000001874
ENSGALG00000005778
ENSGALG00000024437
ENSGALG00000026090
ENSGALG00000016746
ENSGALG00000005227
ENSGALG00000002475
ENSGALG00000023420
ENSGALG00000026633
ENSGALG00000025929
ENSGALG00000009292
ENSGALG00000019824
ENSGALG00000004050
ENSGALG00000027851
ENSGALG00000009458
ENSGALG00000016648
ENSGALG00000002431
ENSGALG00000000357
ENSGALG00000009104
ENSGALG00000021525
ENSGALG00000028612
ENSGALG00000005043
ENSGALG00000026616
ENSGALG00000023824
ENSGALG00000029181
ENSGALG00000014150
ENSGALG00000001192
ENSGALG00000009879
ENSGALG00000000295
ENSGALG00000026609
ENSGALG00000020688
ENSGALG00000027334
ENSGALG00000019793
ENSGALG00000019430
ENSGALG00000005141
ENSGALG00000011792
ENSGALG00000025800
ENSGALG00000003412
ENSGALG00000011190
ENSGALG00000021399
ENSGALG00000008518
ENSGALG00000007765
ENSGALG00000002696
ENSGALG00000024348
ENSGALG00000027747
ENSGALG00000015675
ENSGALG00000020557
ENSGALG00000022958
ENSGALG00000027712
ENSGALG00000007197
ENSGALG00000003428
ENSGALG00000001035
ENSGALG00000024035
ENSGALG00000001009
ENSGALG00000028320
ENSGALG00000013101
ENSGALG00000002046
ENSGALG00000002610
ENSGALG00000016211
ENSGALG00000028695
ENSGALG00000000489
ENSGALG00000006171
ENSGALG00000023660
ENSGALG00000001656
ENSGALG00000001688
ENSGALG00000005283

## Sheet: K4
Gene list for K4 cluster
Gene_ID		Category	Term	Count	PValue	Genes
[truncated: 785 more rows]
