# Supplementary material for: Dissection of Myogenic Differentiation Signatures in Chickens by RNA-Seq Analysis
Source: Genes (Basel). 2018 Jan 11;9(1):34. doi: 10.3390/genes9010034 (PMC5793186; doi:10.3390/genes9010034)
Supplement: Supplementary file 1 [file genes-09-00034-s001.zip › Table S1.xlsx]

## Sheet: Sheet1
Table S1 Real-time qPCR primers
Gene and lncRNA	Primer sequence (5’-3’)	Product length (bp)	Annealing temperature (℃)
ACTC1-F	CGCTGCCCGGAAACCTTATT	143	60
ACTC1-R	GTACCACCTGAGAGGACGTTG
TNNT3-F	TCCAGAGGAGAAGCCCAGAA	174	60
TNNT3-R	AGGGCAACCAGCTCTTCTTC
IGF2-F	ACACTGCAGTTCGTCTGTGG	162	60
IGF2-R	ACGCTCTGACTTGACGGACT
BMP2-F	CCAACACCGTGTGCAGCTT	136	60
BMP2-R	TGGAGTTCAGCTGAGGTGACAGA
IGFBP2-F	CACATCCCCAACTGTGACAA	177	60
IGFBP2-R	CTGCTCATGGGCTGTGTAGA
XLOC_026286-F	GCCCTGTTGCTTCAGTAGGA	160	60
XLOC_026286-R	AGGCTGCTAAGAACGCTACG
ALDBGALG0000004738-F	CAGCAGGAGAAGGGCTTATG	163	60
ALDBGALG0000004738-R	GCAGAAAGCAGTTC CTCCAC
XLOC_026930-F	GCTGTCTCCACGTCTCCTTC	190	60
XLOC_026930-R	AGACCTTCCCCAGCTCTCTC
XLOC_022394-F	TAACTCCAAGTGATGCGGGG	183	60
XLOC_022394-R	AAGGATCGCTACACGCTCTC
ALDBGALG0000005188-F	CCAGAATCCATTGGGTGGTGA	102	60
ALDBGALG0000005188-R	GCTCCCAGATGTGTCTGGTT
HSP70-F	TCTGCTCCTGTTGGATGTC	95	60
HSP70-R	TGGGAATGGTGGTGTTACG
β-actin-F	CAGCCATCTTTCTTGGGTAT	169	60
β-actin-R	CTGTGATCTCCTTCTGCATCC
