# Supplementary material for: Dissection of Myogenic Differentiation Signatures in Chickens by RNA-Seq Analysis
Source: Genes (Basel). 2018 Jan 11;9(1):34. doi: 10.3390/genes9010034 (PMC5793186; doi:10.3390/genes9010034)
Supplement: Supplementary file 1 [file genes-09-00034-s001.zip › Table S2.xlsx]

## Sheet: Table S2
Table S2 Summary of draft reads of 12 libraries by RNA-sequencing.
Sample	Raw reads	Clean reads	Total mapped reads	Unique mapped reads	Clean bases	Q30(%)
A0-1	93165158	86581392 (92.93%)	65501025 (75.65%)	57032181 (65.87%)	12.99G	85.72
A0-2	95596032	86020280 (89.98%)	64393932 (74.86%)	52021385 (60.48%)	12.9G	85.92
A0-3	96027226	87317978 (90.93%)	66245532 (75.87%)	56211627 (64.38%)	13.1G	86.16
A1-1	92703280	84146252 (90.77%)	63693303 (75.69%)	53290546 (63.33%)	12.62G	86.35
A1-2	95764906	89730590 (93.70%)	70693285 (78.78%)	58639241 (65.35%)	13.46G	91.02
A1-3	117078752	110633510 (94.49%)	87049191 (78.68%)	74448949 (67.29%)	16.6G	90.99
A3-1	102802242	97015470 (94.37%)	76123356 (78.47%)	64085975 (66.06%)	14.55G	90.92
A3-2	101200076	96228934 (95.09%)	76008214 (78.99%)	63719611 (66.22%)	14.43G	91.17
A3-3	113673744	108072474 (95.07%)	86132642 (79.7%)	68910687 (63.76%)	16.21G	90.98
A5-1	108971896	102146138 (93.74%)	79350744 (77.68%)	64653257 (63.29%)	15.32G	90.54
A5-2	111962076	104250730 (93.11%)	81656669 (78.33%)	67624647 (64.87%)	15.64G	90.93
A5-3	109357652	102401072 (93.64%)	80546599 (78.66%)	68084297 (66.49%)	15.36G	91.17
