# Supplementary material for: Dissection of Myogenic Differentiation Signatures in Chickens by RNA-Seq Analysis
Source: Genes (Basel). 2018 Jan 11;9(1):34. doi: 10.3390/genes9010034 (PMC5793186; doi:10.3390/genes9010034)
Supplement: Supplementary file 1 [file genes-09-00034-s001.zip › Table S3.xlsx]

## Sheet: 10K.cis
lncRNA targets predicted in 10k upstream and 10k downstream regions by cis-acting
lncRNA_id	mRNA_Gene_ID
ALDBGALG0000001958	ENSGALG00000001404
ALDBGALG0000005213	ENSGALG00000012377
ALDBGALG0000001961	ENSGALG00000001777
XLOC_004970	ENSGALG00000014980
XLOC_004929	ENSGALG00000014708
XLOC_004929	ENSGALG00000014708
XLOC_004929	ENSGALG00000014720
XLOC_004840	ENSGALG00000017283
XLOC_005063	ENSGALG00000015253
XLOC_032050	ENSGALG00000014716
XLOC_032088	ENSGALG00000014751
XLOC_032088	ENSGALG00000014747
XLOC_031779	ENSGALG00000009542
XLOC_031779	ENSGALG00000009539
XLOC_031781	ENSGALG00000009559
XLOC_031817	ENSGALG00000010369
XLOC_031840	ENSGALG00000027400
XLOC_031840	ENSGALG00000027400
ALDBGALG0000000720	ENSGALG00000019262
ALDBGALG0000000720	ENSGALG00000014128
ALDBGALG0000003998	ENSGALG00000006906
ALDBGALG0000005457	ENSGALG00000002469
ALDBGALG0000004321	ENSGALG00000009192
ALDBGALG0000003677	ENSGALG00000008962
ALDBGALG0000003677	ENSGALG00000008960
ALDBGALG0000001327	ENSGALG00000005278
ALDBGALG0000004319	ENSGALG00000009128
ALDBGALG0000004313	ENSGALG00000009040
ALDBGALG0000004313	ENSGALG00000009063
ALDBGALG0000004316	ENSGALG00000009067
ALDBGALG0000004240	ENSGALG00000016094
ALDBGALG0000004240	ENSGALG00000016092
ALDBGALG0000004473	ENSGALG00000015635
ALDBGALG0000004424	ENSGALG00000012271
ALDBGALG0000002056	ENSGALG00000021838
ALDBGALG0000002055	ENSGALG00000028985
ALDBGALG0000002055	ENSGALG00000004819
ALDBGALG0000001274	ENSGALG00000012978
ALDBGALG0000001275	ENSGALG00000013486
ALDBGALG0000001270	ENSGALG00000005241
ALDBGALG0000004624	ENSGALG00000010406
ALDBGALG0000005034	ENSGALG00000026864
ALDBGALG0000005033	ENSGALG00000026864
ALDBGALG0000005035	ENSGALG00000004850
ALDBGALG0000005035	ENSGALG00000004809
ALDBGALG0000000791	ENSGALG00000022866
ALDBGALG0000001561	ENSGALG00000002203
ALDBGALG0000005298	ENSGALG00000008714
ALDBGALG0000005298	ENSGALG00000008674
ALDBGALG0000005294	ENSGALG00000008501
ALDBGALG0000005299	ENSGALG00000009172
XLOC_025788	ENSGALG00000005415
XLOC_025788	ENSGALG00000005415
XLOC_025788	ENSGALG00000005415
XLOC_025788	ENSGALG00000005415
XLOC_025742	ENSGALG00000003648
XLOC_025742	ENSGALG00000003648
XLOC_025742	ENSGALG00000003648
XLOC_025742	ENSGALG00000003648
XLOC_025834	ENSGALG00000020510
XLOC_025788	ENSGALG00000005415
ALDBGALG0000005136	ENSGALG00000007759
ALDBGALG0000005136	ENSGALG00000028174
ALDBGALG0000005135	ENSGALG00000004384
ALDBGALG0000001472	ENSGALG00000008267
ALDBGALG0000001472	ENSGALG00000008267
ALDBGALG0000001472	ENSGALG00000008274
ALDBGALG0000001472	ENSGALG00000017368
XLOC_033011	ENSGALG00000012621
ALDBGALG0000001407	ENSGALG00000007862
ALDBGALG0000001407	ENSGALG00000007862
ALDBGALG0000001407	ENSGALG00000007819
ALDBGALG0000005546	ENSGALG00000006609
XLOC_033125	ENSGALG00000015399
XLOC_033125	ENSGALG00000015399
XLOC_033125	ENSGALG00000015397
ALDBGALG0000004905	ENSGALG00000002980
ALDBGALG0000004902	ENSGALG00000002961
XLOC_022394	ENSGALG00000008812
XLOC_022394	ENSGALG00000008830
XLOC_022394	ENSGALG00000008810
XLOC_022394	ENSGALG00000008815
XLOC_022342	ENSGALG00000008837
XLOC_022102	ENSGALG00000016447
XLOC_022337	ENSGALG00000008944
XLOC_022271	ENSGALG00000007832
XLOC_022271	ENSGALG00000007825
XLOC_022271	ENSGALG00000007835
ALDBGALG0000005059	ENSGALG00000006470
ALDBGALG0000005060	ENSGALG00000001789
ALDBGALG0000006084	ENSGALG00000015284
ALDBGALG0000002621	ENSGALG00000012683
ALDBGALG0000003087	ENSGALG00000002517
ALDBGALG0000003087	ENSGALG00000002514
ALDBGALG0000003087	ENSGALG00000002518
ALDBGALG0000003500	ENSGALG00000012336
ALDBGALG0000005679	ENSGALG00000007324
ALDBGALG0000005679	ENSGALG00000007324
ALDBGALG0000005679	ENSGALG00000007303
ALDBGALG0000002376	ENSGALG00000015732
ALDBGALG0000005721	ENSGALG00000009682
ALDBGALG0000005721	ENSGALG00000009699
ALDBGALG0000003046	ENSGALG00000001608
ALDBGALG0000003051	ENSGALG00000000242
XLOC_020180	ENSGALG00000029090
XLOC_020180	ENSGALG00000027903
XLOC_020180	ENSGALG00000028726
XLOC_020152	ENSGALG00000009944
XLOC_020152	ENSGALG00000009943
XLOC_020360	ENSGALG00000013495
XLOC_020360	ENSGALG00000013506
XLOC_020360	ENSGALG00000022293
XLOC_020360	ENSGALG00000026420
XLOC_020360	ENSGALG00000029142
XLOC_020360	ENSGALG00000013495
XLOC_020360	ENSGALG00000013506
XLOC_020360	ENSGALG00000022293
XLOC_020360	ENSGALG00000026420
XLOC_020360	ENSGALG00000029142
XLOC_020418	ENSGALG00000000589
XLOC_020418	ENSGALG00000021692
XLOC_020418	ENSGALG00000021693
XLOC_020418	ENSGALG00000027742
XLOC_020406	ENSGALG00000002740
XLOC_020464	ENSGALG00000000810
XLOC_020464	ENSGALG00000000819
XLOC_020464	ENSGALG00000024368
XLOC_020464	ENSGALG00000000812
XLOC_020418	ENSGALG00000000589
XLOC_020418	ENSGALG00000021692
XLOC_020418	ENSGALG00000021693
XLOC_020418	ENSGALG00000027742
XLOC_020507	ENSGALG00000002672
XLOC_020507	ENSGALG00000002591
XLOC_020507	ENSGALG00000002559
XLOC_020507	ENSGALG00000002595
XLOC_020469	ENSGALG00000003845
XLOC_020469	ENSGALG00000010442
XLOC_020469	ENSGALG00000026204
ALDBGALG0000003340	ENSGALG00000020582
ALDBGALG0000003340	ENSGALG00000026955
ALDBGALG0000003340	ENSGALG00000027203
ALDBGALG0000005071	ENSGALG00000007828
ALDBGALG0000000194	ENSGALG00000017291
ALDBGALG0000000127	ENSGALG00000011727
ALDBGALG0000000127	ENSGALG00000011724
ALDBGALG0000004299	ENSGALG00000007800
ALDBGALG0000001021	ENSGALG00000017120
ALDBGALG0000001021	ENSGALG00000017122
ALDBGALG0000000132	ENSGALG00000011856
ALDBGALG0000000132	ENSGALG00000011854
ALDBGALG0000000133	ENSGALG00000019324
ALDBGALG0000000133	ENSGALG00000023193
ALDBGALG0000000606	ENSGALG00000019361
XLOC_009044	ENSGALG00000008063
XLOC_015450	ENSGALG00000014852
XLOC_015450	ENSGALG00000014847
XLOC_015450	ENSGALG00000014854
XLOC_015450	ENSGALG00000014847
ALDBGALG0000000325	ENSGALG00000016205
ALDBGALG0000001983	ENSGALG00000014542
ALDBGALG0000001983	ENSGALG00000024101
ALDBGALG0000001983	ENSGALG00000014539
ALDBGALG0000001979	ENSGALG00000007296
ALDBGALG0000001979	ENSGALG00000007251
ALDBGALG0000001979	ENSGALG00000007286
ALDBGALG0000001979	ENSGALG00000007300
ALDBGALG0000001980	ENSGALG00000008023
ALDBGALG0000001980	ENSGALG00000008016
ALDBGALG0000000674	ENSGALG00000012662
XLOC_032201	ENSGALG00000015032
ALDBGALG0000001120	ENSGALG00000006403
ALDBGALG0000001120	ENSGALG00000006399
ALDBGALG0000001120	ENSGALG00000006403
ALDBGALG0000003511	ENSGALG00000013737
ALDBGALG0000003511	ENSGALG00000019979
ALDBGALG0000001120	ENSGALG00000006403
ALDBGALG0000001120	ENSGALG00000006399
ALDBGALG0000001120	ENSGALG00000006403
XLOC_032150	ENSGALG00000014923
XLOC_032132	ENSGALG00000014983
XLOC_032132	ENSGALG00000014978
XLOC_032132	ENSGALG00000014983
XLOC_032132	ENSGALG00000014978
ALDBGALG0000000348	ENSGALG00000016340
ALDBGALG0000000348	ENSGALG00000016327
ALDBGALG0000000731	ENSGALG00000026896
ALDBGALG0000000729	ENSGALG00000028840
ALDBGALG0000000729	ENSGALG00000022985
ALDBGALG0000001361	ENSGALG00000001945
ALDBGALG0000001361	ENSGALG00000022661
XLOC_003670	ENSGALG00000010252
XLOC_003670	ENSGALG00000010252
XLOC_003591	ENSGALG00000013852
XLOC_003591	ENSGALG00000028293
XLOC_003591	ENSGALG00000013852
XLOC_003591	ENSGALG00000028293
XLOC_003543	ENSGALG00000027495
XLOC_003543	ENSGALG00000027495
ALDBGALG0000003709	ENSGALG00000009413
ALDBGALG0000004244	ENSGALG00000004602
ALDBGALG0000004244	ENSGALG00000004599
ALDBGALG0000002033	ENSGALG00000024470
ALDBGALG0000002033	ENSGALG00000014585
ALDBGALG0000002033	ENSGALG00000002329
ALDBGALG0000001280	ENSGALG00000005724
ALDBGALG0000001280	ENSGALG00000005728
ALDBGALG0000001276	ENSGALG00000013437
ALDBGALG0000004617	ENSGALG00000028037
ALDBGALG0000004619	ENSGALG00000027282
ALDBGALG0000004619	ENSGALG00000010340
ALDBGALG0000004619	ENSGALG00000010340
ALDBGALG0000004619	ENSGALG00000010326
ALDBGALG0000001631	ENSGALG00000004798
ALDBGALG0000001631	ENSGALG00000004816
XLOC_027435	ENSGALG00000010999
ALDBGALG0000001630	ENSGALG00000028955
ALDBGALG0000001630	ENSGALG00000004759
ALDBGALG0000001552	ENSGALG00000002513
ALDBGALG0000001552	ENSGALG00000002488
ALDBGALG0000001552	ENSGALG00000002478
ALDBGALG0000004308	ENSGALG00000008389
ALDBGALG0000004308	ENSGALG00000008404
ALDBGALG0000000781	ENSGALG00000015263
ALDBGALG0000000781	ENSGALG00000015267
ALDBGALG0000004311	ENSGALG00000008513
ALDBGALG0000004311	ENSGALG00000008517
ALDBGALG0000005277	ENSGALG00000006241
ALDBGALG0000005277	ENSGALG00000007021
ALDBGALG0000003778	ENSGALG00000011034
XLOC_027267	ENSGALG00000009930
ALDBGALG0000001802	ENSGALG00000005960
ALDBGALG0000001802	ENSGALG00000028810
ALDBGALG0000001802	ENSGALG00000005968
ALDBGALG0000004211	ENSGALG00000014516
ALDBGALG0000001800	ENSGALG00000026119
ALDBGALG0000001801	ENSGALG00000005803
ALDBGALG0000001801	ENSGALG00000005808
ALDBGALG0000001789	ENSGALG00000002143
ALDBGALG0000001789	ENSGALG00000002137
ALDBGALG0000001790	ENSGALG00000002487
XLOC_022499	ENSGALG00000009860
XLOC_022499	ENSGALG00000009854
XLOC_022499	ENSGALG00000009858
XLOC_022505	ENSGALG00000009864
XLOC_022505	ENSGALG00000009861
XLOC_022505	ENSGALG00000009863
XLOC_022525	ENSGALG00000017393
XLOC_022525	ENSGALG00000009912
ALDBGALG0000001930	ENSGALG00000001862
ALDBGALG0000001930	ENSGALG00000001805
ALDBGALG0000001930	ENSGALG00000001805
ALDBGALG0000005075	ENSGALG00000008304
ALDBGALG0000001931	ENSGALG00000002389
ALDBGALG0000001931	ENSGALG00000002290
ALDBGALG0000001931	ENSGALG00000002311
ALDBGALG0000001931	ENSGALG00000002286
ALDBGALG0000001931	ENSGALG00000002286
ALDBGALG0000002353	ENSGALG00000015416
ALDBGALG0000002353	ENSGALG00000015416
ALDBGALG0000005142	ENSGALG00000008240
ALDBGALG0000005142	ENSGALG00000008305
XLOC_025742	ENSGALG00000003648
XLOC_025327	ENSGALG00000012222
XLOC_025406	ENSGALG00000013961
XLOC_025457	ENSGALG00000014349
XLOC_025533	ENSGALG00000015666
XLOC_025624	ENSGALG00000016026
XLOC_025624	ENSGALG00000016026
ALDBGALG0000005670	ENSGALG00000004959
ALDBGALG0000002943	ENSGALG00000005762
ALDBGALG0000002943	ENSGALG00000005774
ALDBGALG0000002947	ENSGALG00000006586
ALDBGALG0000002947	ENSGALG00000006568
ALDBGALG0000003151	ENSGALG00000000316
ALDBGALG0000003294	ENSGALG00000001624
ALDBGALG0000003294	ENSGALG00000001634
ALDBGALG0000003294	ENSGALG00000001648
ALDBGALG0000003292	ENSGALG00000000284
ALDBGALG0000003290	ENSGALG00000001287
ALDBGALG0000003290	ENSGALG00000001293
ALDBGALG0000003290	ENSGALG00000026333
ALDBGALG0000004791	ENSGALG00000009799
ALDBGALG0000004791	ENSGALG00000009799
ALDBGALG0000003024	ENSGALG00000004590
ALDBGALG0000003024	ENSGALG00000004574
ALDBGALG0000003023	ENSGALG00000023653
ALDBGALG0000003023	ENSGALG00000004523
ALDBGALG0000005721	ENSGALG00000009682
ALDBGALG0000005721	ENSGALG00000009699
ALDBGALG0000003018	ENSGALG00000014175
ALDBGALG0000003018	ENSGALG00000026524
ALDBGALG0000003018	ENSGALG00000004081
ALDBGALG0000003019	ENSGALG00000026367
ALDBGALG0000003019	ENSGALG00000007382
ALDBGALG0000003019	ENSGALG00000027021
ALDBGALG0000003019	ENSGALG00000010242
ALDBGALG0000003016	ENSGALG00000002888
ALDBGALG0000003017	ENSGALG00000003636
XLOC_021317	ENSGALG00000010182
XLOC_021317	ENSGALG00000010182
XLOC_021318	ENSGALG00000010186
XLOC_021318	ENSGALG00000023241
XLOC_021318	ENSGALG00000010186
XLOC_021318	ENSGALG00000023241
XLOC_021286	ENSGALG00000010020
XLOC_021286	ENSGALG00000010017
XLOC_021339	ENSGALG00000010448
XLOC_021343	ENSGALG00000010547
ALDBGALG0000001561	ENSGALG00000002203
ALDBGALG0000002019	ENSGALG00000000463
XLOC_013292	ENSGALG00000028979
XLOC_013292	ENSGALG00000001545
XLOC_013263	ENSGALG00000028134
XLOC_013263	ENSGALG00000013382
XLOC_013263	ENSGALG00000028612
XLOC_013256	ENSGALG00000000353
XLOC_013256	ENSGALG00000000353
XLOC_013247	ENSGALG00000000934
XLOC_013247	ENSGALG00000000934
XLOC_013247	ENSGALG00000000934
XLOC_013247	ENSGALG00000000934
ALDBGALG0000003033	ENSGALG00000004781
ALDBGALG0000000299	ENSGALG00000006296
ALDBGALG0000000299	ENSGALG00000015992
ALDBGALG0000000299	ENSGALG00000015986
ALDBGALG0000000137	ENSGALG00000012183
ALDBGALG0000000137	ENSGALG00000023146
XLOC_009786	ENSGALG00000006179
XLOC_009786	ENSGALG00000028363
XLOC_009905	ENSGALG00000003163
XLOC_009949	ENSGALG00000003907
XLOC_009786	ENSGALG00000006179
XLOC_009786	ENSGALG00000028363
XLOC_009867	ENSGALG00000001602
XLOC_009867	ENSGALG00000001636
ALDBGALG0000000597	ENSGALG00000009665
XLOC_010216	ENSGALG00000004813
ALDBGALG0000000598	ENSGALG00000028849
ALDBGALG0000000598	ENSGALG00000009665
XLOC_015193	ENSGALG00000019551
XLOC_015193	ENSGALG00000012873
XLOC_015193	ENSGALG00000012872
XLOC_015301	ENSGALG00000013135
XLOC_015305	ENSGALG00000025792
XLOC_015339	ENSGALG00000013403
XLOC_015193	ENSGALG00000019551
XLOC_015193	ENSGALG00000019551
ALDBGALG0000000320	ENSGALG00000016191
ALDBGALG0000000687	ENSGALG00000012848
ALDBGALG0000000686	ENSGALG00000012847
ALDBGALG0000000685	ENSGALG00000012847
ALDBGALG0000000683	ENSGALG00000012834
ALDBGALG0000003838	ENSGALG00000014870
ALDBGALG0000003837	ENSGALG00000013651
ALDBGALG0000000296	ENSGALG00000015828
XLOC_031398	ENSGALG00000010439
XLOC_031398	ENSGALG00000010437
XLOC_031398	ENSGALG00000010441
XLOC_031232	ENSGALG00000007611
XLOC_031232	ENSGALG00000007607
XLOC_031309	ENSGALG00000009179
XLOC_031309	ENSGALG00000009179
XLOC_031487	ENSGALG00000005772
XLOC_031496	ENSGALG00000028415
XLOC_031402	ENSGALG00000001213
XLOC_031402	ENSGALG00000001217
XLOC_031402	ENSGALG00000001208
XLOC_031483	ENSGALG00000005823
XLOC_031483	ENSGALG00000005809
ALDBGALG0000000023	ENSGALG00000023852
ALDBGALG0000000023	ENSGALG00000006713
ALDBGALG0000000023	ENSGALG00000006713
XLOC_031508	ENSGALG00000017371
ALDBGALG0000000476	ENSGALG00000017068
ALDBGALG0000000476	ENSGALG00000017065
ALDBGALG0000002039	ENSGALG00000004035
ALDBGALG0000002039	ENSGALG00000004042
ALDBGALG0000002038	ENSGALG00000003995
ALDBGALG0000002043	ENSGALG00000005037
ALDBGALG0000002043	ENSGALG00000004924
ALDBGALG0000002043	ENSGALG00000004917
ALDBGALG0000002041	ENSGALG00000004246
ALDBGALG0000002041	ENSGALG00000004186
ALDBGALG0000004024	ENSGALG00000008074
ALDBGALG0000004024	ENSGALG00000008076
XLOC_003543	ENSGALG00000027495
XLOC_003506	ENSGALG00000026678
XLOC_003433	ENSGALG00000026530
XLOC_003485	ENSGALG00000014356
XLOC_003454	ENSGALG00000013303
XLOC_003454	ENSGALG00000028734
ALDBGALG0000001048	ENSGALG00000017213
ALDBGALG0000000925	ENSGALG00000016753
ALDBGALG0000004083	ENSGALG00000010107
ALDBGALG0000004084	ENSGALG00000027562
ALDBGALG0000004084	ENSGALG00000010281
ALDBGALG0000004084	ENSGALG00000010273
ALDBGALG0000001641	ENSGALG00000006730
ALDBGALG0000001261	ENSGALG00000004559
ALDBGALG0000001261	ENSGALG00000004630
ALDBGALG0000001636	ENSGALG00000005281
ALDBGALG0000005364	ENSGALG00000002305
ALDBGALG0000004615	ENSGALG00000010154
ALDBGALG0000004615	ENSGALG00000010150
ALDBGALG0000004615	ENSGALG00000010157
ALDBGALG0000004774	ENSGALG00000027874
ALDBGALG0000004774	ENSGALG00000008514
ALDBGALG0000004776	ENSGALG00000009315
ALDBGALG0000004776	ENSGALG00000009300
ALDBGALG0000004362	ENSGALG00000010040
ALDBGALG0000004362	ENSGALG00000010061
XLOC_000301	ENSGALG00000007197
XLOC_000256	ENSGALG00000002614
XLOC_000256	ENSGALG00000014600
XLOC_000301	ENSGALG00000007197
ALDBGALG0000004358	ENSGALG00000009948
ALDBGALG0000004702	ENSGALG00000026394
ALDBGALG0000004702	ENSGALG00000005089
ALDBGALG0000004702	ENSGALG00000027666
ALDBGALG0000004703	ENSGALG00000004792
ALDBGALG0000004703	ENSGALG00000004827
ALDBGALG0000005287	ENSGALG00000007966
ALDBGALG0000005281	ENSGALG00000028174
ALDBGALG0000005279	ENSGALG00000007552
ALDBGALG0000005068	ENSGALG00000028512
ALDBGALG0000005068	ENSGALG00000027169
ALDBGALG0000001522	ENSGALG00000006086
ALDBGALG0000001522	ENSGALG00000018624
ALDBGALG0000002221	ENSGALG00000012617
ALDBGALG0000002221	ENSGALG00000012616
ALDBGALG0000002222	ENSGALG00000012626
ALDBGALG0000002222	ENSGALG00000012617
ALDBGALG0000002219	ENSGALG00000012515
ALDBGALG0000001811	ENSGALG00000006968
ALDBGALG0000004229	ENSGALG00000015749
ALDBGALG0000001809	ENSGALG00000006838
ALDBGALG0000001808	ENSGALG00000006743
ALDBGALG0000001807	ENSGALG00000006710
ALDBGALG0000001807	ENSGALG00000006695
ALDBGALG0000001806	ENSGALG00000006648
ALDBGALG0000001806	ENSGALG00000006695
ALDBGALG0000001805	ENSGALG00000006642
ALDBGALG0000001794	ENSGALG00000003854
ALDBGALG0000002161	ENSGALG00000011036
ALDBGALG0000001938	ENSGALG00000003454
ALDBGALG0000001938	ENSGALG00000003476
ALDBGALG0000001938	ENSGALG00000003454
ALDBGALG0000001938	ENSGALG00000003476
ALDBGALG0000005073	ENSGALG00000008265
ALDBGALG0000005073	ENSGALG00000008270
ALDBGALG0000005073	ENSGALG00000008271
ALDBGALG0000001935	ENSGALG00000003227
XLOC_005442	ENSGALG00000016201
ALDBGALG0000002322	ENSGALG00000013954
ALDBGALG0000000150	ENSGALG00000012792
ALDBGALG0000003730	ENSGALG00000009932
ALDBGALG0000001940	ENSGALG00000004370
ALDBGALG0000005152	ENSGALG00000008714
ALDBGALG0000005152	ENSGALG00000008674
ALDBGALG0000004788	ENSGALG00000009633
XLOC_025324	ENSGALG00000020164
XLOC_025324	ENSGALG00000012126
XLOC_025324	ENSGALG00000012186
XLOC_025324	ENSGALG00000012185
XLOC_025324	ENSGALG00000020164
XLOC_025324	ENSGALG00000012126
XLOC_025324	ENSGALG00000012186
XLOC_025324	ENSGALG00000012185
XLOC_025324	ENSGALG00000020164
XLOC_025324	ENSGALG00000012126
XLOC_025324	ENSGALG00000012186
XLOC_025324	ENSGALG00000012185
XLOC_025324	ENSGALG00000020164
XLOC_025324	ENSGALG00000012181
XLOC_025324	ENSGALG00000012186
XLOC_025324	ENSGALG00000012185
XLOC_025324	ENSGALG00000020164
XLOC_025324	ENSGALG00000012181
XLOC_025324	ENSGALG00000012186
XLOC_025324	ENSGALG00000012185
XLOC_025303	ENSGALG00000012044
XLOC_025282	ENSGALG00000011990
XLOC_025282	ENSGALG00000011986
XLOC_025282	ENSGALG00000011990
XLOC_025282	ENSGALG00000011986
XLOC_025282	ENSGALG00000011990
XLOC_025282	ENSGALG00000011986
XLOC_025282	ENSGALG00000011990
XLOC_025282	ENSGALG00000011986
ALDBGALG0000002255	ENSGALG00000012807
ALDBGALG0000002935	ENSGALG00000004170
ALDBGALG0000000155	ENSGALG00000012890
ALDBGALG0000000155	ENSGALG00000012877
ALDBGALG0000006052	ENSGALG00000005416
ALDBGALG0000006071	ENSGALG00000010683
ALDBGALG0000003161	ENSGALG00000001437
ALDBGALG0000003161	ENSGALG00000001437
ALDBGALG0000003161	ENSGALG00000001442
ALDBGALG0000003161	ENSGALG00000001437
ALDBGALG0000003161	ENSGALG00000001437
ALDBGALG0000003161	ENSGALG00000001442
ALDBGALG0000003034	ENSGALG00000004781
ALDBGALG0000003027	ENSGALG00000004662
ALDBGALG0000005472	ENSGALG00000004597
ALDBGALG0000005472	ENSGALG00000004591
ALDBGALG0000002813	ENSGALG00000016339
ALDBGALG0000005892	ENSGALG00000015443
XLOC_013592	ENSGALG00000021479
XLOC_013541	ENSGALG00000001618
XLOC_013541	ENSGALG00000023581
XLOC_013394	ENSGALG00000004183
XLOC_013394	ENSGALG00000004183
XLOC_013493	ENSGALG00000027187
ALDBGALG0000006033	ENSGALG00000014999
ALDBGALG0000006033	ENSGALG00000015002
ALDBGALG0000000595	ENSGALG00000009638
XLOC_014915	ENSGALG00000012069
XLOC_014860	ENSGALG00000011654
XLOC_014576	ENSGALG00000009482
XLOC_014576	ENSGALG00000009500
XLOC_014576	ENSGALG00000009500
XLOC_014931	ENSGALG00000012184
XLOC_014931	ENSGALG00000012184
XLOC_026605	ENSGALG00000011868
XLOC_026605	ENSGALG00000011868
XLOC_015110	ENSGALG00000012688
XLOC_026605	ENSGALG00000011868
XLOC_026649	ENSGALG00000020349
XLOC_026682	ENSGALG00000012414
XLOC_026682	ENSGALG00000012425
XLOC_026605	ENSGALG00000011868
XLOC_026605	ENSGALG00000011868
ALDBGALG0000000226	ENSGALG00000015094
ALDBGALG0000000223	ENSGALG00000015087
ALDBGALG0000000223	ENSGALG00000015087
ALDBGALG0000000315	ENSGALG00000016139
ALDBGALG0000000315	ENSGALG00000016140
ALDBGALG0000004023	ENSGALG00000008058
ALDBGALG0000004023	ENSGALG00000008006
XLOC_031608	ENSGALG00000006783
XLOC_031590	ENSGALG00000002963
XLOC_031608	ENSGALG00000006783
XLOC_031608	ENSGALG00000006783
XLOC_031704	ENSGALG00000026983
XLOC_031704	ENSGALG00000025876
XLOC_031704	ENSGALG00000008534
XLOC_031704	ENSGALG00000025804
XLOC_031608	ENSGALG00000006783
XLOC_031709	ENSGALG00000008545
XLOC_031755	ENSGALG00000009157
XLOC_031755	ENSGALG00000009170
ALDBGALG0000000356	ENSGALG00000016418
ALDBGALG0000000356	ENSGALG00000016415
XLOC_003354	ENSGALG00000028609
XLOC_003399	ENSGALG00000027745
ALDBGALG0000003644	ENSGALG00000016471
ALDBGALG0000000096	ENSGALG00000009975
ALDBGALG0000000096	ENSGALG00000009966
ALDBGALG0000000919	ENSGALG00000016735
ALDBGALG0000003946	ENSGALG00000016486
ALDBGALG0000001057	ENSGALG00000014079
ALDBGALG0000001057	ENSGALG00000014070
ALDBGALG0000001057	ENSGALG00000014066
ALDBGALG0000004161	ENSGALG00000012036
ALDBGALG0000004161	ENSGALG00000012036
ALDBGALG0000001266	ENSGALG00000004907
ALDBGALG0000001650	ENSGALG00000007171
ALDBGALG0000001650	ENSGALG00000007167
ALDBGALG0000001651	ENSGALG00000007278
ALDBGALG0000004769	ENSGALG00000008122
ALDBGALG0000004768	ENSGALG00000008078
ALDBGALG0000004604	ENSGALG00000009972
ALDBGALG0000004765	ENSGALG00000014072
ALDBGALG0000004765	ENSGALG00000014069
ALDBGALG0000001645	ENSGALG00000006925
ALDBGALG0000001645	ENSGALG00000006933
ALDBGALG0000001646	ENSGALG00000006933
ALDBGALG0000001646	ENSGALG00000006957
ALDBGALG0000001129	ENSGALG00000006949
ALDBGALG0000001129	ENSGALG00000026782
ALDBGALG0000004712	ENSGALG00000012162
ALDBGALG0000002722	ENSGALG00000015124
ALDBGALG0000004946	ENSGALG00000006912
ALDBGALG0000005302	ENSGALG00000028128
ALDBGALG0000005302	ENSGALG00000023419
ALDBGALG0000005302	ENSGALG00000027513
ALDBGALG0000004940	ENSGALG00000006670
ALDBGALG0000004944	ENSGALG00000006865
ALDBGALG0000002212	ENSGALG00000012351
ALDBGALG0000002212	ENSGALG00000012346
ALDBGALG0000004224	ENSGALG00000015712
ALDBGALG0000005920	ENSGALG00000015630
ALDBGALG0000001774	ENSGALG00000009536
ALDBGALG0000001774	ENSGALG00000028106
ALDBGALG0000001774	ENSGALG00000007758
ALDBGALG0000001774	ENSGALG00000007765
ALDBGALG0000001774	ENSGALG00000007763
ALDBGALG0000001776	ENSGALG00000008217
ALDBGALG0000001776	ENSGALG00000008207
XLOC_026732	ENSGALG00000004744
XLOC_026732	ENSGALG00000004686
XLOC_026732	ENSGALG00000004706
XLOC_022727	ENSGALG00000018929
XLOC_026732	ENSGALG00000004744
XLOC_026732	ENSGALG00000004686
XLOC_026732	ENSGALG00000004706
ALDBGALG0000001945	ENSGALG00000006880
ALDBGALG0000001944	ENSGALG00000006880
ALDBGALG0000001944	ENSGALG00000026930
ALDBGALG0000001494	ENSGALG00000001916
ALDBGALG0000001494	ENSGALG00000001895
ALDBGALG0000002751	ENSGALG00000015479
ALDBGALG0000002751	ENSGALG00000015476
ALDBGALG0000004780	ENSGALG00000009428
ALDBGALG0000004780	ENSGALG00000009421
ALDBGALG0000004783	ENSGALG00000009519
ALDBGALG0000004783	ENSGALG00000009507
ALDBGALG0000004783	ENSGALG00000009510
XLOC_026605	ENSGALG00000011868
ALDBGALG0000002640	ENSGALG00000012813
ALDBGALG0000002263	ENSGALG00000012903
ALDBGALG0000006056	ENSGALG00000015154
ALDBGALG0000006056	ENSGALG00000015155
ALDBGALG0000006056	ENSGALG00000015155
ALDBGALG0000003174	ENSGALG00000027918
ALDBGALG0000004058	ENSGALG00000009692
ALDBGALG0000006064	ENSGALG00000012588
ALDBGALG0000006064	ENSGALG00000012586
ALDBGALG0000003169	ENSGALG00000006764
ALDBGALG0000003169	ENSGALG00000029077
ALDBGALG0000003169	ENSGALG00000006764
ALDBGALG0000003386	ENSGALG00000008906
ALDBGALG0000003173	ENSGALG00000006818
ALDBGALG0000003173	ENSGALG00000006812
XLOC_019734	ENSGALG00000000742
XLOC_019734	ENSGALG00000000753
XLOC_019677	ENSGALG00000024094
XLOC_019677	ENSGALG00000025924
XLOC_019677	ENSGALG00000002702
XLOC_019615	ENSGALG00000026374
XLOC_019615	ENSGALG00000007589
XLOC_019615	ENSGALG00000007585
XLOC_019615	ENSGALG00000000048
XLOC_019484	ENSGALG00000027164
ALDBGALG0000002401	ENSGALG00000015957
ALDBGALG0000002401	ENSGALG00000015965
ALDBGALG0000003002	ENSGALG00000001270
ALDBGALG0000003002	ENSGALG00000001229
ALDBGALG0000003004	ENSGALG00000001304
ALDBGALG0000003265	ENSGALG00000023975
ALDBGALG0000003265	ENSGALG00000026518
ALDBGALG0000003265	ENSGALG00000027677
ALDBGALG0000003358	ENSGALG00000008156
ALDBGALG0000003358	ENSGALG00000008139
ALDBGALG0000003358	ENSGALG00000008156
ALDBGALG0000003357	ENSGALG00000020103
ALDBGALG0000002986	ENSGALG00000003636
ALDBGALG0000002986	ENSGALG00000023779
ALDBGALG0000005461	ENSGALG00000002894
ALDBGALG0000000142	ENSGALG00000012540
ALDBGALG0000000142	ENSGALG00000012541
ALDBGALG0000002811	ENSGALG00000016380
ALDBGALG0000002811	ENSGALG00000016378
XLOC_016944	ENSGALG00000014502
XLOC_016944	ENSGALG00000014502
XLOC_017175	ENSGALG00000014852
XLOC_017175	ENSGALG00000014854
XLOC_032150	ENSGALG00000014923
ALDBGALG0000006042	ENSGALG00000010179
ALDBGALG0000006044	ENSGALG00000015032
ALDBGALG0000006044	ENSGALG00000015036
ALDBGALG0000006045	ENSGALG00000015052
ALDBGALG0000006047	ENSGALG00000015058
ALDBGALG0000006046	ENSGALG00000020557
XLOC_026605	ENSGALG00000011868
XLOC_014484	ENSGALG00000007266
XLOC_014484	ENSGALG00000007266
XLOC_014484	ENSGALG00000007266
ALDBGALG0000000232	ENSGALG00000015271
ALDBGALG0000000302	ENSGALG00000016011
ALDBGALG0000001254	ENSGALG00000017363
ALDBGALG0000001255	ENSGALG00000004444
ALDBGALG0000003823	ENSGALG00000013846
ALDBGALG0000003828	ENSGALG00000029024
ALDBGALG0000003828	ENSGALG00000013981
ALDBGALG0000003827	ENSGALG00000013971
XLOC_031023	ENSGALG00000003067
XLOC_031023	ENSGALG00000003079
XLOC_011744	ENSGALG00000003026
XLOC_011744	ENSGALG00000003048
XLOC_011744	ENSGALG00000003051
XLOC_011756	ENSGALG00000003479
XLOC_011535	ENSGALG00000006500
XLOC_011409	ENSGALG00000003615
XLOC_011409	ENSGALG00000003611
ALDBGALG0000001107	ENSGALG00000005673
ALDBGALG0000001108	ENSGALG00000021253
ALDBGALG0000001108	ENSGALG00000005723
ALDBGALG0000001102	ENSGALG00000004435
ALDBGALG0000001102	ENSGALG00000004421
ALDBGALG0000001102	ENSGALG00000004399
ALDBGALG0000000691	ENSGALG00000012870
ALDBGALG0000000691	ENSGALG00000012874
ALDBGALG0000005721	ENSGALG00000009682
ALDBGALG0000005721	ENSGALG00000009699
XLOC_003173	ENSGALG00000028618
XLOC_003173	ENSGALG00000028618
ALDBGALG0000005243	ENSGALG00000002280
ALDBGALG0000005243	ENSGALG00000002310
ALDBGALG0000003654	ENSGALG00000016639
ALDBGALG0000003651	ENSGALG00000016497
ALDBGALG0000003651	ENSGALG00000016496
ALDBGALG0000005966	ENSGALG00000002805
ALDBGALG0000005966	ENSGALG00000002777
ALDBGALG0000000106	ENSGALG00000010265
ALDBGALG0000000916	ENSGALG00000016698
ALDBGALG0000003951	ENSGALG00000003993
ALDBGALG0000003603	ENSGALG00000016356
ALDBGALG0000003603	ENSGALG00000016359
ALDBGALG0000003786	ENSGALG00000020009
ALDBGALG0000003786	ENSGALG00000011157
ALDBGALG0000003786	ENSGALG00000011163
ALDBGALG0000004791	ENSGALG00000009799
ALDBGALG0000004791	ENSGALG00000009799
ALDBGALG0000004791	ENSGALG00000009799
ALDBGALG0000004791	ENSGALG00000009799
ALDBGALG0000003972	ENSGALG00000020326
ALDBGALG0000004071	ENSGALG00000009855
ALDBGALG0000004071	ENSGALG00000009836
ALDBGALG0000004390	ENSGALG00000010909
ALDBGALG0000004390	ENSGALG00000010921
ALDBGALG0000004075	ENSGALG00000009974
ALDBGALG0000001540	ENSGALG00000017365
ALDBGALG0000005015	ENSGALG00000002496
ALDBGALG0000005015	ENSGALG00000002479
ALDBGALG0000005015	ENSGALG00000002493
ALDBGALG0000004937	ENSGALG00000006470
ALDBGALG0000004678	ENSGALG00000012208
ALDBGALG0000004678	ENSGALG00000012213
ALDBGALG0000004678	ENSGALG00000012220
ALDBGALG0000005309	ENSGALG00000013235
ALDBGALG0000005309	ENSGALG00000009362
ALDBGALG0000002205	ENSGALG00000012310
ALDBGALG0000004935	ENSGALG00000006109
ALDBGALG0000004935	ENSGALG00000006137
ALDBGALG0000005311	ENSGALG00000010900
ALDBGALG0000005311	ENSGALG00000010902
ALDBGALG0000001848	ENSGALG00000013978
ALDBGALG0000001652	ENSGALG00000007278
ALDBGALG0000005014	ENSGALG00000002426
ALDBGALG0000005014	ENSGALG00000002421
ALDBGALG0000005014	ENSGALG00000002426
ALDBGALG0000005015	ENSGALG00000002496
ALDBGALG0000005015	ENSGALG00000002479
ALDBGALG0000005015	ENSGALG00000002493
XLOC_022930	ENSGALG00000026820
XLOC_022830	ENSGALG00000012345
XLOC_022803	ENSGALG00000011615
XLOC_022803	ENSGALG00000011579
XLOC_023091	ENSGALG00000015834
XLOC_023091	ENSGALG00000015834
ALDBGALG0000001781	ENSGALG00000001403
ALDBGALG0000005537	ENSGALG00000002155
ALDBGALG0000005532	ENSGALG00000011284
ALDBGALG0000005532	ENSGALG00000011301
ALDBGALG0000001951	ENSGALG00000008023
ALDBGALG0000001952	ENSGALG00000013382
ALDBGALG0000005537	ENSGALG00000002155
ALDBGALG0000001504	ENSGALG00000027578
ALDBGALG0000001504	ENSGALG00000002868
ALDBGALG0000001504	ENSGALG00000002863
ALDBGALG0000001503	ENSGALG00000002816
ALDBGALG0000001503	ENSGALG00000002810
ALDBGALG0000001849	ENSGALG00000017611
ALDBGALG0000001849	ENSGALG00000004378
ALDBGALG0000005641	ENSGALG00000006724
ALDBGALG0000002240	ENSGALG00000012732
ALDBGALG0000002240	ENSGALG00000012732
ALDBGALG0000002240	ENSGALG00000012731
ALDBGALG0000006139	ENSGALG00000028484
ALDBGALG0000002334	ENSGALG00000015086
ALDBGALG0000002334	ENSGALG00000015076
ALDBGALG0000002334	ENSGALG00000015064
ALDBGALG0000002679	ENSGALG00000013189
ALDBGALG0000002679	ENSGALG00000013187
ALDBGALG0000002682	ENSGALG00000013209
ALDBGALG0000002682	ENSGALG00000013207
ALDBGALG0000002682	ENSGALG00000019524
ALDBGALG0000003379	ENSGALG00000009100
ALDBGALG0000005184	ENSGALG00000011153
ENSGALG00000026247	ENSGALG00000011053
ENSGALG00000026247	ENSGALG00000027925
ENSGALG00000026247	ENSGALG00000011053
ENSGALG00000026247	ENSGALG00000028095
XLOC_019371	ENSGALG00000001341
XLOC_019371	ENSGALG00000001331
XLOC_019371	ENSGALG00000001341
XLOC_019371	ENSGALG00000001331
XLOC_019343	ENSGALG00000010422
XLOC_019300	ENSGALG00000007114
XLOC_019300	ENSGALG00000007101
XLOC_019300	ENSGALG00000014368
XLOC_019300	ENSGALG00000007144
XLOC_019300	ENSGALG00000007109
XLOC_019300	ENSGALG00000007046
XLOC_019371	ENSGALG00000001341
XLOC_019371	ENSGALG00000001331
XLOC_019371	ENSGALG00000001341
XLOC_019371	ENSGALG00000001331
XLOC_019020	ENSGALG00000004221
XLOC_019020	ENSGALG00000004231
XLOC_019020	ENSGALG00000004133
XLOC_019020	ENSGALG00000004141
XLOC_019020	ENSGALG00000004221
XLOC_019020	ENSGALG00000004231
XLOC_019020	ENSGALG00000004133
XLOC_019020	ENSGALG00000004141
XLOC_019134	ENSGALG00000001606
XLOC_019134	ENSGALG00000001540
XLOC_019028	ENSGALG00000000360
ALDBGALG0000003012	ENSGALG00000002473
ALDBGALG0000003011	ENSGALG00000002473
ALDBGALG0000005744	ENSGALG00000026357
ALDBGALG0000005191	ENSGALG00000011532
ALDBGALG0000003014	ENSGALG00000026695
ALDBGALG0000003014	ENSGALG00000002616
ALDBGALG0000002950	ENSGALG00000007439
ALDBGALG0000002950	ENSGALG00000007447
ALDBGALG0000002954	ENSGALG00000007549
ALDBGALG0000002954	ENSGALG00000007543
ALDBGALG0000005458	ENSGALG00000002504
ALDBGALG0000005458	ENSGALG00000002469
ALDBGALG0000003359	ENSGALG00000008233
ALDBGALG0000002802	ENSGALG00000016108
XLOC_017177	ENSGALG00000014815
XLOC_017177	ENSGALG00000014811
XLOC_007067	ENSGALG00000012659
XLOC_007067	ENSGALG00000012658
ALDBGALG0000006020	ENSGALG00000014751
ALDBGALG0000000919	ENSGALG00000016735
ALDBGALG0000000099	ENSGALG00000010190
ALDBGALG0000000099	ENSGALG00000010183
XLOC_014197	ENSGALG00000004042
XLOC_014156	ENSGALG00000002656
XLOC_014156	ENSGALG00000002653
XLOC_014156	ENSGALG00000002656
XLOC_014156	ENSGALG00000002653
XLOC_014156	ENSGALG00000002656
XLOC_014156	ENSGALG00000002653
XLOC_027333	ENSGALG00000010368
XLOC_027337	ENSGALG00000010378
XLOC_027359	ENSGALG00000010576
XLOC_027421	ENSGALG00000010884
XLOC_027421	ENSGALG00000010950
XLOC_014359	ENSGALG00000005517
XLOC_014298	ENSGALG00000013049
XLOC_027291	ENSGALG00000010054
XLOC_027291	ENSGALG00000010060
XLOC_027291	ENSGALG00000010054
XLOC_027291	ENSGALG00000010060
ALDBGALG0000000214	ENSGALG00000015003
ALDBGALG0000001249	ENSGALG00000003891
XLOC_031840	ENSGALG00000027400
XLOC_031194	ENSGALG00000007075
XLOC_031055	ENSGALG00000002764
XLOC_031055	ENSGALG00000002764
XLOC_031040	ENSGALG00000002929
XLOC_031040	ENSGALG00000002958
ALDBGALG0000000650	ENSGALG00000011320
ALDBGALG0000000650	ENSGALG00000019336
XLOC_031055	ENSGALG00000002764
XLOC_012320	ENSGALG00000006390
XLOC_012320	ENSGALG00000006422
XLOC_012312	ENSGALG00000005204
XLOC_012312	ENSGALG00000006326
XLOC_006942	ENSGALG00000011802
XLOC_011756	ENSGALG00000003479
XLOC_011756	ENSGALG00000003479
XLOC_011859	ENSGALG00000024106
XLOC_011859	ENSGALG00000024107
XLOC_011989	ENSGALG00000007291
XLOC_011924	ENSGALG00000005751
XLOC_011924	ENSGALG00000005767
XLOC_012051	ENSGALG00000007821
XLOC_012051	ENSGALG00000007801
XLOC_012051	ENSGALG00000007827
ALDBGALG0000000371	ENSGALG00000016603
ALDBGALG0000000371	ENSGALG00000016603
ALDBGALG0000000010	ENSGALG00000006356
ALDBGALG0000001097	ENSGALG00000004059
ALDBGALG0000003534	ENSGALG00000028584
ALDBGALG0000002064	ENSGALG00000005259
ALDBGALG0000002064	ENSGALG00000005259
XLOC_027630	ENSGALG00000012429
ALDBGALG0000000112	ENSGALG00000011207
ALDBGALG0000003195	ENSGALG00000018702
ALDBGALG0000003195	ENSGALG00000028838
ALDBGALG0000003195	ENSGALG00000010507
ALDBGALG0000004442	ENSGALG00000014286
ALDBGALG0000004443	ENSGALG00000014290
ALDBGALG0000004443	ENSGALG00000014286
ALDBGALG0000004597	ENSGALG00000009850
ALDBGALG0000004597	ENSGALG00000009850
ALDBGALG0000004597	ENSGALG00000009850
XLOC_001275	ENSGALG00000022619
XLOC_001275	ENSGALG00000022619
ALDBGALG0000004595	ENSGALG00000009838
XLOC_000969	ENSGALG00000025860
XLOC_006673	ENSGALG00000008797
ALDBGALG0000001238	ENSGALG00000003588
ALDBGALG0000004158	ENSGALG00000011990
ALDBGALG0000004158	ENSGALG00000011986
ALDBGALG0000001349	ENSGALG00000023472
ALDBGALG0000001349	ENSGALG00000006144
ALDBGALG0000001349	ENSGALG00000006175
ALDBGALG0000001349	ENSGALG00000006161
XLOC_006439	ENSGALG00000017334
XLOC_006439	ENSGALG00000017335
XLOC_006439	ENSGALG00000022706
XLOC_006566	ENSGALG00000008455
XLOC_006566	ENSGALG00000008455
XLOC_006573	ENSGALG00000008382
XLOC_006609	ENSGALG00000008132
XLOC_006727	ENSGALG00000009638
ALDBGALG0000000811	ENSGALG00000015681
ALDBGALG0000000811	ENSGALG00000022857
ALDBGALG0000001688	ENSGALG00000004070
ALDBGALG0000001688	ENSGALG00000004104
ALDBGALG0000001683	ENSGALG00000003642
ALDBGALG0000001602	ENSGALG00000006462
ALDBGALG0000001600	ENSGALG00000006371
ALDBGALG0000001600	ENSGALG00000006367
ALDBGALG0000001600	ENSGALG00000021181
ALDBGALG0000001601	ENSGALG00000006417
ALDBGALG0000001601	ENSGALG00000006411
ALDBGALG0000001601	ENSGALG00000006404
ALDBGALG0000001604	ENSGALG00000017462
ALDBGALG0000001604	ENSGALG00000006569
XLOC_004275	ENSGALG00000011516
XLOC_004275	ENSGALG00000011514
XLOC_004275	ENSGALG00000026284
ALDBGALG0000001460	ENSGALG00000006425
ALDBGALG0000001460	ENSGALG00000006449
XLOC_004153	ENSGALG00000010265
XLOC_004037	ENSGALG00000008497
XLOC_004037	ENSGALG00000009698
XLOC_004037	ENSGALG00000008497
XLOC_004037	ENSGALG00000008497
XLOC_004037	ENSGALG00000009698
XLOC_004037	ENSGALG00000008497
XLOC_004117	ENSGALG00000010042
ALDBGALG0000001762	ENSGALG00000006968
ALDBGALG0000005232	ENSGALG00000012526
ALDBGALG0000005232	ENSGALG00000012526
ALDBGALG0000005232	ENSGALG00000020578
ALDBGALG0000001170	ENSGALG00000003487
ALDBGALG0000001170	ENSGALG00000003456
ALDBGALG0000005232	ENSGALG00000012526
ALDBGALG0000005232	ENSGALG00000012526
ALDBGALG0000005232	ENSGALG00000020578
ALDBGALG0000005234	ENSGALG00000012538
ALDBGALG0000002741	ENSGALG00000015407
ALDBGALG0000002738	ENSGALG00000015325
XLOC_026461	ENSGALG00000010881
XLOC_026523	ENSGALG00000011376
XLOC_026523	ENSGALG00000011376
ALDBGALG0000001840	ENSGALG00000007003
ALDBGALG0000005436	ENSGALG00000010870
ALDBGALG0000005099	ENSGALG00000027980
ALDBGALG0000005100	ENSGALG00000009422
ALDBGALG0000005100	ENSGALG00000009427
ALDBGALG0000005100	ENSGALG00000009403
ALDBGALG0000005105	ENSGALG00000000054
ALDBGALG0000005105	ENSGALG00000000054
ALDBGALG0000005106	ENSGALG00000009718
XLOC_023285	ENSGALG00000016485
XLOC_023091	ENSGALG00000015834
XLOC_023091	ENSGALG00000015834
XLOC_023127	ENSGALG00000015910
XLOC_023139	ENSGALG00000015969
ALDBGALG0000005933	ENSGALG00000015704
ALDBGALG0000005933	ENSGALG00000015702
XLOC_019956	ENSGALG00000000560
XLOC_019956	ENSGALG00000000186
XLOC_020067	ENSGALG00000026858
XLOC_020072	ENSGALG00000003601
XLOC_020101	ENSGALG00000001109
XLOC_020101	ENSGALG00000001107
XLOC_020101	ENSGALG00000001109
XLOC_020101	ENSGALG00000001107
XLOC_020117	ENSGALG00000000252
XLOC_020117	ENSGALG00000000249
XLOC_020117	ENSGALG00000000251
XLOC_020117	ENSGALG00000000243
XLOC_020117	ENSGALG00000000239
XLOC_020117	ENSGALG00000000252
XLOC_020117	ENSGALG00000000249
XLOC_020117	ENSGALG00000000251
XLOC_020117	ENSGALG00000000243
XLOC_020117	ENSGALG00000000239
XLOC_020117	ENSGALG00000000252
XLOC_020117	ENSGALG00000000249
XLOC_020117	ENSGALG00000000251
XLOC_020117	ENSGALG00000000243
XLOC_020117	ENSGALG00000000239
XLOC_020117	ENSGALG00000000252
XLOC_020117	ENSGALG00000000249
XLOC_020117	ENSGALG00000000251
XLOC_020117	ENSGALG00000000243
XLOC_020117	ENSGALG00000000239
XLOC_020117	ENSGALG00000000252
XLOC_020117	ENSGALG00000000249
XLOC_020117	ENSGALG00000000251
XLOC_020117	ENSGALG00000000243
XLOC_020117	ENSGALG00000000239
ALDBGALG0000002414	ENSGALG00000016056
ALDBGALG0000002415	ENSGALG00000016066
ALDBGALG0000005749	ENSGALG00000003066
ALDBGALG0000005503	ENSGALG00000010335
ALDBGALG0000005503	ENSGALG00000010313
ALDBGALG0000005500	ENSGALG00000008902
ALDBGALG0000002846	ENSGALG00000001420
ALDBGALG0000002846	ENSGALG00000001420
ALDBGALG0000000159	ENSGALG00000026497
ALDBGALG0000002843	ENSGALG00000028847
ALDBGALG0000002843	ENSGALG00000026264
XLOC_016196	ENSGALG00000008654
XLOC_016311	ENSGALG00000010961
XLOC_016311	ENSGALG00000010973
XLOC_016311	ENSGALG00000010961
XLOC_016311	ENSGALG00000010961
XLOC_016311	ENSGALG00000010973
XLOC_016311	ENSGALG00000010961
XLOC_016100	ENSGALG00000007266
XLOC_016134	ENSGALG00000026426
XLOC_016134	ENSGALG00000007851
ALDBGALG0000006031	ENSGALG00000027273
ALDBGALG0000005375	ENSGALG00000004213
ALDBGALG0000005375	ENSGALG00000004227
ALDBGALG0000005375	ENSGALG00000004216
ALDBGALG0000006025	ENSGALG00000014787
ALDBGALG0000005381	ENSGALG00000004614
ALDBGALG0000004359	ENSGALG00000028322
ALDBGALG0000004359	ENSGALG00000009982
ALDBGALG0000000547	ENSGALG00000023876
XLOC_013864	ENSGALG00000026433
XLOC_013864	ENSGALG00000027059
XLOC_013864	ENSGALG00000027703
XLOC_013864	ENSGALG00000026433
XLOC_013864	ENSGALG00000003766
XLOC_013864	ENSGALG00000026433
XLOC_013864	ENSGALG00000027059
XLOC_013864	ENSGALG00000027703
XLOC_013864	ENSGALG00000026433
XLOC_013864	ENSGALG00000003766
XLOC_013898	ENSGALG00000004613
XLOC_013965	ENSGALG00000005555
XLOC_013965	ENSGALG00000005549
XLOC_013965	ENSGALG00000023523
XLOC_013965	ENSGALG00000005567
XLOC_013965	ENSGALG00000005559
XLOC_013965	ENSGALG00000005555
XLOC_013965	ENSGALG00000005549
XLOC_013965	ENSGALG00000023523
XLOC_013965	ENSGALG00000005567
XLOC_013965	ENSGALG00000005559
XLOC_013979	ENSGALG00000005868
XLOC_013995	ENSGALG00000000463
XLOC_013995	ENSGALG00000026044
XLOC_026988	ENSGALG00000014152
XLOC_026988	ENSGALG00000006917
XLOC_026930	ENSGALG00000006552
XLOC_026930	ENSGALG00000006555
XLOC_026856	ENSGALG00000005998
XLOC_026856	ENSGALG00000005986
XLOC_026796	ENSGALG00000012032
XLOC_026796	ENSGALG00000012030
XLOC_027219	ENSGALG00000028762
XLOC_027219	ENSGALG00000028762
XLOC_027219	ENSGALG00000023190
XLOC_027219	ENSGALG00000025807
XLOC_027042	ENSGALG00000014573
XLOC_027042	ENSGALG00000013532
XLOC_027042	ENSGALG00000014573
XLOC_027042	ENSGALG00000013532
XLOC_030455	ENSGALG00000004017
XLOC_030455	ENSGALG00000004032
XLOC_030428	ENSGALG00000003429
XLOC_030428	ENSGALG00000003429
XLOC_030428	ENSGALG00000003429
ALDBGALG0000000657	ENSGALG00000027571
ALDBGALG0000000657	ENSGALG00000027113
ALDBGALG0000000657	ENSGALG00000011747
ALDBGALG0000000657	ENSGALG00000011759
ALDBGALG0000000657	ENSGALG00000027174
ALDBGALG0000000657	ENSGALG00000028372
XLOC_030258	ENSGALG00000010934
XLOC_030258	ENSGALG00000010953
XLOC_030238	ENSGALG00000010798
XLOC_030238	ENSGALG00000010801
XLOC_030238	ENSGALG00000027806
XLOC_030238	ENSGALG00000010791
XLOC_030238	ENSGALG00000010798
XLOC_030238	ENSGALG00000010801
XLOC_030238	ENSGALG00000027806
XLOC_030238	ENSGALG00000010791
XLOC_012722	ENSGALG00000026142
XLOC_012722	ENSGALG00000028157
XLOC_012722	ENSGALG00000013101
ALDBGALG0000000577	ENSGALG00000008526
XLOC_012573	ENSGALG00000005824
XLOC_012573	ENSGALG00000005873
XLOC_012573	ENSGALG00000005862
XLOC_012651	ENSGALG00000007393
XLOC_012651	ENSGALG00000007396
XLOC_012651	ENSGALG00000007393
XLOC_012651	ENSGALG00000007396
XLOC_012722	ENSGALG00000024420
XLOC_012722	ENSGALG00000028157
XLOC_012722	ENSGALG00000024365
XLOC_012722	ENSGALG00000026142
XLOC_012722	ENSGALG00000013101
XLOC_012722	ENSGALG00000028399
XLOC_012347	ENSGALG00000006968
XLOC_012366	ENSGALG00000007247
XLOC_012412	ENSGALG00000008238
ALDBGALG0000001440	ENSGALG00000005034
ALDBGALG0000001440	ENSGALG00000005042
ALDBGALG0000000375	ENSGALG00000028601
ALDBGALG0000000003	ENSGALG00000007910
ALDBGALG0000001981	ENSGALG00000013781
ALDBGALG0000001981	ENSGALG00000013781
ALDBGALG0000001981	ENSGALG00000013787
XLOC_033193	ENSGALG00000023094
ALDBGALG0000003813	ENSGALG00000027159
ALDBGALG0000000119	ENSGALG00000011292
ALDBGALG0000000119	ENSGALG00000011285
ALDBGALG0000000954	ENSGALG00000016886
ALDBGALG0000003986	ENSGALG00000006132
ALDBGALG0000003986	ENSGALG00000006157
ALDBGALG0000004297	ENSGALG00000007755
ALDBGALG0000004298	ENSGALG00000007793
ALDBGALG0000004298	ENSGALG00000007800
ALDBGALG0000003859	ENSGALG00000015303
ALDBGALG0000003859	ENSGALG00000015304
ALDBGALG0000001234	ENSGALG00000021345
ALDBGALG0000001234	ENSGALG00000003183
ALDBGALG0000001234	ENSGALG00000003195
ALDBGALG0000001235	ENSGALG00000003407
ALDBGALG0000001366	ENSGALG00000002283
ALDBGALG0000001366	ENSGALG00000002260
ALDBGALG0000000834	ENSGALG00000016014
ALDBGALG0000002018	ENSGALG00000005693
ALDBGALG0000002018	ENSGALG00000005685
ALDBGALG0000002019	ENSGALG00000000463
ALDBGALG0000002845	ENSGALG00000004967
ALDBGALG0000002845	ENSGALG00000026512
ALDBGALG0000000833	ENSGALG00000016014
ALDBGALG0000000829	ENSGALG00000026412
ALDBGALG0000000829	ENSGALG00000015983
ALDBGALG0000003800	ENSGALG00000011555
ALDBGALG0000005912	ENSGALG00000014648
ALDBGALG0000001607	ENSGALG00000007380
ALDBGALG0000001607	ENSGALG00000007394
ALDBGALG0000001610	ENSGALG00000007565
ALDBGALG0000001610	ENSGALG00000007528
ALDBGALG0000004587	ENSGALG00000009637
ALDBGALG0000004587	ENSGALG00000009633
ALDBGALG0000001604	ENSGALG00000017462
ALDBGALG0000001604	ENSGALG00000006569
ALDBGALG0000004589	ENSGALG00000028203
ALDBGALG0000004397	ENSGALG00000011419
ALDBGALG0000004397	ENSGALG00000011438
ALDBGALG0000004999	ENSGALG00000010491
ALDBGALG0000004999	ENSGALG00000023378
ALDBGALG0000004995	ENSGALG00000010471
ALDBGALG0000004995	ENSGALG00000010486
ALDBGALG0000004995	ENSGALG00000010476
XLOC_003746	ENSGALG00000008449
XLOC_003981	ENSGALG00000013146
XLOC_003949	ENSGALG00000007998
XLOC_003949	ENSGALG00000008009
ALDBGALG0000000348	ENSGALG00000016340
ALDBGALG0000000348	ENSGALG00000016327
ALDBGALG0000005235	ENSGALG00000012543
ALDBGALG0000000348	ENSGALG00000016340
ALDBGALG0000000348	ENSGALG00000016327
ALDBGALG0000001768	ENSGALG00000007512
ALDBGALG0000001768	ENSGALG00000011865
ALDBGALG0000001768	ENSGALG00000007512
ALDBGALG0000001768	ENSGALG00000011865
XLOC_022690	ENSGALG00000027440
XLOC_022690	ENSGALG00000010671
ALDBGALG0000001768	ENSGALG00000007512
ALDBGALG0000001768	ENSGALG00000011865
XLOC_033011	ENSGALG00000012621
ALDBGALG0000005226	ENSGALG00000012444
ALDBGALG0000005226	ENSGALG00000012448
ALDBGALG0000001120	ENSGALG00000006403
ALDBGALG0000001120	ENSGALG00000006399
ALDBGALG0000001120	ENSGALG00000006403
XLOC_026175	ENSGALG00000020454
XLOC_026175	ENSGALG00000009300
XLOC_026173	ENSGALG00000009292
XLOC_026173	ENSGALG00000020454
XLOC_026173	ENSGALG00000009300
XLOC_026158	ENSGALG00000009269
XLOC_026093	ENSGALG00000008100
XLOC_026093	ENSGALG00000008108
XLOC_026093	ENSGALG00000008097
XLOC_026286	ENSGALG00000009844
XLOC_026286	ENSGALG00000009845
XLOC_026231	ENSGALG00000009626
XLOC_026217	ENSGALG00000009491
XLOC_026217	ENSGALG00000009493
ALDBGALG0000001830	ENSGALG00000026396
ALDBGALG0000001830	ENSGALG00000000123
ALDBGALG0000001830	ENSGALG00000000122
ALDBGALG0000001831	ENSGALG00000019835
ALDBGALG0000001831	ENSGALG00000019835
ALDBGALG0000001831	ENSGALG00000000123
ALDBGALG0000001831	ENSGALG00000000122
ALDBGALG0000002163	ENSGALG00000011170
ALDBGALG0000002163	ENSGALG00000011176
ALDBGALG0000003141	ENSGALG00000006584
ALDBGALG0000005599	ENSGALG00000007742
ALDBGALG0000005599	ENSGALG00000023868
ALDBGALG0000003140	ENSGALG00000006582
ALDBGALG0000002698	ENSGALG00000013886
ALDBGALG0000002698	ENSGALG00000013886
ALDBGALG0000002698	ENSGALG00000013887
ALDBGALG0000002569	ENSGALG00000011941
ALDBGALG0000002697	ENSGALG00000013889
ALDBGALG0000002562	ENSGALG00000011603
ALDBGALG0000003369	ENSGALG00000008445
ALDBGALG0000003369	ENSGALG00000008457
ALDBGALG0000003368	ENSGALG00000008416
ALDBGALG0000003368	ENSGALG00000008410
ALDBGALG0000003372	ENSGALG00000008708
ALDBGALG0000003370	ENSGALG00000008597
ALDBGALG0000003370	ENSGALG00000008567
XLOC_023664	ENSGALG00000007726
XLOC_023664	ENSGALG00000007710
XLOC_023632	ENSGALG00000007355
XLOC_023622	ENSGALG00000007240
XLOC_023534	ENSGALG00000005930
XLOC_023534	ENSGALG00000005930
XLOC_023464	ENSGALG00000004575
XLOC_023345	ENSGALG00000028032
XLOC_019848	ENSGALG00000001462
XLOC_019848	ENSGALG00000001438
XLOC_019848	ENSGALG00000001462
XLOC_019848	ENSGALG00000001452
XLOC_019840	ENSGALG00000001343
XLOC_019840	ENSGALG00000001319
ALDBGALG0000002547	ENSGALG00000011235
XLOC_019833	ENSGALG00000029165
XLOC_019833	ENSGALG00000001177
XLOC_019833	ENSGALG00000023946
XLOC_019809	ENSGALG00000000692
XLOC_019806	ENSGALG00000000684
XLOC_019806	ENSGALG00000021706
XLOC_019790	ENSGALG00000000533
XLOC_019790	ENSGALG00000028346
XLOC_019790	ENSGALG00000000523
XLOC_019790	ENSGALG00000000533
ALDBGALG0000005929	ENSGALG00000015544
ALDBGALG0000005929	ENSGALG00000015545
ALDBGALG0000005926	ENSGALG00000015577
XLOC_019877	ENSGALG00000025773
XLOC_019858	ENSGALG00000001816
ALDBGALG0000003273	ENSGALG00000001731
ALDBGALG0000003272	ENSGALG00000001648
ALDBGALG0000003272	ENSGALG00000019738
ALDBGALG0000002966	ENSGALG00000007989
ALDBGALG0000002966	ENSGALG00000007989
ALDBGALG0000002966	ENSGALG00000007994
ALDBGALG0000005545	ENSGALG00000006655
ALDBGALG0000005545	ENSGALG00000006680
ALDBGALG0000005719	ENSGALG00000009542
ALDBGALG0000005719	ENSGALG00000009549
XLOC_016807	ENSGALG00000012720
XLOC_016554	ENSGALG00000011960
XLOC_016458	ENSGALG00000011405
XLOC_016452	ENSGALG00000011300
XLOC_016452	ENSGALG00000011304
XLOC_016657	ENSGALG00000012519
ALDBGALG0000006025	ENSGALG00000014787
ALDBGALG0000005381	ENSGALG00000004614
ALDBGALG0000005383	ENSGALG00000004784
ALDBGALG0000006008	ENSGALG00000014906
ALDBGALG0000000250	ENSGALG00000015467
XLOC_013863	ENSGALG00000026433
XLOC_013863	ENSGALG00000027059
XLOC_013863	ENSGALG00000026433
XLOC_013863	ENSGALG00000003766
XLOC_013863	ENSGALG00000027703
XLOC_013863	ENSGALG00000026433
XLOC_013863	ENSGALG00000027059
XLOC_013863	ENSGALG00000026433
XLOC_013863	ENSGALG00000003766
XLOC_013863	ENSGALG00000027703
XLOC_013834	ENSGALG00000002542
XLOC_013834	ENSGALG00000002558
XLOC_013834	ENSGALG00000002576
XLOC_013833	ENSGALG00000002558
XLOC_013833	ENSGALG00000002542
XLOC_013833	ENSGALG00000002576
XLOC_013771	ENSGALG00000001004
XLOC_013771	ENSGALG00000001023
XLOC_013771	ENSGALG00000000984
XLOC_013771	ENSGALG00000001004
XLOC_013771	ENSGALG00000001023
XLOC_013771	ENSGALG00000000984
XLOC_013771	ENSGALG00000001004
XLOC_013771	ENSGALG00000001023
XLOC_013771	ENSGALG00000000984
XLOC_013771	ENSGALG00000001004
XLOC_013771	ENSGALG00000001023
XLOC_013771	ENSGALG00000000984
XLOC_013747	ENSGALG00000007971
XLOC_013747	ENSGALG00000007974
XLOC_013652	ENSGALG00000003590
XLOC_013652	ENSGALG00000003584
XLOC_013652	ENSGALG00000003627
XLOC_027964	ENSGALG00000006935
XLOC_027964	ENSGALG00000006951
XLOC_028101	ENSGALG00000029095
XLOC_027880	ENSGALG00000005637
XLOC_027880	ENSGALG00000005613
XLOC_027964	ENSGALG00000020775
XLOC_027964	ENSGALG00000006935
XLOC_027769	ENSGALG00000003652
XLOC_027769	ENSGALG00000003634
XLOC_027836	ENSGALG00000004980
XLOC_027836	ENSGALG00000004980
XLOC_027836	ENSGALG00000004980
XLOC_027836	ENSGALG00000004980
XLOC_027836	ENSGALG00000004980
XLOC_027836	ENSGALG00000004980
XLOC_028101	ENSGALG00000029095
XLOC_028101	ENSGALG00000029095
ALDBGALG0000005803	ENSGALG00000014810
ALDBGALG0000005804	ENSGALG00000014819
ALDBGALG0000000300	ENSGALG00000016007
ALDBGALG0000001110	ENSGALG00000005996
ALDBGALG0000001110	ENSGALG00000005992
ALDBGALG0000001109	ENSGALG00000023451
ALDBGALG0000001109	ENSGALG00000023451
ALDBGALG0000001109	ENSGALG00000005758
ALDBGALG0000001113	ENSGALG00000006119
ALDBGALG0000001113	ENSGALG00000006225
ALDBGALG0000001113	ENSGALG00000006104
XLOC_030992	ENSGALG00000005245
XLOC_030714	ENSGALG00000028153
XLOC_030714	ENSGALG00000028153
XLOC_030565	ENSGALG00000005619
XLOC_030664	ENSGALG00000010109
XLOC_030664	ENSGALG00000020716
XLOC_030664	ENSGALG00000010120
XLOC_030664	ENSGALG00000010110
XLOC_030664	ENSGALG00000010109
XLOC_030664	ENSGALG00000010109
ALDBGALG0000000662	ENSGALG00000011965
ALDBGALG0000000662	ENSGALG00000011958
XLOC_013102	ENSGALG00000007113
XLOC_013095	ENSGALG00000007196
XLOC_013095	ENSGALG00000006310
XLOC_012820	ENSGALG00000008475
XLOC_012820	ENSGALG00000028111
XLOC_013240	ENSGALG00000001037
XLOC_013240	ENSGALG00000001039
XLOC_013240	ENSGALG00000001048
XLOC_013143	ENSGALG00000004702
XLOC_013143	ENSGALG00000004701
XLOC_013247	ENSGALG00000000934
XLOC_013247	ENSGALG00000000934
ALDBGALG0000000534	ENSGALG00000019033
ALDBGALG0000000534	ENSGALG00000017324
ALDBGALG0000000384	ENSGALG00000016781
ALDBGALG0000001196	ENSGALG00000006658
ALDBGALG0000001196	ENSGALG00000006676
ALDBGALG0000001196	ENSGALG00000006676
ALDBGALG0000001196	ENSGALG00000006689
ALDBGALG0000001192	ENSGALG00000006413
ALDBGALG0000001192	ENSGALG00000006403
ALDBGALG0000001192	ENSGALG00000006403
ALDBGALG0000000395	ENSGALG00000016807
ALDBGALG0000003561	ENSGALG00000015490
XLOC_033011	ENSGALG00000012621
XLOC_033011	ENSGALG00000012621
XLOC_033011	ENSGALG00000012621
XLOC_033011	ENSGALG00000012621
XLOC_033011	ENSGALG00000012621
ALDBGALG0000005593	ENSGALG00000007485
ALDBGALG0000005593	ENSGALG00000027983
XLOC_033114	ENSGALG00000015372
XLOC_033114	ENSGALG00000015368
XLOC_033114	ENSGALG00000015373
ALDBGALG0000004303	ENSGALG00000008058
ALDBGALG0000004303	ENSGALG00000008006
ALDBGALG0000003881	ENSGALG00000015880
ALDBGALG0000004090	ENSGALG00000010566
ALDBGALG0000004085	ENSGALG00000010333
ALDBGALG0000004085	ENSGALG00000010336
ALDBGALG0000004085	ENSGALG00000010338
ALDBGALG0000004307	ENSGALG00000008107
ALDBGALG0000004307	ENSGALG00000008092
ALDBGALG0000001231	ENSGALG00000001965
ALDBGALG0000001231	ENSGALG00000027183
ALDBGALG0000001231	ENSGALG00000001979
ALDBGALG0000001225	ENSGALG00000008385
ALDBGALG0000001225	ENSGALG00000008425
ALDBGALG0000001229	ENSGALG00000001350
ALDBGALG0000001229	ENSGALG00000021473
ALDBGALG0000001228	ENSGALG00000001256
ALDBGALG0000001228	ENSGALG00000001316
XLOC_018913	ENSGALG00000000777
XLOC_018913	ENSGALG00000000783
ALDBGALG0000004365	ENSGALG00000010273
ALDBGALG0000004364	ENSGALG00000010130
ALDBGALG0000004364	ENSGALG00000010125
ALDBGALG0000004699	ENSGALG00000024076
ALDBGALG0000004699	ENSGALG00000003619
ALDBGALG0000004699	ENSGALG00000003630
ALDBGALG0000004699	ENSGALG00000020522
ALDBGALG0000001700	ENSGALG00000004693
ALDBGALG0000004852	ENSGALG00000011840
ALDBGALG0000004852	ENSGALG00000011827
ALDBGALG0000004852	ENSGALG00000011840
ALDBGALG0000004584	ENSGALG00000009611
ALDBGALG0000005356	ENSGALG00000012554
ALDBGALG0000005356	ENSGALG00000012555
ALDBGALG0000001617	ENSGALG00000003798
ALDBGALG0000001617	ENSGALG00000003781
ALDBGALG0000001617	ENSGALG00000003819
ALDBGALG0000001618	ENSGALG00000021226
ALDBGALG0000001618	ENSGALG00000004064
ALDBGALG0000001429	ENSGALG00000002260
ALDBGALG0000001432	ENSGALG00000025992
ALDBGALG0000001432	ENSGALG00000002521
ALDBGALG0000004855	ENSGALG00000011868
ALDBGALG0000001433	ENSGALG00000002722
ALDBGALG0000002185	ENSGALG00000011877
ALDBGALG0000002185	ENSGALG00000011848
ALDBGALG0000001528	ENSGALG00000027324
ALDBGALG0000001528	ENSGALG00000006424
ALDBGALG0000002730	ENSGALG00000015215
ALDBGALG0000002730	ENSGALG00000015219
ALDBGALG0000003135	ENSGALG00000001306
ALDBGALG0000006068	ENSGALG00000012629
ALDBGALG0000003136	ENSGALG00000001529
ALDBGALG0000003136	ENSGALG00000001521
ALDBGALG0000003136	ENSGALG00000001557
ALDBGALG0000003136	ENSGALG00000001491
ALDBGALG0000002709	ENSGALG00000014815
ALDBGALG0000002709	ENSGALG00000014836
ALDBGALG0000002570	ENSGALG00000011954
ALDBGALG0000002570	ENSGALG00000011952
ALDBGALG0000002570	ENSGALG00000011951
XLOC_023743	ENSGALG00000009139
XLOC_023743	ENSGALG00000009154
XLOC_023743	ENSGALG00000009139
ALDBGALG0000003416	ENSGALG00000026009
ALDBGALG0000005925	ENSGALG00000015598
ALDBGALG0000002560	ENSGALG00000027855
ALDBGALG0000002560	ENSGALG00000011535
ALDBGALG0000003213	ENSGALG00000000826
ALDBGALG0000003213	ENSGALG00000000776
ALDBGALG0000003210	ENSGALG00000018702
ALDBGALG0000003210	ENSGALG00000010507
ALDBGALG0000002431	ENSGALG00000016311
ALDBGALG0000003238	ENSGALG00000000226
ALDBGALG0000003238	ENSGALG00000000225
ALDBGALG0000003236	ENSGALG00000003546
ALDBGALG0000003236	ENSGALG00000026858
ALDBGALG0000002500	ENSGALG00000028487
ALDBGALG0000003438	ENSGALG00000023303
ALDBGALG0000002500	ENSGALG00000028487
ALDBGALG0000003433	ENSGALG00000009928
ALDBGALG0000004411	ENSGALG00000011869
ALDBGALG0000004098	ENSGALG00000010642
ALDBGALG0000004098	ENSGALG00000010638
ALDBGALG0000002994	ENSGALG00000028641
ALDBGALG0000002994	ENSGALG00000000535
XLOC_018341	ENSGALG00000001334
XLOC_018341	ENSGALG00000001334
XLOC_018341	ENSGALG00000001334
XLOC_018341	ENSGALG00000001334
XLOC_018301	ENSGALG00000006145
XLOC_018301	ENSGALG00000021049
XLOC_018124	ENSGALG00000021232
XLOC_018124	ENSGALG00000004837
XLOC_018124	ENSGALG00000004859
XLOC_018124	ENSGALG00000021230
ALDBGALG0000003314	ENSGALG00000020582
ALDBGALG0000003314	ENSGALG00000026955
ALDBGALG0000003314	ENSGALG00000027203
ALDBGALG0000003314	ENSGALG00000020582
ALDBGALG0000003314	ENSGALG00000026955
ALDBGALG0000003314	ENSGALG00000027203
XLOC_030305	ENSGALG00000001880
ALDBGALG0000005701	ENSGALG00000009179
ALDBGALG0000005701	ENSGALG00000009170
ALDBGALG0000005701	ENSGALG00000009179
ALDBGALG0000002398	ENSGALG00000015940
ALDBGALG0000005395	ENSGALG00000005248
ALDBGALG0000005395	ENSGALG00000005252
ALDBGALG0000002398	ENSGALG00000015940
ALDBGALG0000005398	ENSGALG00000005407
ALDBGALG0000005398	ENSGALG00000005418
ALDBGALG0000002881	ENSGALG00000004542
XLOC_019563	ENSGALG00000024135
XLOC_012730	ENSGALG00000027955
XLOC_012730	ENSGALG00000004772
XLOC_027597	ENSGALG00000012179
XLOC_027597	ENSGALG00000012179
XLOC_027630	ENSGALG00000012429
XLOC_027630	ENSGALG00000012429
XLOC_027581	ENSGALG00000012124
XLOC_027630	ENSGALG00000012429
ALDBGALG0000003259	ENSGALG00000003474
ALDBGALG0000003259	ENSGALG00000003461
ALDBGALG0000003259	ENSGALG00000003467
ALDBGALG0000005798	ENSGALG00000014751
ALDBGALG0000005798	ENSGALG00000014751
ALDBGALG0000005798	ENSGALG00000014751
ALDBGALG0000003264	ENSGALG00000000525
ALDBGALG0000003264	ENSGALG00000000529
XLOC_008374	ENSGALG00000017158
XLOC_008374	ENSGALG00000027243
XLOC_029640	ENSGALG00000021859
XLOC_029640	ENSGALG00000013233
XLOC_029670	ENSGALG00000010900
XLOC_029670	ENSGALG00000010902
XLOC_029800	ENSGALG00000012197
XLOC_029800	ENSGALG00000012207
XLOC_029800	ENSGALG00000012197
XLOC_029800	ENSGALG00000012207
XLOC_029854	ENSGALG00000012555
XLOC_029858	ENSGALG00000012584
XLOC_029858	ENSGALG00000012587
XLOC_029858	ENSGALG00000012587
XLOC_029999	ENSGALG00000005180
XLOC_010380	ENSGALG00000007862
XLOC_010380	ENSGALG00000007862
XLOC_010268	ENSGALG00000005161
XLOC_010268	ENSGALG00000005177
XLOC_010273	ENSGALG00000005249
XLOC_010268	ENSGALG00000005161
XLOC_010268	ENSGALG00000005177
XLOC_010268	ENSGALG00000005161
XLOC_010268	ENSGALG00000005177
XLOC_010265	ENSGALG00000005131
XLOC_010265	ENSGALG00000005128
XLOC_010268	ENSGALG00000005161
XLOC_010268	ENSGALG00000005177
ALDBGALG0000000566	ENSGALG00000008167
XLOC_010393	ENSGALG00000008294
ALDBGALG0000000002	ENSGALG00000007910
ALDBGALG0000000002	ENSGALG00000013823
ALDBGALG0000000404	ENSGALG00000016870
XLOC_032719	ENSGALG00000023622
XLOC_032719	ENSGALG00000002523
XLOC_032719	ENSGALG00000028039
XLOC_032719	ENSGALG00000026655
XLOC_032719	ENSGALG00000025945
XLOC_032553	ENSGALG00000023061
XLOC_032553	ENSGALG00000021842
XLOC_032553	ENSGALG00000002022
XLOC_032613	ENSGALG00000028730
XLOC_007513	ENSGALG00000015258
XLOC_007536	ENSGALG00000015355
XLOC_007536	ENSGALG00000015355
XLOC_007536	ENSGALG00000015355
XLOC_007435	ENSGALG00000014776
XLOC_033011	ENSGALG00000012621
XLOC_007536	ENSGALG00000015355
XLOC_007536	ENSGALG00000015355
XLOC_007536	ENSGALG00000015355
XLOC_001956	ENSGALG00000022277
XLOC_001934	ENSGALG00000028514
ALDBGALG0000003871	ENSGALG00000015812
ALDBGALG0000003871	ENSGALG00000027593
XLOC_006229	ENSGALG00000017079
XLOC_006340	ENSGALG00000017189
XLOC_006340	ENSGALG00000017188
XLOC_006318	ENSGALG00000017168
ALDBGALG0000001219	ENSGALG00000007500
ALDBGALG0000001219	ENSGALG00000007495
ALDBGALG0000004557	ENSGALG00000014072
ALDBGALG0000004554	ENSGALG00000007920
ALDBGALG0000004554	ENSGALG00000007932
ALDBGALG0000004125	ENSGALG00000011045
ALDBGALG0000004125	ENSGALG00000011017
ALDBGALG0000004652	ENSGALG00000027407
ALDBGALG0000004652	ENSGALG00000011692
ALDBGALG0000004651	ENSGALG00000011646
ALDBGALG0000004651	ENSGALG00000011639
ALDBGALG0000001152	ENSGALG00000008063
ALDBGALG0000004419	ENSGALG00000020164
ALDBGALG0000004419	ENSGALG00000012126
ALDBGALG0000004419	ENSGALG00000012181
ALDBGALG0000001152	ENSGALG00000008063
ALDBGALG0000004096	ENSGALG00000010611
ALDBGALG0000004096	ENSGALG00000010614
ALDBGALG0000004095	ENSGALG00000010611
ALDBGALG0000004095	ENSGALG00000010614
ALDBGALG0000002091	ENSGALG00000006749
ALDBGALG0000004412	ENSGALG00000011990
ALDBGALG0000004412	ENSGALG00000011986
ALDBGALG0000001156	ENSGALG00000008600
ALDBGALG0000001625	ENSGALG00000004561
ALDBGALG0000001625	ENSGALG00000010497
ALDBGALG0000001625	ENSGALG00000004557
ALDBGALG0000002095	ENSGALG00000007076
ALDBGALG0000005352	ENSGALG00000012509
ALDBGALG0000004429	ENSGALG00000012308
ALDBGALG0000004429	ENSGALG00000012304
XLOC_004751	ENSGALG00000014122
XLOC_004751	ENSGALG00000014106
XLOC_004751	ENSGALG00000014106
ALDBGALG0000001756	ENSGALG00000005379
ALDBGALG0000001755	ENSGALG00000004970
ALDBGALG0000001755	ENSGALG00000004928
ALDBGALG0000004170	ENSGALG00000023068
ALDBGALG0000005216	ENSGALG00000012382
ALDBGALG0000004864	ENSGALG00000012173
ALDBGALG0000004864	ENSGALG00000012165
ALDBGALG0000001757	ENSGALG00000005630
ALDBGALG0000001757	ENSGALG00000005634
ALDBGALG0000002182	ENSGALG00000011713
ALDBGALG0000002182	ENSGALG00000011725
ALDBGALG0000001694	ENSGALG00000004255
ALDBGALG0000001694	ENSGALG00000004269
ALDBGALG0000005900	ENSGALG00000014691
ALDBGALG0000002175	ENSGALG00000011439
ALDBGALG0000001695	ENSGALG00000004284
ALDBGALG0000001695	ENSGALG00000004310
ALDBGALG0000001535	ENSGALG00000007380
ALDBGALG0000001535	ENSGALG00000007394
ALDBGALG0000005177	ENSGALG00000011040
ALDBGALG0000003126	ENSGALG00000003577
ALDBGALG0000003126	ENSGALG00000003567
ALDBGALG0000003126	ENSGALG00000003573
ALDBGALG0000005609	ENSGALG00000008972
ALDBGALG0000005609	ENSGALG00000008983
ALDBGALG0000005610	ENSGALG00000000113
ALDBGALG0000003128	ENSGALG00000004249
ALDBGALG0000003128	ENSGALG00000004268
ALDBGALG0000003130	ENSGALG00000000356
XLOC_023975	ENSGALG00000010638
XLOC_023975	ENSGALG00000010638
XLOC_023894	ENSGALG00000010077
XLOC_023894	ENSGALG00000010081
XLOC_023975	ENSGALG00000010638
XLOC_023975	ENSGALG00000010638
ALDBGALG0000004815	ENSGALG00000010607
ALDBGALG0000004815	ENSGALG00000010616
ALDBGALG0000002535	ENSGALG00000010938
ALDBGALG0000005482	ENSGALG00000005208
ALDBGALG0000005482	ENSGALG00000020884
ALDBGALG0000002533	ENSGALG00000010915
ALDBGALG0000002534	ENSGALG00000010915
ALDBGALG0000002534	ENSGALG00000021835
ALDBGALG0000003224	ENSGALG00000001117
ALDBGALG0000003224	ENSGALG00000023958
ALDBGALG0000003224	ENSGALG00000023953
ALDBGALG0000005772	ENSGALG00000002854
ALDBGALG0000003231	ENSGALG00000003188
ALDBGALG0000003231	ENSGALG00000003212
ALDBGALG0000003227	ENSGALG00000021654
ALDBGALG0000003227	ENSGALG00000001939
ALDBGALG0000003227	ENSGALG00000028626
ALDBGALG0000003229	ENSGALG00000002830
ALDBGALG0000003229	ENSGALG00000025773
ALDBGALG0000002984	ENSGALG00000002527
ALDBGALG0000003440	ENSGALG00000010043
ALDBGALG0000002270	ENSGALG00000018578
ALDBGALG0000002977	ENSGALG00000023936
ALDBGALG0000002977	ENSGALG00000001542
ALDBGALG0000002977	ENSGALG00000001551
ALDBGALG0000005986	ENSGALG00000002069
ALDBGALG0000005986	ENSGALG00000002064
XLOC_018712	ENSGALG00000001640
XLOC_018661	ENSGALG00000004796
ALDBGALG0000002990	ENSGALG00000004291
ALDBGALG0000002990	ENSGALG00000004256
XLOC_018598	ENSGALG00000003636
XLOC_018598	ENSGALG00000023779
XLOC_018652	ENSGALG00000027269
XLOC_018652	ENSGALG00000027269
XLOC_018436	ENSGALG00000004256
ALDBGALG0000002829	ENSGALG00000016246
ALDBGALG0000003319	ENSGALG00000024273
ALDBGALG0000003318	ENSGALG00000021620
ALDBGALG0000003318	ENSGALG00000026146
ALDBGALG0000003318	ENSGALG00000021619
ALDBGALG0000003318	ENSGALG00000003357
ALDBGALG0000003320	ENSGALG00000003771
ALDBGALG0000003320	ENSGALG00000003778
ALDBGALG0000003323	ENSGALG00000004048
ALDBGALG0000005552	ENSGALG00000006483
ALDBGALG0000006082	ENSGALG00000027512
ALDBGALG0000006082	ENSGALG00000015264
ALDBGALG0000000242	ENSGALG00000015375
ALDBGALG0000002886	ENSGALG00000005609
ALDBGALG0000002886	ENSGALG00000005609
ALDBGALG0000002886	ENSGALG00000005628
ALDBGALG0000002884	ENSGALG00000005121
ALDBGALG0000005076	ENSGALG00000025780
ALDBGALG0000005076	ENSGALG00000008409
ALDBGALG0000000239	ENSGALG00000015353
XLOC_028812	ENSGALG00000005974
XLOC_028640	ENSGALG00000029095
XLOC_028640	ENSGALG00000009289
XLOC_028645	ENSGALG00000009304
XLOC_028662	ENSGALG00000009504
XLOC_028666	ENSGALG00000026700
XLOC_028666	ENSGALG00000009610
XLOC_028666	ENSGALG00000009606
XLOC_028666	ENSGALG00000000011
XLOC_028723	ENSGALG00000002402
XLOC_028723	ENSGALG00000002433
XLOC_028728	ENSGALG00000002460
XLOC_028728	ENSGALG00000002460
XLOC_028753	ENSGALG00000002763
ALDBGALG0000005791	ENSGALG00000014724
ALDBGALG0000005796	ENSGALG00000014743
ALDBGALG0000001067	ENSGALG00000000845
ALDBGALG0000001062	ENSGALG00000000755
ALDBGALG0000001063	ENSGALG00000000761
XLOC_030225	ENSGALG00000010681
XLOC_030225	ENSGALG00000021869
XLOC_030163	ENSGALG00000010074
XLOC_030136	ENSGALG00000009015
XLOC_030136	ENSGALG00000009021
XLOC_030110	ENSGALG00000008696
XLOC_030110	ENSGALG00000008709
XLOC_030107	ENSGALG00000008696
XLOC_030107	ENSGALG00000008709
XLOC_030238	ENSGALG00000010798
XLOC_030238	ENSGALG00000010801
XLOC_030238	ENSGALG00000027806
XLOC_030238	ENSGALG00000010791
XLOC_030227	ENSGALG00000021869
XLOC_030227	ENSGALG00000010673
XLOC_010542	ENSGALG00000004955
XLOC_010542	ENSGALG00000004940
XLOC_010657	ENSGALG00000006526
XLOC_010657	ENSGALG00000006544
XLOC_010657	ENSGALG00000006526
XLOC_010657	ENSGALG00000006544
XLOC_010711	ENSGALG00000007652
XLOC_032535	ENSGALG00000015728
XLOC_032516	ENSGALG00000015548
XLOC_032516	ENSGALG00000015545
ALDBGALG0000003985	ENSGALG00000006108
XLOC_032290	ENSGALG00000012588
XLOC_032290	ENSGALG00000012586
ALDBGALG0000003979	ENSGALG00000025935
ALDBGALG0000003979	ENSGALG00000003920
ALDBGALG0000003979	ENSGALG00000003951
ALDBGALG0000003980	ENSGALG00000000112
ALDBGALG0000003980	ENSGALG00000004918
XLOC_032451	ENSGALG00000014672
XLOC_032451	ENSGALG00000014675
XLOC_032451	ENSGALG00000014673
XLOC_032327	ENSGALG00000010688
XLOC_007427	ENSGALG00000014723
XLOC_007427	ENSGALG00000014759
XLOC_007425	ENSGALG00000018512
XLOC_007313	ENSGALG00000014240
XLOC_007313	ENSGALG00000028840
XLOC_007313	ENSGALG00000014551
XLOC_007308	ENSGALG00000014233
XLOC_007402	ENSGALG00000014467
XLOC_007402	ENSGALG00000014466
XLOC_007402	ENSGALG00000014467
XLOC_007402	ENSGALG00000014466
ALDBGALG0000000084	ENSGALG00000009759
ALDBGALG0000001005	ENSGALG00000017021
ALDBGALG0000004809	ENSGALG00000010309
ALDBGALG0000004809	ENSGALG00000010307
ALDBGALG0000004809	ENSGALG00000010304
ALDBGALG0000004809	ENSGALG00000010314
ALDBGALG0000004258	ENSGALG00000006457
ALDBGALG0000004258	ENSGALG00000006439
ALDBGALG0000003755	ENSGALG00000010290
ALDBGALG0000003757	ENSGALG00000010448
ALDBGALG0000003757	ENSGALG00000028412
ALDBGALG0000004284	ENSGALG00000007355
ALDBGALG0000004290	ENSGALG00000007476
ALDBGALG0000001213	ENSGALG00000014624
XLOC_006965	ENSGALG00000011957
XLOC_006965	ENSGALG00000011958
ALDBGALG0000002001	ENSGALG00000002598
ALDBGALG0000002001	ENSGALG00000002618
ALDBGALG0000002002	ENSGALG00000002631
ALDBGALG0000004560	ENSGALG00000008053
ALDBGALG0000004560	ENSGALG00000008055
ALDBGALG0000001995	ENSGALG00000021636
ALDBGALG0000001995	ENSGALG00000001807
ALDBGALG0000001996	ENSGALG00000021636
ALDBGALG0000001996	ENSGALG00000001828
ALDBGALG0000001993	ENSGALG00000001564
ALDBGALG0000001993	ENSGALG00000001573
ALDBGALG0000002000	ENSGALG00000002587
ALDBGALG0000002000	ENSGALG00000002598
ALDBGALG0000001997	ENSGALG00000001833
ALDBGALG0000001997	ENSGALG00000001828
ALDBGALG0000003668	ENSGALG00000008130
ALDBGALG0000003668	ENSGALG00000008130
ALDBGALG0000001159	ENSGALG00000002538
ALDBGALG0000001159	ENSGALG00000002541
ALDBGALG0000001163	ENSGALG00000028247
ALDBGALG0000001163	ENSGALG00000027805
ALDBGALG0000001163	ENSGALG00000014107
ALDBGALG0000005324	ENSGALG00000011566
ALDBGALG0000001788	ENSGALG00000002056
ALDBGALG0000004433	ENSGALG00000013606
ALDBGALG0000004434	ENSGALG00000013649
ALDBGALG0000004434	ENSGALG00000013655
XLOC_026577	ENSGALG00000011608
ALDBGALG0000001447	ENSGALG00000005400
ALDBGALG0000001444	ENSGALG00000005128
ALDBGALG0000001444	ENSGALG00000005128
ALDBGALG0000001445	ENSGALG00000005249
ALDBGALG0000001445	ENSGALG00000005237
ALDBGALG0000004870	ENSGALG00000012396
ALDBGALG0000004870	ENSGALG00000012400
ALDBGALG0000005210	ENSGALG00000012166
ALDBGALG0000005210	ENSGALG00000012159
ALDBGALG0000001451	ENSGALG00000005869
ALDBGALG0000001451	ENSGALG00000028620
ALDBGALG0000001451	ENSGALG00000005811
ALDBGALG0000005269	ENSGALG00000021021
XLOC_025206	ENSGALG00000011390
XLOC_025206	ENSGALG00000024482
XLOC_025206	ENSGALG00000011395
ALDBGALG0000001869	ENSGALG00000001014
ALDBGALG0000001869	ENSGALG00000001025
ALDBGALG0000001869	ENSGALG00000001013
ALDBGALG0000001869	ENSGALG00000001002
ALDBGALG0000001861	ENSGALG00000002364
ALDBGALG0000001861	ENSGALG00000002375
XLOC_025166	ENSGALG00000011045
XLOC_025166	ENSGALG00000011078
ALDBGALG0000005155	ENSGALG00000008842
ALDBGALG0000005155	ENSGALG00000008862
ALDBGALG0000005553	ENSGALG00000005554
ALDBGALG0000005553	ENSGALG00000028636
ALDBGALG0000005553	ENSGALG00000005631
ALDBGALG0000003124	ENSGALG00000002499
ALDBGALG0000003124	ENSGALG00000021627
ALDBGALG0000005623	ENSGALG00000009464
ALDBGALG0000005622	ENSGALG00000009379
ALDBGALG0000005622	ENSGALG00000009383
ALDBGALG0000003119	ENSGALG00000001463
ALDBGALG0000003119	ENSGALG00000001453
ALDBGALG0000005770	ENSGALG00000002326
ALDBGALG0000000306	ENSGALG00000016036
ALDBGALG0000000306	ENSGALG00000016024
ALDBGALG0000000306	ENSGALG00000016027
ALDBGALG0000002275	ENSGALG00000013035
XLOC_017549	ENSGALG00000016063
XLOC_017549	ENSGALG00000016064
XLOC_017549	ENSGALG00000027719
XLOC_017653	ENSGALG00000016233
XLOC_017743	ENSGALG00000024081
XLOC_017743	ENSGALG00000028567
XLOC_017743	ENSGALG00000001046
ALDBGALG0000003300	ENSGALG00000024391
ALDBGALG0000003300	ENSGALG00000027241
ALDBGALG0000003300	ENSGALG00000000784
ALDBGALG0000005777	ENSGALG00000013376
ALDBGALG0000005777	ENSGALG00000013372
ALDBGALG0000005415	ENSGALG00000008939
ALDBGALG0000005415	ENSGALG00000008945
ALDBGALG0000005415	ENSGALG00000008939
ALDBGALG0000005415	ENSGALG00000008945
ALDBGALG0000005411	ENSGALG00000008661
ALDBGALG0000000246	ENSGALG00000022866
ALDBGALG0000000246	ENSGALG00000015402
ALDBGALG0000002891	ENSGALG00000026703
ALDBGALG0000002891	ENSGALG00000006062
ALDBGALG0000002891	ENSGALG00000006278
ALDBGALG0000000244	ENSGALG00000026299
XLOC_028614	ENSGALG00000008523
XLOC_028614	ENSGALG00000008542
XLOC_028614	ENSGALG00000008542
XLOC_028583	ENSGALG00000008096
XLOC_028583	ENSGALG00000008099
XLOC_028430	ENSGALG00000005019
XLOC_028430	ENSGALG00000005035
XLOC_028378	ENSGALG00000004994
XLOC_028302	ENSGALG00000004167
XLOC_028302	ENSGALG00000004156
XLOC_028302	ENSGALG00000004174
XLOC_028251	ENSGALG00000002892
XLOC_028181	ENSGALG00000001907
XLOC_028141	ENSGALG00000009781
XLOC_021791	ENSGALG00000014917
ALDBGALG0000005002	ENSGALG00000010517
XLOC_021845	ENSGALG00000015026
XLOC_021845	ENSGALG00000015022
ALDBGALG0000001089	ENSGALG00000026674
ALDBGALG0000001090	ENSGALG00000003336
ALDBGALG0000005726	ENSGALG00000010364
XLOC_011046	ENSGALG00000012322
XLOC_011046	ENSGALG00000007404
ALDBGALG0000002989	ENSGALG00000004097
XLOC_010785	ENSGALG00000000884
XLOC_010788	ENSGALG00000000884
ALDBGALG0000000202	ENSGALG00000014274
ALDBGALG0000005120	ENSGALG00000002697
ALDBGALG0000005120	ENSGALG00000002750
ALDBGALG0000005120	ENSGALG00000002689
ALDBGALG0000000201	ENSGALG00000014274
ALDBGALG0000000200	ENSGALG00000014329
ALDBGALG0000000198	ENSGALG00000013420
ALDBGALG0000000525	ENSGALG00000008574
ALDBGALG0000000525	ENSGALG00000027969
ALDBGALG0000000524	ENSGALG00000019042
ALDBGALG0000000524	ENSGALG00000017268
ALDBGALG0000005695	ENSGALG00000008934
ALDBGALG0000005695	ENSGALG00000000113
XLOC_031040	ENSGALG00000002929
XLOC_031040	ENSGALG00000002958
XLOC_031040	ENSGALG00000002929
XLOC_031040	ENSGALG00000002958
XLOC_007979	ENSGALG00000016629
XLOC_008031	ENSGALG00000016768
XLOC_008075	ENSGALG00000016849
XLOC_008075	ENSGALG00000016847
XLOC_007938	ENSGALG00000016581
XLOC_011487	ENSGALG00000005096
XLOC_011487	ENSGALG00000005215
ALDBGALG0000005468	ENSGALG00000004273
ALDBGALG0000005468	ENSGALG00000020976
ALDBGALG0000000977	ENSGALG00000016929
XLOC_031040	ENSGALG00000002929
XLOC_031040	ENSGALG00000002958
XLOC_031040	ENSGALG00000002929
XLOC_031040	ENSGALG00000002958
ALDBGALG0000003746	ENSGALG00000010165
ALDBGALG0000003746	ENSGALG00000010169
XLOC_011667	ENSGALG00000002026
XLOC_005912	ENSGALG00000016849
XLOC_005912	ENSGALG00000016847
XLOC_005796	ENSGALG00000016728
XLOC_005788	ENSGALG00000016698
XLOC_005788	ENSGALG00000016698
XLOC_006000	ENSGALG00000016889
ALDBGALG0000000755	ENSGALG00000015006
ALDBGALG0000000755	ENSGALG00000015016
ALDBGALG0000000756	ENSGALG00000015075
ALDBGALG0000000756	ENSGALG00000022891
ALDBGALG0000003869	ENSGALG00000026971
ALDBGALG0000001207	ENSGALG00000007000
ALDBGALG0000000865	ENSGALG00000016238
ALDBGALG0000004533	ENSGALG00000006454
ALDBGALG0000001587	ENSGALG00000004078
ALDBGALG0000001585	ENSGALG00000003937
ALDBGALG0000001585	ENSGALG00000003919
ALDBGALG0000001584	ENSGALG00000003702
ALDBGALG0000001584	ENSGALG00000003722
ALDBGALG0000001584	ENSGALG00000003714
ALDBGALG0000001584	ENSGALG00000003702
ALDBGALG0000001100	ENSGALG00000004204
ALDBGALG0000001100	ENSGALG00000004192
ALDBGALG0000001169	ENSGALG00000003427
ALDBGALG0000001101	ENSGALG00000013893
ALDBGALG0000001101	ENSGALG00000023562
ALDBGALG0000001172	ENSGALG00000003644
ALDBGALG0000001172	ENSGALG00000003705
ALDBGALG0000004728	ENSGALG00000006035
ALDBGALG0000004728	ENSGALG00000006035
ALDBGALG0000001437	ENSGALG00000004937
ALDBGALG0000001437	ENSGALG00000004940
ALDBGALG0000001435	ENSGALG00000003977
ALDBGALG0000001435	ENSGALG00000003997
ALDBGALG0000001434	ENSGALG00000002459
ALDBGALG0000001434	ENSGALG00000003720
XLOC_004355	ENSGALG00000012003
XLOC_004355	ENSGALG00000011993
ALDBGALG0000001439	ENSGALG00000005024
ALDBGALG0000005201	ENSGALG00000011697
ALDBGALG0000005201	ENSGALG00000011699
ALDBGALG0000001701	ENSGALG00000004735
ALDBGALG0000001701	ENSGALG00000004745
ALDBGALG0000001701	ENSGALG00000004746
ALDBGALG0000001700	ENSGALG00000004693
ALDBGALG0000004665	ENSGALG00000022994
ALDBGALG0000004665	ENSGALG00000011911
ALDBGALG0000004948	ENSGALG00000006966
XLOC_024898	ENSGALG00000009768
[truncated: 662 more rows]

## Sheet: lncRNA-mRNA.trans
lncRNA targets predicted by trans-acting
lncRNA_id	mRNA_Gene_ID	Pearson_correlation	Pvalue
ALDBGALG0000000013	ENSGALG00000012260	0.96341	4.86e-07
ALDBGALG0000000021	ENSGALG00000026194	0.977182	4.69e-08
ALDBGALG0000000023	ENSGALG00000028174	0.962283	5.64e-07
ALDBGALG0000000023	ENSGALG00000012769	0.953009	1.67e-06
ALDBGALG0000000023	ENSGALG00000006599	0.952529	1.75e-06
ALDBGALG0000000032	ENSGALG00000014228	0.977602	4.28e-08
ALDBGALG0000000032	ENSGALG00000023773	0.97465	7.9e-08
ALDBGALG0000000032	ENSGALG00000005141	0.973402	1e-07
ALDBGALG0000000032	ENSGALG00000007579	0.968575	2.29e-07
ALDBGALG0000000032	ENSGALG00000009866	0.966439	3.17e-07
ALDBGALG0000000032	ENSGALG00000015519	0.962688	5.35e-07
ALDBGALG0000000032	ENSGALG00000008380	0.962662	5.37e-07
ALDBGALG0000000032	ENSGALG00000023855	0.960439	7.14e-07
ALDBGALG0000000032	ENSGALG00000026862	0.953593	1.57e-06
ALDBGALG0000000032	ENSGALG00000002564	0.953273	1.62e-06
ALDBGALG0000000032	ENSGALG00000023673	-0.951642	1.92e-06
ALDBGALG0000000032	ENSGALG00000008855	-0.955057	1.34e-06
ALDBGALG0000000032	ENSGALG00000000947	-0.955699	1.25e-06
ALDBGALG0000000032	ENSGALG00000009700	-0.960789	6.83e-07
ALDBGALG0000000032	ENSGALG00000010940	-0.974515	8.11e-08
ALDBGALG0000000064	ENSGALG00000014992	0.95895	8.57e-07
ALDBGALG0000000084	ENSGALG00000016341	0.993878	6.7e-11
ALDBGALG0000000084	ENSGALG00000008638	0.99273	1.58e-10
ALDBGALG0000000084	ENSGALG00000011613	0.987875	2.02e-09
ALDBGALG0000000084	ENSGALG00000007785	0.987856	2.04e-09
ALDBGALG0000000084	ENSGALG00000012594	0.987386	2.46e-09
ALDBGALG0000000084	ENSGALG00000000400	0.986533	3.41e-09
ALDBGALG0000000084	ENSGALG00000001329	0.986296	3.72e-09
ALDBGALG0000000084	ENSGALG00000015248	0.986146	3.93e-09
ALDBGALG0000000084	ENSGALG00000005474	0.985696	4.6e-09
ALDBGALG0000000084	ENSGALG00000001768	0.983385	9.7e-09
ALDBGALG0000000084	ENSGALG00000016545	0.983213	1.02e-08
ALDBGALG0000000084	ENSGALG00000015348	0.981584	1.62e-08
ALDBGALG0000000084	ENSGALG00000019761	0.98122	1.78e-08
ALDBGALG0000000084	ENSGALG00000000314	0.980938	1.92e-08
ALDBGALG0000000084	ENSGALG00000016118	0.980614	2.09e-08
ALDBGALG0000000084	ENSGALG00000010949	0.98025	2.29e-08
ALDBGALG0000000084	ENSGALG00000010187	0.979822	2.55e-08
ALDBGALG0000000084	ENSGALG00000008891	0.978087	3.84e-08
ALDBGALG0000000084	ENSGALG00000002715	0.977867	4.03e-08
ALDBGALG0000000084	ENSGALG00000009759	0.97785	4.05e-08
ALDBGALG0000000084	ENSGALG00000011149	0.977124	4.75e-08
ALDBGALG0000000084	ENSGALG00000003424	0.977029	4.85e-08
ALDBGALG0000000084	ENSGALG00000015425	0.97694	4.94e-08
ALDBGALG0000000084	ENSGALG00000020876	0.976441	5.49e-08
ALDBGALG0000000084	ENSGALG00000016164	0.976209	5.77e-08
ALDBGALG0000000084	ENSGALG00000013818	0.975876	6.18e-08
ALDBGALG0000000084	ENSGALG00000017029	0.975778	6.31e-08
ALDBGALG0000000084	ENSGALG00000013789	0.975753	6.34e-08
ALDBGALG0000000084	ENSGALG00000011656	0.975638	6.49e-08
ALDBGALG0000000084	ENSGALG00000013146	0.975585	6.56e-08
ALDBGALG0000000084	ENSGALG00000024000	0.975382	6.83e-08
ALDBGALG0000000084	ENSGALG00000010769	0.975303	6.94e-08
ALDBGALG0000000084	ENSGALG00000015037	0.97523	7.04e-08
ALDBGALG0000000084	ENSGALG00000011663	0.975226	7.05e-08
ALDBGALG0000000084	ENSGALG00000011369	0.97498	7.4e-08
ALDBGALG0000000084	ENSGALG00000003507	0.974532	8.09e-08
ALDBGALG0000000084	ENSGALG00000009523	0.97399	8.98e-08
ALDBGALG0000000084	ENSGALG00000009002	0.973944	9.05e-08
ALDBGALG0000000084	ENSGALG00000002896	0.973796	9.31e-08
ALDBGALG0000000084	ENSGALG00000028622	0.973771	9.36e-08
ALDBGALG0000000084	ENSGALG00000016227	0.973674	9.53e-08
ALDBGALG0000000084	ENSGALG00000008615	0.973601	9.66e-08
ALDBGALG0000000084	ENSGALG00000009095	0.973568	9.72e-08
ALDBGALG0000000084	ENSGALG00000009724	0.973456	9.93e-08
ALDBGALG0000000084	ENSGALG00000006915	0.973378	1.01e-07
ALDBGALG0000000084	ENSGALG00000008741	0.973267	1.03e-07
ALDBGALG0000000084	ENSGALG00000026241	0.972539	1.17e-07
ALDBGALG0000000084	ENSGALG00000009302	0.971978	1.3e-07
ALDBGALG0000000084	ENSGALG00000007334	0.971908	1.31e-07
ALDBGALG0000000084	ENSGALG00000027761	0.971869	1.32e-07
ALDBGALG0000000084	ENSGALG00000012362	0.971782	1.34e-07
ALDBGALG0000000084	ENSGALG00000000551	0.971717	1.36e-07
ALDBGALG0000000084	ENSGALG00000027140	0.971493	1.41e-07
ALDBGALG0000000084	ENSGALG00000008976	0.971013	1.54e-07
ALDBGALG0000000084	ENSGALG00000027737	0.97098	1.54e-07
ALDBGALG0000000084	ENSGALG00000028510	0.970622	1.64e-07
ALDBGALG0000000084	ENSGALG00000000498	0.970475	1.68e-07
ALDBGALG0000000084	ENSGALG00000016580	0.970389	1.71e-07
ALDBGALG0000000084	ENSGALG00000016206	0.970096	1.79e-07
ALDBGALG0000000084	ENSGALG00000016293	0.970021	1.81e-07
ALDBGALG0000000084	ENSGALG00000013414	0.969936	1.84e-07
ALDBGALG0000000084	ENSGALG00000005408	0.969793	1.88e-07
ALDBGALG0000000084	ENSGALG00000008961	0.969372	2.02e-07
ALDBGALG0000000084	ENSGALG00000008439	0.9691	2.11e-07
ALDBGALG0000000084	ENSGALG00000011219	0.968762	2.22e-07
ALDBGALG0000000084	ENSGALG00000013605	0.968322	2.38e-07
ALDBGALG0000000084	ENSGALG00000004414	0.96822	2.42e-07
ALDBGALG0000000084	ENSGALG00000015083	0.967735	2.61e-07
ALDBGALG0000000084	ENSGALG00000016428	0.967597	2.66e-07
ALDBGALG0000000084	ENSGALG00000005283	0.967303	2.79e-07
ALDBGALG0000000084	ENSGALG00000012052	0.967197	2.83e-07
ALDBGALG0000000084	ENSGALG00000009755	0.967155	2.85e-07
ALDBGALG0000000084	ENSGALG00000012773	0.967151	2.85e-07
ALDBGALG0000000084	ENSGALG00000013101	0.967108	2.87e-07
ALDBGALG0000000084	ENSGALG00000018778	0.966859	2.98e-07
ALDBGALG0000000084	ENSGALG00000019663	0.966814	3e-07
ALDBGALG0000000084	ENSGALG00000002555	0.966331	3.22e-07
ALDBGALG0000000084	ENSGALG00000016378	0.966246	3.26e-07
ALDBGALG0000000084	ENSGALG00000001774	0.966046	3.36e-07
ALDBGALG0000000084	ENSGALG00000011687	0.965822	3.47e-07
ALDBGALG0000000084	ENSGALG00000014686	0.965394	3.69e-07
ALDBGALG0000000084	ENSGALG00000012250	0.965347	3.71e-07
ALDBGALG0000000084	ENSGALG00000009256	0.965345	3.71e-07
ALDBGALG0000000084	ENSGALG00000015023	0.965318	3.73e-07
ALDBGALG0000000084	ENSGALG00000014471	0.965232	3.77e-07
ALDBGALG0000000084	ENSGALG00000025874	0.964973	3.92e-07
ALDBGALG0000000084	ENSGALG00000007771	0.96492	3.94e-07
ALDBGALG0000000084	ENSGALG00000015664	0.964887	3.96e-07
ALDBGALG0000000084	ENSGALG00000003169	0.964756	4.04e-07
ALDBGALG0000000084	ENSGALG00000008139	0.964346	4.27e-07
ALDBGALG0000000084	ENSGALG00000008735	0.964259	4.33e-07
ALDBGALG0000000084	ENSGALG00000003849	0.964241	4.34e-07
ALDBGALG0000000084	ENSGALG00000004766	0.96415	4.39e-07
ALDBGALG0000000084	ENSGALG00000001797	0.964096	4.42e-07
ALDBGALG0000000084	ENSGALG00000005043	0.963999	4.48e-07
ALDBGALG0000000084	ENSGALG00000000644	0.963976	4.5e-07
ALDBGALG0000000084	ENSGALG00000017002	0.963796	4.61e-07
ALDBGALG0000000084	ENSGALG00000001915	0.963704	4.67e-07
ALDBGALG0000000084	ENSGALG00000000644	0.963665	4.69e-07
ALDBGALG0000000084	ENSGALG00000003803	0.963563	4.76e-07
ALDBGALG0000000084	ENSGALG00000014651	0.963473	4.82e-07
ALDBGALG0000000084	ENSGALG00000000562	0.963379	4.88e-07
ALDBGALG0000000084	ENSGALG00000013091	0.962999	5.13e-07
ALDBGALG0000000084	ENSGALG00000015869	0.962705	5.34e-07
ALDBGALG0000000084	ENSGALG00000006501	0.962531	5.46e-07
ALDBGALG0000000084	ENSGALG00000026870	0.962281	5.64e-07
ALDBGALG0000000084	ENSGALG00000009152	0.962272	5.65e-07
ALDBGALG0000000084	ENSGALG00000016325	0.96205	5.82e-07
ALDBGALG0000000084	ENSGALG00000001697	0.961465	6.27e-07
ALDBGALG0000000084	ENSGALG00000008473	0.961447	6.29e-07
ALDBGALG0000000084	ENSGALG00000009778	0.961155	6.53e-07
ALDBGALG0000000084	ENSGALG00000021087	0.961147	6.53e-07
ALDBGALG0000000084	ENSGALG00000008185	0.961042	6.62e-07
ALDBGALG0000000084	ENSGALG00000021399	0.960995	6.66e-07
ALDBGALG0000000084	ENSGALG00000015929	0.960782	6.84e-07
ALDBGALG0000000084	ENSGALG00000015792	0.960754	6.86e-07
ALDBGALG0000000084	ENSGALG00000015167	0.960623	6.98e-07
ALDBGALG0000000084	ENSGALG00000013964	0.960585	7.01e-07
ALDBGALG0000000084	ENSGALG00000012049	0.960506	7.08e-07
ALDBGALG0000000084	ENSGALG00000007522	0.960444	7.14e-07
ALDBGALG0000000084	ENSGALG00000003759	0.960179	7.37e-07
ALDBGALG0000000084	ENSGALG00000015028	0.960175	7.38e-07
ALDBGALG0000000084	ENSGALG00000016681	0.959912	7.62e-07
ALDBGALG0000000084	ENSGALG00000026311	0.959795	7.73e-07
ALDBGALG0000000084	ENSGALG00000010461	0.959742	7.78e-07
ALDBGALG0000000084	ENSGALG00000015307	0.959638	7.88e-07
ALDBGALG0000000084	ENSGALG00000000771	0.959622	7.9e-07
ALDBGALG0000000084	ENSGALG00000009360	0.959267	8.25e-07
ALDBGALG0000000084	ENSGALG00000027908	0.95922	8.29e-07
ALDBGALG0000000084	ENSGALG00000007028	0.959213	8.3e-07
ALDBGALG0000000084	ENSGALG00000011250	0.958754	8.77e-07
ALDBGALG0000000084	ENSGALG00000028979	0.95873	8.8e-07
ALDBGALG0000000084	ENSGALG00000009739	0.958711	8.82e-07
ALDBGALG0000000084	ENSGALG00000006374	0.958545	8.99e-07
ALDBGALG0000000084	ENSGALG00000012389	0.958532	9.01e-07
ALDBGALG0000000084	ENSGALG00000017348	0.958353	9.2e-07
ALDBGALG0000000084	ENSGALG00000025745	0.958318	9.24e-07
ALDBGALG0000000084	ENSGALG00000003316	0.958216	9.35e-07
ALDBGALG0000000084	ENSGALG00000026945	0.95803	9.56e-07
ALDBGALG0000000084	ENSGALG00000016302	0.958027	9.56e-07
ALDBGALG0000000084	ENSGALG00000005024	0.958019	9.57e-07
ALDBGALG0000000084	ENSGALG00000008912	0.957883	9.72e-07
ALDBGALG0000000084	ENSGALG00000008431	0.957862	9.75e-07
ALDBGALG0000000084	ENSGALG00000002248	0.957691	9.94e-07
ALDBGALG0000000084	ENSGALG00000009856	0.957622	1e-06
ALDBGALG0000000084	ENSGALG00000011894	0.957487	1.02e-06
ALDBGALG0000000084	ENSGALG00000005850	0.957421	1.03e-06
ALDBGALG0000000084	ENSGALG00000017248	0.957356	1.03e-06
ALDBGALG0000000084	ENSGALG00000007155	0.957317	1.04e-06
ALDBGALG0000000084	ENSGALG00000027133	0.956934	1.09e-06
ALDBGALG0000000084	ENSGALG00000011019	0.956787	1.1e-06
ALDBGALG0000000084	ENSGALG00000011835	0.956657	1.12e-06
ALDBGALG0000000084	ENSGALG00000012061	0.956625	1.12e-06
ALDBGALG0000000084	ENSGALG00000024273	0.956543	1.13e-06
ALDBGALG0000000084	ENSGALG00000002558	0.956452	1.15e-06
ALDBGALG0000000084	ENSGALG00000015424	0.956322	1.16e-06
ALDBGALG0000000084	ENSGALG00000000569	0.956178	1.18e-06
ALDBGALG0000000084	ENSGALG00000025738	0.955981	1.21e-06
ALDBGALG0000000084	ENSGALG00000028158	0.955817	1.23e-06
ALDBGALG0000000084	ENSGALG00000027861	0.955788	1.24e-06
ALDBGALG0000000084	ENSGALG00000013993	0.955651	1.25e-06
ALDBGALG0000000084	ENSGALG00000010365	0.95562	1.26e-06
ALDBGALG0000000084	ENSGALG00000014675	0.955542	1.27e-06
ALDBGALG0000000084	ENSGALG00000016768	0.955497	1.28e-06
ALDBGALG0000000084	ENSGALG00000020251	0.955233	1.31e-06
ALDBGALG0000000084	ENSGALG00000008785	0.955178	1.32e-06
ALDBGALG0000000084	ENSGALG00000007142	0.955105	1.33e-06
ALDBGALG0000000084	ENSGALG00000014857	0.955087	1.33e-06
ALDBGALG0000000084	ENSGALG00000008691	0.954899	1.36e-06
ALDBGALG0000000084	ENSGALG00000016361	0.954858	1.37e-06
ALDBGALG0000000084	ENSGALG00000028304	0.954846	1.37e-06
ALDBGALG0000000084	ENSGALG00000013878	0.95463	1.4e-06
ALDBGALG0000000084	ENSGALG00000025915	0.954581	1.41e-06
ALDBGALG0000000084	ENSGALG00000000151	0.95442	1.44e-06
ALDBGALG0000000084	ENSGALG00000023738	0.953976	1.51e-06
ALDBGALG0000000084	ENSGALG00000004261	0.953923	1.51e-06
ALDBGALG0000000084	ENSGALG00000014634	0.953876	1.52e-06
ALDBGALG0000000084	ENSGALG00000010811	0.953863	1.52e-06
ALDBGALG0000000084	ENSGALG00000012059	0.953808	1.53e-06
ALDBGALG0000000084	ENSGALG00000004646	0.953807	1.53e-06
ALDBGALG0000000084	ENSGALG00000007554	0.953708	1.55e-06
ALDBGALG0000000084	ENSGALG00000007758	0.953703	1.55e-06
ALDBGALG0000000084	ENSGALG00000026736	0.953588	1.57e-06
ALDBGALG0000000084	ENSGALG00000005310	0.953574	1.57e-06
ALDBGALG0000000084	ENSGALG00000024487	0.953304	1.62e-06
ALDBGALG0000000084	ENSGALG00000028924	0.953267	1.62e-06
ALDBGALG0000000084	ENSGALG00000008747	0.953223	1.63e-06
ALDBGALG0000000084	ENSGALG00000005914	0.952832	1.7e-06
ALDBGALG0000000084	ENSGALG00000005906	0.952749	1.71e-06
ALDBGALG0000000084	ENSGALG00000014784	0.952444	1.77e-06
ALDBGALG0000000084	ENSGALG00000012801	0.952277	1.8e-06
ALDBGALG0000000084	ENSGALG00000016971	0.952077	1.84e-06
ALDBGALG0000000084	ENSGALG00000026928	0.951888	1.87e-06
ALDBGALG0000000084	ENSGALG00000015029	0.95187	1.88e-06
ALDBGALG0000000084	ENSGALG00000017103	0.951702	1.91e-06
ALDBGALG0000000084	ENSGALG00000027999	0.95153	1.94e-06
ALDBGALG0000000084	ENSGALG00000017347	0.951317	1.98e-06
ALDBGALG0000000084	ENSGALG00000013134	0.951309	1.99e-06
ALDBGALG0000000084	ENSGALG00000027168	0.951078	2.03e-06
ALDBGALG0000000084	ENSGALG00000002080	0.950966	2.06e-06
ALDBGALG0000000084	ENSGALG00000011002	0.95094	2.06e-06
ALDBGALG0000000084	ENSGALG00000021074	0.950926	2.06e-06
ALDBGALG0000000084	ENSGALG00000022704	0.950879	2.07e-06
ALDBGALG0000000084	ENSGALG00000008525	0.950657	2.12e-06
ALDBGALG0000000084	ENSGALG00000012595	0.950385	2.18e-06
ALDBGALG0000000084	ENSGALG00000012550	0.950298	2.2e-06
ALDBGALG0000000084	ENSGALG00000017150	0.950119	2.24e-06
ALDBGALG0000000084	ENSGALG00000002728	-0.952793	1.71e-06
ALDBGALG0000000084	ENSGALG00000011689	-0.953348	1.61e-06
ALDBGALG0000000084	ENSGALG00000002490	-0.955936	1.21e-06
ALDBGALG0000000084	ENSGALG00000005966	-0.959652	7.87e-07
ALDBGALG0000000084	ENSGALG00000001756	-0.962506	5.48e-07
ALDBGALG0000000084	ENSGALG00000001262	-0.970287	1.74e-07
ALDBGALG0000000084	ENSGALG00000010318	-0.971926	1.31e-07
ALDBGALG0000000087	ENSGALG00000028390	0.964932	3.94e-07
ALDBGALG0000000119	ENSGALG00000012665	0.992601	1.72e-10
ALDBGALG0000000119	ENSGALG00000002169	0.988391	1.63e-09
ALDBGALG0000000119	ENSGALG00000012308	0.98816	1.8e-09
ALDBGALG0000000119	ENSGALG00000000104	0.987817	2.07e-09
ALDBGALG0000000119	ENSGALG00000008536	0.987268	2.58e-09
ALDBGALG0000000119	ENSGALG00000016951	0.986025	4.1e-09
ALDBGALG0000000119	ENSGALG00000022706	0.985823	4.4e-09
ALDBGALG0000000119	ENSGALG00000003659	0.984707	6.42e-09
ALDBGALG0000000119	ENSGALG00000011285	0.984599	6.65e-09
ALDBGALG0000000119	ENSGALG00000004725	0.984452	6.97e-09
ALDBGALG0000000119	ENSGALG00000021569	0.983945	8.18e-09
ALDBGALG0000000119	ENSGALG00000006942	0.983419	9.6e-09
ALDBGALG0000000119	ENSGALG00000009758	0.983262	1.01e-08
ALDBGALG0000000119	ENSGALG00000002517	0.982668	1.2e-08
ALDBGALG0000000119	ENSGALG00000017036	0.982439	1.28e-08
ALDBGALG0000000119	ENSGALG00000006325	0.982228	1.36e-08
ALDBGALG0000000119	ENSGALG00000005884	0.982203	1.36e-08
ALDBGALG0000000119	ENSGALG00000012456	0.982184	1.37e-08
ALDBGALG0000000119	ENSGALG00000003185	0.982173	1.38e-08
ALDBGALG0000000119	ENSGALG00000014933	0.982025	1.43e-08
ALDBGALG0000000119	ENSGALG00000005901	0.981986	1.45e-08
ALDBGALG0000000119	ENSGALG00000006153	0.981874	1.5e-08
ALDBGALG0000000119	ENSGALG00000013067	0.981828	1.51e-08
ALDBGALG0000000119	ENSGALG00000006400	0.981758	1.54e-08
ALDBGALG0000000119	ENSGALG00000016833	0.981718	1.56e-08
ALDBGALG0000000119	ENSGALG00000007720	0.981693	1.57e-08
ALDBGALG0000000119	ENSGALG00000026044	0.981625	1.6e-08
ALDBGALG0000000119	ENSGALG00000012857	0.981534	1.64e-08
ALDBGALG0000000119	ENSGALG00000015090	0.981086	1.85e-08
ALDBGALG0000000119	ENSGALG00000011227	0.981055	1.86e-08
ALDBGALG0000000119	ENSGALG00000005725	0.980453	2.18e-08
ALDBGALG0000000119	ENSGALG00000001211	0.980334	2.24e-08
ALDBGALG0000000119	ENSGALG00000015770	0.980291	2.27e-08
ALDBGALG0000000119	ENSGALG00000001535	0.980243	2.29e-08
ALDBGALG0000000119	ENSGALG00000015444	0.980155	2.34e-08
ALDBGALG0000000119	ENSGALG00000000775	0.979961	2.46e-08
ALDBGALG0000000119	ENSGALG00000012377	0.979935	2.48e-08
ALDBGALG0000000119	ENSGALG00000004771	0.979884	2.51e-08
ALDBGALG0000000119	ENSGALG00000024372	0.97958	2.7e-08
ALDBGALG0000000119	ENSGALG00000006569	0.979548	2.72e-08
ALDBGALG0000000119	ENSGALG00000008953	0.978945	3.15e-08
ALDBGALG0000000119	ENSGALG00000029003	0.978914	3.17e-08
ALDBGALG0000000119	ENSGALG00000004990	0.978818	3.24e-08
ALDBGALG0000000119	ENSGALG00000003261	0.978596	3.41e-08
ALDBGALG0000000119	ENSGALG00000022789	0.978485	3.5e-08
ALDBGALG0000000119	ENSGALG00000012282	0.978342	3.62e-08
ALDBGALG0000000119	ENSGALG00000012610	0.978216	3.72e-08
ALDBGALG0000000119	ENSGALG00000014433	0.978117	3.81e-08
ALDBGALG0000000119	ENSGALG00000006613	0.978117	3.81e-08
ALDBGALG0000000119	ENSGALG00000012087	0.978003	3.91e-08
ALDBGALG0000000119	ENSGALG00000013773	0.977984	3.93e-08
ALDBGALG0000000119	ENSGALG00000016769	0.977887	4.01e-08
ALDBGALG0000000119	ENSGALG00000001062	0.977736	4.15e-08
ALDBGALG0000000119	ENSGALG00000015438	0.977368	4.5e-08
ALDBGALG0000000119	ENSGALG00000002810	0.97723	4.64e-08
ALDBGALG0000000119	ENSGALG00000006453	0.977202	4.67e-08
ALDBGALG0000000119	ENSGALG00000016904	0.977005	4.87e-08
ALDBGALG0000000119	ENSGALG00000001589	0.976917	4.96e-08
ALDBGALG0000000119	ENSGALG00000011175	0.976899	4.98e-08
ALDBGALG0000000119	ENSGALG00000015286	0.976594	5.32e-08
ALDBGALG0000000119	ENSGALG00000007114	0.976543	5.38e-08
ALDBGALG0000000119	ENSGALG00000021340	0.976485	5.44e-08
ALDBGALG0000000119	ENSGALG00000026463	0.976478	5.45e-08
ALDBGALG0000000119	ENSGALG00000005855	0.976201	5.78e-08
ALDBGALG0000000119	ENSGALG00000009868	0.975983	6.05e-08
ALDBGALG0000000119	ENSGALG00000010211	0.97583	6.24e-08
ALDBGALG0000000119	ENSGALG00000011499	0.975717	6.38e-08
ALDBGALG0000000119	ENSGALG00000028573	0.975702	6.4e-08
ALDBGALG0000000119	ENSGALG00000007638	0.975613	6.52e-08
ALDBGALG0000000119	ENSGALG00000016666	0.975535	6.62e-08
ALDBGALG0000000119	ENSGALG00000005120	0.975479	6.7e-08
ALDBGALG0000000119	ENSGALG00000009556	0.975091	7.24e-08
ALDBGALG0000000119	ENSGALG00000007053	0.97509	7.24e-08
ALDBGALG0000000119	ENSGALG00000012426	0.975085	7.25e-08
ALDBGALG0000000119	ENSGALG00000005299	0.975076	7.26e-08
ALDBGALG0000000119	ENSGALG00000004512	0.974884	7.55e-08
ALDBGALG0000000119	ENSGALG00000027165	0.974862	7.58e-08
ALDBGALG0000000119	ENSGALG00000002818	0.974746	7.75e-08
ALDBGALG0000000119	ENSGALG00000015436	0.974746	7.75e-08
ALDBGALG0000000119	ENSGALG00000004480	0.974671	7.87e-08
ALDBGALG0000000119	ENSGALG00000000054	0.974483	8.16e-08
ALDBGALG0000000119	ENSGALG00000008216	0.974386	8.32e-08
ALDBGALG0000000119	ENSGALG00000004438	0.974352	8.37e-08
ALDBGALG0000000119	ENSGALG00000017247	0.974302	8.45e-08
ALDBGALG0000000119	ENSGALG00000016464	0.974268	8.51e-08
ALDBGALG0000000119	ENSGALG00000008525	0.974238	8.56e-08
ALDBGALG0000000119	ENSGALG00000000141	0.974158	8.69e-08
ALDBGALG0000000119	ENSGALG00000028147	0.974071	8.84e-08
ALDBGALG0000000119	ENSGALG00000003901	0.974056	8.86e-08
ALDBGALG0000000119	ENSGALG00000002466	0.974028	8.91e-08
ALDBGALG0000000119	ENSGALG00000025738	0.973895	9.14e-08
ALDBGALG0000000119	ENSGALG00000006186	0.973885	9.16e-08
ALDBGALG0000000119	ENSGALG00000015905	0.973848	9.22e-08
ALDBGALG0000000119	ENSGALG00000009015	0.973824	9.26e-08
ALDBGALG0000000119	ENSGALG00000027173	0.973765	9.37e-08
ALDBGALG0000000119	ENSGALG00000004158	0.973748	9.4e-08
ALDBGALG0000000119	ENSGALG00000024486	0.973149	1.05e-07
ALDBGALG0000000119	ENSGALG00000024449	0.973127	1.06e-07
ALDBGALG0000000119	ENSGALG00000008340	0.973118	1.06e-07
ALDBGALG0000000119	ENSGALG00000014551	0.973097	1.06e-07
ALDBGALG0000000119	ENSGALG00000003389	0.972985	1.08e-07
ALDBGALG0000000119	ENSGALG00000003362	0.972971	1.09e-07
ALDBGALG0000000119	ENSGALG00000028018	0.972967	1.09e-07
ALDBGALG0000000119	ENSGALG00000010046	0.972916	1.1e-07
ALDBGALG0000000119	ENSGALG00000027861	0.97289	1.1e-07
ALDBGALG0000000119	ENSGALG00000009536	0.972712	1.14e-07
ALDBGALG0000000119	ENSGALG00000028479	0.972632	1.16e-07
ALDBGALG0000000119	ENSGALG00000027765	0.972551	1.17e-07
ALDBGALG0000000119	ENSGALG00000004614	0.972438	1.2e-07
ALDBGALG0000000119	ENSGALG00000004481	0.972422	1.2e-07
ALDBGALG0000000119	ENSGALG00000026884	0.972363	1.21e-07
ALDBGALG0000000119	ENSGALG00000011812	0.972355	1.21e-07
ALDBGALG0000000119	ENSGALG00000012538	0.972227	1.24e-07
ALDBGALG0000000119	ENSGALG00000004490	0.972089	1.27e-07
ALDBGALG0000000119	ENSGALG00000006341	0.972022	1.29e-07
ALDBGALG0000000119	ENSGALG00000021972	0.971913	1.31e-07
ALDBGALG0000000119	ENSGALG00000003689	0.971776	1.35e-07
ALDBGALG0000000119	ENSGALG00000011339	0.971734	1.36e-07
ALDBGALG0000000119	ENSGALG00000023689	0.971688	1.37e-07
ALDBGALG0000000119	ENSGALG00000027232	0.971666	1.37e-07
ALDBGALG0000000119	ENSGALG00000012740	0.971424	1.43e-07
ALDBGALG0000000119	ENSGALG00000004792	0.97134	1.45e-07
ALDBGALG0000000119	ENSGALG00000004255	0.971302	1.46e-07
ALDBGALG0000000119	ENSGALG00000021057	0.971253	1.47e-07
ALDBGALG0000000119	ENSGALG00000000132	0.971134	1.5e-07
ALDBGALG0000000119	ENSGALG00000010581	0.971037	1.53e-07
ALDBGALG0000000119	ENSGALG00000015597	0.970936	1.56e-07
ALDBGALG0000000119	ENSGALG00000028790	0.970798	1.59e-07
ALDBGALG0000000119	ENSGALG00000014716	0.970785	1.6e-07
ALDBGALG0000000119	ENSGALG00000022964	0.970746	1.61e-07
ALDBGALG0000000119	ENSGALG00000028940	0.970745	1.61e-07
ALDBGALG0000000119	ENSGALG00000013218	0.970709	1.62e-07
ALDBGALG0000000119	ENSGALG00000004011	0.970343	1.72e-07
ALDBGALG0000000119	ENSGALG00000006894	0.970254	1.74e-07
ALDBGALG0000000119	ENSGALG00000010716	0.970253	1.75e-07
ALDBGALG0000000119	ENSGALG00000026326	0.970143	1.78e-07
ALDBGALG0000000119	ENSGALG00000024441	0.970138	1.78e-07
ALDBGALG0000000119	ENSGALG00000013628	0.970041	1.81e-07
ALDBGALG0000000119	ENSGALG00000008319	0.970018	1.81e-07
ALDBGALG0000000119	ENSGALG00000008780	0.96995	1.83e-07
ALDBGALG0000000119	ENSGALG00000017000	0.969842	1.87e-07
ALDBGALG0000000119	ENSGALG00000006677	0.969774	1.89e-07
ALDBGALG0000000119	ENSGALG00000000054	0.969744	1.9e-07
ALDBGALG0000000119	ENSGALG00000002702	0.96969	1.91e-07
ALDBGALG0000000119	ENSGALG00000015866	0.969524	1.97e-07
ALDBGALG0000000119	ENSGALG00000003580	0.969458	1.99e-07
ALDBGALG0000000119	ENSGALG00000027999	0.96943	2e-07
ALDBGALG0000000119	ENSGALG00000005473	0.969379	2.01e-07
ALDBGALG0000000119	ENSGALG00000000178	0.969265	2.05e-07
ALDBGALG0000000119	ENSGALG00000011051	0.969264	2.05e-07
ALDBGALG0000000119	ENSGALG00000026652	0.969242	2.06e-07
ALDBGALG0000000119	ENSGALG00000003109	0.969207	2.07e-07
ALDBGALG0000000119	ENSGALG00000013615	0.969131	2.1e-07
ALDBGALG0000000119	ENSGALG00000015258	0.969102	2.11e-07
ALDBGALG0000000119	ENSGALG00000016986	0.968798	2.21e-07
ALDBGALG0000000119	ENSGALG00000011968	0.968733	2.23e-07
ALDBGALG0000000119	ENSGALG00000002427	0.968699	2.25e-07
ALDBGALG0000000119	ENSGALG00000007220	0.968586	2.29e-07
ALDBGALG0000000119	ENSGALG00000006034	0.968401	2.35e-07
ALDBGALG0000000119	ENSGALG00000001359	0.968363	2.37e-07
ALDBGALG0000000119	ENSGALG00000007530	0.968237	2.41e-07
ALDBGALG0000000119	ENSGALG00000013703	0.968212	2.42e-07
ALDBGALG0000000119	ENSGALG00000008286	0.968196	2.43e-07
ALDBGALG0000000119	ENSGALG00000009392	0.968037	2.49e-07
ALDBGALG0000000119	ENSGALG00000004562	0.968002	2.5e-07
ALDBGALG0000000119	ENSGALG00000013980	0.967873	2.55e-07
ALDBGALG0000000119	ENSGALG00000028861	0.967844	2.57e-07
ALDBGALG0000000119	ENSGALG00000005589	0.967681	2.63e-07
ALDBGALG0000000119	ENSGALG00000008408	0.967412	2.74e-07
ALDBGALG0000000119	ENSGALG00000001039	0.967311	2.78e-07
ALDBGALG0000000119	ENSGALG00000007522	0.967256	2.81e-07
ALDBGALG0000000119	ENSGALG00000008572	0.96723	2.82e-07
ALDBGALG0000000119	ENSGALG00000014855	0.967134	2.86e-07
ALDBGALG0000000119	ENSGALG00000005204	0.967111	2.87e-07
ALDBGALG0000000119	ENSGALG00000026253	0.967068	2.89e-07
ALDBGALG0000000119	ENSGALG00000011894	0.967047	2.9e-07
ALDBGALG0000000119	ENSGALG00000005539	0.967012	2.91e-07
ALDBGALG0000000119	ENSGALG00000012059	0.966858	2.98e-07
ALDBGALG0000000119	ENSGALG00000028979	0.966768	3.02e-07
ALDBGALG0000000119	ENSGALG00000012119	0.966736	3.03e-07
ALDBGALG0000000119	ENSGALG00000027067	0.966734	3.03e-07
ALDBGALG0000000119	ENSGALG00000011205	0.966717	3.04e-07
ALDBGALG0000000119	ENSGALG00000011970	0.966684	3.06e-07
ALDBGALG0000000119	ENSGALG00000027056	0.966517	3.13e-07
ALDBGALG0000000119	ENSGALG00000006756	0.966351	3.21e-07
ALDBGALG0000000119	ENSGALG00000026525	0.966327	3.22e-07
ALDBGALG0000000119	ENSGALG00000003295	0.966285	3.24e-07
ALDBGALG0000000119	ENSGALG00000016152	0.966187	3.29e-07
ALDBGALG0000000119	ENSGALG00000013057	0.966137	3.31e-07
ALDBGALG0000000119	ENSGALG00000010476	0.966085	3.34e-07
ALDBGALG0000000119	ENSGALG00000010237	0.966051	3.35e-07
ALDBGALG0000000119	ENSGALG00000003428	0.965981	3.39e-07
ALDBGALG0000000119	ENSGALG00000016411	0.965951	3.4e-07
ALDBGALG0000000119	ENSGALG00000004005	0.965861	3.45e-07
ALDBGALG0000000119	ENSGALG00000012703	0.965841	3.46e-07
ALDBGALG0000000119	ENSGALG00000002374	0.965747	3.51e-07
ALDBGALG0000000119	ENSGALG00000003803	0.965699	3.53e-07
ALDBGALG0000000119	ENSGALG00000002576	0.965686	3.54e-07
ALDBGALG0000000119	ENSGALG00000016697	0.9656	3.58e-07
ALDBGALG0000000119	ENSGALG00000016829	0.965596	3.58e-07
ALDBGALG0000000119	ENSGALG00000008185	0.965369	3.7e-07
ALDBGALG0000000119	ENSGALG00000016971	0.965363	3.7e-07
ALDBGALG0000000119	ENSGALG00000011921	0.965281	3.75e-07
ALDBGALG0000000119	ENSGALG00000027109	0.965203	3.79e-07
ALDBGALG0000000119	ENSGALG00000016721	0.96518	3.8e-07
ALDBGALG0000000119	ENSGALG00000005638	0.965122	3.83e-07
ALDBGALG0000000119	ENSGALG00000010875	0.964994	3.9e-07
ALDBGALG0000000119	ENSGALG00000028023	0.964991	3.9e-07
ALDBGALG0000000119	ENSGALG00000026622	0.964942	3.93e-07
ALDBGALG0000000119	ENSGALG00000011162	0.964932	3.94e-07
ALDBGALG0000000119	ENSGALG00000028128	0.964769	4.03e-07
ALDBGALG0000000119	ENSGALG00000016614	0.964428	4.23e-07
ALDBGALG0000000119	ENSGALG00000003466	0.964408	4.24e-07
ALDBGALG0000000119	ENSGALG00000015597	0.964343	4.28e-07
ALDBGALG0000000119	ENSGALG00000014561	0.964296	4.3e-07
ALDBGALG0000000119	ENSGALG00000013006	0.96426	4.32e-07
ALDBGALG0000000119	ENSGALG00000003349	0.964223	4.35e-07
ALDBGALG0000000119	ENSGALG00000007679	0.964217	4.35e-07
ALDBGALG0000000119	ENSGALG00000004958	0.964181	4.37e-07
ALDBGALG0000000119	ENSGALG00000005608	0.964132	4.4e-07
ALDBGALG0000000119	ENSGALG00000002831	0.964132	4.4e-07
ALDBGALG0000000119	ENSGALG00000006000	0.964096	4.42e-07
ALDBGALG0000000119	ENSGALG00000005778	0.964086	4.43e-07
ALDBGALG0000000119	ENSGALG00000001071	0.964041	4.46e-07
ALDBGALG0000000119	ENSGALG00000001955	0.964025	4.47e-07
ALDBGALG0000000119	ENSGALG00000026702	0.96399	4.49e-07
ALDBGALG0000000119	ENSGALG00000015834	0.963972	4.5e-07
ALDBGALG0000000119	ENSGALG00000006719	0.963958	4.51e-07
ALDBGALG0000000119	ENSGALG00000006598	0.963845	4.58e-07
ALDBGALG0000000119	ENSGALG00000009856	0.963794	4.61e-07
ALDBGALG0000000119	ENSGALG00000026989	0.963758	4.63e-07
ALDBGALG0000000119	ENSGALG00000004282	0.963735	4.65e-07
ALDBGALG0000000119	ENSGALG00000007943	0.963683	4.68e-07
ALDBGALG0000000119	ENSGALG00000027524	0.963651	4.7e-07
ALDBGALG0000000119	ENSGALG00000009017	0.963623	4.72e-07
ALDBGALG0000000119	ENSGALG00000003553	0.96358	4.75e-07
ALDBGALG0000000119	ENSGALG00000014412	0.963432	4.84e-07
ALDBGALG0000000119	ENSGALG00000011353	0.963418	4.85e-07
ALDBGALG0000000119	ENSGALG00000009152	0.963217	4.99e-07
ALDBGALG0000000119	ENSGALG00000002353	0.963184	5.01e-07
ALDBGALG0000000119	ENSGALG00000004589	0.963179	5.01e-07
ALDBGALG0000000119	ENSGALG00000015767	0.963104	5.06e-07
ALDBGALG0000000119	ENSGALG00000013878	0.963092	5.07e-07
ALDBGALG0000000119	ENSGALG00000005114	0.963011	5.12e-07
ALDBGALG0000000119	ENSGALG00000003899	0.962857	5.23e-07
ALDBGALG0000000119	ENSGALG00000018778	0.962658	5.37e-07
ALDBGALG0000000119	ENSGALG00000028227	0.962636	5.39e-07
ALDBGALG0000000119	ENSGALG00000002667	0.962552	5.45e-07
ALDBGALG0000000119	ENSGALG00000001501	0.962538	5.46e-07
ALDBGALG0000000119	ENSGALG00000004295	0.962513	5.47e-07
ALDBGALG0000000119	ENSGALG00000016648	0.962441	5.53e-07
ALDBGALG0000000119	ENSGALG00000007447	0.962431	5.53e-07
ALDBGALG0000000119	ENSGALG00000007038	0.962351	5.59e-07
ALDBGALG0000000119	ENSGALG00000016456	0.962217	5.69e-07
ALDBGALG0000000119	ENSGALG00000012061	0.962181	5.72e-07
ALDBGALG0000000119	ENSGALG00000004181	0.962173	5.72e-07
ALDBGALG0000000119	ENSGALG00000008357	0.962141	5.75e-07
ALDBGALG0000000119	ENSGALG00000014410	0.962022	5.84e-07
ALDBGALG0000000119	ENSGALG00000019229	0.961915	5.92e-07
ALDBGALG0000000119	ENSGALG00000023723	0.961698	6.09e-07
ALDBGALG0000000119	ENSGALG00000016375	0.961672	6.11e-07
ALDBGALG0000000119	ENSGALG00000021087	0.961638	6.13e-07
ALDBGALG0000000119	ENSGALG00000002066	0.961581	6.18e-07
ALDBGALG0000000119	ENSGALG00000002509	0.961573	6.19e-07
ALDBGALG0000000119	ENSGALG00000004334	0.961555	6.2e-07
ALDBGALG0000000119	ENSGALG00000027609	0.961432	6.3e-07
ALDBGALG0000000119	ENSGALG00000001571	0.96114	6.54e-07
ALDBGALG0000000119	ENSGALG00000000363	0.961067	6.6e-07
ALDBGALG0000000119	ENSGALG00000027058	0.961065	6.6e-07
ALDBGALG0000000119	ENSGALG00000011635	0.960967	6.68e-07
ALDBGALG0000000119	ENSGALG00000009567	0.960953	6.69e-07
ALDBGALG0000000119	ENSGALG00000005074	0.960943	6.7e-07
ALDBGALG0000000119	ENSGALG00000021539	0.960895	6.74e-07
ALDBGALG0000000119	ENSGALG00000011148	0.960877	6.76e-07
ALDBGALG0000000119	ENSGALG00000028520	0.960799	6.83e-07
ALDBGALG0000000119	ENSGALG00000012365	0.960754	6.86e-07
ALDBGALG0000000119	ENSGALG00000001250	0.960731	6.88e-07
ALDBGALG0000000119	ENSGALG00000005275	0.96069	6.92e-07
ALDBGALG0000000119	ENSGALG00000012072	0.960537	7.05e-07
ALDBGALG0000000119	ENSGALG00000012055	0.960535	7.06e-07
ALDBGALG0000000119	ENSGALG00000004984	0.960446	7.13e-07
ALDBGALG0000000119	ENSGALG00000008473	0.960404	7.17e-07
ALDBGALG0000000119	ENSGALG00000026958	0.960315	7.25e-07
ALDBGALG0000000119	ENSGALG00000016872	0.960305	7.26e-07
ALDBGALG0000000119	ENSGALG00000000368	0.960131	7.42e-07
ALDBGALG0000000119	ENSGALG00000013350	0.960122	7.43e-07
ALDBGALG0000000119	ENSGALG00000027168	0.960091	7.46e-07
ALDBGALG0000000119	ENSGALG00000000242	0.960028	7.51e-07
ALDBGALG0000000119	ENSGALG00000002204	0.960025	7.52e-07
ALDBGALG0000000119	ENSGALG00000021364	0.959993	7.55e-07
ALDBGALG0000000119	ENSGALG00000023828	0.959839	7.69e-07
ALDBGALG0000000119	ENSGALG00000003227	0.959808	7.72e-07
ALDBGALG0000000119	ENSGALG00000004596	0.959721	7.8e-07
ALDBGALG0000000119	ENSGALG00000027621	0.959667	7.85e-07
ALDBGALG0000000119	ENSGALG00000010081	0.959638	7.88e-07
ALDBGALG0000000119	ENSGALG00000012401	0.959609	7.91e-07
ALDBGALG0000000119	ENSGALG00000016715	0.959533	7.98e-07
ALDBGALG0000000119	ENSGALG00000014944	0.959481	8.03e-07
ALDBGALG0000000119	ENSGALG00000009002	0.959461	8.05e-07
ALDBGALG0000000119	ENSGALG00000012357	0.959404	8.11e-07
ALDBGALG0000000119	ENSGALG00000004252	0.959366	8.15e-07
ALDBGALG0000000119	ENSGALG00000014864	0.959354	8.16e-07
ALDBGALG0000000119	ENSGALG00000015055	0.959291	8.22e-07
ALDBGALG0000000119	ENSGALG00000024273	0.959171	8.34e-07
ALDBGALG0000000119	ENSGALG00000014256	0.959082	8.43e-07
ALDBGALG0000000119	ENSGALG00000007132	0.959067	8.45e-07
ALDBGALG0000000119	ENSGALG00000004590	0.959054	8.46e-07
ALDBGALG0000000119	ENSGALG00000007902	0.95901	8.51e-07
ALDBGALG0000000119	ENSGALG00000014910	0.958959	8.56e-07
ALDBGALG0000000119	ENSGALG00000016411	0.958959	8.56e-07
ALDBGALG0000000119	ENSGALG00000007758	0.958934	8.58e-07
ALDBGALG0000000119	ENSGALG00000006501	0.958903	8.62e-07
ALDBGALG0000000119	ENSGALG00000008785	0.958893	8.63e-07
ALDBGALG0000000119	ENSGALG00000020538	0.958871	8.65e-07
ALDBGALG0000000119	ENSGALG00000000356	0.958693	8.84e-07
ALDBGALG0000000119	ENSGALG00000009090	0.958524	9.02e-07
ALDBGALG0000000119	ENSGALG00000021395	0.958492	9.05e-07
ALDBGALG0000000119	ENSGALG00000001561	0.958491	9.05e-07
ALDBGALG0000000119	ENSGALG00000008457	0.958147	9.43e-07
ALDBGALG0000000119	ENSGALG00000021074	0.957935	9.66e-07
ALDBGALG0000000119	ENSGALG00000006165	0.957827	9.79e-07
ALDBGALG0000000119	ENSGALG00000016359	0.957741	9.89e-07
ALDBGALG0000000119	ENSGALG00000009739	0.95771	9.92e-07
ALDBGALG0000000119	ENSGALG00000015794	0.95758	1.01e-06
ALDBGALG0000000119	ENSGALG00000001279	0.957519	1.01e-06
ALDBGALG0000000119	ENSGALG00000007574	0.957425	1.03e-06
ALDBGALG0000000119	ENSGALG00000008044	0.957406	1.03e-06
ALDBGALG0000000119	ENSGALG00000004193	0.957369	1.03e-06
ALDBGALG0000000119	ENSGALG00000011099	0.957311	1.04e-06
ALDBGALG0000000119	ENSGALG00000010369	0.957289	1.04e-06
ALDBGALG0000000119	ENSGALG00000013890	0.957245	1.05e-06
ALDBGALG0000000119	ENSGALG00000000206	0.957209	1.05e-06
ALDBGALG0000000119	ENSGALG00000017248	0.957149	1.06e-06
ALDBGALG0000000119	ENSGALG00000028551	0.957134	1.06e-06
ALDBGALG0000000119	ENSGALG00000021525	0.957118	1.06e-06
ALDBGALG0000000119	ENSGALG00000014555	0.956934	1.09e-06
ALDBGALG0000000119	ENSGALG00000000085	0.956819	1.1e-06
ALDBGALG0000000119	ENSGALG00000001605	0.956818	1.1e-06
ALDBGALG0000000119	ENSGALG00000007069	0.956783	1.1e-06
ALDBGALG0000000119	ENSGALG00000006802	0.956742	1.11e-06
ALDBGALG0000000119	ENSGALG00000012067	0.956734	1.11e-06
ALDBGALG0000000119	ENSGALG00000028575	0.956724	1.11e-06
ALDBGALG0000000119	ENSGALG00000003068	0.9567	1.11e-06
ALDBGALG0000000119	ENSGALG00000003172	0.956688	1.12e-06
ALDBGALG0000000119	ENSGALG00000009638	0.956441	1.15e-06
ALDBGALG0000000119	ENSGALG00000026928	0.956369	1.16e-06
ALDBGALG0000000119	ENSGALG00000014798	0.956329	1.16e-06
ALDBGALG0000000119	ENSGALG00000014812	0.956234	1.17e-06
ALDBGALG0000000119	ENSGALG00000017166	0.956116	1.19e-06
ALDBGALG0000000119	ENSGALG00000021031	0.956086	1.19e-06
ALDBGALG0000000119	ENSGALG00000017304	0.956024	1.2e-06
ALDBGALG0000000119	ENSGALG00000015439	0.955979	1.21e-06
ALDBGALG0000000119	ENSGALG00000013606	0.955934	1.22e-06
ALDBGALG0000000119	ENSGALG00000014686	0.955826	1.23e-06
ALDBGALG0000000119	ENSGALG00000000674	0.955785	1.24e-06
ALDBGALG0000000119	ENSGALG00000010892	0.955558	1.27e-06
ALDBGALG0000000119	ENSGALG00000004393	0.955448	1.28e-06
ALDBGALG0000000119	ENSGALG00000002509	0.95531	1.3e-06
ALDBGALG0000000119	ENSGALG00000004261	0.955303	1.3e-06
ALDBGALG0000000119	ENSGALG00000028810	0.955201	1.32e-06
ALDBGALG0000000119	ENSGALG00000011104	0.955194	1.32e-06
ALDBGALG0000000119	ENSGALG00000009018	0.955125	1.33e-06
ALDBGALG0000000119	ENSGALG00000012773	0.95507	1.34e-06
ALDBGALG0000000119	ENSGALG00000001808	0.954996	1.35e-06
ALDBGALG0000000119	ENSGALG00000003923	0.954906	1.36e-06
ALDBGALG0000000119	ENSGALG00000012339	0.9549	1.36e-06
ALDBGALG0000000119	ENSGALG00000007003	0.954886	1.36e-06
ALDBGALG0000000119	ENSGALG00000001709	0.954792	1.38e-06
ALDBGALG0000000119	ENSGALG00000026422	0.954771	1.38e-06
ALDBGALG0000000119	ENSGALG00000001969	0.954752	1.38e-06
ALDBGALG0000000119	ENSGALG00000005458	0.954741	1.39e-06
ALDBGALG0000000119	ENSGALG00000020939	0.954739	1.39e-06
ALDBGALG0000000119	ENSGALG00000007161	0.95471	1.39e-06
ALDBGALG0000000119	ENSGALG00000022887	0.954658	1.4e-06
ALDBGALG0000000119	ENSGALG00000004571	0.954539	1.42e-06
ALDBGALG0000000119	ENSGALG00000000795	0.954458	1.43e-06
ALDBGALG0000000119	ENSGALG00000011200	0.954384	1.44e-06
ALDBGALG0000000119	ENSGALG00000005805	0.954257	1.46e-06
ALDBGALG0000000119	ENSGALG00000000280	0.9542	1.47e-06
ALDBGALG0000000119	ENSGALG00000008428	0.95416	1.48e-06
ALDBGALG0000000119	ENSGALG00000003412	0.954034	1.5e-06
ALDBGALG0000000119	ENSGALG00000003293	0.953902	1.52e-06
ALDBGALG0000000119	ENSGALG00000022991	0.953802	1.53e-06
ALDBGALG0000000119	ENSGALG00000007028	0.953797	1.53e-06
ALDBGALG0000000119	ENSGALG00000014718	0.953702	1.55e-06
ALDBGALG0000000119	ENSGALG00000004695	0.953672	1.55e-06
ALDBGALG0000000119	ENSGALG00000006915	0.953617	1.56e-06
ALDBGALG0000000119	ENSGALG00000017462	0.953493	1.58e-06
ALDBGALG0000000119	ENSGALG00000012300	0.953488	1.59e-06
ALDBGALG0000000119	ENSGALG00000027513	0.953483	1.59e-06
ALDBGALG0000000119	ENSGALG00000021143	0.953458	1.59e-06
ALDBGALG0000000119	ENSGALG00000021301	0.953454	1.59e-06
ALDBGALG0000000119	ENSGALG00000014891	0.953409	1.6e-06
ALDBGALG0000000119	ENSGALG00000007129	0.95315	1.64e-06
ALDBGALG0000000119	ENSGALG00000007513	0.953134	1.65e-06
ALDBGALG0000000119	ENSGALG00000007155	0.953124	1.65e-06
ALDBGALG0000000119	ENSGALG00000011047	0.953119	1.65e-06
ALDBGALG0000000119	ENSGALG00000016890	0.953105	1.65e-06
ALDBGALG0000000119	ENSGALG00000003742	0.953077	1.66e-06
ALDBGALG0000000119	ENSGALG00000023806	0.95297	1.67e-06
ALDBGALG0000000119	ENSGALG00000027184	0.95296	1.68e-06
ALDBGALG0000000119	ENSGALG00000008680	0.952855	1.69e-06
ALDBGALG0000000119	ENSGALG00000019283	0.952847	1.7e-06
ALDBGALG0000000119	ENSGALG00000005309	0.952822	1.7e-06
ALDBGALG0000000119	ENSGALG00000006555	0.952638	1.73e-06
ALDBGALG0000000119	ENSGALG00000001189	0.952576	1.74e-06
ALDBGALG0000000119	ENSGALG00000011875	0.952547	1.75e-06
ALDBGALG0000000119	ENSGALG00000026970	0.952507	1.76e-06
ALDBGALG0000000119	ENSGALG00000025803	0.952466	1.76e-06
ALDBGALG0000000119	ENSGALG00000017567	0.952407	1.78e-06
ALDBGALG0000000119	ENSGALG00000018998	0.952313	1.79e-06
ALDBGALG0000000119	ENSGALG00000026353	0.952303	1.79e-06
ALDBGALG0000000119	ENSGALG00000020876	0.952199	1.81e-06
ALDBGALG0000000119	ENSGALG00000007272	0.95213	1.83e-06
ALDBGALG0000000119	ENSGALG00000011898	0.951918	1.87e-06
ALDBGALG0000000119	ENSGALG00000002080	0.951903	1.87e-06
ALDBGALG0000000119	ENSGALG00000005021	0.951843	1.88e-06
ALDBGALG0000000119	ENSGALG00000003624	0.95173	1.9e-06
ALDBGALG0000000119	ENSGALG00000016206	0.951693	1.91e-06
ALDBGALG0000000119	ENSGALG00000001177	0.951667	1.91e-06
ALDBGALG0000000119	ENSGALG00000026254	0.951667	1.91e-06
ALDBGALG0000000119	ENSGALG00000016108	0.951605	1.93e-06
ALDBGALG0000000119	ENSGALG00000004437	0.951587	1.93e-06
ALDBGALG0000000119	ENSGALG00000016828	0.95156	1.94e-06
ALDBGALG0000000119	ENSGALG00000029153	0.951524	1.94e-06
ALDBGALG0000000119	ENSGALG00000016584	0.951365	1.97e-06
ALDBGALG0000000119	ENSGALG00000016428	0.9513	1.99e-06
ALDBGALG0000000119	ENSGALG00000004234	0.951279	1.99e-06
ALDBGALG0000000119	ENSGALG00000003536	0.951133	2.02e-06
ALDBGALG0000000119	ENSGALG00000005065	0.951091	2.03e-06
ALDBGALG0000000119	ENSGALG00000015377	0.951048	2.04e-06
ALDBGALG0000000119	ENSGALG00000017059	0.951029	2.04e-06
ALDBGALG0000000119	ENSGALG00000014335	0.951021	2.04e-06
ALDBGALG0000000119	ENSGALG00000015675	0.950995	2.05e-06
ALDBGALG0000000119	ENSGALG00000017002	0.950938	2.06e-06
ALDBGALG0000000119	ENSGALG00000008005	0.950889	2.07e-06
ALDBGALG0000000119	ENSGALG00000012400	0.950861	2.08e-06
ALDBGALG0000000119	ENSGALG00000009256	0.950805	2.09e-06
ALDBGALG0000000119	ENSGALG00000026364	0.950791	2.09e-06
ALDBGALG0000000119	ENSGALG00000011250	0.950772	2.1e-06
ALDBGALG0000000119	ENSGALG00000013001	0.950754	2.1e-06
ALDBGALG0000000119	ENSGALG00000001847	0.950737	2.1e-06
ALDBGALG0000000119	ENSGALG00000017510	0.950646	2.12e-06
ALDBGALG0000000119	ENSGALG00000000551	0.950588	2.13e-06
ALDBGALG0000000119	ENSGALG00000000562	0.95052	2.15e-06
ALDBGALG0000000119	ENSGALG00000028970	0.950415	2.17e-06
ALDBGALG0000000119	ENSGALG00000023781	0.950409	2.17e-06
ALDBGALG0000000119	ENSGALG00000004974	0.950377	2.18e-06
ALDBGALG0000000119	ENSGALG00000028048	0.950336	2.19e-06
ALDBGALG0000000119	ENSGALG00000010746	0.950318	2.19e-06
ALDBGALG0000000119	ENSGALG00000007234	0.950297	2.2e-06
ALDBGALG0000000119	ENSGALG00000012740	0.950295	2.2e-06
ALDBGALG0000000119	ENSGALG00000026870	0.950291	2.2e-06
ALDBGALG0000000119	ENSGALG00000015324	0.950272	2.2e-06
ALDBGALG0000000119	ENSGALG00000028354	0.950158	2.23e-06
ALDBGALG0000000119	ENSGALG00000007210	0.950137	2.23e-06
ALDBGALG0000000119	ENSGALG00000016817	0.95012	2.24e-06
ALDBGALG0000000119	ENSGALG00000003321	0.950084	2.24e-06
ALDBGALG0000000119	ENSGALG00000018772	0.950075	2.25e-06
ALDBGALG0000000119	ENSGALG00000002457	0.950036	2.25e-06
ALDBGALG0000000119	ENSGALG00000002690	0.950035	2.25e-06
ALDBGALG0000000119	ENSGALG00000015469	-0.950097	2.24e-06
ALDBGALG0000000119	ENSGALG00000006194	-0.950433	2.17e-06
ALDBGALG0000000119	ENSGALG00000026473	-0.950897	2.07e-06
ALDBGALG0000000119	ENSGALG00000012662	-0.951521	1.94e-06
ALDBGALG0000000119	ENSGALG00000009399	-0.951855	1.88e-06
ALDBGALG0000000119	ENSGALG00000010103	-0.952323	1.79e-06
ALDBGALG0000000119	ENSGALG00000005980	-0.952421	1.77e-06
ALDBGALG0000000119	ENSGALG00000000856	-0.952819	1.7e-06
ALDBGALG0000000119	ENSGALG00000005079	-0.953143	1.64e-06
ALDBGALG0000000119	ENSGALG00000010368	-0.953656	1.56e-06
ALDBGALG0000000119	ENSGALG00000007254	-0.953699	1.55e-06
ALDBGALG0000000119	ENSGALG00000012144	-0.953854	1.52e-06
ALDBGALG0000000119	ENSGALG00000016850	-0.954394	1.44e-06
ALDBGALG0000000119	ENSGALG00000001036	-0.954554	1.41e-06
ALDBGALG0000000119	ENSGALG00000011734	-0.955534	1.27e-06
ALDBGALG0000000119	ENSGALG00000026421	-0.955672	1.25e-06
ALDBGALG0000000119	ENSGALG00000015908	-0.956885	1.09e-06
ALDBGALG0000000119	ENSGALG00000005263	-0.957854	9.76e-07
ALDBGALG0000000119	ENSGALG00000009414	-0.959281	8.23e-07
ALDBGALG0000000119	ENSGALG00000015755	-0.960476	7.11e-07
ALDBGALG0000000119	ENSGALG00000025927	-0.96112	6.55e-07
ALDBGALG0000000119	ENSGALG00000010352	-0.962431	5.53e-07
ALDBGALG0000000119	ENSGALG00000001262	-0.963991	4.49e-07
ALDBGALG0000000119	ENSGALG00000011476	-0.964989	3.91e-07
ALDBGALG0000000119	ENSGALG00000015747	-0.965269	3.75e-07
ALDBGALG0000000119	ENSGALG00000006647	-0.966219	3.27e-07
ALDBGALG0000000119	ENSGALG00000016022	-0.971181	1.49e-07
ALDBGALG0000000119	ENSGALG00000011570	-0.973951	9.04e-08
ALDBGALG0000000119	ENSGALG00000026576	-0.97944	2.8e-08
ALDBGALG0000000133	ENSGALG00000016231	-0.957243	1.05e-06
ALDBGALG0000000137	ENSGALG00000007193	0.978346	3.62e-08
ALDBGALG0000000137	ENSGALG00000012681	0.956709	1.11e-06
ALDBGALG0000000137	ENSGALG00000015473	0.955775	1.24e-06
ALDBGALG0000000137	ENSGALG00000002923	0.954932	1.36e-06
ALDBGALG0000000137	ENSGALG00000023146	0.952868	1.69e-06
ALDBGALG0000000137	ENSGALG00000004760	0.951332	1.98e-06
ALDBGALG0000000142	ENSGALG00000011994	0.972627	1.16e-07
ALDBGALG0000000142	ENSGALG00000010594	0.97234	1.22e-07
ALDBGALG0000000142	ENSGALG00000007599	0.969594	1.95e-07
ALDBGALG0000000142	ENSGALG00000003226	0.969187	2.08e-07
ALDBGALG0000000142	ENSGALG00000009828	0.968876	2.18e-07
ALDBGALG0000000142	ENSGALG00000000779	0.968852	2.19e-07
ALDBGALG0000000142	ENSGALG00000005662	0.968687	2.25e-07
ALDBGALG0000000142	ENSGALG00000004400	0.968609	2.28e-07
ALDBGALG0000000142	ENSGALG00000013505	0.968221	2.42e-07
ALDBGALG0000000142	ENSGALG00000020067	0.968097	2.47e-07
ALDBGALG0000000142	ENSGALG00000011938	0.967928	2.53e-07
ALDBGALG0000000142	ENSGALG00000003925	0.967887	2.55e-07
ALDBGALG0000000142	ENSGALG00000005895	0.96716	2.85e-07
ALDBGALG0000000142	ENSGALG00000015211	0.966397	3.19e-07
ALDBGALG0000000142	ENSGALG00000016397	0.96621	3.28e-07
ALDBGALG0000000142	ENSGALG00000014758	0.965798	3.48e-07
ALDBGALG0000000142	ENSGALG00000011306	0.965265	3.76e-07
ALDBGALG0000000142	ENSGALG00000014643	0.965024	3.89e-07
ALDBGALG0000000142	ENSGALG00000026264	0.964963	3.92e-07
ALDBGALG0000000142	ENSGALG00000003778	0.964513	4.18e-07
ALDBGALG0000000142	ENSGALG00000015077	0.964408	4.24e-07
ALDBGALG0000000142	ENSGALG00000008444	0.964336	4.28e-07
ALDBGALG0000000142	ENSGALG00000005930	0.964193	4.37e-07
ALDBGALG0000000142	ENSGALG00000005207	0.964079	4.43e-07
ALDBGALG0000000142	ENSGALG00000013124	0.964062	4.44e-07
ALDBGALG0000000142	ENSGALG00000008118	0.963955	4.51e-07
ALDBGALG0000000142	ENSGALG00000023876	0.96353	4.78e-07
ALDBGALG0000000142	ENSGALG00000007782	0.963267	4.95e-07
ALDBGALG0000000142	ENSGALG00000002527	0.963139	5.04e-07
ALDBGALG0000000142	ENSGALG00000009301	0.962891	5.21e-07
ALDBGALG0000000142	ENSGALG00000013624	0.962874	5.22e-07
ALDBGALG0000000142	ENSGALG00000007100	0.962791	5.28e-07
ALDBGALG0000000142	ENSGALG00000015803	0.962092	5.78e-07
ALDBGALG0000000142	ENSGALG00000015084	0.962083	5.79e-07
ALDBGALG0000000142	ENSGALG00000007383	0.961691	6.09e-07
ALDBGALG0000000142	ENSGALG00000006025	0.961314	6.39e-07
ALDBGALG0000000142	ENSGALG00000001787	0.96115	6.53e-07
ALDBGALG0000000142	ENSGALG00000015622	0.961024	6.63e-07
ALDBGALG0000000142	ENSGALG00000011207	0.960966	6.68e-07
ALDBGALG0000000142	ENSGALG00000009845	0.960667	6.94e-07
ALDBGALG0000000142	ENSGALG00000016920	0.960026	7.52e-07
ALDBGALG0000000142	ENSGALG00000009844	0.960002	7.54e-07
ALDBGALG0000000142	ENSGALG00000016309	0.959926	7.61e-07
ALDBGALG0000000142	ENSGALG00000011865	0.959642	7.88e-07
ALDBGALG0000000142	ENSGALG00000003886	0.959276	8.24e-07
ALDBGALG0000000142	ENSGALG00000007819	0.95913	8.38e-07
ALDBGALG0000000142	ENSGALG00000015410	0.959083	8.43e-07
ALDBGALG0000000142	ENSGALG00000011406	0.959024	8.49e-07
ALDBGALG0000000142	ENSGALG00000015935	0.958856	8.66e-07
ALDBGALG0000000142	ENSGALG00000000172	0.958322	9.23e-07
ALDBGALG0000000142	ENSGALG00000008909	0.9583	9.26e-07
ALDBGALG0000000142	ENSGALG00000015520	0.957956	9.64e-07
ALDBGALG0000000142	ENSGALG00000005776	0.957928	9.67e-07
ALDBGALG0000000142	ENSGALG00000016967	0.957881	9.73e-07
ALDBGALG0000000142	ENSGALG00000023581	0.957558	1.01e-06
ALDBGALG0000000142	ENSGALG00000003835	0.957544	1.01e-06
ALDBGALG0000000142	ENSGALG00000009800	0.957449	1.02e-06
ALDBGALG0000000142	ENSGALG00000028628	0.957386	1.03e-06
ALDBGALG0000000142	ENSGALG00000005685	0.957141	1.06e-06
ALDBGALG0000000142	ENSGALG00000026314	0.956942	1.08e-06
ALDBGALG0000000142	ENSGALG00000007808	0.956301	1.17e-06
ALDBGALG0000000142	ENSGALG00000010313	0.956235	1.17e-06
ALDBGALG0000000142	ENSGALG00000003336	0.956174	1.18e-06
ALDBGALG0000000142	ENSGALG00000002540	0.955466	1.28e-06
ALDBGALG0000000142	ENSGALG00000007906	0.955288	1.31e-06
ALDBGALG0000000142	ENSGALG00000027323	0.955263	1.31e-06
ALDBGALG0000000142	ENSGALG00000008911	0.955083	1.34e-06
ALDBGALG0000000142	ENSGALG00000003135	0.955009	1.35e-06
ALDBGALG0000000142	ENSGALG00000010616	0.954838	1.37e-06
ALDBGALG0000000142	ENSGALG00000016734	0.954624	1.4e-06
ALDBGALG0000000142	ENSGALG00000016127	0.954596	1.41e-06
ALDBGALG0000000142	ENSGALG00000007218	0.954585	1.41e-06
ALDBGALG0000000142	ENSGALG00000028410	0.954538	1.42e-06
ALDBGALG0000000142	ENSGALG00000009340	0.954245	1.46e-06
ALDBGALG0000000142	ENSGALG00000001171	0.954192	1.47e-06
ALDBGALG0000000142	ENSGALG00000007594	0.954183	1.47e-06
ALDBGALG0000000142	ENSGALG00000017056	0.954165	1.47e-06
ALDBGALG0000000142	ENSGALG00000012540	0.954051	1.49e-06
ALDBGALG0000000142	ENSGALG00000007324	0.953651	1.56e-06
ALDBGALG0000000142	ENSGALG00000015355	0.953574	1.57e-06
ALDBGALG0000000142	ENSGALG00000002054	0.953556	1.57e-06
ALDBGALG0000000142	ENSGALG00000002030	0.953346	1.61e-06
ALDBGALG0000000142	ENSGALG00000027353	0.953293	1.62e-06
ALDBGALG0000000142	ENSGALG00000009802	0.952809	1.7e-06
ALDBGALG0000000142	ENSGALG00000012117	0.952631	1.73e-06
ALDBGALG0000000142	ENSGALG00000021520	0.952595	1.74e-06
ALDBGALG0000000142	ENSGALG00000012390	0.952535	1.75e-06
ALDBGALG0000000142	ENSGALG00000000302	0.952324	1.79e-06
ALDBGALG0000000142	ENSGALG00000009081	0.951666	1.92e-06
ALDBGALG0000000142	ENSGALG00000022980	0.951184	2.01e-06
ALDBGALG0000000142	ENSGALG00000006591	0.950561	2.14e-06
ALDBGALG0000000142	ENSGALG00000028155	0.950343	2.19e-06
ALDBGALG0000000142	ENSGALG00000006835	0.950317	2.19e-06
ALDBGALG0000000142	ENSGALG00000004662	0.950164	2.23e-06
ALDBGALG0000000142	ENSGALG00000009792	0.950023	2.26e-06
ALDBGALG0000000142	ENSGALG00000017185	-0.95116	2.02e-06
ALDBGALG0000000142	ENSGALG00000015420	-0.953856	1.52e-06
ALDBGALG0000000150	ENSGALG00000011361	0.953081	1.65e-06
ALDBGALG0000000155	ENSGALG00000005673	0.957765	9.86e-07
ALDBGALG0000000155	ENSGALG00000000669	0.954221	1.47e-06
ALDBGALG0000000155	ENSGALG00000005481	0.950374	2.18e-06
ALDBGALG0000000155	ENSGALG00000027337	-0.954633	1.4e-06
ALDBGALG0000000155	ENSGALG00000007878	-0.95596	1.21e-06
ALDBGALG0000000155	ENSGALG00000014661	-0.969809	1.88e-07
ALDBGALG0000000156	ENSGALG00000028048	0.997003	1.89e-12
ALDBGALG0000000156	ENSGALG00000010187	0.996936	2.12e-12
ALDBGALG0000000156	ENSGALG00000008747	0.996903	2.23e-12
ALDBGALG0000000156	ENSGALG00000014686	0.99585	9.63e-12
ALDBGALG0000000156	ENSGALG00000011663	0.995826	9.9e-12
ALDBGALG0000000156	ENSGALG00000000771	0.99579	1.03e-11
ALDBGALG0000000156	ENSGALG00000026870	0.995683	1.17e-11
ALDBGALG0000000156	ENSGALG00000011019	0.99566	1.2e-11
ALDBGALG0000000156	ENSGALG00000009759	0.995515	1.42e-11
ALDBGALG0000000156	ENSGALG00000011149	0.995329	1.74e-11
ALDBGALG0000000156	ENSGALG00000000356	0.995308	1.78e-11
ALDBGALG0000000156	ENSGALG00000000562	0.995295	1.8e-11
ALDBGALG0000000156	ENSGALG00000005283	0.995123	2.16e-11
ALDBGALG0000000156	ENSGALG00000004414	0.995016	2.4e-11
ALDBGALG0000000156	ENSGALG00000010811	0.994699	3.27e-11
ALDBGALG0000000156	ENSGALG00000012802	0.994424	4.21e-11
ALDBGALG0000000156	ENSGALG00000005024	0.994386	4.35e-11
ALDBGALG0000000156	ENSGALG00000008976	0.994103	5.56e-11
ALDBGALG0000000156	ENSGALG00000001071	0.994103	5.56e-11
ALDBGALG0000000156	ENSGALG00000016322	0.99409	5.62e-11
ALDBGALG0000000156	ENSGALG00000014891	0.994049	5.82e-11
ALDBGALG0000000156	ENSGALG00000007155	0.993857	6.82e-11
ALDBGALG0000000156	ENSGALG00000004220	0.99364	8.11e-11
ALDBGALG0000000156	ENSGALG00000012061	0.993567	8.58e-11
ALDBGALG0000000156	ENSGALG00000015037	0.993549	8.7e-11
ALDBGALG0000000156	ENSGALG00000004261	0.993374	9.95e-11
ALDBGALG0000000156	ENSGALG00000026311	0.993061	1.25e-10
ALDBGALG0000000156	ENSGALG00000008439	0.993029	1.28e-10
ALDBGALG0000000156	ENSGALG00000026945	0.992797	1.51e-10
ALDBGALG0000000156	ENSGALG00000016206	0.992681	1.63e-10
ALDBGALG0000000156	ENSGALG00000006756	0.992622	1.7e-10
ALDBGALG0000000156	ENSGALG00000019663	0.992582	1.75e-10
ALDBGALG0000000156	ENSGALG00000008473	0.99254	1.8e-10
ALDBGALG0000000156	ENSGALG00000009152	0.992447	1.91e-10
ALDBGALG0000000156	ENSGALG00000016325	0.992427	1.94e-10
ALDBGALG0000000156	ENSGALG00000002555	0.992345	2.04e-10
ALDBGALG0000000156	ENSGALG00000012052	0.991944	2.64e-10
ALDBGALG0000000156	ENSGALG00000027737	0.991589	3.27e-10
ALDBGALG0000000156	ENSGALG00000015029	0.991523	3.4e-10
ALDBGALG0000000156	ENSGALG00000013789	0.991371	3.71e-10
ALDBGALG0000000156	ENSGALG00000010949	0.991287	3.9e-10
ALDBGALG0000000156	ENSGALG00000001797	0.99122	4.05e-10
ALDBGALG0000000156	ENSGALG00000017248	0.990957	4.69e-10
ALDBGALG0000000156	ENSGALG00000015664	0.990904	4.83e-10
ALDBGALG0000000156	ENSGALG00000005914	0.990587	5.73e-10
ALDBGALG0000000156	ENSGALG00000015023	0.990514	5.95e-10
ALDBGALG0000000156	ENSGALG00000014684	0.990314	6.61e-10
ALDBGALG0000000156	ENSGALG00000002187	0.990296	6.67e-10
ALDBGALG0000000156	ENSGALG00000026364	0.990226	6.91e-10
ALDBGALG0000000156	ENSGALG00000016293	0.990203	6.99e-10
ALDBGALG0000000156	ENSGALG00000009256	0.99006	7.52e-10
ALDBGALG0000000156	ENSGALG00000009739	0.990051	7.55e-10
ALDBGALG0000000156	ENSGALG00000019761	0.990041	7.59e-10
ALDBGALG0000000156	ENSGALG00000024273	0.989895	8.16e-10
ALDBGALG0000000156	ENSGALG00000007334	0.989885	8.2e-10
ALDBGALG0000000156	ENSGALG00000018778	0.989777	8.64e-10
ALDBGALG0000000156	ENSGALG00000013632	0.989504	9.86e-10
ALDBGALG0000000156	ENSGALG00000004766	0.988958	1.27e-09
ALDBGALG0000000156	ENSGALG00000021074	0.988953	1.27e-09
ALDBGALG0000000156	ENSGALG00000013101	0.988851	1.33e-09
ALDBGALG0000000156	ENSGALG00000006036	0.988444	1.59e-09
ALDBGALG0000000156	ENSGALG00000025874	0.988106	1.84e-09
ALDBGALG0000000156	ENSGALG00000001774	0.987727	2.15e-09
ALDBGALG0000000156	ENSGALG00000009856	0.987452	2.4e-09
ALDBGALG0000000156	ENSGALG00000015348	0.987425	2.42e-09
ALDBGALG0000000156	ENSGALG00000016118	0.987274	2.57e-09
ALDBGALG0000000156	ENSGALG00000028979	0.987248	2.6e-09
ALDBGALG0000000156	ENSGALG00000013878	0.986995	2.87e-09
ALDBGALG0000000156	ENSGALG00000016580	0.986987	2.88e-09
ALDBGALG0000000156	ENSGALG00000007758	0.986873	3e-09
ALDBGALG0000000156	ENSGALG00000004414	0.986639	3.28e-09
ALDBGALG0000000156	ENSGALG00000013710	0.986532	3.41e-09
ALDBGALG0000000156	ENSGALG00000028510	0.986457	3.51e-09
ALDBGALG0000000156	ENSGALG00000009719	0.986342	3.66e-09
ALDBGALG0000000156	ENSGALG00000015425	0.986048	4.07e-09
ALDBGALG0000000156	ENSGALG00000028810	0.986032	4.09e-09
ALDBGALG0000000156	ENSGALG00000015661	0.98602	4.11e-09
ALDBGALG0000000156	ENSGALG00000016878	0.985613	4.74e-09
ALDBGALG0000000156	ENSGALG00000016152	0.985509	4.91e-09
ALDBGALG0000000156	ENSGALG00000007028	0.985377	5.14e-09
ALDBGALG0000000156	ENSGALG00000016768	0.985374	5.14e-09
ALDBGALG0000000156	ENSGALG00000014370	0.98535	5.19e-09
ALDBGALG0000000156	ENSGALG00000002558	0.98528	5.31e-09
ALDBGALG0000000156	ENSGALG00000012801	0.985244	5.38e-09
ALDBGALG0000000156	ENSGALG00000011894	0.985028	5.78e-09
ALDBGALG0000000156	ENSGALG00000009497	0.984935	5.96e-09
ALDBGALG0000000156	ENSGALG00000013218	0.984855	6.12e-09
ALDBGALG0000000156	ENSGALG00000016715	0.984794	6.24e-09
ALDBGALG0000000156	ENSGALG00000026254	0.984768	6.3e-09
ALDBGALG0000000156	ENSGALG00000002421	0.984704	6.43e-09
ALDBGALG0000000156	ENSGALG00000027861	0.984584	6.68e-09
ALDBGALG0000000156	ENSGALG00000003261	0.984189	7.58e-09
ALDBGALG0000000156	ENSGALG00000027168	0.984168	7.63e-09
ALDBGALG0000000156	ENSGALG00000015183	0.984143	7.69e-09
ALDBGALG0000000156	ENSGALG00000012594	0.984119	7.75e-09
ALDBGALG0000000156	ENSGALG00000011613	0.983743	8.7e-09
ALDBGALG0000000156	ENSGALG00000027747	0.983497	9.38e-09
ALDBGALG0000000156	ENSGALG00000020876	0.983481	9.42e-09
ALDBGALG0000000156	ENSGALG00000016971	0.983318	9.89e-09
ALDBGALG0000000156	ENSGALG00000002080	0.983297	9.96e-09
ALDBGALG0000000156	ENSGALG00000003349	0.983255	1.01e-08
ALDBGALG0000000156	ENSGALG00000014651	0.983229	1.02e-08
ALDBGALG0000000156	ENSGALG00000016545	0.98314	1.04e-08
ALDBGALG0000000156	ENSGALG00000012074	0.98312	1.05e-08
ALDBGALG0000000156	ENSGALG00000014857	0.983086	1.06e-08
ALDBGALG0000000156	ENSGALG00000011369	0.983071	1.06e-08
ALDBGALG0000000156	ENSGALG00000016872	0.982971	1.1e-08
ALDBGALG0000000156	ENSGALG00000004724	0.982958	1.1e-08
ALDBGALG0000000156	ENSGALG00000017247	0.982881	1.13e-08
ALDBGALG0000000156	ENSGALG00000000551	0.982719	1.18e-08
ALDBGALG0000000156	ENSGALG00000008408	0.982661	1.2e-08
ALDBGALG0000000156	ENSGALG00000001915	0.98265	1.2e-08
ALDBGALG0000000156	ENSGALG00000015424	0.982595	1.22e-08
ALDBGALG0000000156	ENSGALG00000016648	0.982584	1.23e-08
ALDBGALG0000000156	ENSGALG00000004512	0.982548	1.24e-08
ALDBGALG0000000156	ENSGALG00000007142	0.982547	1.24e-08
ALDBGALG0000000156	ENSGALG00000016900	0.982543	1.24e-08
ALDBGALG0000000156	ENSGALG00000008785	0.982542	1.24e-08
ALDBGALG0000000156	ENSGALG00000008216	0.982475	1.26e-08
ALDBGALG0000000156	ENSGALG00000005114	0.982456	1.27e-08
ALDBGALG0000000156	ENSGALG00000002896	0.982383	1.3e-08
ALDBGALG0000000156	ENSGALG00000015167	0.982348	1.31e-08
ALDBGALG0000000156	ENSGALG00000008185	0.982145	1.39e-08
ALDBGALG0000000156	ENSGALG00000014471	0.982023	1.43e-08
ALDBGALG0000000156	ENSGALG00000001571	0.981991	1.45e-08
ALDBGALG0000000156	ENSGALG00000007114	0.981886	1.49e-08
ALDBGALG0000000156	ENSGALG00000000363	0.981796	1.53e-08
ALDBGALG0000000156	ENSGALG00000010746	0.98172	1.56e-08
ALDBGALG0000000156	ENSGALG00000028304	0.981681	1.58e-08
ALDBGALG0000000156	ENSGALG00000005299	0.981667	1.58e-08
ALDBGALG0000000156	ENSGALG00000007943	0.981413	1.69e-08
ALDBGALG0000000156	ENSGALG00000004181	0.981397	1.7e-08
ALDBGALG0000000156	ENSGALG00000000151	0.981295	1.75e-08
ALDBGALG0000000156	ENSGALG00000010764	0.981167	1.81e-08
ALDBGALG0000000156	ENSGALG00000025738	0.980941	1.92e-08
ALDBGALG0000000156	ENSGALG00000008525	0.980924	1.93e-08
ALDBGALG0000000156	ENSGALG00000003169	0.980879	1.95e-08
ALDBGALG0000000156	ENSGALG00000000141	0.980874	1.95e-08
ALDBGALG0000000156	ENSGALG00000013146	0.98085	1.96e-08
ALDBGALG0000000156	ENSGALG00000016341	0.980783	2e-08
ALDBGALG0000000156	ENSGALG00000014672	0.980767	2.01e-08
ALDBGALG0000000156	ENSGALG00000003316	0.980751	2.02e-08
ALDBGALG0000000156	ENSGALG00000002248	0.980426	2.19e-08
ALDBGALG0000000156	ENSGALG00000024449	0.980293	2.26e-08
ALDBGALG0000000156	ENSGALG00000001535	0.98019	2.32e-08
ALDBGALG0000000156	ENSGALG00000028790	0.980107	2.37e-08
ALDBGALG0000000156	ENSGALG00000012072	0.9801	2.38e-08
ALDBGALG0000000156	ENSGALG00000001329	0.979827	2.54e-08
ALDBGALG0000000156	ENSGALG00000003803	0.979675	2.64e-08
ALDBGALG0000000156	ENSGALG00000012059	0.979663	2.65e-08
ALDBGALG0000000156	ENSGALG00000013818	0.979657	2.65e-08
ALDBGALG0000000156	ENSGALG00000016074	0.97964	2.66e-08
ALDBGALG0000000156	ENSGALG00000021087	0.979426	2.8e-08
ALDBGALG0000000156	ENSGALG00000029003	0.979234	2.94e-08
ALDBGALG0000000156	ENSGALG00000011687	0.979196	2.96e-08
ALDBGALG0000000156	ENSGALG00000014410	0.979016	3.09e-08
ALDBGALG0000000156	ENSGALG00000014675	0.978992	3.11e-08
ALDBGALG0000000156	ENSGALG00000011812	0.978909	3.17e-08
ALDBGALG0000000156	ENSGALG00000028536	0.978873	3.2e-08
ALDBGALG0000000156	ENSGALG00000017150	0.978808	3.25e-08
ALDBGALG0000000156	ENSGALG00000008127	0.978799	3.26e-08
ALDBGALG0000000156	ENSGALG00000004725	0.978776	3.27e-08
ALDBGALG0000000156	ENSGALG00000016411	0.97877	3.28e-08
ALDBGALG0000000156	ENSGALG00000009360	0.978668	3.36e-08
ALDBGALG0000000156	ENSGALG00000011250	0.978653	3.37e-08
ALDBGALG0000000156	ENSGALG00000005310	0.978608	3.4e-08
ALDBGALG0000000156	ENSGALG00000008572	0.9786	3.41e-08
ALDBGALG0000000156	ENSGALG00000011110	0.978543	3.46e-08
ALDBGALG0000000156	ENSGALG00000011656	0.978511	3.48e-08
ALDBGALG0000000156	ENSGALG00000015929	0.978468	3.52e-08
ALDBGALG0000000156	ENSGALG00000012282	0.978464	3.52e-08
ALDBGALG0000000156	ENSGALG00000028158	0.978426	3.55e-08
ALDBGALG0000000156	ENSGALG00000017166	0.978371	3.6e-08
ALDBGALG0000000156	ENSGALG00000008676	0.978366	3.6e-08
ALDBGALG0000000156	ENSGALG00000001768	0.978276	3.67e-08
ALDBGALG0000000156	ENSGALG00000011148	0.97827	3.68e-08
ALDBGALG0000000156	ENSGALG00000014855	0.97821	3.73e-08
ALDBGALG0000000156	ENSGALG00000011046	0.97808	3.84e-08
ALDBGALG0000000156	ENSGALG00000027943	0.978077	3.84e-08
ALDBGALG0000000156	ENSGALG00000010875	0.97807	3.85e-08
ALDBGALG0000000156	ENSGALG00000015479	0.97807	3.85e-08
ALDBGALG0000000156	ENSGALG00000007278	0.977966	3.94e-08
ALDBGALG0000000156	ENSGALG00000000775	0.977958	3.95e-08
ALDBGALG0000000156	ENSGALG00000015444	0.977946	3.96e-08
ALDBGALG0000000156	ENSGALG00000006487	0.977896	4e-08
ALDBGALG0000000156	ENSGALG00000012550	0.977521	4.35e-08
ALDBGALG0000000156	ENSGALG00000027056	0.977413	4.46e-08
ALDBGALG0000000156	ENSGALG00000027621	0.977366	4.5e-08
ALDBGALG0000000156	ENSGALG00000012802	0.977345	4.52e-08
ALDBGALG0000000156	ENSGALG00000004490	0.977299	4.57e-08
ALDBGALG0000000156	ENSGALG00000002818	0.977153	4.72e-08
ALDBGALG0000000156	ENSGALG00000015767	0.977072	4.8e-08
ALDBGALG0000000156	ENSGALG00000002112	0.97702	4.86e-08
ALDBGALG0000000156	ENSGALG00000020538	0.977004	4.87e-08
ALDBGALG0000000156	ENSGALG00000014910	0.977003	4.87e-08
ALDBGALG0000000156	ENSGALG00000022001	0.976955	4.92e-08
ALDBGALG0000000156	ENSGALG00000006915	0.976943	4.94e-08
ALDBGALG0000000156	ENSGALG00000013773	0.976938	4.94e-08
ALDBGALG0000000156	ENSGALG00000003677	0.976924	4.96e-08
ALDBGALG0000000156	ENSGALG00000016428	0.976888	5e-08
ALDBGALG0000000156	ENSGALG00000027907	0.976827	5.06e-08
ALDBGALG0000000156	ENSGALG00000027165	0.976773	5.12e-08
ALDBGALG0000000156	ENSGALG00000005855	0.976671	5.23e-08
ALDBGALG0000000156	ENSGALG00000016681	0.976634	5.27e-08
ALDBGALG0000000156	ENSGALG00000016411	0.976603	5.31e-08
ALDBGALG0000000156	ENSGALG00000010017	0.976586	5.33e-08
ALDBGALG0000000156	ENSGALG00000015792	0.976523	5.4e-08
ALDBGALG0000000156	ENSGALG00000015307	0.97651	5.42e-08
ALDBGALG0000000156	ENSGALG00000009002	0.976478	5.45e-08
ALDBGALG0000000156	ENSGALG00000008615	0.976412	5.53e-08
ALDBGALG0000000156	ENSGALG00000027070	0.976366	5.58e-08
ALDBGALG0000000156	ENSGALG00000024441	0.976283	5.68e-08
ALDBGALG0000000156	ENSGALG00000014412	0.976244	5.73e-08
ALDBGALG0000000156	ENSGALG00000004467	0.97618	5.8e-08
ALDBGALG0000000156	ENSGALG00000013057	0.976137	5.86e-08
ALDBGALG0000000156	ENSGALG00000010476	0.976065	5.94e-08
ALDBGALG0000000156	ENSGALG00000015089	0.976055	5.96e-08
ALDBGALG0000000156	ENSGALG00000020251	0.975971	6.06e-08
ALDBGALG0000000156	ENSGALG00000027058	0.975936	6.1e-08
ALDBGALG0000000156	ENSGALG00000017072	0.975922	6.12e-08
ALDBGALG0000000156	ENSGALG00000012119	0.975876	6.18e-08
ALDBGALG0000000156	ENSGALG00000006153	0.975827	6.24e-08
ALDBGALG0000000156	ENSGALG00000028018	0.975752	6.34e-08
ALDBGALG0000000156	ENSGALG00000000400	0.975719	6.38e-08
ALDBGALG0000000156	ENSGALG00000001026	0.975702	6.4e-08
ALDBGALG0000000156	ENSGALG00000016986	0.975702	6.4e-08
ALDBGALG0000000156	ENSGALG00000010560	0.975701	6.4e-08
ALDBGALG0000000156	ENSGALG00000004695	0.975664	6.45e-08
ALDBGALG0000000156	ENSGALG00000015869	0.975604	6.53e-08
ALDBGALG0000000156	ENSGALG00000003118	0.975601	6.54e-08
ALDBGALG0000000156	ENSGALG00000009018	0.975185	7.11e-08
ALDBGALG0000000156	ENSGALG00000000644	0.975156	7.15e-08
ALDBGALG0000000156	ENSGALG00000026422	0.975108	7.22e-08
ALDBGALG0000000156	ENSGALG00000010211	0.975084	7.25e-08
ALDBGALG0000000156	ENSGALG00000003901	0.974824	7.64e-08
ALDBGALG0000000156	ENSGALG00000028924	0.974733	7.77e-08
ALDBGALG0000000156	ENSGALG00000014726	0.974695	7.83e-08
ALDBGALG0000000156	ENSGALG00000003185	0.974471	8.18e-08
ALDBGALG0000000156	ENSGALG00000011921	0.974384	8.32e-08
ALDBGALG0000000156	ENSGALG00000012389	0.974297	8.46e-08
ALDBGALG0000000156	ENSGALG00000008780	0.974135	8.73e-08
ALDBGALG0000000156	ENSGALG00000001879	0.974013	8.94e-08
ALDBGALG0000000156	ENSGALG00000006894	0.973792	9.32e-08
ALDBGALG0000000156	ENSGALG00000011099	0.973758	9.38e-08
ALDBGALG0000000156	ENSGALG00000016354	0.973713	9.46e-08
ALDBGALG0000000156	ENSGALG00000014770	0.973667	9.54e-08
ALDBGALG0000000156	ENSGALG00000026525	0.973483	9.88e-08
ALDBGALG0000000156	ENSGALG00000005644	0.973477	9.89e-08
ALDBGALG0000000156	ENSGALG00000007694	0.973448	9.94e-08
ALDBGALG0000000156	ENSGALG00000008813	0.973437	9.96e-08
ALDBGALG0000000156	ENSGALG00000000314	0.97337	1.01e-07
ALDBGALG0000000156	ENSGALG00000003424	0.973355	1.01e-07
ALDBGALG0000000156	ENSGALG00000017002	0.973342	1.01e-07
ALDBGALG0000000156	ENSGALG00000022964	0.973101	1.06e-07
ALDBGALG0000000156	ENSGALG00000011875	0.973057	1.07e-07
ALDBGALG0000000156	ENSGALG00000012362	0.972827	1.11e-07
ALDBGALG0000000156	ENSGALG00000004562	0.972731	1.13e-07
ALDBGALG0000000156	ENSGALG00000013350	0.972704	1.14e-07
ALDBGALG0000000156	ENSGALG00000013615	0.972647	1.15e-07
ALDBGALG0000000156	ENSGALG00000003580	0.97248	1.19e-07
ALDBGALG0000000156	ENSGALG00000003446	0.972479	1.19e-07
ALDBGALG0000000156	ENSGALG00000026652	0.972228	1.24e-07
ALDBGALG0000000156	ENSGALG00000015248	0.972178	1.25e-07
ALDBGALG0000000156	ENSGALG00000008340	0.972158	1.26e-07
ALDBGALG0000000156	ENSGALG00000024487	0.972063	1.28e-07
ALDBGALG0000000156	ENSGALG00000002557	0.972061	1.28e-07
ALDBGALG0000000156	ENSGALG00000012773	0.972048	1.28e-07
ALDBGALG0000000156	ENSGALG00000009972	0.972032	1.29e-07
ALDBGALG0000000156	ENSGALG00000016981	0.972006	1.29e-07
ALDBGALG0000000156	ENSGALG00000012109	0.971914	1.31e-07
ALDBGALG0000000156	ENSGALG00000009556	0.971889	1.32e-07
ALDBGALG0000000156	ENSGALG00000007679	0.971872	1.32e-07
ALDBGALG0000000156	ENSGALG00000007616	0.971867	1.32e-07
ALDBGALG0000000156	ENSGALG00000002056	0.971693	1.37e-07
ALDBGALG0000000156	ENSGALG00000007638	0.971658	1.37e-07
ALDBGALG0000000156	ENSGALG00000012049	0.971609	1.39e-07
ALDBGALG0000000156	ENSGALG00000013964	0.971608	1.39e-07
ALDBGALG0000000156	ENSGALG00000015368	0.971581	1.39e-07
ALDBGALG0000000156	ENSGALG00000002555	0.971415	1.43e-07
ALDBGALG0000000156	ENSGALG00000001250	0.971254	1.47e-07
ALDBGALG0000000156	ENSGALG00000007522	0.971082	1.52e-07
ALDBGALG0000000156	ENSGALG00000006327	0.971051	1.53e-07
ALDBGALG0000000156	ENSGALG00000005474	0.97101	1.54e-07
ALDBGALG0000000156	ENSGALG00000006641	0.970806	1.59e-07
ALDBGALG0000000156	ENSGALG00000027999	0.9708	1.59e-07
ALDBGALG0000000156	ENSGALG00000006702	0.970781	1.6e-07
ALDBGALG0000000156	ENSGALG00000005408	0.970776	1.6e-07
ALDBGALG0000000156	ENSGALG00000014682	0.970605	1.65e-07
ALDBGALG0000000156	ENSGALG00000027140	0.970532	1.67e-07
ALDBGALG0000000156	ENSGALG00000002353	0.970364	1.71e-07
ALDBGALG0000000156	ENSGALG00000012377	0.970315	1.73e-07
ALDBGALG0000000156	ENSGALG00000007943	0.970294	1.73e-07
ALDBGALG0000000156	ENSGALG00000006101	0.970245	1.75e-07
ALDBGALG0000000156	ENSGALG00000007053	0.970181	1.77e-07
ALDBGALG0000000156	ENSGALG00000007234	0.97018	1.77e-07
ALDBGALG0000000156	ENSGALG00000016614	0.97017	1.77e-07
ALDBGALG0000000156	ENSGALG00000008337	0.969994	1.82e-07
ALDBGALG0000000156	ENSGALG00000012357	0.969865	1.86e-07
ALDBGALG0000000156	ENSGALG00000004294	0.969679	1.92e-07
ALDBGALG0000000156	ENSGALG00000010769	0.969641	1.93e-07
ALDBGALG0000000156	ENSGALG00000007038	0.969596	1.94e-07
ALDBGALG0000000156	ENSGALG00000000357	0.969556	1.96e-07
ALDBGALG0000000156	ENSGALG00000021135	0.969519	1.97e-07
ALDBGALG0000000156	ENSGALG00000005725	0.969065	2.12e-07
ALDBGALG0000000156	ENSGALG00000000498	0.969037	2.13e-07
ALDBGALG0000000156	ENSGALG00000008319	0.968739	2.23e-07
ALDBGALG0000000156	ENSGALG00000027133	0.968735	2.23e-07
ALDBGALG0000000156	ENSGALG00000013605	0.968715	2.24e-07
ALDBGALG0000000156	ENSGALG00000026928	0.96855	2.3e-07
ALDBGALG0000000156	ENSGALG00000015090	0.968522	2.31e-07
ALDBGALG0000000156	ENSGALG00000012857	0.968442	2.34e-07
ALDBGALG0000000156	ENSGALG00000003466	0.968361	2.37e-07
ALDBGALG0000000156	ENSGALG00000021399	0.968088	2.47e-07
ALDBGALG0000000156	ENSGALG00000005472	0.968069	2.48e-07
ALDBGALG0000000156	ENSGALG00000016261	0.968066	2.48e-07
ALDBGALG0000000156	ENSGALG00000005989	0.967944	2.53e-07
ALDBGALG0000000156	ENSGALG00000014812	0.967917	2.54e-07
ALDBGALG0000000156	ENSGALG00000006942	0.967748	2.6e-07
ALDBGALG0000000156	ENSGALG00000027908	0.967533	2.69e-07
ALDBGALG0000000156	ENSGALG00000027109	0.967464	2.72e-07
ALDBGALG0000000156	ENSGALG00000009693	0.967409	2.74e-07
ALDBGALG0000000156	ENSGALG00000010046	0.967361	2.76e-07
ALDBGALG0000000156	ENSGALG00000013098	0.967307	2.78e-07
ALDBGALG0000000156	ENSGALG00000004527	0.967189	2.83e-07
ALDBGALG0000000156	ENSGALG00000012426	0.967068	2.89e-07
ALDBGALG0000000156	ENSGALG00000016241	0.967043	2.9e-07
ALDBGALG0000000156	ENSGALG00000013904	0.966808	3e-07
ALDBGALG0000000156	ENSGALG00000028227	0.966801	3e-07
ALDBGALG0000000156	ENSGALG00000014800	0.966743	3.03e-07
ALDBGALG0000000156	ENSGALG00000003172	0.966611	3.09e-07
ALDBGALG0000000156	ENSGALG00000014365	0.966493	3.14e-07
ALDBGALG0000000156	ENSGALG00000009755	0.966436	3.17e-07
ALDBGALG0000000156	ENSGALG00000015083	0.966326	3.22e-07
ALDBGALG0000000156	ENSGALG00000010543	0.966314	3.23e-07
ALDBGALG0000000156	ENSGALG00000016894	0.966291	3.24e-07
ALDBGALG0000000156	ENSGALG00000008836	0.966218	3.27e-07
ALDBGALG0000000156	ENSGALG00000009778	0.966126	3.32e-07
ALDBGALG0000000156	ENSGALG00000015096	0.966042	3.36e-07
ALDBGALG0000000156	ENSGALG00000009392	0.965945	3.41e-07
ALDBGALG0000000156	ENSGALG00000016361	0.965904	3.43e-07
ALDBGALG0000000156	ENSGALG00000006830	0.965448	3.66e-07
ALDBGALG0000000156	ENSGALG00000015436	0.965308	3.73e-07
ALDBGALG0000000156	ENSGALG00000027513	0.96518	3.8e-07
ALDBGALG0000000156	ENSGALG00000005850	0.964994	3.9e-07
ALDBGALG0000000156	ENSGALG00000009724	0.964901	3.96e-07
ALDBGALG0000000156	ENSGALG00000005906	0.964771	4.03e-07
ALDBGALG0000000156	ENSGALG00000026736	0.964703	4.07e-07
ALDBGALG0000000156	ENSGALG00000008262	0.964608	4.12e-07
ALDBGALG0000000156	ENSGALG00000024000	0.964593	4.13e-07
ALDBGALG0000000156	ENSGALG00000012610	0.964538	4.16e-07
ALDBGALG0000000156	ENSGALG00000005539	0.964521	4.17e-07
ALDBGALG0000000156	ENSGALG00000008139	0.964518	4.17e-07
ALDBGALG0000000156	ENSGALG00000011175	0.964419	4.23e-07
ALDBGALG0000000156	ENSGALG00000007003	0.964257	4.33e-07
ALDBGALG0000000156	ENSGALG00000016375	0.964207	4.36e-07
ALDBGALG0000000156	ENSGALG00000009567	0.964207	4.36e-07
ALDBGALG0000000156	ENSGALG00000016112	0.964139	4.4e-07
ALDBGALG0000000156	ENSGALG00000020326	0.964079	4.43e-07
ALDBGALG0000000156	ENSGALG00000014829	0.964071	4.44e-07
ALDBGALG0000000156	ENSGALG00000014952	0.964044	4.46e-07
ALDBGALG0000000156	ENSGALG00000008288	0.964011	4.48e-07
ALDBGALG0000000156	ENSGALG00000012674	0.963878	4.56e-07
ALDBGALG0000000156	ENSGALG00000015438	0.963861	4.57e-07
ALDBGALG0000000156	ENSGALG00000012685	0.96383	4.59e-07
ALDBGALG0000000156	ENSGALG00000007785	0.963803	4.6e-07
ALDBGALG0000000156	ENSGALG00000003389	0.963762	4.63e-07
ALDBGALG0000000156	ENSGALG00000013091	0.963599	4.73e-07
ALDBGALG0000000156	ENSGALG00000005805	0.963557	4.76e-07
ALDBGALG0000000156	ENSGALG00000001561	0.963423	4.85e-07
ALDBGALG0000000156	ENSGALG00000005638	0.963418	4.85e-07
ALDBGALG0000000156	ENSGALG00000000569	0.963413	4.86e-07
ALDBGALG0000000156	ENSGALG00000017020	0.963413	4.86e-07
ALDBGALG0000000156	ENSGALG00000007771	0.963246	4.97e-07
ALDBGALG0000000156	ENSGALG00000015720	0.963067	5.09e-07
ALDBGALG0000000156	ENSGALG00000028622	0.963064	5.09e-07
ALDBGALG0000000156	ENSGALG00000011002	0.963063	5.09e-07
ALDBGALG0000000156	ENSGALG00000013031	0.963015	5.12e-07
ALDBGALG0000000156	ENSGALG00000011510	0.962954	5.16e-07
ALDBGALG0000000156	ENSGALG00000004771	0.962951	5.17e-07
ALDBGALG0000000156	ENSGALG00000005120	0.962944	5.17e-07
ALDBGALG0000000156	ENSGALG00000003507	0.962888	5.21e-07
ALDBGALG0000000156	ENSGALG00000007732	0.962803	5.27e-07
ALDBGALG0000000156	ENSGALG00000016666	0.962785	5.28e-07
ALDBGALG0000000156	ENSGALG00000012250	0.962669	5.36e-07
ALDBGALG0000000156	ENSGALG00000014864	0.962653	5.37e-07
ALDBGALG0000000156	ENSGALG00000005102	0.962651	5.38e-07
ALDBGALG0000000156	ENSGALG00000003316	0.962621	5.4e-07
ALDBGALG0000000156	ENSGALG00000004823	0.962384	5.57e-07
ALDBGALG0000000156	ENSGALG00000013134	0.962246	5.67e-07
ALDBGALG0000000156	ENSGALG00000010461	0.962095	5.78e-07
ALDBGALG0000000156	ENSGALG00000010581	0.962084	5.79e-07
ALDBGALG0000000156	ENSGALG00000004952	0.962054	5.81e-07
ALDBGALG0000000156	ENSGALG00000007615	0.96196	5.88e-07
ALDBGALG0000000156	ENSGALG00000013579	0.961946	5.9e-07
ALDBGALG0000000156	ENSGALG00000000644	0.961815	6e-07
ALDBGALG0000000156	ENSGALG00000008918	0.961613	6.15e-07
ALDBGALG0000000156	ENSGALG00000006613	0.961503	6.24e-07
ALDBGALG0000000156	ENSGALG00000010364	0.961473	6.27e-07
ALDBGALG0000000156	ENSGALG00000010365	0.961468	6.27e-07
ALDBGALG0000000156	ENSGALG00000007098	0.961466	6.27e-07
ALDBGALG0000000156	ENSGALG00000015834	0.961456	6.28e-07
ALDBGALG0000000156	ENSGALG00000000280	0.961455	6.28e-07
ALDBGALG0000000156	ENSGALG00000005275	0.961437	6.29e-07
ALDBGALG0000000156	ENSGALG00000016356	0.96141	6.32e-07
ALDBGALG0000000156	ENSGALG00000012300	0.961409	6.32e-07
ALDBGALG0000000156	ENSGALG00000008005	0.961323	6.39e-07
ALDBGALG0000000156	ENSGALG00000014406	0.961171	6.51e-07
ALDBGALG0000000156	ENSGALG00000009145	0.961074	6.59e-07
ALDBGALG0000000156	ENSGALG00000028861	0.960949	6.7e-07
ALDBGALG0000000156	ENSGALG00000008431	0.960847	6.78e-07
ALDBGALG0000000156	ENSGALG00000006374	0.960819	6.81e-07
ALDBGALG0000000156	ENSGALG00000004792	0.96074	6.88e-07
ALDBGALG0000000156	ENSGALG00000007720	0.960622	6.98e-07
ALDBGALG0000000156	ENSGALG00000008891	0.960545	7.05e-07
ALDBGALG0000000156	ENSGALG00000016456	0.960475	7.11e-07
ALDBGALG0000000156	ENSGALG00000009302	0.960248	7.31e-07
ALDBGALG0000000156	ENSGALG00000007902	0.9602	7.36e-07
ALDBGALG0000000156	ENSGALG00000011132	0.960083	7.46e-07
ALDBGALG0000000156	ENSGALG00000025755	0.959965	7.57e-07
ALDBGALG0000000156	ENSGALG00000004005	0.959911	7.62e-07
ALDBGALG0000000156	ENSGALG00000002715	0.959908	7.63e-07
ALDBGALG0000000156	ENSGALG00000006569	0.959775	7.75e-07
ALDBGALG0000000156	ENSGALG00000015972	0.959607	7.91e-07
ALDBGALG0000000156	ENSGALG00000014908	0.959572	7.95e-07
ALDBGALG0000000156	ENSGALG00000027154	0.959153	8.36e-07
ALDBGALG0000000156	ENSGALG00000008850	0.9591	8.41e-07
ALDBGALG0000000156	ENSGALG00000013900	0.958876	8.64e-07
ALDBGALG0000000156	ENSGALG00000007161	0.958852	8.67e-07
ALDBGALG0000000156	ENSGALG00000027412	0.958842	8.68e-07
ALDBGALG0000000156	ENSGALG00000026836	0.958741	8.79e-07
ALDBGALG0000000156	ENSGALG00000010303	0.95857	8.97e-07
ALDBGALG0000000156	ENSGALG00000008163	0.958548	8.99e-07
ALDBGALG0000000156	ENSGALG00000001271	0.958409	9.14e-07
ALDBGALG0000000156	ENSGALG00000012938	0.958407	9.14e-07
ALDBGALG0000000156	ENSGALG00000026154	0.958367	9.18e-07
ALDBGALG0000000156	ENSGALG00000014433	0.958345	9.21e-07
ALDBGALG0000000156	ENSGALG00000004553	0.958279	9.28e-07
ALDBGALG0000000156	ENSGALG00000006501	0.95822	9.35e-07
ALDBGALG0000000156	ENSGALG00000013193	0.958143	9.43e-07
ALDBGALG0000000156	ENSGALG00000004255	0.958007	9.58e-07
ALDBGALG0000000156	ENSGALG00000023689	0.957935	9.66e-07
ALDBGALG0000000156	ENSGALG00000013256	0.957808	9.81e-07
ALDBGALG0000000156	ENSGALG00000026022	0.957755	9.87e-07
ALDBGALG0000000156	ENSGALG00000016378	0.957724	9.91e-07
ALDBGALG0000000156	ENSGALG00000022800	0.957715	9.92e-07
ALDBGALG0000000156	ENSGALG00000006546	0.95769	9.94e-07
ALDBGALG0000000156	ENSGALG00000005473	0.957667	9.97e-07
ALDBGALG0000000156	ENSGALG00000014944	0.957588	1.01e-06
ALDBGALG0000000156	ENSGALG00000012665	0.957556	1.01e-06
ALDBGALG0000000156	ENSGALG00000014634	0.957548	1.01e-06
ALDBGALG0000000156	ENSGALG00000003553	0.957451	1.02e-06
ALDBGALG0000000156	ENSGALG00000000054	0.957396	1.03e-06
ALDBGALG0000000156	ENSGALG00000007158	0.957363	1.03e-06
ALDBGALG0000000156	ENSGALG00000005884	0.957344	1.04e-06
ALDBGALG0000000156	ENSGALG00000015258	0.957155	1.06e-06
ALDBGALG0000000156	ENSGALG00000015602	0.957125	1.06e-06
ALDBGALG0000000156	ENSGALG00000020419	0.957121	1.06e-06
ALDBGALG0000000156	ENSGALG00000008638	0.956795	1.1e-06
ALDBGALG0000000156	ENSGALG00000004990	0.956551	1.13e-06
ALDBGALG0000000156	ENSGALG00000013708	0.956224	1.18e-06
ALDBGALG0000000156	ENSGALG00000015702	0.95617	1.18e-06
ALDBGALG0000000156	ENSGALG00000008466	0.955899	1.22e-06
ALDBGALG0000000156	ENSGALG00000017000	0.955778	1.24e-06
ALDBGALG0000000156	ENSGALG00000009042	0.955469	1.28e-06
ALDBGALG0000000156	ENSGALG00000002667	0.955457	1.28e-06
ALDBGALG0000000156	ENSGALG00000027761	0.955408	1.29e-06
ALDBGALG0000000156	ENSGALG00000013414	0.955387	1.29e-06
ALDBGALG0000000156	ENSGALG00000015916	0.955371	1.29e-06
ALDBGALG0000000156	ENSGALG00000017036	0.955338	1.3e-06
ALDBGALG0000000156	ENSGALG00000027482	0.954975	1.35e-06
ALDBGALG0000000156	ENSGALG00000014515	0.954825	1.37e-06
ALDBGALG0000000156	ENSGALG00000014956	0.95474	1.39e-06
ALDBGALG0000000156	ENSGALG00000002374	0.954486	1.42e-06
ALDBGALG0000000156	ENSGALG00000003487	0.954475	1.43e-06
ALDBGALG0000000156	ENSGALG00000017029	0.954394	1.44e-06
ALDBGALG0000000156	ENSGALG00000004994	0.954174	1.47e-06
ALDBGALG0000000156	ENSGALG00000008885	0.954161	1.48e-06
ALDBGALG0000000156	ENSGALG00000006165	0.953998	1.5e-06
ALDBGALG0000000156	ENSGALG00000016769	0.953903	1.52e-06
ALDBGALG0000000156	ENSGALG00000009536	0.953876	1.52e-06
ALDBGALG0000000156	ENSGALG00000015431	0.953849	1.53e-06
ALDBGALG0000000156	ENSGALG00000007726	0.953765	1.54e-06
ALDBGALG0000000156	ENSGALG00000011051	0.953435	1.59e-06
ALDBGALG0000000156	ENSGALG00000009068	0.953395	1.6e-06
ALDBGALG0000000156	ENSGALG00000010127	0.953336	1.61e-06
ALDBGALG0000000156	ENSGALG00000028320	0.953266	1.62e-06
ALDBGALG0000000156	ENSGALG00000007001	0.953195	1.64e-06
ALDBGALG0000000156	ENSGALG00000000368	0.953137	1.64e-06
ALDBGALG0000000156	ENSGALG00000012224	0.953127	1.65e-06
ALDBGALG0000000156	ENSGALG00000015028	0.953024	1.66e-06
ALDBGALG0000000156	ENSGALG00000016324	0.95299	1.67e-06
ALDBGALG0000000156	ENSGALG00000003855	0.952978	1.67e-06
ALDBGALG0000000156	ENSGALG00000016302	0.95292	1.68e-06
ALDBGALG0000000156	ENSGALG00000003705	0.952811	1.7e-06
ALDBGALG0000000156	ENSGALG00000010956	0.952806	1.7e-06
ALDBGALG0000000156	ENSGALG00000008353	0.952675	1.73e-06
ALDBGALG0000000156	ENSGALG00000016299	0.952547	1.75e-06
ALDBGALG0000000156	ENSGALG00000010432	0.952375	1.78e-06
ALDBGALG0000000156	ENSGALG00000015831	0.952302	1.79e-06
ALDBGALG0000000156	ENSGALG00000027067	0.952152	1.82e-06
ALDBGALG0000000156	ENSGALG00000001009	0.952011	1.85e-06
ALDBGALG0000000156	ENSGALG00000028032	0.951994	1.85e-06
ALDBGALG0000000156	ENSGALG00000002810	0.951926	1.87e-06
ALDBGALG0000000156	ENSGALG00000008536	0.951818	1.89e-06
ALDBGALG0000000156	ENSGALG00000011285	0.951791	1.89e-06
ALDBGALG0000000156	ENSGALG00000012538	0.951781	1.89e-06
ALDBGALG0000000156	ENSGALG00000014013	0.951724	1.9e-06
ALDBGALG0000000156	ENSGALG00000005589	0.95168	1.91e-06
ALDBGALG0000000156	ENSGALG00000021325	0.951635	1.92e-06
ALDBGALG0000000156	ENSGALG00000027765	0.951598	1.93e-06
ALDBGALG0000000156	ENSGALG00000007530	0.951447	1.96e-06
ALDBGALG0000000156	ENSGALG00000021569	0.9514	1.97e-06
ALDBGALG0000000156	ENSGALG00000014561	0.951396	1.97e-06
ALDBGALG0000000156	ENSGALG00000011219	0.950901	2.07e-06
ALDBGALG0000000156	ENSGALG00000006325	0.950809	2.09e-06
ALDBGALG0000000156	ENSGALG00000015905	0.950775	2.1e-06
ALDBGALG0000000156	ENSGALG00000009707	0.950668	2.12e-06
ALDBGALG0000000156	ENSGALG00000003634	0.95058	2.14e-06
ALDBGALG0000000156	ENSGALG00000016828	0.950563	2.14e-06
ALDBGALG0000000156	ENSGALG00000019430	0.950508	2.15e-06
ALDBGALG0000000156	ENSGALG00000014999	0.950457	2.16e-06
ALDBGALG0000000156	ENSGALG00000014144	0.950412	2.17e-06
ALDBGALG0000000156	ENSGALG00000015660	0.950276	2.2e-06
ALDBGALG0000000156	ENSGALG00000012308	0.950236	2.21e-06
ALDBGALG0000000156	ENSGALG00000027184	0.9502	2.22e-06
ALDBGALG0000000156	ENSGALG00000001189	0.950182	2.22e-06
ALDBGALG0000000156	ENSGALG00000015286	0.950157	2.23e-06
ALDBGALG0000000156	ENSGALG00000001969	0.950098	2.24e-06
ALDBGALG0000000156	ENSGALG00000012350	0.950026	2.26e-06
ALDBGALG0000000156	ENSGALG00000026576	-0.95247	1.76e-06
ALDBGALG0000000156	ENSGALG00000011570	-0.952756	1.71e-06
ALDBGALG0000000156	ENSGALG00000011689	-0.953751	1.54e-06
ALDBGALG0000000156	ENSGALG00000011476	-0.95414	1.48e-06
ALDBGALG0000000156	ENSGALG00000001409	-0.95549	1.28e-06
ALDBGALG0000000156	ENSGALG00000002458	-0.956634	1.12e-06
ALDBGALG0000000156	ENSGALG00000002490	-0.959014	8.5e-07
ALDBGALG0000000156	ENSGALG00000005869	-0.960092	7.45e-07
ALDBGALG0000000156	ENSGALG00000015656	-0.960642	6.96e-07
ALDBGALG0000000156	ENSGALG00000006757	-0.961636	6.14e-07
ALDBGALG0000000156	ENSGALG00000015908	-0.964207	4.36e-07
ALDBGALG0000000156	ENSGALG00000002673	-0.965878	3.44e-07
ALDBGALG0000000156	ENSGALG00000001995	-0.965942	3.41e-07
ALDBGALG0000000156	ENSGALG00000015747	-0.968118	2.46e-07
ALDBGALG0000000156	ENSGALG00000025927	-0.969405	2.01e-07
ALDBGALG0000000156	ENSGALG00000014213	-0.970594	1.65e-07
ALDBGALG0000000156	ENSGALG00000005781	-0.97085	1.58e-07
ALDBGALG0000000156	ENSGALG00000001926	-0.972229	1.24e-07
ALDBGALG0000000156	ENSGALG00000001756	-0.973285	1.02e-07
ALDBGALG0000000156	ENSGALG00000007934	-0.976106	5.89e-08
ALDBGALG0000000156	ENSGALG00000005966	-0.980752	2.01e-08
ALDBGALG0000000156	ENSGALG00000017119	-0.981262	1.76e-08
ALDBGALG0000000156	ENSGALG00000001262	-0.982294	1.33e-08
ALDBGALG0000000156	ENSGALG00000016630	-0.983747	8.69e-09
ALDBGALG0000000156	ENSGALG00000010318	-0.984581	6.69e-09
ALDBGALG0000000159	ENSGALG00000006163	0.972404	1.2e-07
ALDBGALG0000000159	ENSGALG00000002348	0.969308	2.04e-07
ALDBGALG0000000159	ENSGALG00000004108	0.967654	2.64e-07
ALDBGALG0000000159	ENSGALG00000027389	0.967115	2.87e-07
ALDBGALG0000000159	ENSGALG00000005786	0.964681	4.08e-07
ALDBGALG0000000159	ENSGALG00000002624	0.96464	4.1e-07
ALDBGALG0000000159	ENSGALG00000016984	0.964272	4.32e-07
ALDBGALG0000000159	ENSGALG00000014222	0.963704	4.67e-07
ALDBGALG0000000159	ENSGALG00000006799	0.96327	4.95e-07
ALDBGALG0000000159	ENSGALG00000007846	0.96213	5.76e-07
ALDBGALG0000000159	ENSGALG00000009839	0.9615	6.24e-07
ALDBGALG0000000159	ENSGALG00000009899	0.960286	7.28e-07
ALDBGALG0000000159	ENSGALG00000027409	0.958642	8.89e-07
ALDBGALG0000000159	ENSGALG00000008559	0.958258	9.3e-07
ALDBGALG0000000159	ENSGALG00000011103	0.958066	9.52e-07
ALDBGALG0000000159	ENSGALG00000015763	0.958003	9.59e-07
ALDBGALG0000000159	ENSGALG00000014083	0.957488	1.02e-06
ALDBGALG0000000159	ENSGALG00000009475	0.957453	1.02e-06
ALDBGALG0000000159	ENSGALG00000012813	0.957439	1.02e-06
ALDBGALG0000000159	ENSGALG00000004122	0.956987	1.08e-06
ALDBGALG0000000159	ENSGALG00000012170	0.956837	1.1e-06
ALDBGALG0000000159	ENSGALG00000015920	0.95646	1.15e-06
ALDBGALG0000000159	ENSGALG00000006100	0.956328	1.16e-06
ALDBGALG0000000159	ENSGALG00000016445	0.956148	1.19e-06
ALDBGALG0000000159	ENSGALG00000011620	0.956056	1.2e-06
ALDBGALG0000000159	ENSGALG00000004767	0.955983	1.21e-06
ALDBGALG0000000159	ENSGALG00000012470	0.955817	1.23e-06
ALDBGALG0000000159	ENSGALG00000013759	0.95413	1.48e-06
ALDBGALG0000000159	ENSGALG00000004905	0.954055	1.49e-06
ALDBGALG0000000159	ENSGALG00000009838	0.953859	1.52e-06
ALDBGALG0000000159	ENSGALG00000009782	0.953637	1.56e-06
ALDBGALG0000000159	ENSGALG00000014496	0.953446	1.59e-06
ALDBGALG0000000159	ENSGALG00000009001	0.953352	1.61e-06
ALDBGALG0000000159	ENSGALG00000002042	0.953264	1.62e-06
ALDBGALG0000000159	ENSGALG00000002750	0.953143	1.64e-06
ALDBGALG0000000159	ENSGALG00000009967	0.952842	1.7e-06
ALDBGALG0000000159	ENSGALG00000003373	0.952425	1.77e-06
ALDBGALG0000000159	ENSGALG00000013532	0.952265	1.8e-06
ALDBGALG0000000159	ENSGALG00000015706	0.952095	1.83e-06
ALDBGALG0000000159	ENSGALG00000010908	0.951995	1.85e-06
ALDBGALG0000000159	ENSGALG00000007492	0.951616	1.92e-06
ALDBGALG0000000159	ENSGALG00000020164	0.951344	1.98e-06
ALDBGALG0000000159	ENSGALG00000016887	0.951087	2.03e-06
ALDBGALG0000000159	ENSGALG00000010361	0.951062	2.04e-06
ALDBGALG0000000159	ENSGALG00000014737	0.951022	2.04e-06
ALDBGALG0000000159	ENSGALG00000016106	0.950948	2.06e-06
ALDBGALG0000000159	ENSGALG00000000708	0.950699	2.11e-06
ALDBGALG0000000159	ENSGALG00000014033	0.950627	2.13e-06
ALDBGALG0000000159	ENSGALG00000010178	0.95061	2.13e-06
ALDBGALG0000000159	ENSGALG00000011260	0.950604	2.13e-06
ALDBGALG0000000159	ENSGALG00000015288	0.950598	2.13e-06
ALDBGALG0000000159	ENSGALG00000015340	0.950567	2.14e-06
ALDBGALG0000000159	ENSGALG00000028453	0.950563	2.14e-06
ALDBGALG0000000159	ENSGALG00000016097	0.950426	2.17e-06
ALDBGALG0000000159	ENSGALG00000008585	0.950256	2.21e-06
ALDBGALG0000000159	ENSGALG00000011668	0.950139	2.23e-06
ALDBGALG0000000159	ENSGALG00000011910	-0.965164	3.81e-07
ALDBGALG0000000162	ENSGALG00000001301	0.97223	1.24e-07
ALDBGALG0000000162	ENSGALG00000002007	0.969322	2.03e-07
ALDBGALG0000000162	ENSGALG00000028390	0.954948	1.35e-06
ALDBGALG0000000170	ENSGALG00000009948	0.953114	1.65e-06
ALDBGALG0000000174	ENSGALG00000003634	0.976542	5.38e-08
ALDBGALG0000000174	ENSGALG00000015576	0.973308	1.02e-07
ALDBGALG0000000174	ENSGALG00000028530	0.970928	1.56e-07
ALDBGALG0000000174	ENSGALG00000007554	0.970362	1.71e-07
ALDBGALG0000000174	ENSGALG00000009781	0.962379	5.57e-07
ALDBGALG0000000174	ENSGALG00000017145	0.961782	6.02e-07
ALDBGALG0000000174	ENSGALG00000026838	0.954149	1.48e-06
ALDBGALG0000000174	ENSGALG00000013483	-0.954934	1.36e-06
ALDBGALG0000000174	ENSGALG00000010370	-0.970846	1.58e-07
ALDBGALG0000000179	ENSGALG00000008756	0.993793	7.18e-11
ALDBGALG0000000179	ENSGALG00000008957	0.992115	2.37e-10
ALDBGALG0000000179	ENSGALG00000026098	0.991033	4.5e-10
ALDBGALG0000000179	ENSGALG00000003969	0.990624	5.62e-10
ALDBGALG0000000179	ENSGALG00000019967	0.990263	6.78e-10
ALDBGALG0000000179	ENSGALG00000011725	0.989937	7.99e-10
ALDBGALG0000000179	ENSGALG00000003231	0.98983	8.42e-10
ALDBGALG0000000179	ENSGALG00000017064	0.988998	1.25e-09
ALDBGALG0000000179	ENSGALG00000015249	0.988548	1.52e-09
ALDBGALG0000000179	ENSGALG00000016417	0.988476	1.57e-09
ALDBGALG0000000179	ENSGALG00000012629	0.988368	1.64e-09
ALDBGALG0000000179	ENSGALG00000009157	0.987991	1.93e-09
ALDBGALG0000000179	ENSGALG00000005451	0.987692	2.18e-09
ALDBGALG0000000179	ENSGALG00000003438	0.987597	2.26e-09
ALDBGALG0000000179	ENSGALG00000028373	0.987362	2.49e-09
ALDBGALG0000000179	ENSGALG00000001363	0.987253	2.59e-09
ALDBGALG0000000179	ENSGALG00000008873	0.987227	2.62e-09
ALDBGALG0000000179	ENSGALG00000004515	0.986834	3.05e-09
ALDBGALG0000000179	ENSGALG00000016931	0.986805	3.08e-09
ALDBGALG0000000179	ENSGALG00000022145	0.986641	3.28e-09
ALDBGALG0000000179	ENSGALG00000014280	0.986589	3.34e-09
ALDBGALG0000000179	ENSGALG00000007507	0.986568	3.37e-09
ALDBGALG0000000179	ENSGALG00000015320	0.986568	3.37e-09
ALDBGALG0000000179	ENSGALG00000027536	0.986568	3.37e-09
ALDBGALG0000000179	ENSGALG00000024484	0.986495	3.46e-09
ALDBGALG0000000179	ENSGALG00000011275	0.986408	3.57e-09
ALDBGALG0000000179	ENSGALG00000015363	0.986345	3.65e-09
ALDBGALG0000000179	ENSGALG00000014615	0.986328	3.68e-09
ALDBGALG0000000179	ENSGALG00000010926	0.986065	4.04e-09
ALDBGALG0000000179	ENSGALG00000027716	0.986058	4.05e-09
ALDBGALG0000000179	ENSGALG00000006644	0.98589	4.3e-09
ALDBGALG0000000179	ENSGALG00000004707	0.985656	4.67e-09
ALDBGALG0000000179	ENSGALG00000001515	0.985631	4.71e-09
ALDBGALG0000000179	ENSGALG00000002913	0.985475	4.97e-09
ALDBGALG0000000179	ENSGALG00000016373	0.985415	5.07e-09
ALDBGALG0000000179	ENSGALG00000020210	0.985033	5.77e-09
ALDBGALG0000000179	ENSGALG00000001616	0.984939	5.95e-09
ALDBGALG0000000179	ENSGALG00000009305	0.98492	5.99e-09
ALDBGALG0000000179	ENSGALG00000014573	0.984841	6.15e-09
ALDBGALG0000000179	ENSGALG00000000169	0.984723	6.39e-09
ALDBGALG0000000179	ENSGALG00000015884	0.98462	6.6e-09
ALDBGALG0000000179	ENSGALG00000015709	0.984475	6.92e-09
ALDBGALG0000000179	ENSGALG00000014729	0.984473	6.93e-09
ALDBGALG0000000179	ENSGALG00000026757	0.984215	7.52e-09
ALDBGALG0000000179	ENSGALG00000003166	0.984211	7.53e-09
ALDBGALG0000000179	ENSGALG00000001857	0.984184	7.59e-09
ALDBGALG0000000179	ENSGALG00000014692	0.983927	8.22e-09
ALDBGALG0000000179	ENSGALG00000015691	0.983856	8.41e-09
ALDBGALG0000000179	ENSGALG00000002987	0.98382	8.5e-09
ALDBGALG0000000179	ENSGALG00000002460	0.98368	8.87e-09
ALDBGALG0000000179	ENSGALG00000014168	0.983607	9.07e-09
ALDBGALG0000000179	ENSGALG00000015091	0.983602	9.08e-09
ALDBGALG0000000179	ENSGALG00000001126	0.983502	9.36e-09
ALDBGALG0000000179	ENSGALG00000027871	0.98344	9.54e-09
ALDBGALG0000000179	ENSGALG00000003072	0.983349	9.8e-09
ALDBGALG0000000179	ENSGALG00000004037	0.983348	9.81e-09
ALDBGALG0000000179	ENSGALG00000017184	0.983333	9.85e-09
ALDBGALG0000000179	ENSGALG00000010538	0.983153	1.04e-08
ALDBGALG0000000179	ENSGALG00000005209	0.983132	1.05e-08
ALDBGALG0000000179	ENSGALG00000012131	0.98281	1.15e-08
ALDBGALG0000000179	ENSGALG00000017128	0.982789	1.16e-08
ALDBGALG0000000179	ENSGALG00000013728	0.982786	1.16e-08
ALDBGALG0000000179	ENSGALG00000004954	0.982752	1.17e-08
ALDBGALG0000000179	ENSGALG00000015874	0.982741	1.17e-08
ALDBGALG0000000179	ENSGALG00000014897	0.98274	1.17e-08
ALDBGALG0000000179	ENSGALG00000012387	0.982703	1.18e-08
ALDBGALG0000000179	ENSGALG00000012199	0.982646	1.2e-08
ALDBGALG0000000179	ENSGALG00000011683	0.982641	1.21e-08
ALDBGALG0000000179	ENSGALG00000017025	0.982616	1.21e-08
ALDBGALG0000000179	ENSGALG00000004245	0.982511	1.25e-08
ALDBGALG0000000179	ENSGALG00000012508	0.982499	1.26e-08
ALDBGALG0000000179	ENSGALG00000004195	0.982354	1.31e-08
ALDBGALG0000000179	ENSGALG00000010748	0.982339	1.31e-08
ALDBGALG0000000179	ENSGALG00000011643	0.982284	1.33e-08
ALDBGALG0000000179	ENSGALG00000015618	0.982255	1.35e-08
ALDBGALG0000000179	ENSGALG00000000258	0.982248	1.35e-08
ALDBGALG0000000179	ENSGALG00000009731	0.982113	1.4e-08
ALDBGALG0000000179	ENSGALG00000003085	0.982102	1.4e-08
ALDBGALG0000000179	ENSGALG00000027454	0.981991	1.45e-08
ALDBGALG0000000179	ENSGALG00000008939	0.981914	1.48e-08
ALDBGALG0000000179	ENSGALG00000024076	0.9819	1.48e-08
ALDBGALG0000000179	ENSGALG00000004897	0.981756	1.54e-08
ALDBGALG0000000179	ENSGALG00000007646	0.981504	1.65e-08
ALDBGALG0000000179	ENSGALG00000008233	0.981433	1.68e-08
ALDBGALG0000000179	ENSGALG00000014425	0.980981	1.9e-08
ALDBGALG0000000179	ENSGALG00000013956	0.98082	1.98e-08
ALDBGALG0000000179	ENSGALG00000000272	0.98082	1.98e-08
ALDBGALG0000000179	ENSGALG00000006525	0.980759	2.01e-08
ALDBGALG0000000179	ENSGALG00000016329	0.980751	2.02e-08
ALDBGALG0000000179	ENSGALG00000007777	0.98072	2.03e-08
ALDBGALG0000000179	ENSGALG00000016804	0.980694	2.04e-08
ALDBGALG0000000179	ENSGALG00000010900	0.980677	2.05e-08
ALDBGALG0000000179	ENSGALG00000005489	0.980605	2.09e-08
ALDBGALG0000000179	ENSGALG00000017350	0.980583	2.1e-08
ALDBGALG0000000179	ENSGALG00000016404	0.980519	2.14e-08
ALDBGALG0000000179	ENSGALG00000012680	0.980412	2.2e-08
ALDBGALG0000000179	ENSGALG00000004706	0.980347	2.23e-08
ALDBGALG0000000179	ENSGALG00000010235	0.980248	2.29e-08
ALDBGALG0000000179	ENSGALG00000009837	0.980239	2.3e-08
ALDBGALG0000000179	ENSGALG00000002090	0.980232	2.3e-08
ALDBGALG0000000179	ENSGALG00000006271	0.9802	2.32e-08
ALDBGALG0000000179	ENSGALG00000003874	0.980134	2.36e-08
ALDBGALG0000000179	ENSGALG00000003503	0.980014	2.43e-08
ALDBGALG0000000179	ENSGALG00000024011	0.97978	2.57e-08
ALDBGALG0000000179	ENSGALG00000012987	0.979757	2.59e-08
ALDBGALG0000000179	ENSGALG00000026420	0.979718	2.61e-08
ALDBGALG0000000179	ENSGALG00000000791	0.979695	2.63e-08
ALDBGALG0000000179	ENSGALG00000025905	0.979653	2.65e-08
ALDBGALG0000000179	ENSGALG00000016794	0.979629	2.67e-08
ALDBGALG0000000179	ENSGALG00000001332	0.979532	2.73e-08
ALDBGALG0000000179	ENSGALG00000004522	0.97942	2.81e-08
ALDBGALG0000000179	ENSGALG00000008289	0.979389	2.83e-08
ALDBGALG0000000179	ENSGALG00000009228	0.979383	2.83e-08
ALDBGALG0000000179	ENSGALG00000016312	0.97938	2.84e-08
ALDBGALG0000000179	ENSGALG00000009496	0.979379	2.84e-08
ALDBGALG0000000179	ENSGALG00000004444	0.979291	2.9e-08
ALDBGALG0000000179	ENSGALG00000028900	0.979233	2.94e-08
ALDBGALG0000000179	ENSGALG00000009626	0.979174	2.98e-08
ALDBGALG0000000179	ENSGALG00000012915	0.979026	3.09e-08
ALDBGALG0000000179	ENSGALG00000010692	0.978868	3.2e-08
ALDBGALG0000000179	ENSGALG00000007879	0.978814	3.24e-08
ALDBGALG0000000179	ENSGALG00000017211	0.978729	3.31e-08
ALDBGALG0000000179	ENSGALG00000000412	0.978708	3.33e-08
ALDBGALG0000000179	ENSGALG00000001790	0.978683	3.35e-08
ALDBGALG0000000179	ENSGALG00000007931	0.978614	3.4e-08
ALDBGALG0000000179	ENSGALG00000012452	0.978513	3.48e-08
ALDBGALG0000000179	ENSGALG00000013494	0.978488	3.5e-08
ALDBGALG0000000179	ENSGALG00000009728	0.978439	3.54e-08
ALDBGALG0000000179	ENSGALG00000010700	0.978438	3.54e-08
ALDBGALG0000000179	ENSGALG00000012104	0.978371	3.59e-08
ALDBGALG0000000179	ENSGALG00000011281	0.978341	3.62e-08
ALDBGALG0000000179	ENSGALG00000003937	0.97824	3.7e-08
ALDBGALG0000000179	ENSGALG00000025996	0.978127	3.8e-08
ALDBGALG0000000179	ENSGALG00000011543	0.978095	3.83e-08
ALDBGALG0000000179	ENSGALG00000013072	0.978078	3.84e-08
ALDBGALG0000000179	ENSGALG00000000894	0.978051	3.87e-08
ALDBGALG0000000179	ENSGALG00000016682	0.977997	3.91e-08
ALDBGALG0000000179	ENSGALG00000011797	0.97797	3.94e-08
ALDBGALG0000000179	ENSGALG00000002354	0.97793	3.97e-08
ALDBGALG0000000179	ENSGALG00000016042	0.977924	3.98e-08
ALDBGALG0000000179	ENSGALG00000004132	0.977683	4.2e-08
ALDBGALG0000000179	ENSGALG00000010145	0.977676	4.21e-08
ALDBGALG0000000179	ENSGALG00000017148	0.977645	4.24e-08
ALDBGALG0000000179	ENSGALG00000001947	0.977637	4.24e-08
ALDBGALG0000000179	ENSGALG00000006267	0.977567	4.31e-08
ALDBGALG0000000179	ENSGALG00000013438	0.97745	4.42e-08
ALDBGALG0000000179	ENSGALG00000011116	0.977427	4.44e-08
ALDBGALG0000000179	ENSGALG00000013776	0.977145	4.73e-08
ALDBGALG0000000179	ENSGALG00000009393	0.977103	4.77e-08
ALDBGALG0000000179	ENSGALG00000009398	0.977087	4.79e-08
ALDBGALG0000000179	ENSGALG00000005680	0.97708	4.79e-08
ALDBGALG0000000179	ENSGALG00000007191	0.977056	4.82e-08
ALDBGALG0000000179	ENSGALG00000007659	0.976983	4.9e-08
ALDBGALG0000000179	ENSGALG00000014698	0.976942	4.94e-08
ALDBGALG0000000179	ENSGALG00000011967	0.9769	4.98e-08
ALDBGALG0000000179	ENSGALG00000006643	0.976871	5.01e-08
ALDBGALG0000000179	ENSGALG00000010120	0.976656	5.25e-08
ALDBGALG0000000179	ENSGALG00000008584	0.976643	5.26e-08
ALDBGALG0000000179	ENSGALG00000016332	0.976459	5.47e-08
ALDBGALG0000000179	ENSGALG00000005573	0.976424	5.51e-08
ALDBGALG0000000179	ENSGALG00000016438	0.976388	5.56e-08
ALDBGALG0000000179	ENSGALG00000016394	0.976131	5.86e-08
ALDBGALG0000000179	ENSGALG00000003092	0.976121	5.87e-08
ALDBGALG0000000179	ENSGALG00000029011	0.976092	5.91e-08
ALDBGALG0000000179	ENSGALG00000017077	0.975966	6.07e-08
ALDBGALG0000000179	ENSGALG00000008265	0.97593	6.11e-08
ALDBGALG0000000179	ENSGALG00000013726	0.975805	6.27e-08
ALDBGALG0000000179	ENSGALG00000014801	0.975748	6.34e-08
ALDBGALG0000000179	ENSGALG00000003947	0.975724	6.38e-08
ALDBGALG0000000179	ENSGALG00000006470	0.975722	6.38e-08
ALDBGALG0000000179	ENSGALG00000012348	0.975713	6.39e-08
ALDBGALG0000000179	ENSGALG00000013041	0.975703	6.4e-08
ALDBGALG0000000179	ENSGALG00000013607	0.975692	6.42e-08
ALDBGALG0000000179	ENSGALG00000012836	0.975613	6.52e-08
ALDBGALG0000000179	ENSGALG00000005678	0.975598	6.54e-08
ALDBGALG0000000179	ENSGALG00000010843	0.975523	6.64e-08
ALDBGALG0000000179	ENSGALG00000005870	0.975481	6.7e-08
ALDBGALG0000000179	ENSGALG00000003922	0.975377	6.84e-08
ALDBGALG0000000179	ENSGALG00000009538	0.975371	6.85e-08
ALDBGALG0000000179	ENSGALG00000006328	0.975343	6.89e-08
ALDBGALG0000000179	ENSGALG00000026301	0.975323	6.91e-08
ALDBGALG0000000179	ENSGALG00000014753	0.975232	7.04e-08
ALDBGALG0000000179	ENSGALG00000007665	0.975214	7.07e-08
ALDBGALG0000000179	ENSGALG00000010623	0.975038	7.32e-08
ALDBGALG0000000179	ENSGALG00000011465	0.975	7.38e-08
ALDBGALG0000000179	ENSGALG00000009061	0.974991	7.39e-08
ALDBGALG0000000179	ENSGALG00000008234	0.974936	7.47e-08
ALDBGALG0000000179	ENSGALG00000007140	0.974838	7.61e-08
ALDBGALG0000000179	ENSGALG00000028664	0.9748	7.67e-08
ALDBGALG0000000179	ENSGALG00000004618	0.974708	7.81e-08
ALDBGALG0000000179	ENSGALG00000015712	0.974674	7.86e-08
ALDBGALG0000000179	ENSGALG00000009854	0.974603	7.97e-08
ALDBGALG0000000179	ENSGALG00000008095	0.97446	8.2e-08
ALDBGALG0000000179	ENSGALG00000007077	0.974401	8.29e-08
ALDBGALG0000000179	ENSGALG00000008550	0.974374	8.34e-08
ALDBGALG0000000179	ENSGALG00000003584	0.974329	8.41e-08
ALDBGALG0000000179	ENSGALG00000027382	0.974153	8.7e-08
ALDBGALG0000000179	ENSGALG00000007354	0.974123	8.75e-08
ALDBGALG0000000179	ENSGALG00000002346	0.974062	8.85e-08
ALDBGALG0000000179	ENSGALG00000003881	0.974057	8.86e-08
ALDBGALG0000000179	ENSGALG00000015421	0.974034	8.9e-08
ALDBGALG0000000179	ENSGALG00000007492	0.974008	8.94e-08
ALDBGALG0000000179	ENSGALG00000007643	0.973986	8.98e-08
ALDBGALG0000000179	ENSGALG00000003122	0.973975	9e-08
ALDBGALG0000000179	ENSGALG00000006051	0.973951	9.04e-08
ALDBGALG0000000179	ENSGALG00000004322	0.973885	9.16e-08
ALDBGALG0000000179	ENSGALG00000016278	0.973787	9.33e-08
ALDBGALG0000000179	ENSGALG00000004143	0.973786	9.33e-08
ALDBGALG0000000179	ENSGALG00000027207	0.973769	9.36e-08
ALDBGALG0000000179	ENSGALG00000000454	0.973768	9.36e-08
ALDBGALG0000000179	ENSGALG00000010735	0.973727	9.43e-08
ALDBGALG0000000179	ENSGALG00000024338	0.973655	9.56e-08
ALDBGALG0000000179	ENSGALG00000016442	0.973603	9.66e-08
ALDBGALG0000000179	ENSGALG00000002663	0.973531	9.79e-08
ALDBGALG0000000179	ENSGALG00000014513	0.973492	9.86e-08
ALDBGALG0000000179	ENSGALG00000008579	0.97349	9.86e-08
ALDBGALG0000000179	ENSGALG00000010674	0.973456	9.93e-08
ALDBGALG0000000179	ENSGALG00000004023	0.973436	9.96e-08
ALDBGALG0000000179	ENSGALG00000011491	0.973419	9.99e-08
ALDBGALG0000000179	ENSGALG00000007245	0.973316	1.02e-07
ALDBGALG0000000179	ENSGALG00000008962	0.973237	1.03e-07
ALDBGALG0000000179	ENSGALG00000012165	0.97314	1.05e-07
ALDBGALG0000000179	ENSGALG00000014439	0.973077	1.06e-07
ALDBGALG0000000179	ENSGALG00000005291	0.973067	1.07e-07
ALDBGALG0000000179	ENSGALG00000010829	0.973035	1.07e-07
ALDBGALG0000000179	ENSGALG00000015513	0.973024	1.08e-07
ALDBGALG0000000179	ENSGALG00000009975	0.972973	1.09e-07
ALDBGALG0000000179	ENSGALG00000028205	0.972971	1.09e-07
ALDBGALG0000000179	ENSGALG00000001555	0.972844	1.11e-07
ALDBGALG0000000179	ENSGALG00000005078	0.972823	1.12e-07
ALDBGALG0000000179	ENSGALG00000016972	0.97279	1.12e-07
ALDBGALG0000000179	ENSGALG00000010331	0.972654	1.15e-07
ALDBGALG0000000179	ENSGALG00000004838	0.972617	1.16e-07
ALDBGALG0000000179	ENSGALG00000013056	0.97251	1.18e-07
ALDBGALG0000000179	ENSGALG00000008563	0.972486	1.19e-07
ALDBGALG0000000179	ENSGALG00000026038	0.972485	1.19e-07
ALDBGALG0000000179	ENSGALG00000006123	0.972442	1.2e-07
ALDBGALG0000000179	ENSGALG00000011901	0.972415	1.2e-07
ALDBGALG0000000179	ENSGALG00000009519	0.972358	1.21e-07
ALDBGALG0000000179	ENSGALG00000003975	0.972242	1.24e-07
ALDBGALG0000000179	ENSGALG00000016676	0.971927	1.31e-07
ALDBGALG0000000179	ENSGALG00000007490	0.971923	1.31e-07
ALDBGALG0000000179	ENSGALG00000002107	0.971923	1.31e-07
ALDBGALG0000000179	ENSGALG00000006631	0.971845	1.33e-07
ALDBGALG0000000179	ENSGALG00000000619	0.97181	1.34e-07
ALDBGALG0000000179	ENSGALG00000014862	0.971701	1.36e-07
ALDBGALG0000000179	ENSGALG00000010006	0.971515	1.41e-07
ALDBGALG0000000179	ENSGALG00000026825	0.971415	1.43e-07
ALDBGALG0000000179	ENSGALG00000002781	0.971345	1.45e-07
ALDBGALG0000000179	ENSGALG00000008383	0.971338	1.45e-07
ALDBGALG0000000179	ENSGALG00000015865	0.971272	1.47e-07
ALDBGALG0000000179	ENSGALG00000015360	0.971268	1.47e-07
ALDBGALG0000000179	ENSGALG00000027887	0.971232	1.48e-07
ALDBGALG0000000179	ENSGALG00000009971	0.971199	1.49e-07
ALDBGALG0000000179	ENSGALG00000014836	0.971115	1.51e-07
ALDBGALG0000000179	ENSGALG00000001231	0.971115	1.51e-07
ALDBGALG0000000179	ENSGALG00000009060	0.971077	1.52e-07
ALDBGALG0000000179	ENSGALG00000015985	0.971066	1.52e-07
ALDBGALG0000000179	ENSGALG00000006790	0.970993	1.54e-07
ALDBGALG0000000179	ENSGALG00000012546	0.970977	1.54e-07
ALDBGALG0000000179	ENSGALG00000016692	0.970926	1.56e-07
ALDBGALG0000000179	ENSGALG00000013208	0.9709	1.57e-07
ALDBGALG0000000179	ENSGALG00000006267	0.970865	1.57e-07
ALDBGALG0000000179	ENSGALG00000002235	0.970813	1.59e-07
ALDBGALG0000000179	ENSGALG00000010957	0.970783	1.6e-07
ALDBGALG0000000179	ENSGALG00000026628	0.970775	1.6e-07
ALDBGALG0000000179	ENSGALG00000008512	0.97077	1.6e-07
ALDBGALG0000000179	ENSGALG00000014866	0.970678	1.63e-07
ALDBGALG0000000179	ENSGALG00000028501	0.970656	1.63e-07
ALDBGALG0000000179	ENSGALG00000004144	0.970646	1.63e-07
ALDBGALG0000000179	ENSGALG00000010195	0.970574	1.65e-07
ALDBGALG0000000179	ENSGALG00000005674	0.970567	1.66e-07
ALDBGALG0000000179	ENSGALG00000009690	0.970434	1.69e-07
ALDBGALG0000000179	ENSGALG00000023718	0.970299	1.73e-07
ALDBGALG0000000179	ENSGALG00000009634	0.970263	1.74e-07
ALDBGALG0000000179	ENSGALG00000008705	0.970077	1.8e-07
ALDBGALG0000000179	ENSGALG00000008574	0.969998	1.82e-07
ALDBGALG0000000179	ENSGALG00000007768	0.969953	1.83e-07
ALDBGALG0000000179	ENSGALG00000000241	0.969922	1.84e-07
ALDBGALG0000000179	ENSGALG00000008249	0.969799	1.88e-07
ALDBGALG0000000179	ENSGALG00000007610	0.96973	1.9e-07
ALDBGALG0000000179	ENSGALG00000001663	0.969714	1.91e-07
ALDBGALG0000000179	ENSGALG00000006512	0.96968	1.92e-07
ALDBGALG0000000179	ENSGALG00000014924	0.969638	1.93e-07
ALDBGALG0000000179	ENSGALG00000009110	0.969604	1.94e-07
ALDBGALG0000000179	ENSGALG00000012147	0.969533	1.96e-07
ALDBGALG0000000179	ENSGALG00000010255	0.969437	2e-07
ALDBGALG0000000179	ENSGALG00000014331	0.969348	2.02e-07
ALDBGALG0000000179	ENSGALG00000008698	0.969312	2.04e-07
ALDBGALG0000000179	ENSGALG00000015000	0.969308	2.04e-07
ALDBGALG0000000179	ENSGALG00000009570	0.96929	2.04e-07
ALDBGALG0000000179	ENSGALG00000009525	0.96928	2.05e-07
ALDBGALG0000000179	ENSGALG00000004934	0.969173	2.08e-07
ALDBGALG0000000179	ENSGALG00000009615	0.969167	2.08e-07
ALDBGALG0000000179	ENSGALG00000011637	0.969127	2.1e-07
ALDBGALG0000000179	ENSGALG00000023440	0.968996	2.14e-07
ALDBGALG0000000179	ENSGALG00000011846	0.968986	2.15e-07
ALDBGALG0000000179	ENSGALG00000014788	0.968781	2.22e-07
ALDBGALG0000000179	ENSGALG00000009396	0.968764	2.22e-07
ALDBGALG0000000179	ENSGALG00000005487	0.96874	2.23e-07
ALDBGALG0000000179	ENSGALG00000014568	0.968621	2.27e-07
ALDBGALG0000000179	ENSGALG00000026111	0.968619	2.27e-07
ALDBGALG0000000179	ENSGALG00000018800	0.968579	2.29e-07
ALDBGALG0000000179	ENSGALG00000017357	0.968507	2.31e-07
ALDBGALG0000000179	ENSGALG00000008538	0.968505	2.31e-07
ALDBGALG0000000179	ENSGALG00000027754	0.968478	2.32e-07
ALDBGALG0000000179	ENSGALG00000005904	0.968458	2.33e-07
ALDBGALG0000000179	ENSGALG00000010719	0.968401	2.35e-07
ALDBGALG0000000179	ENSGALG00000026433	0.968237	2.41e-07
ALDBGALG0000000179	ENSGALG00000017073	0.968233	2.42e-07
ALDBGALG0000000179	ENSGALG00000008454	0.968071	2.48e-07
ALDBGALG0000000179	ENSGALG00000011559	0.968062	2.48e-07
ALDBGALG0000000179	ENSGALG00000001138	0.968003	2.5e-07
ALDBGALG0000000179	ENSGALG00000013225	0.967989	2.51e-07
ALDBGALG0000000179	ENSGALG00000001190	0.967932	2.53e-07
ALDBGALG0000000179	ENSGALG00000005038	0.967881	2.55e-07
ALDBGALG0000000179	ENSGALG00000026854	0.967881	2.55e-07
ALDBGALG0000000179	ENSGALG00000001491	0.967827	2.57e-07
ALDBGALG0000000179	ENSGALG00000012481	0.967804	2.58e-07
ALDBGALG0000000179	ENSGALG00000015314	0.967786	2.59e-07
ALDBGALG0000000179	ENSGALG00000006730	0.967742	2.61e-07
ALDBGALG0000000179	ENSGALG00000011881	0.967666	2.64e-07
ALDBGALG0000000179	ENSGALG00000003484	0.967595	2.67e-07
ALDBGALG0000000179	ENSGALG00000003097	0.967472	2.72e-07
ALDBGALG0000000179	ENSGALG00000016385	0.967449	2.73e-07
ALDBGALG0000000179	ENSGALG00000016937	0.96726	2.8e-07
ALDBGALG0000000179	ENSGALG00000011351	0.967257	2.81e-07
ALDBGALG0000000179	ENSGALG00000003795	0.967071	2.89e-07
ALDBGALG0000000179	ENSGALG00000004179	0.966909	2.96e-07
ALDBGALG0000000179	ENSGALG00000024128	0.966693	3.05e-07
ALDBGALG0000000179	ENSGALG00000001444	0.966683	3.06e-07
ALDBGALG0000000179	ENSGALG00000005367	0.9666	3.09e-07
ALDBGALG0000000179	ENSGALG00000015633	0.966574	3.11e-07
ALDBGALG0000000179	ENSGALG00000016222	0.966479	3.15e-07
ALDBGALG0000000179	ENSGALG00000000632	0.966462	3.16e-07
ALDBGALG0000000179	ENSGALG00000005302	0.966305	3.23e-07
ALDBGALG0000000179	ENSGALG00000012668	0.966177	3.29e-07
ALDBGALG0000000179	ENSGALG00000011673	0.966052	3.35e-07
ALDBGALG0000000179	ENSGALG00000015733	0.966008	3.38e-07
ALDBGALG0000000179	ENSGALG00000009835	0.96599	3.38e-07
ALDBGALG0000000179	ENSGALG00000007439	0.965981	3.39e-07
ALDBGALG0000000179	ENSGALG00000012348	0.965948	3.41e-07
ALDBGALG0000000179	ENSGALG00000008368	0.96594	3.41e-07
ALDBGALG0000000179	ENSGALG00000002701	0.965935	3.41e-07
ALDBGALG0000000179	ENSGALG00000015138	0.965923	3.42e-07
ALDBGALG0000000179	ENSGALG00000022802	0.965892	3.43e-07
ALDBGALG0000000179	ENSGALG00000007736	0.965884	3.44e-07
ALDBGALG0000000179	ENSGALG00000024159	0.96588	3.44e-07
ALDBGALG0000000179	ENSGALG00000011625	0.965828	3.46e-07
ALDBGALG0000000179	ENSGALG00000015634	0.96579	3.48e-07
ALDBGALG0000000179	ENSGALG00000006898	0.96579	3.48e-07
ALDBGALG0000000179	ENSGALG00000014823	0.965717	3.52e-07
ALDBGALG0000000179	ENSGALG00000010773	0.965681	3.54e-07
ALDBGALG0000000179	ENSGALG00000023269	0.965672	3.54e-07
ALDBGALG0000000179	ENSGALG00000000956	0.96562	3.57e-07
ALDBGALG0000000179	ENSGALG00000012220	0.965578	3.59e-07
ALDBGALG0000000179	ENSGALG00000001654	0.96531	3.73e-07
ALDBGALG0000000179	ENSGALG00000012484	0.965261	3.76e-07
ALDBGALG0000000179	ENSGALG00000012170	0.965185	3.8e-07
ALDBGALG0000000179	ENSGALG00000002897	0.965126	3.83e-07
ALDBGALG0000000179	ENSGALG00000007131	0.965122	3.83e-07
ALDBGALG0000000179	ENSGALG00000001275	0.964959	3.92e-07
ALDBGALG0000000179	ENSGALG00000015120	0.964825	4e-07
ALDBGALG0000000179	ENSGALG00000012759	0.964786	4.02e-07
ALDBGALG0000000179	ENSGALG00000025911	0.964718	4.06e-07
ALDBGALG0000000179	ENSGALG00000007848	0.964704	4.07e-07
ALDBGALG0000000179	ENSGALG00000009035	0.96464	4.1e-07
ALDBGALG0000000179	ENSGALG00000014575	0.964594	4.13e-07
ALDBGALG0000000179	ENSGALG00000006658	0.964578	4.14e-07
ALDBGALG0000000179	ENSGALG00000011888	0.964553	4.15e-07
ALDBGALG0000000179	ENSGALG00000003099	0.964429	4.22e-07
ALDBGALG0000000179	ENSGALG00000006530	0.964391	4.25e-07
ALDBGALG0000000179	ENSGALG00000017111	0.964387	4.25e-07
ALDBGALG0000000179	ENSGALG00000005959	0.964329	4.28e-07
ALDBGALG0000000179	ENSGALG00000015338	0.964327	4.28e-07
ALDBGALG0000000179	ENSGALG00000012756	0.964307	4.3e-07
ALDBGALG0000000179	ENSGALG00000005782	0.964277	4.31e-07
ALDBGALG0000000179	ENSGALG00000006939	0.964211	4.35e-07
ALDBGALG0000000179	ENSGALG00000003727	0.964198	4.36e-07
ALDBGALG0000000179	ENSGALG00000029064	0.96418	4.37e-07
ALDBGALG0000000179	ENSGALG00000009887	0.964065	4.44e-07
ALDBGALG0000000179	ENSGALG00000016801	0.964026	4.47e-07
ALDBGALG0000000179	ENSGALG00000004224	0.963989	4.49e-07
ALDBGALG0000000179	ENSGALG00000009907	0.963983	4.49e-07
ALDBGALG0000000179	ENSGALG00000001055	0.963937	4.52e-07
ALDBGALG0000000179	ENSGALG00000014869	0.963892	4.55e-07
ALDBGALG0000000179	ENSGALG00000002893	0.963836	4.58e-07
ALDBGALG0000000179	ENSGALG00000007964	0.963821	4.59e-07
ALDBGALG0000000179	ENSGALG00000004516	0.96382	4.59e-07
ALDBGALG0000000179	ENSGALG00000005214	0.963812	4.6e-07
ALDBGALG0000000179	ENSGALG00000026492	0.963802	4.61e-07
ALDBGALG0000000179	ENSGALG00000014982	0.963755	4.64e-07
ALDBGALG0000000179	ENSGALG00000009677	0.963725	4.65e-07
ALDBGALG0000000179	ENSGALG00000004161	0.963722	4.66e-07
ALDBGALG0000000179	ENSGALG00000008758	0.963633	4.71e-07
ALDBGALG0000000179	ENSGALG00000012127	0.963615	4.72e-07
ALDBGALG0000000179	ENSGALG00000025810	0.963607	4.73e-07
ALDBGALG0000000179	ENSGALG00000004254	0.963597	4.74e-07
ALDBGALG0000000179	ENSGALG00000006110	0.963489	4.81e-07
ALDBGALG0000000179	ENSGALG00000010995	0.963488	4.81e-07
ALDBGALG0000000179	ENSGALG00000003048	0.963299	4.93e-07
ALDBGALG0000000179	ENSGALG00000013821	0.963216	4.99e-07
ALDBGALG0000000179	ENSGALG00000000652	0.963139	5.04e-07
ALDBGALG0000000179	ENSGALG00000002908	0.963124	5.05e-07
ALDBGALG0000000179	ENSGALG00000009071	0.963038	5.11e-07
ALDBGALG0000000179	ENSGALG00000011490	0.963017	5.12e-07
ALDBGALG0000000179	ENSGALG00000009032	0.962948	5.17e-07
ALDBGALG0000000179	ENSGALG00000017370	0.962804	5.27e-07
ALDBGALG0000000179	ENSGALG00000007676	0.962767	5.29e-07
ALDBGALG0000000179	ENSGALG00000013698	0.962719	5.33e-07
ALDBGALG0000000179	ENSGALG00000003091	0.96269	5.35e-07
ALDBGALG0000000179	ENSGALG00000003688	0.962602	5.41e-07
ALDBGALG0000000179	ENSGALG00000009554	0.962583	5.42e-07
ALDBGALG0000000179	ENSGALG00000016823	0.962578	5.43e-07
ALDBGALG0000000179	ENSGALG00000008713	0.962512	5.48e-07
ALDBGALG0000000179	ENSGALG00000006639	0.962501	5.48e-07
ALDBGALG0000000179	ENSGALG00000003819	0.96249	5.49e-07
ALDBGALG0000000179	ENSGALG00000008970	0.962462	5.51e-07
ALDBGALG0000000179	ENSGALG00000004003	0.962438	5.53e-07
ALDBGALG0000000179	ENSGALG00000000708	0.96233	5.61e-07
ALDBGALG0000000179	ENSGALG00000005236	0.962218	5.69e-07
ALDBGALG0000000179	ENSGALG00000016583	0.962151	5.74e-07
ALDBGALG0000000179	ENSGALG00000010842	0.962104	5.78e-07
ALDBGALG0000000179	ENSGALG00000017169	0.962083	5.79e-07
ALDBGALG0000000179	ENSGALG00000009807	0.962069	5.8e-07
ALDBGALG0000000179	ENSGALG00000013745	0.961931	5.91e-07
ALDBGALG0000000179	ENSGALG00000012160	0.961832	5.98e-07
ALDBGALG0000000179	ENSGALG00000000004	0.961695	6.09e-07
ALDBGALG0000000179	ENSGALG00000011377	0.961558	6.2e-07
ALDBGALG0000000179	ENSGALG00000010279	0.961512	6.23e-07
ALDBGALG0000000179	ENSGALG00000014330	0.961511	6.24e-07
ALDBGALG0000000179	ENSGALG00000007494	0.961505	6.24e-07
ALDBGALG0000000179	ENSGALG00000011866	0.961483	6.26e-07
ALDBGALG0000000179	ENSGALG00000026798	0.961393	6.33e-07
ALDBGALG0000000179	ENSGALG00000026664	0.961347	6.37e-07
ALDBGALG0000000179	ENSGALG00000015042	0.961338	6.38e-07
ALDBGALG0000000179	ENSGALG00000009896	0.961329	6.38e-07
ALDBGALG0000000179	ENSGALG00000028484	0.961256	6.44e-07
ALDBGALG0000000179	ENSGALG00000007237	0.961204	6.48e-07
ALDBGALG0000000179	ENSGALG00000016444	0.961163	6.52e-07
ALDBGALG0000000179	ENSGALG00000019014	0.961007	6.65e-07
ALDBGALG0000000179	ENSGALG00000015331	0.960984	6.67e-07
ALDBGALG0000000179	ENSGALG00000017167	0.960851	6.78e-07
ALDBGALG0000000179	ENSGALG00000016097	0.960839	6.79e-07
ALDBGALG0000000179	ENSGALG00000014764	0.960822	6.81e-07
ALDBGALG0000000179	ENSGALG00000010481	0.96078	6.84e-07
ALDBGALG0000000179	ENSGALG00000007788	0.960764	6.86e-07
ALDBGALG0000000179	ENSGALG00000010153	0.960725	6.89e-07
ALDBGALG0000000179	ENSGALG00000004779	0.960713	6.9e-07
ALDBGALG0000000179	ENSGALG00000003260	0.960704	6.91e-07
ALDBGALG0000000179	ENSGALG00000010152	0.960681	6.93e-07
ALDBGALG0000000179	ENSGALG00000003277	0.960665	6.94e-07
ALDBGALG0000000179	ENSGALG00000007704	0.960659	6.95e-07
ALDBGALG0000000179	ENSGALG00000011966	0.960602	7e-07
ALDBGALG0000000179	ENSGALG00000005977	0.960525	7.06e-07
ALDBGALG0000000179	ENSGALG00000006465	0.960493	7.09e-07
ALDBGALG0000000179	ENSGALG00000009782	0.960472	7.11e-07
ALDBGALG0000000179	ENSGALG00000004538	0.960438	7.14e-07
ALDBGALG0000000179	ENSGALG00000001719	0.960431	7.15e-07
ALDBGALG0000000179	ENSGALG00000014805	0.960427	7.15e-07
ALDBGALG0000000179	ENSGALG00000007963	0.960265	7.3e-07
ALDBGALG0000000179	ENSGALG00000015830	0.960222	7.34e-07
ALDBGALG0000000179	ENSGALG00000009990	0.960222	7.34e-07
ALDBGALG0000000179	ENSGALG00000002964	0.960213	7.34e-07
ALDBGALG0000000179	ENSGALG00000010296	0.960181	7.37e-07
ALDBGALG0000000179	ENSGALG00000006167	0.960085	7.46e-07
ALDBGALG0000000179	ENSGALG00000015649	0.960061	7.48e-07
ALDBGALG0000000179	ENSGALG00000027174	0.960052	7.49e-07
ALDBGALG0000000179	ENSGALG00000011603	0.959988	7.55e-07
ALDBGALG0000000179	ENSGALG00000015024	0.9599	7.63e-07
ALDBGALG0000000179	ENSGALG00000001474	0.95978	7.75e-07
ALDBGALG0000000179	ENSGALG00000002448	0.959737	7.79e-07
ALDBGALG0000000179	ENSGALG00000012947	0.95967	7.85e-07
ALDBGALG0000000179	ENSGALG00000021526	0.959591	7.93e-07
ALDBGALG0000000179	ENSGALG00000008963	0.959444	8.07e-07
ALDBGALG0000000179	ENSGALG00000015179	0.959343	8.17e-07
ALDBGALG0000000179	ENSGALG00000006482	0.959331	8.18e-07
ALDBGALG0000000179	ENSGALG00000009843	0.959101	8.41e-07
ALDBGALG0000000179	ENSGALG00000001438	0.959041	8.47e-07
ALDBGALG0000000179	ENSGALG00000016483	0.959008	8.51e-07
ALDBGALG0000000179	ENSGALG00000006596	0.958827	8.69e-07
ALDBGALG0000000179	ENSGALG00000002787	0.958644	8.89e-07
ALDBGALG0000000179	ENSGALG00000010023	0.958532	9.01e-07
ALDBGALG0000000179	ENSGALG00000002908	0.958497	9.04e-07
ALDBGALG0000000179	ENSGALG00000012969	0.958309	9.25e-07
ALDBGALG0000000179	ENSGALG00000016187	0.958084	9.5e-07
ALDBGALG0000000179	ENSGALG00000009476	0.958053	9.53e-07
ALDBGALG0000000179	ENSGALG00000011103	0.957933	9.67e-07
ALDBGALG0000000179	ENSGALG00000009681	0.957913	9.69e-07
ALDBGALG0000000179	ENSGALG00000005619	0.957845	9.77e-07
ALDBGALG0000000179	ENSGALG00000014740	0.957788	9.83e-07
ALDBGALG0000000179	ENSGALG00000010185	0.957612	1e-06
ALDBGALG0000000179	ENSGALG00000012618	0.957591	1.01e-06
ALDBGALG0000000179	ENSGALG00000003373	0.957584	1.01e-06
ALDBGALG0000000179	ENSGALG00000000878	0.957275	1.04e-06
ALDBGALG0000000179	ENSGALG00000008705	0.957262	1.05e-06
ALDBGALG0000000179	ENSGALG00000013209	0.957257	1.05e-06
ALDBGALG0000000179	ENSGALG00000013510	0.95725	1.05e-06
ALDBGALG0000000179	ENSGALG00000015105	0.95721	1.05e-06
ALDBGALG0000000179	ENSGALG00000026380	0.9572	1.05e-06
ALDBGALG0000000179	ENSGALG00000009201	0.957162	1.06e-06
ALDBGALG0000000179	ENSGALG00000010535	0.956996	1.08e-06
ALDBGALG0000000179	ENSGALG00000016198	0.956978	1.08e-06
ALDBGALG0000000179	ENSGALG00000002703	0.956963	1.08e-06
ALDBGALG0000000179	ENSGALG00000003407	0.956912	1.09e-06
ALDBGALG0000000179	ENSGALG00000012000	0.956825	1.1e-06
ALDBGALG0000000179	ENSGALG00000012239	0.956768	1.11e-06
ALDBGALG0000000179	ENSGALG00000011007	0.956764	1.11e-06
ALDBGALG0000000179	ENSGALG00000014670	0.956733	1.11e-06
ALDBGALG0000000179	ENSGALG00000012405	0.956675	1.12e-06
ALDBGALG0000000179	ENSGALG00000028409	0.956601	1.13e-06
ALDBGALG0000000179	ENSGALG00000016582	0.956408	1.15e-06
ALDBGALG0000000179	ENSGALG00000011713	0.956402	1.15e-06
ALDBGALG0000000179	ENSGALG00000015038	0.956303	1.17e-06
ALDBGALG0000000179	ENSGALG00000013920	0.956285	1.17e-06
ALDBGALG0000000179	ENSGALG00000013811	0.956251	1.17e-06
ALDBGALG0000000179	ENSGALG00000001504	0.956116	1.19e-06
ALDBGALG0000000179	ENSGALG00000028131	0.955987	1.21e-06
ALDBGALG0000000179	ENSGALG00000014791	0.955736	1.24e-06
ALDBGALG0000000179	ENSGALG00000004714	0.955709	1.25e-06
ALDBGALG0000000179	ENSGALG00000019921	0.955525	1.27e-06
ALDBGALG0000000179	ENSGALG00000027425	0.95551	1.27e-06
ALDBGALG0000000179	ENSGALG00000006606	0.955492	1.28e-06
ALDBGALG0000000179	ENSGALG00000004882	0.955479	1.28e-06
ALDBGALG0000000179	ENSGALG00000000470	0.95546	1.28e-06
ALDBGALG0000000179	ENSGALG00000010908	0.95539	1.29e-06
ALDBGALG0000000179	ENSGALG00000000823	0.955236	1.31e-06
ALDBGALG0000000179	ENSGALG00000009814	0.954944	1.36e-06
ALDBGALG0000000179	ENSGALG00000010214	0.95486	1.37e-06
ALDBGALG0000000179	ENSGALG00000020164	0.954854	1.37e-06
ALDBGALG0000000179	ENSGALG00000004122	0.954804	1.38e-06
ALDBGALG0000000179	ENSGALG00000015403	0.95477	1.38e-06
ALDBGALG0000000179	ENSGALG00000001580	0.954611	1.41e-06
ALDBGALG0000000179	ENSGALG00000015288	0.954499	1.42e-06
ALDBGALG0000000179	ENSGALG00000016379	0.954459	1.43e-06
ALDBGALG0000000179	ENSGALG00000000690	0.954334	1.45e-06
ALDBGALG0000000179	ENSGALG00000005190	0.954219	1.47e-06
[truncated: 103,928 more rows]
