# Supplementary material for: Dissection of Myogenic Differentiation Signatures in Chickens by RNA-Seq Analysis
Source: Genes (Basel). 2018 Jan 11;9(1):34. doi: 10.3390/genes9010034 (PMC5793186; doi:10.3390/genes9010034)
Supplement: Supplementary file 1 [file genes-09-00034-s001.zip › Table S4.xlsx]

## Sheet: Sheet1
Functional enrichment analysis of protein-coding genes targeted by cis-acting lncRNAs
Category	Term	Count	PValue	Genes
GOTERM_BP_FAT	GO:0036211~protein modification process	284	9.15043e-05	ENSGALG00000006326, ENSGALG00000006327, ENSGALG00000015910, ENSGALG00000017068, ENSGALG00000016359, ENSGALG00000001551, ENSGALG00000008569, ENSGALG00000007393, ENSGALG00000005767, ENSGALG00000003634, ENSGALG00000010273, ENSGALG00000007396, ENSGALG00000010074, ENSGALG00000006422, ENSGALG00000012903, ENSGALG00000009403, ENSGALG00000014467, ENSGALG00000017611, ENSGALG00000010313, ENSGALG00000017079,…
GOTERM_BP_FAT	GO:0006464~cellular protein modification process	284	9.15043e-05	ENSGALG00000006326, ENSGALG00000006327, ENSGALG00000015910, ENSGALG00000017068, ENSGALG00000016359, ENSGALG00000001551, ENSGALG00000008569, ENSGALG00000007393, ENSGALG00000005767, ENSGALG00000003634, ENSGALG00000010273, ENSGALG00000007396, ENSGALG00000010074, ENSGALG00000006422, ENSGALG00000012903, ENSGALG00000009403, ENSGALG00000014467, ENSGALG00000017611, ENSGALG00000010313, ENSGALG00000017079,…
GOTERM_BP_FAT	GO:0065009~regulation of molecular function	183	0.000165671	ENSGALG00000006326, ENSGALG00000004967, ENSGALG00000007047, ENSGALG00000001551, ENSGALG00000008569, ENSGALG00000002656, ENSGALG00000005767, ENSGALG00000003634, ENSGALG00000028437, ENSGALG00000007396, ENSGALG00000000753, ENSGALG00000000742, ENSGALG00000001229, ENSGALG00000010798, ENSGALG00000008410, ENSGALG00000009040, ENSGALG00000016350, ENSGALG00000008812, ENSGALG00000011438, ENSGALG00000017283,…
GOTERM_BP_FAT	GO:1902531~regulation of intracellular signal transduction	144	0.00022356	ENSGALG00000006326, ENSGALG00000015022, ENSGALG00000015598, ENSGALG00000028044, ENSGALG00000017068, ENSGALG00000008569, ENSGALG00000005767, ENSGALG00000004816, ENSGALG00000003634, ENSGALG00000028437, ENSGALG00000007396, ENSGALG00000008410, ENSGALG00000008382, ENSGALG00000008240, ENSGALG00000016350, ENSGALG00000003568, ENSGALG00000015026, ENSGALG00000003572, ENSGALG00000007380, ENSGALG00000011535,…
GOTERM_BP_FAT	GO:0051248~negative regulation of protein metabolic process	88	0.000229946	ENSGALG00000006326, ENSGALG00000011468, ENSGALG00000015022, ENSGALG00000015910, ENSGALG00000008569, ENSGALG00000014870, ENSGALG00000012429, ENSGALG00000000122, ENSGALG00000004816, ENSGALG00000015304, ENSGALG00000003634, ENSGALG00000007396, ENSGALG00000010074, ENSGALG00000010798, ENSGALG00000016313, ENSGALG00000027874, ENSGALG00000005135, ENSGALG00000008862, ENSGALG00000011036, ENSGALG00000003568,…
GOTERM_BP_FAT	GO:0044093~positive regulation of molecular function	116	0.000314871	ENSGALG00000004967, ENSGALG00000006326, ENSGALG00000007047, ENSGALG00000001551, ENSGALG00000008569, ENSGALG00000005767, ENSGALG00000003634, ENSGALG00000028437, ENSGALG00000007396, ENSGALG00000000753, ENSGALG00000001229, ENSGALG00000008410, ENSGALG00000009040, ENSGALG00000016350, ENSGALG00000008812, ENSGALG00000011438, ENSGALG00000017283, ENSGALG00000007380, ENSGALG00000011535, ENSGALG00000006109,…
GOTERM_BP_FAT	GO:0032269~negative regulation of cellular protein metabolic process	82	0.000336567	ENSGALG00000006326, ENSGALG00000011468, ENSGALG00000015022, ENSGALG00000015910, ENSGALG00000008569, ENSGALG00000014870, ENSGALG00000000122, ENSGALG00000004816, ENSGALG00000012429, ENSGALG00000003634, ENSGALG00000007396, ENSGALG00000010074, ENSGALG00000010798, ENSGALG00000016313, ENSGALG00000027874, ENSGALG00000005135, ENSGALG00000008862, ENSGALG00000011036, ENSGALG00000003568, ENSGALG00000020557,…
GOTERM_BP_FAT	GO:0051345~positive regulation of hydrolase activity	50	0.000479026	ENSGALG00000009855, ENSGALG00000003476, ENSGALG00000000122, ENSGALG00000012222, ENSGALG00000000753, ENSGALG00000004003, ENSGALG00000008410, ENSGALG00000009040, ENSGALG00000008661, ENSGALG00000016350, ENSGALG00000015544, ENSGALG00000004273, ENSGALG00000014368, ENSGALG00000007380, ENSGALG00000011535, ENSGALG00000006109, ENSGALG00000016807, ENSGALG00000024470, ENSGALG00000009362, ENSGALG00000005772,…
GOTERM_BP_FAT	GO:0043085~positive regulation of catalytic activity	93	0.000480728	ENSGALG00000004967, ENSGALG00000006326, ENSGALG00000001551, ENSGALG00000009855, ENSGALG00000001840, ENSGALG00000023876, ENSGALG00000005767, ENSGALG00000012429, ENSGALG00000000122, ENSGALG00000003476, ENSGALG00000003634, ENSGALG00000012222, ENSGALG00000007396, ENSGALG00000000753, ENSGALG00000006462, ENSGALG00000008410, ENSGALG00000004003, ENSGALG00000012617, ENSGALG00000009040, ENSGALG00000008661,…
GOTERM_BP_FAT	GO:0035556~intracellular signal transduction	213	0.000788709	ENSGALG00000006326, ENSGALG00000017068, ENSGALG00000008569, ENSGALG00000005767, ENSGALG00000003634, ENSGALG00000007396, ENSGALG00000008382, ENSGALG00000001939, ENSGALG00000009542, ENSGALG00000008240, ENSGALG00000016350, ENSGALG00000010313, ENSGALG00000007380, ENSGALG00000011535, ENSGALG00000008985, ENSGALG00000005772, ENSGALG00000009157, ENSGALG00000024332, ENSGALG00000006710, ENSGALG00000023626,…
GOTERM_BP_FAT	GO:0051246~regulation of protein metabolic process	200	0.00102676	ENSGALG00000006326, ENSGALG00000017068, ENSGALG00000015910, ENSGALG00000001551, ENSGALG00000008569, ENSGALG00000005767, ENSGALG00000003634, ENSGALG00000015304, ENSGALG00000007396, ENSGALG00000010074, ENSGALG00000011036, ENSGALG00000010313, ENSGALG00000013886, ENSGALG00000016056, ENSGALG00000009610, ENSGALG00000014743, ENSGALG00000006417, ENSGALG00000011535, ENSGALG00000009611, ENSGALG00000006109,…
GOTERM_BP_FAT	GO:0050790~regulation of catalytic activity	140	0.0010354	ENSGALG00000006326, ENSGALG00000004967, ENSGALG00000001551, ENSGALG00000008569, ENSGALG00000002656, ENSGALG00000005767, ENSGALG00000003634, ENSGALG00000007396, ENSGALG00000000753, ENSGALG00000010798, ENSGALG00000008410, ENSGALG00000009040, ENSGALG00000016350, ENSGALG00000008812, ENSGALG00000011438, ENSGALG00000017283, ENSGALG00000007380, ENSGALG00000014743, ENSGALG00000011535, ENSGALG00000006109,…
GOTERM_BP_FAT	GO:0051336~regulation of hydrolase activity	75	0.00132225	ENSGALG00000023547, ENSGALG00000008569, ENSGALG00000009855, ENSGALG00000002656, ENSGALG00000007324, ENSGALG00000000122, ENSGALG00000003476, ENSGALG00000012222, ENSGALG00000000753, ENSGALG00000010798, ENSGALG00000008410, ENSGALG00000004003, ENSGALG00000001798, ENSGALG00000014978, ENSGALG00000009040, ENSGALG00000008661, ENSGALG00000015544, ENSGALG00000016350, ENSGALG00000004273, ENSGALG00000014368,…
GOTERM_BP_FAT	GO:0034314~Arp2/3 complex-mediated actin nucleation	8	0.0017327	ENSGALG00000014819, ENSGALG00000004693, ENSGALG00000002750, ENSGALG00000014978, ENSGALG00000008797, ENSGALG00000008779, ENSGALG00000012159, ENSGALG00000012208
GOTERM_BP_FAT	GO:0050821~protein stabilization	19	0.00183592	ENSGALG00000002764, ENSGALG00000028641, ENSGALG00000007910, ENSGALG00000008812, ENSGALG00000015666, ENSGALG00000008494, ENSGALG00000008569, ENSGALG00000014870, ENSGALG00000015013, ENSGALG00000004098, ENSGALG00000003634, ENSGALG00000009782, ENSGALG00000005699, ENSGALG00000003454, ENSGALG00000009975, ENSGALG00000014448, ENSGALG00000007114, ENSGALG00000027021, ENSGALG00000010818
GOTERM_BP_FAT	GO:0001649~osteoblast differentiation	28	0.00189865	ENSGALG00000014716, ENSGALG00000012444, ENSGALG00000011468, ENSGALG00000026983, ENSGALG00000017335, ENSGALG00000015830, ENSGALG00000011848, ENSGALG00000007324, ENSGALG00000002747, ENSGALG00000012429, ENSGALG00000011053, ENSGALG00000001229, ENSGALG00000009768, ENSGALG00000008009, ENSGALG00000007113, ENSGALG00000008661, ENSGALG00000020454, ENSGALG00000009559, ENSGALG00000008014, ENSGALG00000007910,…
GOTERM_BP_FAT	GO:0009892~negative regulation of metabolic process	175	0.00209813	ENSGALG00000006326, ENSGALG00000015022, ENSGALG00000016063, ENSGALG00000010179, ENSGALG00000015910, ENSGALG00000008569, ENSGALG00000007393, ENSGALG00000004816, ENSGALG00000015304, ENSGALG00000003634, ENSGALG00000028437, ENSGALG00000007396, ENSGALG00000004561, ENSGALG00000010074, ENSGALG00000001411, ENSGALG00000001229, ENSGALG00000027113, ENSGALG00000010798, ENSGALG00000004133, ENSGALG00000001753,…
GOTERM_BP_FAT	GO:0010605~negative regulation of macromolecule metabolic process	161	0.00214313	ENSGALG00000006326, ENSGALG00000015022, ENSGALG00000016063, ENSGALG00000010179, ENSGALG00000015910, ENSGALG00000008569, ENSGALG00000007393, ENSGALG00000004816, ENSGALG00000015304, ENSGALG00000003634, ENSGALG00000028437, ENSGALG00000007396, ENSGALG00000010074, ENSGALG00000004561, ENSGALG00000001411, ENSGALG00000001229, ENSGALG00000027113, ENSGALG00000010798, ENSGALG00000004133, ENSGALG00000001753,…
GOTERM_BP_FAT	GO:0010604~positive regulation of macromolecule metabolic process	217	0.00241738	ENSGALG00000006326, ENSGALG00000010179, ENSGALG00000017068, ENSGALG00000001551, ENSGALG00000008569, ENSGALG00000006929, ENSGALG00000005767, ENSGALG00000014836, ENSGALG00000003634, ENSGALG00000007396, ENSGALG00000013486, ENSGALG00000003627, ENSGALG00000011438, ENSGALG00000014743, ENSGALG00000011535, ENSGALG00000006109, ENSGALG00000006912, ENSGALG00000006413, ENSGALG00000008231, ENSGALG00000005772,…
GOTERM_BP_FAT	GO:0032268~regulation of cellular protein metabolic process	182	0.00294223	ENSGALG00000006326, ENSGALG00000015022, ENSGALG00000028044, ENSGALG00000017068, ENSGALG00000015910, ENSGALG00000001551, ENSGALG00000008569, ENSGALG00000004816, ENSGALG00000005767, ENSGALG00000003634, ENSGALG00000007396, ENSGALG00000010074, ENSGALG00000010798, ENSGALG00000011036, ENSGALG00000003568, ENSGALG00000020557, ENSGALG00000013886, ENSGALG00000017283, ENSGALG00000009610, ENSGALG00000014743,…
GOTERM_BP_FAT	GO:0043065~positive regulation of apoptotic process	48	0.00379608	ENSGALG00000028641, ENSGALG00000002763, ENSGALG00000000186, ENSGALG00000007393, ENSGALG00000007324, ENSGALG00000000122, ENSGALG00000005767, ENSGALG00000012429, ENSGALG00000004816, ENSGALG00000003634, ENSGALG00000003079, ENSGALG00000013978, ENSGALG00000004003, ENSGALG00000009626, ENSGALG00000006586, ENSGALG00000005619, ENSGALG00000002514, ENSGALG00000012617, ENSGALG00000007278, ENSGALG00000017462,…
GOTERM_BP_FAT	GO:0008283~cell proliferation	134	0.0038836	ENSGALG00000006326, ENSGALG00000000755, ENSGALG00000015022, ENSGALG00000015910, ENSGALG00000004816, ENSGALG00000015253, ENSGALG00000003634, ENSGALG00000000742, ENSGALG00000001229, ENSGALG00000009403, ENSGALG00000001939, ENSGALG00000005803, ENSGALG00000003429, ENSGALG00000003568, ENSGALG00000023303, ENSGALG00000009559, ENSGALG00000025876, ENSGALG00000017079, ENSGALG00000005476, ENSGALG00000006390,…
GOTERM_BP_FAT	GO:0031324~negative regulation of cellular metabolic process	162	0.00390404	ENSGALG00000006326, ENSGALG00000015022, ENSGALG00000016063, ENSGALG00000010179, ENSGALG00000015910, ENSGALG00000008569, ENSGALG00000007393, ENSGALG00000004816, ENSGALG00000003634, ENSGALG00000028437, ENSGALG00000007396, ENSGALG00000010074, ENSGALG00000004561, ENSGALG00000001411, ENSGALG00000001229, ENSGALG00000027113, ENSGALG00000010798, ENSGALG00000004133, ENSGALG00000001753, ENSGALG00000011036,…
GOTERM_BP_FAT	GO:0001503~ossification	41	0.00422903	ENSGALG00000002203, ENSGALG00000014716, ENSGALG00000016063, ENSGALG00000012444, ENSGALG00000011468, ENSGALG00000017068, ENSGALG00000026983, ENSGALG00000017335, ENSGALG00000001843, ENSGALG00000015830, ENSGALG00000011848, ENSGALG00000007324, ENSGALG00000002672, ENSGALG00000002747, ENSGALG00000012429, ENSGALG00000011053, ENSGALG00000001229, ENSGALG00000009768, ENSGALG00000008009, ENSGALG00000017334,…
GOTERM_BP_FAT	GO:0009893~positive regulation of metabolic process	227	0.00428864	ENSGALG00000006326, ENSGALG00000010179, ENSGALG00000017068, ENSGALG00000001551, ENSGALG00000008569, ENSGALG00000006929, ENSGALG00000005767, ENSGALG00000014836, ENSGALG00000003634, ENSGALG00000007396, ENSGALG00000013486, ENSGALG00000003627, ENSGALG00000011438, ENSGALG00000014743, ENSGALG00000011535, ENSGALG00000006109, ENSGALG00000006912, ENSGALG00000006413, ENSGALG00000008231, ENSGALG00000005772,…
GOTERM_BP_FAT	GO:0043068~positive regulation of programmed cell death	48	0.00485077	ENSGALG00000028641, ENSGALG00000002763, ENSGALG00000000186, ENSGALG00000007393, ENSGALG00000007324, ENSGALG00000000122, ENSGALG00000005767, ENSGALG00000012429, ENSGALG00000004816, ENSGALG00000003634, ENSGALG00000003079, ENSGALG00000013978, ENSGALG00000004003, ENSGALG00000009626, ENSGALG00000006586, ENSGALG00000005619, ENSGALG00000002514, ENSGALG00000012617, ENSGALG00000007278, ENSGALG00000017462,…
GOTERM_BP_FAT	GO:0051056~regulation of small GTPase mediated signal transduction	29	0.00524047	ENSGALG00000015598, ENSGALG00000023843, ENSGALG00000004816, ENSGALG00000008546, ENSGALG00000008410, ENSGALG00000005868, ENSGALG00000007114, ENSGALG00000013420, ENSGALG00000005637, ENSGALG00000016350, ENSGALG00000004273, ENSGALG00000013224, ENSGALG00000007149, ENSGALG00000014701, ENSGALG00000003572, ENSGALG00000013846, ENSGALG00000007380, ENSGALG00000007608, ENSGALG00000002850, ENSGALG00000004523,…
GOTERM_BP_FAT	GO:0031400~negative regulation of protein modification process	52	0.00599198	ENSGALG00000015022, ENSGALG00000015910, ENSGALG00000008569, ENSGALG00000014870, ENSGALG00000000122, ENSGALG00000004816, ENSGALG00000012429, ENSGALG00000003634, ENSGALG00000007396, ENSGALG00000010074, ENSGALG00000016313, ENSGALG00000008862, ENSGALG00000003568, ENSGALG00000020557, ENSGALG00000013886, ENSGALG00000001833, ENSGALG00000002260, ENSGALG00000001270, ENSGALG00000028203, ENSGALG00000010870,…
GOTERM_BP_FAT	GO:0009966~regulation of signal transduction	207	0.00608667	ENSGALG00000006326, ENSGALG00000017068, ENSGALG00000015910, ENSGALG00000008569, ENSGALG00000005767, ENSGALG00000003634, ENSGALG00000015304, ENSGALG00000007396, ENSGALG00000001229, ENSGALG00000008382, ENSGALG00000001939, ENSGALG00000008381, ENSGALG00000008240, ENSGALG00000016350, ENSGALG00000009559, ENSGALG00000013886, ENSGALG00000011438, ENSGALG00000007380, ENSGALG00000011535, ENSGALG00000000761,…
GOTERM_BP_FAT	GO:0010942~positive regulation of cell death	48	0.00614587	ENSGALG00000028641, ENSGALG00000002763, ENSGALG00000000186, ENSGALG00000007393, ENSGALG00000007324, ENSGALG00000000122, ENSGALG00000005767, ENSGALG00000012429, ENSGALG00000004816, ENSGALG00000003634, ENSGALG00000003079, ENSGALG00000013978, ENSGALG00000004003, ENSGALG00000009626, ENSGALG00000006586, ENSGALG00000005619, ENSGALG00000002514, ENSGALG00000012617, ENSGALG00000007278, ENSGALG00000017462,…
GOTERM_BP_FAT	GO:0046777~protein autophosphorylation	31	0.00659406	ENSGALG00000004967, ENSGALG00000015022, ENSGALG00000008569, ENSGALG00000001840, ENSGALG00000003476, ENSGALG00000007993, ENSGALG00000007396, ENSGALG00000012248, ENSGALG00000003479, ENSGALG00000000742, ENSGALG00000028543, ENSGALG00000009403, ENSGALG00000012036, ENSGALG00000014759, ENSGALG00000009854, ENSGALG00000001362, ENSGALG00000001731, ENSGALG00000023451, ENSGALG00000004098, ENSGALG00000006609,…
GOTERM_BP_FAT	GO:0046907~intracellular transport	121	0.00665104	ENSGALG00000009549, ENSGALG00000008569, ENSGALG00000004435, ENSGALG00000009379, ENSGALG00000015304, ENSGALG00000000753, ENSGALG00000016639, ENSGALG00000004133, ENSGALG00000009040, ENSGALG00000011036, ENSGALG00000008567, ENSGALG00000023303, ENSGALG00000001238, ENSGALG00000002460, ENSGALG00000006417, ENSGALG00000006413, ENSGALG00000015904, ENSGALG00000008985, ENSGALG00000009157, ENSGALG00000002364,…
GOTERM_BP_FAT	GO:0034249~negative regulation of cellular amide metabolic process	19	0.00693811	ENSGALG00000011555, ENSGALG00000011468, ENSGALG00000026357, ENSGALG00000011848, ENSGALG00000027980, ENSGALG00000015830, ENSGALG00000010333, ENSGALG00000001293, ENSGALG00000006912, ENSGALG00000026009, ENSGALG00000026858, ENSGALG00000002278, ENSGALG00000006713, ENSGALG00000003067, ENSGALG00000010042, ENSGALG00000011036, ENSGALG00000010999, ENSGALG00000029142, ENSGALG00000002488
GOTERM_BP_FAT	GO:0033043~regulation of organelle organization	103	0.00717813	ENSGALG00000004967, ENSGALG00000002656, ENSGALG00000004816, ENSGALG00000000753, ENSGALG00000010074, ENSGALG00000003977, ENSGALG00000006422, ENSGALG00000009040, ENSGALG00000016350, ENSGALG00000020557, ENSGALG00000004693, ENSGALG00000008812, ENSGALG00000002460, ENSGALG00000011438, ENSGALG00000012159, ENSGALG00000026374, ENSGALG00000008233, ENSGALG00000014115, ENSGALG00000018624, ENSGALG00000004249,…
GOTERM_BP_FAT	GO:0006468~protein phosphorylation	138	0.0072575	ENSGALG00000006326, ENSGALG00000004967, ENSGALG00000015022, ENSGALG00000028044, ENSGALG00000017068, ENSGALG00000015910, ENSGALG00000001551, ENSGALG00000008569, ENSGALG00000005767, ENSGALG00000004816, ENSGALG00000003634, ENSGALG00000007396, ENSGALG00000000742, ENSGALG00000009403, ENSGALG00000010313, ENSGALG00000013886, ENSGALG00000011438, ENSGALG00000017283, ENSGALG00000011535, ENSGALG00000006109,…
GOTERM_BP_FAT	GO:0031334~positive regulation of protein complex assembly	24	0.00758651	ENSGALG00000014819, ENSGALG00000008014, ENSGALG00000011170, ENSGALG00000004693, ENSGALG00000008016, ENSGALG00000008108, ENSGALG00000006865, ENSGALG00000006340, ENSGALG00000017337, ENSGALG00000002750, ENSGALG00000000122, ENSGALG00000008797, ENSGALG00000012159, ENSGALG00000026420, ENSGALG00000010290, ENSGALG00000014115, ENSGALG00000014978, ENSGALG00000008779, ENSGALG00000017462, ENSGALG00000010870,…
GOTERM_BP_FAT	GO:0010629~negative regulation of gene expression	106	0.00771841	ENSGALG00000006326, ENSGALG00000010179, ENSGALG00000016063, ENSGALG00000015022, ENSGALG00000007393, ENSGALG00000004816, ENSGALG00000028437, ENSGALG00000010074, ENSGALG00000004561, ENSGALG00000001411, ENSGALG00000027113, ENSGALG00000001229, ENSGALG00000004133, ENSGALG00000011036, ENSGALG00000001753, ENSGALG00000000943, ENSGALG00000020454, ENSGALG00000003627, ENSGALG00000006912, ENSGALG00000006713,…
GOTERM_BP_FAT	GO:2000973~regulation of pro-B cell differentiation	4	0.00840022	ENSGALG00000013224, ENSGALG00000004816, ENSGALG00000017462, ENSGALG00000002375
GOTERM_BP_FAT	GO:0051988~regulation of attachment of spindle microtubules to kinetochore	4	0.00840022	ENSGALG00000009157, ENSGALG00000004796, ENSGALG00000004706, ENSGALG00000009854
GOTERM_BP_FAT	GO:0090100~positive regulation of transmembrane receptor protein serine/threonine kinase signaling pathway	16	0.00861704	ENSGALG00000012444, ENSGALG00000028044, ENSGALG00000017335, ENSGALG00000003891, ENSGALG00000015013, ENSGALG00000012429, ENSGALG00000004816, ENSGALG00000012792, ENSGALG00000002375, ENSGALG00000009626, ENSGALG00000003357, ENSGALG00000008830, ENSGALG00000001766, ENSGALG00000012617, ENSGALG00000028847, ENSGALG00000008661
GOTERM_BP_FAT	GO:0017148~negative regulation of translation	18	0.00870073	ENSGALG00000011555, ENSGALG00000011468, ENSGALG00000026357, ENSGALG00000011848, ENSGALG00000027980, ENSGALG00000015830, ENSGALG00000010333, ENSGALG00000001293, ENSGALG00000006912, ENSGALG00000026009, ENSGALG00000026858, ENSGALG00000002278, ENSGALG00000006713, ENSGALG00000003067, ENSGALG00000010042, ENSGALG00000011036, ENSGALG00000010999, ENSGALG00000002488
GOTERM_BP_FAT	GO:0031325~positive regulation of cellular metabolic process	208	0.00881228	ENSGALG00000006326, ENSGALG00000010179, ENSGALG00000017068, ENSGALG00000001551, ENSGALG00000008569, ENSGALG00000006929, ENSGALG00000005767, ENSGALG00000014836, ENSGALG00000003634, ENSGALG00000007396, ENSGALG00000013486, ENSGALG00000003627, ENSGALG00000011438, ENSGALG00000014743, ENSGALG00000011535, ENSGALG00000006912, ENSGALG00000006413, ENSGALG00000008231, ENSGALG00000005772, ENSGALG00000009157,…
GOTERM_BP_FAT	GO:1901700~response to oxygen-containing compound	93	0.00894359	ENSGALG00000006326, ENSGALG00000009549, ENSGALG00000011468, ENSGALG00000015022, ENSGALG00000006968, ENSGALG00000017068, ENSGALG00000026674, ENSGALG00000023876, ENSGALG00000000122, ENSGALG00000007394, ENSGALG00000003476, ENSGALG00000010273, ENSGALG00000001559, ENSGALG00000000742, ENSGALG00000004613, ENSGALG00000003837, ENSGALG00000003977, ENSGALG00000004928, ENSGALG00000008382, ENSGALG00000017213,…
GOTERM_BP_FAT	GO:0009894~regulation of catabolic process	45	0.00899489	ENSGALG00000028641, ENSGALG00000015022, ENSGALG00000007589, ENSGALG00000007971, ENSGALG00000013382, ENSGALG00000000122, ENSGALG00000015304, ENSGALG00000003634, ENSGALG00000013189, ENSGALG00000016313, ENSGALG00000004003, ENSGALG00000016497, ENSGALG00000001957, ENSGALG00000009067, ENSGALG00000005135, ENSGALG00000015163, ENSGALG00000007278, ENSGALG00000014022, ENSGALG00000012179, ENSGALG00000007114,…
GOTERM_BP_FAT	GO:0043933~macromolecular complex subunit organization	178	0.00913824	ENSGALG00000006326, ENSGALG00000004230, ENSGALG00000007393, ENSGALG00000017396, ENSGALG00000002558, ENSGALG00000004816, ENSGALG00000004333, ENSGALG00000004561, ENSGALG00000010074, ENSGALG00000001229, ENSGALG00000027113, ENSGALG00000005278, ENSGALG00000004133, ENSGALG00000003977, ENSGALG00000017213, ENSGALG00000003427, ENSGALG00000008389, ENSGALG00000027571, ENSGALG00000020557, ENSGALG00000020454,…
GOTERM_BP_FAT	GO:0010639~negative regulation of organelle organization	36	0.010093	ENSGALG00000001907, ENSGALG00000012731, ENSGALG00000023843, ENSGALG00000004816, ENSGALG00000012429, ENSGALG00000005750, ENSGALG00000010074, ENSGALG00000016496, ENSGALG00000003977, ENSGALG00000006422, ENSGALG00000002981, ENSGALG00000001798, ENSGALG00000014022, ENSGALG00000002963, ENSGALG00000009854, ENSGALG00000012208, ENSGALG00000020557, ENSGALG00000010476, ENSGALG00000011438, ENSGALG00000016603,…
GOTERM_BP_FAT	GO:0045010~actin nucleation	10	0.0103275	ENSGALG00000014819, ENSGALG00000011170, ENSGALG00000004693, ENSGALG00000017337, ENSGALG00000002750, ENSGALG00000014978, ENSGALG00000008797, ENSGALG00000008779, ENSGALG00000012159, ENSGALG00000012208
GOTERM_BP_FAT	GO:0051973~positive regulation of telomerase activity	8	0.0114626	ENSGALG00000004967, ENSGALG00000008812, ENSGALG00000009975, ENSGALG00000011438, ENSGALG00000023876, ENSGALG00000008304, ENSGALG00000009322, ENSGALG00000009854
GOTERM_BP_FAT	GO:0034504~protein localization to nucleus	40	0.011877	ENSGALG00000009549, ENSGALG00000028641, ENSGALG00000015022, ENSGALG00000015732, ENSGALG00000012720, ENSGALG00000008569, ENSGALG00000004816, ENSGALG00000012429, ENSGALG00000010921, ENSGALG00000008842, ENSGALG00000001798, ENSGALG00000009975, ENSGALG00000012617, ENSGALG00000022994, ENSGALG00000028836, ENSGALG00000007974, ENSGALG00000023303, ENSGALG00000010536, ENSGALG00000007910, ENSGALG00000002689,…
GOTERM_BP_FAT	GO:0010565~regulation of cellular ketone metabolic process	13	0.0121682	ENSGALG00000007109, ENSGALG00000013235, ENSGALG00000014368, ENSGALG00000016323, ENSGALG00000028543, ENSGALG00000022985, ENSGALG00000016929, ENSGALG00000003601, ENSGALG00000003092, ENSGALG00000007114, ENSGALG00000000943, ENSGALG00000005554, ENSGALG00000011390
GOTERM_BP_FAT	GO:0070372~regulation of ERK1 and ERK2 cascade	26	0.0121991	ENSGALG00000002203, ENSGALG00000006326, ENSGALG00000001840, ENSGALG00000004816, ENSGALG00000012429, ENSGALG00000004064, ENSGALG00000003634, ENSGALG00000014585, ENSGALG00000028543, ENSGALG00000008661, ENSGALG00000011207, ENSGALG00000009100, ENSGALG00000008010, ENSGALG00000006609, ENSGALG00000011419, ENSGALG00000011535, ENSGALG00000012184, ENSGALG00000003642, ENSGALG00000024470, ENSGALG00000009966,…
GOTERM_BP_FAT	GO:1901701~cellular response to oxygen-containing compound	63	0.0125812	ENSGALG00000006326, ENSGALG00000011468, ENSGALG00000017068, ENSGALG00000026674, ENSGALG00000023876, ENSGALG00000007394, ENSGALG00000000122, ENSGALG00000003476, ENSGALG00000000742, ENSGALG00000003837, ENSGALG00000003977, ENSGALG00000004928, ENSGALG00000008382, ENSGALG00000011699, ENSGALG00000008934, ENSGALG00000008081, ENSGALG00000000943, ENSGALG00000007910, ENSGALG00000011535, ENSGALG00000006912,…
GOTERM_BP_FAT	GO:0010952~positive regulation of peptidase activity	15	0.012734	ENSGALG00000000098, ENSGALG00000000186, ENSGALG00000000122, ENSGALG00000011535, ENSGALG00000009179, ENSGALG00000004003, ENSGALG00000005772, ENSGALG00000005619, ENSGALG00000008661, ENSGALG00000001573, ENSGALG00000027021, ENSGALG00000014233, ENSGALG00000011390, ENSGALG00000014983, ENSGALG00000015081
GOTERM_BP_FAT	GO:0043123~positive regulation of I-kappaB kinase/NF-kappaB signaling	22	0.0131775	ENSGALG00000015022, ENSGALG00000002028, ENSGALG00000015666, ENSGALG00000003217, ENSGALG00000000884, ENSGALG00000007932, ENSGALG00000008837, ENSGALG00000028437, ENSGALG00000011535, ENSGALG00000009179, ENSGALG00000000525, ENSGALG00000009157, ENSGALG00000008099, ENSGALG00000004599, ENSGALG00000003195, ENSGALG00000027021, ENSGALG00000005554, ENSGALG00000009864, ENSGALG00000008240, ENSGALG00000011292,…
GOTERM_BP_FAT	GO:0045667~regulation of osteoblast differentiation	17	0.0145483	ENSGALG00000014716, ENSGALG00000008014, ENSGALG00000011468, ENSGALG00000012444, ENSGALG00000026983, ENSGALG00000017335, ENSGALG00000001843, ENSGALG00000011848, ENSGALG00000007324, ENSGALG00000012429, ENSGALG00000002375, ENSGALG00000011053, ENSGALG00000001229, ENSGALG00000009768, ENSGALG00000008661, ENSGALG00000012620, ENSGALG00000020454
GOTERM_BP_FAT	GO:0030278~regulation of ossification	24	0.0149966	ENSGALG00000008014, ENSGALG00000014716, ENSGALG00000011468, ENSGALG00000012444, ENSGALG00000017068, ENSGALG00000026983, ENSGALG00000001843, ENSGALG00000017335, ENSGALG00000011848, ENSGALG00000007324, ENSGALG00000012429, ENSGALG00000005208, ENSGALG00000002375, ENSGALG00000011053, ENSGALG00000001229, ENSGALG00000011957, ENSGALG00000009638, ENSGALG00000009768, ENSGALG00000004256, ENSGALG00000008661,…
GOTERM_BP_FAT	GO:0018209~peptidyl-serine modification	33	0.015017	ENSGALG00000006326, ENSGALG00000028641, ENSGALG00000017335, ENSGALG00000013971, ENSGALG00000023876, ENSGALG00000000122, ENSGALG00000003476, ENSGALG00000007993, ENSGALG00000003479, ENSGALG00000012792, ENSGALG00000012617, ENSGALG00000012036, ENSGALG00000000826, ENSGALG00000008934, ENSGALG00000017462, ENSGALG00000017611, ENSGALG00000013135, ENSGALG00000015525, ENSGALG00000010313, ENSGALG00000004796,…
GOTERM_BP_FAT	GO:0043392~negative regulation of DNA binding	8	0.0152665	ENSGALG00000007910, ENSGALG00000011438, ENSGALG00000015013, ENSGALG00000009854, ENSGALG00000010870, ENSGALG00000027969, ENSGALG00000001644, ENSGALG00000008985
GOTERM_BP_FAT	GO:0071396~cellular response to lipid	36	0.0152968	ENSGALG00000006326, ENSGALG00000013506, ENSGALG00000008167, ENSGALG00000028641, ENSGALG00000001843, ENSGALG00000002672, ENSGALG00000012429, ENSGALG00000007394, ENSGALG00000004064, ENSGALG00000000742, ENSGALG00000012304, ENSGALG00000011053, ENSGALG00000003977, ENSGALG00000008382, ENSGALG00000011699, ENSGALG00000011153, ENSGALG00000002963, ENSGALG00000015003, ENSGALG00000009100, ENSGALG00000024391,…
GOTERM_BP_FAT	GO:1902533~positive regulation of intracellular signal transduction	77	0.0153505	ENSGALG00000006326, ENSGALG00000011468, ENSGALG00000015022, ENSGALG00000017068, ENSGALG00000012124, ENSGALG00000001840, ENSGALG00000023843, ENSGALG00000012429, ENSGALG00000005767, ENSGALG00000000122, ENSGALG00000004816, ENSGALG00000003476, ENSGALG00000028437, ENSGALG00000003634, ENSGALG00000007396, ENSGALG00000012792, ENSGALG00000002514, ENSGALG00000012617, ENSGALG00000009100, ENSGALG00000008081,…
GOTERM_BP_FAT	GO:0010638~positive regulation of organelle organization	54	0.0165106	ENSGALG00000004967, ENSGALG00000011170, ENSGALG00000002124, ENSGALG00000001840, ENSGALG00000023876, ENSGALG00000003079, ENSGALG00000001798, ENSGALG00000002514, ENSGALG00000014978, ENSGALG00000015548, ENSGALG00000009854, ENSGALG00000016350, ENSGALG00000004693, ENSGALG00000008812, ENSGALG00000011438, ENSGALG00000002460, ENSGALG00000008797, ENSGALG00000012159, ENSGALG00000006555, ENSGALG00000026374,…
GOTERM_BP_FAT	GO:0007265~Ras protein signal transduction	32	0.0166689	ENSGALG00000015598, ENSGALG00000004816, ENSGALG00000008546, ENSGALG00000005685, ENSGALG00000007114, ENSGALG00000005637, ENSGALG00000016350, ENSGALG00000004273, ENSGALG00000013224, ENSGALG00000007149, ENSGALG00000003572, ENSGALG00000013846, ENSGALG00000010435, ENSGALG00000002750, ENSGALG00000013207, ENSGALG00000007608, ENSGALG00000002850, ENSGALG00000004523, ENSGALG00000006439, ENSGALG00000012310,…
GOTERM_BP_FAT	GO:0031399~regulation of protein modification process	133	0.0167884	ENSGALG00000006326, ENSGALG00000015022, ENSGALG00000028044, ENSGALG00000015910, ENSGALG00000017068, ENSGALG00000001551, ENSGALG00000008569, ENSGALG00000005767, ENSGALG00000004816, ENSGALG00000003634, ENSGALG00000007396, ENSGALG00000010074, ENSGALG00000003568, ENSGALG00000020557, ENSGALG00000013886, ENSGALG00000017283, ENSGALG00000014743, ENSGALG00000011535, ENSGALG00000009611, ENSGALG00000002260,…
GOTERM_BP_FAT	GO:0043280~positive regulation of cysteine-type endopeptidase activity involved in apoptotic process	13	0.0172251	ENSGALG00000005772, ENSGALG00000005619, ENSGALG00000000186, ENSGALG00000000122, ENSGALG00000008661, ENSGALG00000011535, ENSGALG00000027021, ENSGALG00000001573, ENSGALG00000009179, ENSGALG00000011390, ENSGALG00000015081, ENSGALG00000014983, ENSGALG00000004003
GOTERM_BP_FAT	GO:0051101~regulation of DNA binding	13	0.0172251	ENSGALG00000007910, ENSGALG00000028641, ENSGALG00000011438, ENSGALG00000015013, ENSGALG00000007932, ENSGALG00000012792, ENSGALG00000001229, ENSGALG00000008985, ENSGALG00000015704, ENSGALG00000009854, ENSGALG00000010870, ENSGALG00000027969, ENSGALG00000001644
GOTERM_BP_FAT	GO:0051172~negative regulation of nitrogen compound metabolic process	103	0.0173994	ENSGALG00000010179, ENSGALG00000016063, ENSGALG00000007393, ENSGALG00000004816, ENSGALG00000028437, ENSGALG00000010074, ENSGALG00000004561, ENSGALG00000001411, ENSGALG00000027113, ENSGALG00000001229, ENSGALG00000004133, ENSGALG00000011036, ENSGALG00000001753, ENSGALG00000000943, ENSGALG00000020454, ENSGALG00000011438, ENSGALG00000003627, ENSGALG00000006912, ENSGALG00000006713, ENSGALG00000027969,…
GOTERM_BP_FAT	GO:0033962~cytoplasmic mRNA processing body assembly	7	0.0181665	ENSGALG00000003385, ENSGALG00000011848, ENSGALG00000009768, ENSGALG00000010333, ENSGALG00000010042, ENSGALG00000013649, ENSGALG00000001337
GOTERM_BP_FAT	GO:0051128~regulation of cellular component organization	188	0.018401	ENSGALG00000004967, ENSGALG00000015022, ENSGALG00000008569, ENSGALG00000002656, ENSGALG00000004435, ENSGALG00000004816, ENSGALG00000015304, ENSGALG00000003634, ENSGALG00000028437, ENSGALG00000010074, ENSGALG00000000753, ENSGALG00000016639, ENSGALG00000003977, ENSGALG00000006422, ENSGALG00000015258, ENSGALG00000009040, ENSGALG00000016350, ENSGALG00000020557, ENSGALG00000004693, ENSGALG00000001238,…
GOTERM_BP_FAT	GO:0007620~copulation	4	0.0189303	ENSGALG00000012444, ENSGALG00000005135, ENSGALG00000001573, ENSGALG00000004170
GOTERM_BP_FAT	GO:0009890~negative regulation of biosynthetic process	103	0.0193723	ENSGALG00000010179, ENSGALG00000016063, ENSGALG00000007393, ENSGALG00000004816, ENSGALG00000028437, ENSGALG00000010074, ENSGALG00000004561, ENSGALG00000027113, ENSGALG00000001229, ENSGALG00000011036, ENSGALG00000001753, ENSGALG00000000943, ENSGALG00000020454, ENSGALG00000003627, ENSGALG00000006912, ENSGALG00000006713, ENSGALG00000027969, ENSGALG00000008756, ENSGALG00000002469, ENSGALG00000005161,…
GOTERM_BP_FAT	GO:0051972~regulation of telomerase activity	8	0.0198879	ENSGALG00000004967, ENSGALG00000008812, ENSGALG00000009975, ENSGALG00000011438, ENSGALG00000023876, ENSGALG00000008304, ENSGALG00000009322, ENSGALG00000009854
GOTERM_BP_FAT	GO:0030513~positive regulation of BMP signaling pathway	8	0.0198879	ENSGALG00000003357, ENSGALG00000001766, ENSGALG00000003891, ENSGALG00000017335, ENSGALG00000015013, ENSGALG00000012429, ENSGALG00000008661, ENSGALG00000002375
GOTERM_BP_FAT	GO:0006919~activation of cysteine-type endopeptidase activity involved in apoptotic process	10	0.0200685	ENSGALG00000005772, ENSGALG00000005619, ENSGALG00000000186, ENSGALG00000000122, ENSGALG00000011535, ENSGALG00000027021, ENSGALG00000001573, ENSGALG00000015081, ENSGALG00000014983, ENSGALG00000004003
GOTERM_BP_FAT	GO:0048813~dendrite morphogenesis	13	0.0202785	ENSGALG00000015022, ENSGALG00000006609, ENSGALG00000006098, ENSGALG00000007993, ENSGALG00000003634, ENSGALG00000008501, ENSGALG00000013532, ENSGALG00000008207, ENSGALG00000006743, ENSGALG00000010533, ENSGALG00000007476, ENSGALG00000016886, ENSGALG00000010183
GOTERM_BP_FAT	GO:0045668~negative regulation of osteoblast differentiation	9	0.0203567	ENSGALG00000011468, ENSGALG00000026983, ENSGALG00000011848, ENSGALG00000009768, ENSGALG00000002375, ENSGALG00000012620, ENSGALG00000011053, ENSGALG00000001229, ENSGALG00000020454
GOTERM_BP_FAT	GO:0007492~endoderm development	12	0.0217849	ENSGALG00000011605, ENSGALG00000003627, ENSGALG00000003706, ENSGALG00000005180, ENSGALG00000011419, ENSGALG00000015253, ENSGALG00000015908, ENSGALG00000011207, ENSGALG00000005974, ENSGALG00000001343, ENSGALG00000002375, ENSGALG00000002469
GOTERM_BP_FAT	GO:0018105~peptidyl-serine phosphorylation	31	0.021877	ENSGALG00000006326, ENSGALG00000028641, ENSGALG00000017335, ENSGALG00000013971, ENSGALG00000023876, ENSGALG00000000122, ENSGALG00000003476, ENSGALG00000007993, ENSGALG00000003479, ENSGALG00000012792, ENSGALG00000012617, ENSGALG00000012036, ENSGALG00000000826, ENSGALG00000008934, ENSGALG00000017462, ENSGALG00000015525, ENSGALG00000010313, ENSGALG00000004796, ENSGALG00000011438, ENSGALG00000004098,…
GOTERM_BP_FAT	GO:0009968~negative regulation of signal transduction	91	0.0220175	ENSGALG00000006326, ENSGALG00000011468, ENSGALG00000015910, ENSGALG00000001843, ENSGALG00000008569, ENSGALG00000007616, ENSGALG00000023876, ENSGALG00000012429, ENSGALG00000004816, ENSGALG00000000122, ENSGALG00000003634, ENSGALG00000007396, ENSGALG00000012792, ENSGALG00000001229, ENSGALG00000016313, ENSGALG00000027874, ENSGALG00000005135, ENSGALG00000012617, ENSGALG00000005803, ENSGALG00000008240,…
GOTERM_BP_FAT	GO:0072074~kidney mesenchyme development	5	0.0223636	ENSGALG00000029024, ENSGALG00000022994, ENSGALG00000012429, ENSGALG00000010921, ENSGALG00000023303
GOTERM_BP_FAT	GO:0043281~regulation of cysteine-type endopeptidase activity involved in apoptotic process	19	0.0225203	ENSGALG00000028641, ENSGALG00000007324, ENSGALG00000000186, ENSGALG00000000122, ENSGALG00000011535, ENSGALG00000009179, ENSGALG00000004003, ENSGALG00000010798, ENSGALG00000009626, ENSGALG00000005772, ENSGALG00000005619, ENSGALG00000017462, ENSGALG00000008661, ENSGALG00000001573, ENSGALG00000027021, ENSGALG00000009692, ENSGALG00000011390, ENSGALG00000014983, ENSGALG00000015081
GOTERM_BP_FAT	GO:0042176~regulation of protein catabolic process	33	0.0225876	ENSGALG00000028641, ENSGALG00000015022, ENSGALG00000007589, ENSGALG00000007971, ENSGALG00000013382, ENSGALG00000000122, ENSGALG00000015304, ENSGALG00000003634, ENSGALG00000013189, ENSGALG00000016313, ENSGALG00000016497, ENSGALG00000001957, ENSGALG00000005135, ENSGALG00000015163, ENSGALG00000007278, ENSGALG00000014022, ENSGALG00000012179, ENSGALG00000010536, ENSGALG00000004796, ENSGALG00000016056,…
GOTERM_BP_FAT	GO:0001933~negative regulation of protein phosphorylation	38	0.022806	ENSGALG00000028641, ENSGALG00000015910, ENSGALG00000015732, ENSGALG00000008569, ENSGALG00000007920, ENSGALG00000004816, ENSGALG00000012429, ENSGALG00000000122, ENSGALG00000004064, ENSGALG00000003634, ENSGALG00000007396, ENSGALG00000021869, ENSGALG00000001957, ENSGALG00000016929, ENSGALG00000008862, ENSGALG00000012179, ENSGALG00000002963, ENSGALG00000013420, ENSGALG00000011207, ENSGALG00000010818,…
GOTERM_BP_FAT	GO:0016071~mRNA metabolic process	48	0.0229156	ENSGALG00000002653, ENSGALG00000006404, ENSGALG00000010154, ENSGALG00000017396, ENSGALG00000003476, ENSGALG00000003937, ENSGALG00000014810, ENSGALG00000003272, ENSGALG00000001411, ENSGALG00000001962, ENSGALG00000004133, ENSGALG00000004192, ENSGALG00000002514, ENSGALG00000008265, ENSGALG00000009768, ENSGALG00000000533, ENSGALG00000015548, ENSGALG00000011036, ENSGALG00000015712, ENSGALG00000013649,…
GOTERM_BP_FAT	GO:0010564~regulation of cell cycle process	48	0.0229156	ENSGALG00000006326, ENSGALG00000013784, ENSGALG00000001907, ENSGALG00000015732, ENSGALG00000009491, ENSGALG00000007324, ENSGALG00000004816, ENSGALG00000012429, ENSGALG00000004064, ENSGALG00000010921, ENSGALG00000003634, ENSGALG00000007396, ENSGALG00000011725, ENSGALG00000006422, ENSGALG00000001798, ENSGALG00000002514, ENSGALG00000027407, ENSGALG00000002963, ENSGALG00000013420, ENSGALG00000008584,…
GOTERM_BP_FAT	GO:0010646~regulation of cell communication	220	0.023153	ENSGALG00000006326, ENSGALG00000010179, ENSGALG00000017068, ENSGALG00000015910, ENSGALG00000008569, ENSGALG00000005767, ENSGALG00000007394, ENSGALG00000015304, ENSGALG00000003634, ENSGALG00000007396, ENSGALG00000001229, ENSGALG00000007196, ENSGALG00000008382, ENSGALG00000001939, ENSGALG00000008381, ENSGALG00000008240, ENSGALG00000016350, ENSGALG00000009559, ENSGALG00000013886, ENSGALG00000011438,…
GOTERM_BP_FAT	GO:0070887~cellular response to chemical stimulus	169	0.0241267	ENSGALG00000006326, ENSGALG00000013506, ENSGALG00000015022, ENSGALG00000017068, ENSGALG00000015910, ENSGALG00000010638, ENSGALG00000002747, ENSGALG00000007394, ENSGALG00000004816, ENSGALG00000003634, ENSGALG00000000742, ENSGALG00000003837, ENSGALG00000001229, ENSGALG00000003977, ENSGALG00000008382, ENSGALG00000001939, ENSGALG00000011036, ENSGALG00000000943, ENSGALG00000013886, ENSGALG00000011535,…
GOTERM_BP_FAT	GO:0050873~brown fat cell differentiation	7	0.0242624	ENSGALG00000008014, ENSGALG00000000242, ENSGALG00000010476, ENSGALG00000012541, ENSGALG00000005554, ENSGALG00000001343, ENSGALG00000009362
GOTERM_BP_FAT	GO:0065003~macromolecular complex assembly	127	0.0243426	ENSGALG00000006326, ENSGALG00000002558, ENSGALG00000017396, ENSGALG00000004561, ENSGALG00000001229, ENSGALG00000003977, ENSGALG00000004133, ENSGALG00000017213, ENSGALG00000008389, ENSGALG00000027571, ENSGALG00000004693, ENSGALG00000013886, ENSGALG00000001542, ENSGALG00000001231, ENSGALG00000012159, ENSGALG00000001337, ENSGALG00000009157, ENSGALG00000006713, ENSGALG00000002364, ENSGALG00000014115,…
GOTERM_BP_FAT	GO:0051055~negative regulation of lipid biosynthetic process	10	0.0244419	ENSGALG00000016929, ENSGALG00000013303, ENSGALG00000003092, ENSGALG00000004064, ENSGALG00000015003, ENSGALG00000000943, ENSGALG00000003642, ENSGALG00000012304, ENSGALG00000011390, ENSGALG00000029142
GOTERM_BP_FAT	GO:0019217~regulation of fatty acid metabolic process	10	0.0244419	ENSGALG00000007109, ENSGALG00000022985, ENSGALG00000016929, ENSGALG00000013235, ENSGALG00000014368, ENSGALG00000007114, ENSGALG00000003092, ENSGALG00000000943, ENSGALG00000005554, ENSGALG00000016323
GOTERM_BP_FAT	GO:0019080~viral gene expression	9	0.0252796	ENSGALG00000008099, ENSGALG00000004269, ENSGALG00000028437, ENSGALG00000010870, ENSGALG00000027969, ENSGALG00000002375, ENSGALG00000011390, ENSGALG00000001962, ENSGALG00000012207
GOTERM_BP_FAT	GO:0032210~regulation of telomere maintenance via telomerase	8	0.0254021	ENSGALG00000014573, ENSGALG00000004967, ENSGALG00000008812, ENSGALG00000009975, ENSGALG00000011438, ENSGALG00000023876, ENSGALG00000008304, ENSGALG00000009854
GOTERM_BP_FAT	GO:0023014~signal transduction by protein phosphorylation	60	0.0258167	ENSGALG00000006326, ENSGALG00000017068, ENSGALG00000012124, ENSGALG00000001840, ENSGALG00000004816, ENSGALG00000003476, ENSGALG00000005767, ENSGALG00000012429, ENSGALG00000003634, ENSGALG00000007396, ENSGALG00000012792, ENSGALG00000012617, ENSGALG00000008661, ENSGALG00000009100, ENSGALG00000008081, ENSGALG00000004796, ENSGALG00000016603, ENSGALG00000008519, ENSGALG00000011535, ENSGALG00000024470,…
GOTERM_BP_FAT	GO:0045862~positive regulation of proteolysis	27	0.0258985	ENSGALG00000000186, ENSGALG00000007971, ENSGALG00000000122, ENSGALG00000003634, ENSGALG00000016313, ENSGALG00000004003, ENSGALG00000028543, ENSGALG00000005619, ENSGALG00000015163, ENSGALG00000012179, ENSGALG00000008661, ENSGALG00000001573, ENSGALG00000015081, ENSGALG00000000098, ENSGALG00000014743, ENSGALG00000011535, ENSGALG00000009179, ENSGALG00000005772, ENSGALG00000008231, ENSGALG00000012666,…
GOTERM_BP_FAT	GO:0070647~protein modification by small protein conjugation or removal	75	0.0265675	ENSGALG00000004378, ENSGALG00000006327, ENSGALG00000026820, ENSGALG00000015022, ENSGALG00000016359, ENSGALG00000008569, ENSGALG00000007616, ENSGALG00000014870, ENSGALG00000005767, ENSGALG00000003634, ENSGALG00000016497, ENSGALG00000016313, ENSGALG00000006422, ENSGALG00000003427, ENSGALG00000015163, ENSGALG00000012617, ENSGALG00000010938, ENSGALG00000014467, ENSGALG00000015548, ENSGALG00000010881,…
GOTERM_BP_FAT	GO:1902532~negative regulation of intracellular signal transduction	45	0.0270246	ENSGALG00000006326, ENSGALG00000028641, ENSGALG00000025809, ENSGALG00000012731, ENSGALG00000008569, ENSGALG00000011848, ENSGALG00000007616, ENSGALG00000004816, ENSGALG00000012429, ENSGALG00000000122, ENSGALG00000004064, ENSGALG00000002862, ENSGALG00000010921, ENSGALG00000003634, ENSGALG00000007396, ENSGALG00000021869, ENSGALG00000009626, ENSGALG00000001957, ENSGALG00000005135, ENSGALG00000016929,…
GOTERM_BP_FAT	GO:0045936~negative regulation of phosphate metabolic process	50	0.027128	ENSGALG00000023547, ENSGALG00000015910, ENSGALG00000008569, ENSGALG00000004816, ENSGALG00000000122, ENSGALG00000012429, ENSGALG00000003634, ENSGALG00000007396, ENSGALG00000008862, ENSGALG00000003568, ENSGALG00000013886, ENSGALG00000013846, ENSGALG00000001833, ENSGALG00000002260, ENSGALG00000001270, ENSGALG00000028203, ENSGALG00000010870, ENSGALG00000016228, ENSGALG00000008756, ENSGALG00000023193,…
GOTERM_BP_FAT	GO:0010563~negative regulation of phosphorus metabolic process	50	0.027128	ENSGALG00000023547, ENSGALG00000015910, ENSGALG00000008569, ENSGALG00000004816, ENSGALG00000000122, ENSGALG00000012429, ENSGALG00000003634, ENSGALG00000007396, ENSGALG00000008862, ENSGALG00000003568, ENSGALG00000013886, ENSGALG00000013846, ENSGALG00000001833, ENSGALG00000002260, ENSGALG00000001270, ENSGALG00000028203, ENSGALG00000010870, ENSGALG00000016228, ENSGALG00000008756, ENSGALG00000023193,…
GOTERM_BP_FAT	GO:0046890~regulation of lipid biosynthetic process	16	0.0271312	ENSGALG00000007109, ENSGALG00000008494, ENSGALG00000014368, ENSGALG00000013303, ENSGALG00000004064, ENSGALG00000003642, ENSGALG00000012304, ENSGALG00000028543, ENSGALG00000016929, ENSGALG00000007114, ENSGALG00000003092, ENSGALG00000015003, ENSGALG00000008661, ENSGALG00000000943, ENSGALG00000011390, ENSGALG00000029142
GOTERM_BP_FAT	GO:0023051~regulation of signaling	222	0.0271577	ENSGALG00000006326, ENSGALG00000010179, ENSGALG00000017068, ENSGALG00000015910, ENSGALG00000008569, ENSGALG00000005767, ENSGALG00000007394, ENSGALG00000015304, ENSGALG00000003634, ENSGALG00000007396, ENSGALG00000001229, ENSGALG00000007196, ENSGALG00000008382, ENSGALG00000001939, ENSGALG00000008381, ENSGALG00000008240, ENSGALG00000016350, ENSGALG00000009559, ENSGALG00000013886, ENSGALG00000011438,…
GOTERM_BP_FAT	GO:2001056~positive regulation of cysteine-type endopeptidase activity	13	0.0275645	ENSGALG00000005772, ENSGALG00000005619, ENSGALG00000000186, ENSGALG00000000122, ENSGALG00000008661, ENSGALG00000011535, ENSGALG00000027021, ENSGALG00000001573, ENSGALG00000009179, ENSGALG00000011390, ENSGALG00000015081, ENSGALG00000014983, ENSGALG00000004003
GOTERM_BP_FAT	GO:0043547~positive regulation of GTPase activity	23	0.0275989	ENSGALG00000012731, ENSGALG00000009855, ENSGALG00000007380, ENSGALG00000000122, ENSGALG00000012222, ENSGALG00000000753, ENSGALG00000014585, ENSGALG00000006439, ENSGALG00000016807, ENSGALG00000001420, ENSGALG00000024470, ENSGALG00000008410, ENSGALG00000009362, ENSGALG00000010190, ENSGALG00000009157, ENSGALG00000002329, ENSGALG00000005868, ENSGALG00000016886, ENSGALG00000009040, ENSGALG00000004249,…
GOTERM_BP_FAT	GO:0003158~endothelium development	14	0.0289763	ENSGALG00000027903, ENSGALG00000017065, ENSGALG00000004098, ENSGALG00000012429, ENSGALG00000002375, ENSGALG00000008514, ENSGALG00000016485, ENSGALG00000001262, ENSGALG00000003515, ENSGALG00000007000, ENSGALG00000002433, ENSGALG00000004048, ENSGALG00000003568, ENSGALG00000010683
GOTERM_BP_FAT	GO:0045935~positive regulation of nucleobase-containing compound metabolic process	120	0.0292227	ENSGALG00000004967, ENSGALG00000013506, ENSGALG00000010179, ENSGALG00000007047, ENSGALG00000001551, ENSGALG00000006929, ENSGALG00000004816, ENSGALG00000014836, ENSGALG00000003837, ENSGALG00000013486, ENSGALG00000008812, ENSGALG00000011438, ENSGALG00000003627, ENSGALG00000006912, ENSGALG00000010642, ENSGALG00000009362, ENSGALG00000027969, ENSGALG00000002469, ENSGALG00000005161, ENSGALG00000008167,…
GOTERM_BP_FAT	GO:0031327~negative regulation of cellular biosynthetic process	100	0.0297985	ENSGALG00000010179, ENSGALG00000016063, ENSGALG00000007393, ENSGALG00000004816, ENSGALG00000028437, ENSGALG00000010074, ENSGALG00000004561, ENSGALG00000027113, ENSGALG00000001229, ENSGALG00000011036, ENSGALG00000001753, ENSGALG00000000943, ENSGALG00000020454, ENSGALG00000003627, ENSGALG00000006912, ENSGALG00000006713, ENSGALG00000027969, ENSGALG00000008756, ENSGALG00000002469, ENSGALG00000005161,…
GOTERM_BP_FAT	GO:0046578~regulation of Ras protein signal transduction	23	0.0303341	ENSGALG00000013224, ENSGALG00000007149, ENSGALG00000015598, ENSGALG00000003572, ENSGALG00000013846, ENSGALG00000007608, ENSGALG00000004816, ENSGALG00000008546, ENSGALG00000002850, ENSGALG00000004523, ENSGALG00000006439, ENSGALG00000009157, ENSGALG00000005042, ENSGALG00000005108, ENSGALG00000016886, ENSGALG00000001037, ENSGALG00000014923, ENSGALG00000013420, ENSGALG00000007114, ENSGALG00000005637,…
GOTERM_BP_FAT	GO:0030832~regulation of actin filament length	22	0.0307326	ENSGALG00000014819, ENSGALG00000010027, ENSGALG00000011170, ENSGALG00000004693, ENSGALG00000008016, ENSGALG00000017337, ENSGALG00000002750, ENSGALG00000008058, ENSGALG00000008797, ENSGALG00000012159, ENSGALG00000005750, ENSGALG00000026420, ENSGALG00000003977, ENSGALG00000004928, ENSGALG00000001798, ENSGALG00000000527, ENSGALG00000014978, ENSGALG00000018624, ENSGALG00000008779, ENSGALG00000026497,…
GOTERM_BP_FAT	GO:0008064~regulation of actin polymerization or depolymerization	22	0.0307326	ENSGALG00000014819, ENSGALG00000010027, ENSGALG00000011170, ENSGALG00000004693, ENSGALG00000008016, ENSGALG00000017337, ENSGALG00000002750, ENSGALG00000008058, ENSGALG00000008797, ENSGALG00000012159, ENSGALG00000005750, ENSGALG00000026420, ENSGALG00000003977, ENSGALG00000004928, ENSGALG00000001798, ENSGALG00000000527, ENSGALG00000014978, ENSGALG00000018624, ENSGALG00000008779, ENSGALG00000026497,…
GOTERM_BP_FAT	GO:0007059~chromosome segregation	30	0.0308753	ENSGALG00000001907, ENSGALG00000001491, ENSGALG00000010900, ENSGALG00000014286, ENSGALG00000010304, ENSGALG00000023702, ENSGALG00000006422, ENSGALG00000002981, ENSGALG00000011300, ENSGALG00000002514, ENSGALG00000016929, ENSGALG00000017611, ENSGALG00000009854, ENSGALG00000008584, ENSGALG00000000845, ENSGALG00000006500, ENSGALG00000008579, ENSGALG00000004706, ENSGALG00000004796, ENSGALG00000011438,…
GOTERM_BP_FAT	GO:0015931~nucleobase-containing compound transport	17	0.0311254	ENSGALG00000002653, ENSGALG00000011555, ENSGALG00000002689, ENSGALG00000012720, ENSGALG00000001293, ENSGALG00000003272, ENSGALG00000010614, ENSGALG00000028847, ENSGALG00000008271, ENSGALG00000028836, ENSGALG00000011951, ENSGALG00000011036, ENSGALG00000015712, ENSGALG00000014691, ENSGALG00000007974, ENSGALG00000010961, ENSGALG00000008092
GOTERM_BP_FAT	GO:0018193~peptidyl-amino acid modification	89	0.0313074	ENSGALG00000006326, ENSGALG00000015022, ENSGALG00000006968, ENSGALG00000002598, ENSGALG00000023876, ENSGALG00000000122, ENSGALG00000004816, ENSGALG00000003476, ENSGALG00000007993, ENSGALG00000023702, ENSGALG00000009782, ENSGALG00000003479, ENSGALG00000016024, ENSGALG00000010074, ENSGALG00000012792, ENSGALG00000009788, ENSGALG00000008526, ENSGALG00000012617, ENSGALG00000012036, ENSGALG00000008934,…
GOTERM_BP_FAT	GO:0006403~RNA localization	19	0.0313818	ENSGALG00000002653, ENSGALG00000011555, ENSGALG00000008812, ENSGALG00000002689, ENSGALG00000012720, ENSGALG00000001293, ENSGALG00000003272, ENSGALG00000009975, ENSGALG00000028847, ENSGALG00000002426, ENSGALG00000028836, ENSGALG00000005724, ENSGALG00000011951, ENSGALG00000011036, ENSGALG00000015712, ENSGALG00000014691, ENSGALG00000007974, ENSGALG00000010961, ENSGALG00000008092
GOTERM_BP_FAT	GO:0001932~regulation of protein phosphorylation	105	0.0315062	ENSGALG00000006326, ENSGALG00000028044, ENSGALG00000015022, ENSGALG00000015910, ENSGALG00000017068, ENSGALG00000001551, ENSGALG00000008569, ENSGALG00000005767, ENSGALG00000004816, ENSGALG00000003634, ENSGALG00000007396, ENSGALG00000013886, ENSGALG00000017283, ENSGALG00000011535, ENSGALG00000009611, ENSGALG00000002260, ENSGALG00000006413, ENSGALG00000009157, ENSGALG00000023193, ENSGALG00000002203,…
GOTERM_BP_FAT	GO:0048854~brain morphogenesis	7	0.0315862	ENSGALG00000013224, ENSGALG00000007910, ENSGALG00000001798, ENSGALG00000003720, ENSGALG00000003634, ENSGALG00000006902, ENSGALG00000004246
GOTERM_BP_FAT	GO:0010648~negative regulation of cell communication	95	0.031947	ENSGALG00000006326, ENSGALG00000011468, ENSGALG00000015910, ENSGALG00000001843, ENSGALG00000008569, ENSGALG00000007616, ENSGALG00000023876, ENSGALG00000012429, ENSGALG00000004816, ENSGALG00000000122, ENSGALG00000003634, ENSGALG00000007396, ENSGALG00000012792, ENSGALG00000001229, ENSGALG00000016313, ENSGALG00000007196, ENSGALG00000008382, ENSGALG00000027874, ENSGALG00000005135, ENSGALG00000012617,…
GOTERM_BP_FAT	GO:0010941~regulation of cell death	110	0.0326303	ENSGALG00000006326, ENSGALG00000028044, ENSGALG00000010638, ENSGALG00000008569, ENSGALG00000013787, ENSGALG00000007393, ENSGALG00000005767, ENSGALG00000004816, ENSGALG00000003634, ENSGALG00000000742, ENSGALG00000010798, ENSGALG00000010077, ENSGALG00000007196, ENSGALG00000009403, ENSGALG00000008240, ENSGALG00000012351, ENSGALG00000011535, ENSGALG00000006109, ENSGALG00000002873, ENSGALG00000009362,…
GOTERM_BP_FAT	GO:0051247~positive regulation of protein metabolic process	114	0.0336251	ENSGALG00000006326, ENSGALG00000028044, ENSGALG00000015022, ENSGALG00000017068, ENSGALG00000001551, ENSGALG00000008569, ENSGALG00000005767, ENSGALG00000004816, ENSGALG00000003634, ENSGALG00000007396, ENSGALG00000003568, ENSGALG00000017283, ENSGALG00000014743, ENSGALG00000011535, ENSGALG00000006109, ENSGALG00000006413, ENSGALG00000005772, ENSGALG00000008231, ENSGALG00000009157, ENSGALG00000002267,…
GOTERM_BP_FAT	GO:0071310~cellular response to organic substance	137	0.0338473	ENSGALG00000006326, ENSGALG00000013506, ENSGALG00000015022, ENSGALG00000015910, ENSGALG00000017068, ENSGALG00000010638, ENSGALG00000002747, ENSGALG00000007394, ENSGALG00000004816, ENSGALG00000000742, ENSGALG00000003837, ENSGALG00000001229, ENSGALG00000003977, ENSGALG00000008382, ENSGALG00000001939, ENSGALG00000011036, ENSGALG00000000943, ENSGALG00000013886, ENSGALG00000011535, ENSGALG00000006912,…
GOTERM_BP_FAT	GO:0070723~response to cholesterol	4	0.034156	ENSGALG00000007910, ENSGALG00000012617, ENSGALG00000012666, ENSGALG00000012620
GOTERM_BP_FAT	GO:0051006~positive regulation of lipoprotein lipase activity	4	0.034156	ENSGALG00000007109, ENSGALG00000014368, ENSGALG00000007114, ENSGALG00000005281
GOTERM_BP_FAT	GO:0061365~positive regulation of triglyceride lipase activity	4	0.034156	ENSGALG00000007109, ENSGALG00000014368, ENSGALG00000007114, ENSGALG00000005281
GOTERM_BP_FAT	GO:0006397~mRNA processing	36	0.0343512	ENSGALG00000002653, ENSGALG00000006404, ENSGALG00000010154, ENSGALG00000017396, ENSGALG00000003476, ENSGALG00000003937, ENSGALG00000003272, ENSGALG00000001411, ENSGALG00000001962, ENSGALG00000004133, ENSGALG00000002514, ENSGALG00000008265, ENSGALG00000000533, ENSGALG00000015548, ENSGALG00000011036, ENSGALG00000015712, ENSGALG00000009838, ENSGALG00000009850, ENSGALG00000011555, ENSGALG00000003385,…
GOTERM_BP_FAT	GO:0019932~second-messenger-mediated signaling	20	0.0346011	ENSGALG00000007047, ENSGALG00000008569, ENSGALG00000007616, ENSGALG00000027241, ENSGALG00000015635, ENSGALG00000010921, ENSGALG00000026264, ENSGALG00000003837, ENSGALG00000008985, ENSGALG00000016014, ENSGALG00000009626, ENSGALG00000008294, ENSGALG00000005685, ENSGALG00000011699, ENSGALG00000005693, ENSGALG00000024332, ENSGALG00000003601, ENSGALG00000001003, ENSGALG00000004170, ENSGALG00000004282
GOTERM_BP_FAT	GO:0043408~regulation of MAPK cascade	58	0.0347004	ENSGALG00000006326, ENSGALG00000028044, ENSGALG00000017068, ENSGALG00000012124, ENSGALG00000001840, ENSGALG00000004816, ENSGALG00000003476, ENSGALG00000005767, ENSGALG00000012429, ENSGALG00000003634, ENSGALG00000007396, ENSGALG00000012792, ENSGALG00000012617, ENSGALG00000008661, ENSGALG00000009100, ENSGALG00000008081, ENSGALG00000004796, ENSGALG00000016603, ENSGALG00000011535, ENSGALG00000024470,…
GOTERM_BP_FAT	GO:0000165~MAPK cascade	58	0.0347004	ENSGALG00000006326, ENSGALG00000017068, ENSGALG00000012124, ENSGALG00000001840, ENSGALG00000004816, ENSGALG00000003476, ENSGALG00000005767, ENSGALG00000012429, ENSGALG00000003634, ENSGALG00000007396, ENSGALG00000012792, ENSGALG00000012617, ENSGALG00000008661, ENSGALG00000009100, ENSGALG00000008081, ENSGALG00000004796, ENSGALG00000016603, ENSGALG00000008519, ENSGALG00000011535, ENSGALG00000024470,…
GOTERM_BP_FAT	GO:0023057~negative regulation of signaling	95	0.0351932	ENSGALG00000006326, ENSGALG00000011468, ENSGALG00000015910, ENSGALG00000001843, ENSGALG00000008569, ENSGALG00000007616, ENSGALG00000023876, ENSGALG00000012429, ENSGALG00000004816, ENSGALG00000000122, ENSGALG00000003634, ENSGALG00000007396, ENSGALG00000012792, ENSGALG00000001229, ENSGALG00000016313, ENSGALG00000007196, ENSGALG00000008382, ENSGALG00000027874, ENSGALG00000005135, ENSGALG00000012617,…
GOTERM_BP_FAT	GO:0042981~regulation of apoptotic process	104	0.036427	ENSGALG00000006326, ENSGALG00000028044, ENSGALG00000010638, ENSGALG00000013787, ENSGALG00000007393, ENSGALG00000005767, ENSGALG00000004816, ENSGALG00000003634, ENSGALG00000000742, ENSGALG00000010798, ENSGALG00000010077, ENSGALG00000007196, ENSGALG00000009403, ENSGALG00000008240, ENSGALG00000012351, ENSGALG00000011535, ENSGALG00000006109, ENSGALG00000002873, ENSGALG00000009362, ENSGALG00000005772,…
GOTERM_BP_FAT	GO:0042325~regulation of phosphorylation	112	0.0364667	ENSGALG00000006326, ENSGALG00000028044, ENSGALG00000015022, ENSGALG00000015910, ENSGALG00000017068, ENSGALG00000001551, ENSGALG00000008569, ENSGALG00000005767, ENSGALG00000004816, ENSGALG00000003634, ENSGALG00000007396, ENSGALG00000013886, ENSGALG00000017283, ENSGALG00000011535, ENSGALG00000009611, ENSGALG00000002260, ENSGALG00000006413, ENSGALG00000009362, ENSGALG00000009157, ENSGALG00000023193,…
GOTERM_BP_FAT	GO:0042592~homeostatic process	129	0.0366054	ENSGALG00000004967, ENSGALG00000006326, ENSGALG00000004230, ENSGALG00000001557, ENSGALG00000017068, ENSGALG00000010638, ENSGALG00000008569, ENSGALG00000004816, ENSGALG00000000943, ENSGALG00000008812, ENSGALG00000005476, ENSGALG00000011438, ENSGALG00000006417, ENSGALG00000006413, ENSGALG00000008985, ENSGALG00000010281, ENSGALG00000015704, ENSGALG00000016262, ENSGALG00000004249, ENSGALG00000000353,…
GOTERM_BP_FAT	GO:0051130~positive regulation of cellular component organization	96	0.0373887	ENSGALG00000004967, ENSGALG00000011170, ENSGALG00000015022, ENSGALG00000008569, ENSGALG00000004435, ENSGALG00000001840, ENSGALG00000002124, ENSGALG00000023876, ENSGALG00000023843, ENSGALG00000000122, ENSGALG00000003079, ENSGALG00000003977, ENSGALG00000001798, ENSGALG00000015355, ENSGALG00000002514, ENSGALG00000012617, ENSGALG00000014978, ENSGALG00000015548, ENSGALG00000009854, ENSGALG00000005986,…
GOTERM_BP_FAT	GO:0042787~protein ubiquitination involved in ubiquitin-dependent protein catabolic process	21	0.0376698	ENSGALG00000029077, ENSGALG00000026820, ENSGALG00000003634, ENSGALG00000021117, ENSGALG00000001957, ENSGALG00000011993, ENSGALG00000005108, ENSGALG00000012346, ENSGALG00000001766, ENSGALG00000010938, ENSGALG00000012683, ENSGALG00000003577, ENSGALG00000001640, ENSGALG00000008096, ENSGALG00000010881, ENSGALG00000000684, ENSGALG00000001901, ENSGALG00000003861, ENSGALG00000013437, ENSGALG00000011017,…
GOTERM_BP_FAT	GO:0051129~negative regulation of cellular component organization	57	0.037868	ENSGALG00000008455, ENSGALG00000023843, ENSGALG00000000122, ENSGALG00000004816, ENSGALG00000012429, ENSGALG00000028437, ENSGALG00000003634, ENSGALG00000015304, ENSGALG00000010074, ENSGALG00000016496, ENSGALG00000003977, ENSGALG00000006462, ENSGALG00000006422, ENSGALG00000002981, ENSGALG00000001798, ENSGALG00000014022, ENSGALG00000009854, ENSGALG00000020557, ENSGALG00000013886, ENSGALG00000004796,…
GOTERM_BP_FAT	GO:0050657~nucleic acid transport	15	0.0384386	ENSGALG00000011555, ENSGALG00000002653, ENSGALG00000002689, ENSGALG00000012720, ENSGALG00000001293, ENSGALG00000003272, ENSGALG00000028847, ENSGALG00000028836, ENSGALG00000011951, ENSGALG00000011036, ENSGALG00000015712, ENSGALG00000014691, ENSGALG00000007974, ENSGALG00000010961, ENSGALG00000008092
GOTERM_BP_FAT	GO:0050658~RNA transport	15	0.0384386	ENSGALG00000011555, ENSGALG00000002653, ENSGALG00000002689, ENSGALG00000012720, ENSGALG00000001293, ENSGALG00000003272, ENSGALG00000028847, ENSGALG00000028836, ENSGALG00000011951, ENSGALG00000011036, ENSGALG00000015712, ENSGALG00000014691, ENSGALG00000007974, ENSGALG00000010961, ENSGALG00000008092
GOTERM_BP_FAT	GO:0035023~regulation of Rho protein signal transduction	15	0.0384386	ENSGALG00000013224, ENSGALG00000015598, ENSGALG00000003572, ENSGALG00000004816, ENSGALG00000007608, ENSGALG00000008546, ENSGALG00000006439, ENSGALG00000009157, ENSGALG00000005108, ENSGALG00000016886, ENSGALG00000001037, ENSGALG00000014923, ENSGALG00000007114, ENSGALG00000016350, ENSGALG00000014983
GOTERM_BP_FAT	GO:0042326~negative regulation of phosphorylation	40	0.038718	ENSGALG00000028641, ENSGALG00000015910, ENSGALG00000015732, ENSGALG00000008569, ENSGALG00000007920, ENSGALG00000004816, ENSGALG00000012429, ENSGALG00000000122, ENSGALG00000004064, ENSGALG00000003634, ENSGALG00000007396, ENSGALG00000021869, ENSGALG00000001957, ENSGALG00000009067, ENSGALG00000016929, ENSGALG00000008862, ENSGALG00000012179, ENSGALG00000002963, ENSGALG00000013420, ENSGALG00000011207,…
GOTERM_BP_FAT	GO:0006195~purine nucleotide catabolic process	6	0.0389621	ENSGALG00000002830, ENSGALG00000011285, ENSGALG00000001231, ENSGALG00000006098, ENSGALG00000000122, ENSGALG00000004170
GOTERM_BP_FAT	GO:1904356~regulation of telomere maintenance via telomere lengthening	8	0.0393655	ENSGALG00000014573, ENSGALG00000004967, ENSGALG00000008812, ENSGALG00000009975, ENSGALG00000011438, ENSGALG00000023876, ENSGALG00000008304, ENSGALG00000009854
GOTERM_BP_FAT	GO:0043067~regulation of programmed cell death	105	0.039979	ENSGALG00000006326, ENSGALG00000028044, ENSGALG00000010638, ENSGALG00000013787, ENSGALG00000007393, ENSGALG00000005767, ENSGALG00000004816, ENSGALG00000003634, ENSGALG00000000742, ENSGALG00000010798, ENSGALG00000010077, ENSGALG00000007196, ENSGALG00000009403, ENSGALG00000008240, ENSGALG00000012351, ENSGALG00000011535, ENSGALG00000006109, ENSGALG00000002873, ENSGALG00000009362, ENSGALG00000005772,…
GOTERM_BP_FAT	GO:1904358~positive regulation of telomere maintenance via telomere lengthening	7	0.0402105	ENSGALG00000004967, ENSGALG00000008812, ENSGALG00000009975, ENSGALG00000011438, ENSGALG00000023876, ENSGALG00000008304, ENSGALG00000009854
GOTERM_BP_FAT	GO:0032212~positive regulation of telomere maintenance via telomerase	7	0.0402105	ENSGALG00000004967, ENSGALG00000008812, ENSGALG00000009975, ENSGALG00000011438, ENSGALG00000023876, ENSGALG00000008304, ENSGALG00000009854
GOTERM_BP_FAT	GO:0051052~regulation of DNA metabolic process	33	0.0405828	ENSGALG00000004967, ENSGALG00000013784, ENSGALG00000001907, ENSGALG00000025809, ENSGALG00000000777, ENSGALG00000014286, ENSGALG00000023876, ENSGALG00000004816, ENSGALG00000012429, ENSGALG00000028543, ENSGALG00000004003, ENSGALG00000002981, ENSGALG00000009975, ENSGALG00000007485, ENSGALG00000003993, ENSGALG00000002963, ENSGALG00000013420, ENSGALG00000008934, ENSGALG00000009854, ENSGALG00000008812,…
GOTERM_BP_FAT	GO:0032270~positive regulation of cellular protein metabolic process	107	0.0407757	ENSGALG00000006326, ENSGALG00000028044, ENSGALG00000015022, ENSGALG00000017068, ENSGALG00000001551, ENSGALG00000008569, ENSGALG00000005767, ENSGALG00000004816, ENSGALG00000003634, ENSGALG00000007396, ENSGALG00000003568, ENSGALG00000017283, ENSGALG00000014743, ENSGALG00000011535, ENSGALG00000006413, ENSGALG00000005772, ENSGALG00000008231, ENSGALG00000009157, ENSGALG00000002267, ENSGALG00000012666,…
GOTERM_BP_FAT	GO:0033044~regulation of chromosome organization	30	0.0416661	ENSGALG00000004967, ENSGALG00000001907, ENSGALG00000023876, ENSGALG00000004816, ENSGALG00000016496, ENSGALG00000010074, ENSGALG00000006902, ENSGALG00000006422, ENSGALG00000002981, ENSGALG00000002514, ENSGALG00000009975, ENSGALG00000015548, ENSGALG00000009854, ENSGALG00000009100, ENSGALG00000020557, ENSGALG00000008014, ENSGALG00000008812, ENSGALG00000011438, ENSGALG00000002286, ENSGALG00000003786,…
GOTERM_BP_FAT	GO:2000116~regulation of cysteine-type endopeptidase activity	19	0.0426009	ENSGALG00000028641, ENSGALG00000007324, ENSGALG00000000186, ENSGALG00000000122, ENSGALG00000011535, ENSGALG00000009179, ENSGALG00000004003, ENSGALG00000010798, ENSGALG00000009626, ENSGALG00000005772, ENSGALG00000005619, ENSGALG00000017462, ENSGALG00000008661, ENSGALG00000001573, ENSGALG00000027021, ENSGALG00000009692, ENSGALG00000011390, ENSGALG00000014983, ENSGALG00000015081
GOTERM_BP_FAT	GO:0032845~negative regulation of homeostatic process	18	0.0430519	ENSGALG00000006326, ENSGALG00000011438, ENSGALG00000026590, ENSGALG00000015635, ENSGALG00000004816, ENSGALG00000010921, ENSGALG00000004064, ENSGALG00000006413, ENSGALG00000008985, ENSGALG00000014573, ENSGALG00000002981, ENSGALG00000008294, ENSGALG00000001003, ENSGALG00000009100, ENSGALG00000000353, ENSGALG00000000820, ENSGALG00000004170, ENSGALG00000014983
GOTERM_BP_FAT	GO:0008284~positive regulation of cell proliferation	62	0.0431518	ENSGALG00000006326, ENSGALG00000000755, ENSGALG00000007324, ENSGALG00000001841, ENSGALG00000023876, ENSGALG00000012429, ENSGALG00000003634, ENSGALG00000012792, ENSGALG00000001939, ENSGALG00000009403, ENSGALG00000015355, ENSGALG00000012617, ENSGALG00000004850, ENSGALG00000015407, ENSGALG00000008661, ENSGALG00000003568, ENSGALG00000003429, ENSGALG00000013649, ENSGALG00000004170, ENSGALG00000023303,…
GOTERM_BP_FAT	GO:0071407~cellular response to organic cyclic compound	35	0.0433253	ENSGALG00000013506, ENSGALG00000028641, ENSGALG00000011468, ENSGALG00000001843, ENSGALG00000026674, ENSGALG00000012429, ENSGALG00000007394, ENSGALG00000004064, ENSGALG00000012304, ENSGALG00000000742, ENSGALG00000004928, ENSGALG00000008382, ENSGALG00000011699, ENSGALG00000017050, ENSGALG00000011036, ENSGALG00000001003, ENSGALG00000015003, ENSGALG00000008081, ENSGALG00000009100, ENSGALG00000016238,…
GOTERM_BP_FAT	GO:0070371~ERK1 and ERK2 cascade	23	0.0433486	ENSGALG00000002203, ENSGALG00000006326, ENSGALG00000008010, ENSGALG00000001840, ENSGALG00000011419, ENSGALG00000004816, ENSGALG00000012429, ENSGALG00000003634, ENSGALG00000004064, ENSGALG00000011535, ENSGALG00000003642, ENSGALG00000012184, ENSGALG00000014585, ENSGALG00000024470, ENSGALG00000028543, ENSGALG00000002329, ENSGALG00000001270, ENSGALG00000010870, ENSGALG00000011207, ENSGALG00000009100,…
GOTERM_BP_FAT	GO:0051649~establishment of localization in cell	141	0.0439787	ENSGALG00000019336, ENSGALG00000009549, ENSGALG00000008569, ENSGALG00000004435, ENSGALG00000009379, ENSGALG00000015304, ENSGALG00000003634, ENSGALG00000000753, ENSGALG00000016639, ENSGALG00000004133, ENSGALG00000007196, ENSGALG00000009040, ENSGALG00000011036, ENSGALG00000008567, ENSGALG00000023303, ENSGALG00000001238, ENSGALG00000004955, ENSGALG00000002460, ENSGALG00000006417, ENSGALG00000012159,…
GOTERM_BP_FAT	GO:0051171~regulation of nitrogen compound metabolic process	265	0.0447297	ENSGALG00000006326, ENSGALG00000016063, ENSGALG00000010179, ENSGALG00000013784, ENSGALG00000001551, ENSGALG00000016581, ENSGALG00000008569, ENSGALG00000007393, ENSGALG00000006929, ENSGALG00000014836, ENSGALG00000003634, ENSGALG00000010074, ENSGALG00000001411, ENSGALG00000027113, ENSGALG00000001229, ENSGALG00000013486, ENSGALG00000001753, ENSGALG00000011036, ENSGALG00000003627, ENSGALG00000011438,…
GOTERM_BP_FAT	GO:0001706~endoderm formation	9	0.0448658	ENSGALG00000003706, ENSGALG00000005180, ENSGALG00000011419, ENSGALG00000015253, ENSGALG00000015908, ENSGALG00000011207, ENSGALG00000005974, ENSGALG00000001343, ENSGALG00000002469
GOTERM_BP_FAT	GO:0007264~small GTPase mediated signal transduction	52	0.0456694	ENSGALG00000015598, ENSGALG00000004435, ENSGALG00000021021, ENSGALG00000023843, ENSGALG00000004816, ENSGALG00000009781, ENSGALG00000012222, ENSGALG00000007710, ENSGALG00000009542, ENSGALG00000005637, ENSGALG00000016350, ENSGALG00000004273, ENSGALG00000013224, ENSGALG00000007149, ENSGALG00000004796, ENSGALG00000003572, ENSGALG00000013846, ENSGALG00000007608, ENSGALG00000004523, ENSGALG00000012310,…
GOTERM_BP_FAT	GO:0016310~phosphorylation	150	0.0457947	ENSGALG00000006326, ENSGALG00000004967, ENSGALG00000015022, ENSGALG00000028044, ENSGALG00000017068, ENSGALG00000015910, ENSGALG00000001551, ENSGALG00000008569, ENSGALG00000014528, ENSGALG00000005767, ENSGALG00000004816, ENSGALG00000003634, ENSGALG00000007396, ENSGALG00000000742, ENSGALG00000009403, ENSGALG00000010313, ENSGALG00000013886, ENSGALG00000011438, ENSGALG00000017283, ENSGALG00000011535,…
GOTERM_BP_FAT	GO:0000209~protein polyubiquitination	20	0.0461365	ENSGALG00000026820, ENSGALG00000011438, ENSGALG00000007932, ENSGALG00000007616, ENSGALG00000008837, ENSGALG00000014743, ENSGALG00000012688, ENSGALG00000001957, ENSGALG00000015163, ENSGALG00000005108, ENSGALG00000001766, ENSGALG00000024332, ENSGALG00000012683, ENSGALG00000015548, ENSGALG00000003577, ENSGALG00000001640, ENSGALG00000010881, ENSGALG00000001901, ENSGALG00000011292, ENSGALG00000006884
GOTERM_BP_FAT	GO:0031331~positive regulation of cellular catabolic process	20	0.0461365	ENSGALG00000007109, ENSGALG00000014368, ENSGALG00000027980, ENSGALG00000008010, ENSGALG00000007971, ENSGALG00000000122, ENSGALG00000014743, ENSGALG00000003634, ENSGALG00000006912, ENSGALG00000016313, ENSGALG00000008231, ENSGALG00000026858, ENSGALG00000015163, ENSGALG00000012666, ENSGALG00000012179, ENSGALG00000012683, ENSGALG00000003577, ENSGALG00000007114, ENSGALG00000001901, ENSGALG00000013649
GOTERM_BP_FAT	GO:0034764~positive regulation of transmembrane transport	12	0.0462908	ENSGALG00000002764, ENSGALG00000028641, ENSGALG00000009638, ENSGALG00000007047, ENSGALG00000016056, ENSGALG00000008569, ENSGALG00000015635, ENSGALG00000010921, ENSGALG00000004064, ENSGALG00000006413, ENSGALG00000014983, ENSGALG00000008985
GOTERM_BP_FAT	GO:0045923~positive regulation of fatty acid metabolic process	5	0.0471412	ENSGALG00000007109, ENSGALG00000022985, ENSGALG00000014368, ENSGALG00000007114, ENSGALG00000005554
GOTERM_BP_FAT	GO:0044346~fibroblast apoptotic process	5	0.0471412	ENSGALG00000005108, ENSGALG00000007324, ENSGALG00000012351, ENSGALG00000008934, ENSGALG00000008081
GOTERM_BP_FAT	GO:0050849~negative regulation of calcium-mediated signaling	5	0.0471412	ENSGALG00000008294, ENSGALG00000008569, ENSGALG00000003601, ENSGALG00000010921, ENSGALG00000008985
GOTERM_BP_FAT	GO:2000146~negative regulation of cell motility	23	0.0471579	ENSGALG00000011468, ENSGALG00000026983, ENSGALG00000013886, ENSGALG00000017065, ENSGALG00000008797, ENSGALG00000004816, ENSGALG00000003634, ENSGALG00000021869, ENSGALG00000002375, ENSGALG00000008514, ENSGALG00000009626, ENSGALG00000012626, ENSGALG00000016485, ENSGALG00000016889, ENSGALG00000001262, ENSGALG00000007000, ENSGALG00000015548, ENSGALG00000006689, ENSGALG00000027512, ENSGALG00000001037,…
GOTERM_BP_FAT	GO:0010950~positive regulation of endopeptidase activity	13	0.0475101	ENSGALG00000005772, ENSGALG00000005619, ENSGALG00000000186, ENSGALG00000000122, ENSGALG00000008661, ENSGALG00000011535, ENSGALG00000027021, ENSGALG00000001573, ENSGALG00000009179, ENSGALG00000011390, ENSGALG00000015081, ENSGALG00000014983, ENSGALG00000004003
GOTERM_BP_FAT	GO:2000275~regulation of oxidative phosphorylation uncoupler activity	3	0.0481259	ENSGALG00000028641, ENSGALG00000000724, ENSGALG00000004809
GOTERM_BP_FAT	GO:0060235~lens induction in camera-type eye	3	0.0481259	ENSGALG00000001939, ENSGALG00000012429, ENSGALG00000012792
GOTERM_BP_FAT	GO:0009967~positive regulation of signal transduction	107	0.0481678	ENSGALG00000006326, ENSGALG00000026820, ENSGALG00000028044, ENSGALG00000015022, ENSGALG00000017068, ENSGALG00000002656, ENSGALG00000005767, ENSGALG00000004816, ENSGALG00000003634, ENSGALG00000028437, ENSGALG00000007396, ENSGALG00000011654, ENSGALG00000008240, ENSGALG00000015026, ENSGALG00000009559, ENSGALG00000011438, ENSGALG00000011535, ENSGALG00000009157, ENSGALG00000010109, ENSGALG00000002469,…
GOTERM_BP_FAT	GO:0032273~positive regulation of protein polymerization	14	0.0481903	ENSGALG00000014819, ENSGALG00000011170, ENSGALG00000004693, ENSGALG00000008016, ENSGALG00000002750, ENSGALG00000017337, ENSGALG00000008797, ENSGALG00000012159, ENSGALG00000026420, ENSGALG00000014115, ENSGALG00000014978, ENSGALG00000008779, ENSGALG00000012208, ENSGALG00000012515
GOTERM_BP_FAT	GO:0022618~ribonucleoprotein complex assembly	25	0.0484323	ENSGALG00000010154, ENSGALG00000015733, ENSGALG00000003385, ENSGALG00000001542, ENSGALG00000011848, ENSGALG00000006225, ENSGALG00000010333, ENSGALG00000017396, ENSGALG00000003937, ENSGALG00000008517, ENSGALG00000012225, ENSGALG00000001337, ENSGALG00000004133, ENSGALG00000006713, ENSGALG00000003995, ENSGALG00000009768, ENSGALG00000008097, ENSGALG00000004269, ENSGALG00000008574, ENSGALG00000011951,…
GOTERM_BP_FAT	GO:0051100~negative regulation of binding	15	0.0484536	ENSGALG00000001907, ENSGALG00000007910, ENSGALG00000028641, ENSGALG00000011438, ENSGALG00000006935, ENSGALG00000015013, ENSGALG00000023843, ENSGALG00000006109, ENSGALG00000008985, ENSGALG00000011605, ENSGALG00000009854, ENSGALG00000005554, ENSGALG00000010870, ENSGALG00000027969, ENSGALG00000001644
GOTERM_BP_FAT	GO:0051236~establishment of RNA localization	15	0.0484536	ENSGALG00000011555, ENSGALG00000002653, ENSGALG00000002689, ENSGALG00000012720, ENSGALG00000001293, ENSGALG00000003272, ENSGALG00000028847, ENSGALG00000028836, ENSGALG00000011951, ENSGALG00000011036, ENSGALG00000015712, ENSGALG00000014691, ENSGALG00000007974, ENSGALG00000010961, ENSGALG00000008092
GOTERM_BP_FAT	GO:0001658~branching involved in ureteric bud morphogenesis	10	0.0486681	ENSGALG00000007910, ENSGALG00000029024, ENSGALG00000017335, ENSGALG00000022994, ENSGALG00000029090, ENSGALG00000012429, ENSGALG00000017334, ENSGALG00000010921, ENSGALG00000003429, ENSGALG00000012620
GOTERM_BP_FAT	GO:0032101~regulation of response to external stimulus	63	0.0497278	ENSGALG00000006326, ENSGALG00000024272, ENSGALG00000015910, ENSGALG00000008455, ENSGALG00000023876, ENSGALG00000002747, ENSGALG00000003634, ENSGALG00000021471, ENSGALG00000005135, ENSGALG00000001798, ENSGALG00000015355, ENSGALG00000010881, ENSGALG00000004170, ENSGALG00000015026, ENSGALG00000004591, ENSGALG00000002028, ENSGALG00000014847, ENSGALG00000011535, ENSGALG00000024470, ENSGALG00000003336,…
GOTERM_CC_FAT	GO:0000159~protein phosphatase type 2A complex	8	0.00182087	ENSGALG00000007565, ENSGALG00000010471, ENSGALG00000009930, ENSGALG00000001208, ENSGALG00000010273, ENSGALG00000013978, ENSGALG00000011840, ENSGALG00000006462
GOTERM_CC_FAT	GO:0005730~nucleolus	79	0.00344928	ENSGALG00000005089, ENSGALG00000011868, ENSGALG00000013852, ENSGALG00000016024, ENSGALG00000010074, ENSGALG00000016312, ENSGALG00000014329, ENSGALG00000010077, ENSGALG00000005809, ENSGALG00000010938, ENSGALG00000012848, ENSGALG00000007528, ENSGALG00000015548, ENSGALG00000011514, ENSGALG00000002591, ENSGALG00000010884, ENSGALG00000020454, ENSGALG00000014096, ENSGALG00000002028, ENSGALG00000006094,…
GOTERM_CC_FAT	GO:0005654~nucleoplasm	205	0.00388694	ENSGALG00000006326, ENSGALG00000009549, ENSGALG00000001551, ENSGALG00000007393, ENSGALG00000007394, ENSGALG00000003634, ENSGALG00000001411, ENSGALG00000001229, ENSGALG00000007196, ENSGALG00000023083, ENSGALG00000001939, ENSGALG00000014467, ENSGALG00000011036, ENSGALG00000001753, ENSGALG00000017611, ENSGALG00000017079, ENSGALG00000003627, ENSGALG00000019524, ENSGALG00000001231, ENSGALG00000001540,…
GOTERM_CC_FAT	GO:0008287~protein serine/threonine phosphatase complex	10	0.00652411	ENSGALG00000008294, ENSGALG00000007565, ENSGALG00000010471, ENSGALG00000009930, ENSGALG00000001208, ENSGALG00000010273, ENSGALG00000013978, ENSGALG00000011840, ENSGALG00000010950, ENSGALG00000006462
GOTERM_CC_FAT	GO:1903293~phosphatase complex	10	0.00652411	ENSGALG00000008294, ENSGALG00000007565, ENSGALG00000010471, ENSGALG00000009930, ENSGALG00000001208, ENSGALG00000010273, ENSGALG00000013978, ENSGALG00000011840, ENSGALG00000010950, ENSGALG00000006462
GOTERM_CC_FAT	GO:0031467~Cul7-RING ubiquitin ligase complex	4	0.00860789	ENSGALG00000011993, ENSGALG00000021117, ENSGALG00000006474, ENSGALG00000008207
GOTERM_CC_FAT	GO:0005829~cytosol	135	0.0211195	ENSGALG00000006327, ENSGALG00000009549, ENSGALG00000015022, ENSGALG00000026820, ENSGALG00000010638, ENSGALG00000014528, ENSGALG00000002558, ENSGALG00000015304, ENSGALG00000014836, ENSGALG00000015992, ENSGALG00000004133, ENSGALG00000010077, ENSGALG00000007196, ENSGALG00000007565, ENSGALG00000000943, ENSGALG00000008240, ENSGALG00000016350, ENSGALG00000001238, ENSGALG00000008812, ENSGALG00000011438,…
GOTERM_CC_FAT	GO:0005794~Golgi apparatus	103	0.0224329	ENSGALG00000000755, ENSGALG00000008569, ENSGALG00000004435, ENSGALG00000002747, ENSGALG00000028618, ENSGALG00000008247, ENSGALG00000000225, ENSGALG00000015399, ENSGALG00000008567, ENSGALG00000013135, ENSGALG00000028191, ENSGALG00000001238, ENSGALG00000011438, ENSGALG00000022891, ENSGALG00000015904, ENSGALG00000005772, ENSGALG00000011235, ENSGALG00000002364, ENSGALG00000010183, ENSGALG00000015036,…
GOTERM_CC_FAT	GO:0016363~nuclear matrix	12	0.023045	ENSGALG00000010060, ENSGALG00000010027, ENSGALG00000001262, ENSGALG00000008014, ENSGALG00000004184, ENSGALG00000002514, ENSGALG00000006161, ENSGALG00000001270, ENSGALG00000003993, ENSGALG00000017142, ENSGALG00000016226, ENSGALG00000016312
GOTERM_CC_FAT	GO:0034399~nuclear periphery	14	0.030774	ENSGALG00000010060, ENSGALG00000008014, ENSGALG00000010027, ENSGALG00000012720, ENSGALG00000000470, ENSGALG00000016312, ENSGALG00000001262, ENSGALG00000004184, ENSGALG00000002514, ENSGALG00000006161, ENSGALG00000001270, ENSGALG00000003993, ENSGALG00000016226, ENSGALG00000017142
GOTERM_CC_FAT	GO:0009925~basal plasma membrane	5	0.0484316	ENSGALG00000002513, ENSGALG00000001840, ENSGALG00000012238, ENSGALG00000010921, ENSGALG00000009362
GOTERM_CC_FAT	GO:0072372~primary cilium	20	0.0541597	ENSGALG00000007910, ENSGALG00000006968, ENSGALG00000015373, ENSGALG00000003920, ENSGALG00000004435, ENSGALG00000026674, ENSGALG00000014999, ENSGALG00000010921, ENSGALG00000003219, ENSGALG00000001334, ENSGALG00000015940, ENSGALG00000005809, ENSGALG00000008381, ENSGALG00000011699, ENSGALG00000001798, ENSGALG00000004924, ENSGALG00000027512, ENSGALG00000008096, ENSGALG00000006310, ENSGALG00000012620
GOTERM_CC_FAT	GO:0030027~lamellipodium	18	0.0614017	ENSGALG00000000098, ENSGALG00000017335, ENSGALG00000013209, ENSGALG00000007247, ENSGALG00000008797, ENSGALG00000010921, ENSGALG00000001293, ENSGALG00000012159, ENSGALG00000005750, ENSGALG00000006439, ENSGALG00000003977, ENSGALG00000007476, ENSGALG00000000527, ENSGALG00000001287, ENSGALG00000005438, ENSGALG00000014978, ENSGALG00000008934, ENSGALG00000011708
GOTERM_CC_FAT	GO:0016323~basolateral plasma membrane	15	0.0636661	ENSGALG00000001840, ENSGALG00000012238, ENSGALG00000011535, ENSGALG00000006764, ENSGALG00000010921, ENSGALG00000009300, ENSGALG00000009362, ENSGALG00000002513, ENSGALG00000017021, ENSGALG00000002433, ENSGALG00000002022, ENSGALG00000010182, ENSGALG00000015003, ENSGALG00000016226, ENSGALG00000004384
GOTERM_CC_FAT	GO:0035869~ciliary transition zone	6	0.0819418	ENSGALG00000005809, ENSGALG00000008381, ENSGALG00000001798, ENSGALG00000027512, ENSGALG00000003219, ENSGALG00000015940
GOTERM_CC_FAT	GO:0031091~platelet alpha granule	5	0.0845291	ENSGALG00000009626, ENSGALG00000007196, ENSGALG00000004184, ENSGALG00000005135, ENSGALG00000007476
GOTERM_CC_FAT	GO:0016272~prefoldin complex	3	0.0892129	ENSGALG00000026374, ENSGALG00000008389, ENSGALG00000000946
GOTERM_CC_FAT	GO:0030135~coated vesicle	17	0.0892667	ENSGALG00000003920, ENSGALG00000004052, ENSGALG00000006417, ENSGALG00000015304, ENSGALG00000015476, ENSGALG00000002234, ENSGALG00000006413, ENSGALG00000009300, ENSGALG00000005139, ENSGALG00000002347, ENSGALG00000004150, ENSGALG00000005869, ENSGALG00000007404, ENSGALG00000027983, ENSGALG00000008567, ENSGALG00000010150, ENSGALG00000002805
GOTERM_CC_FAT	GO:0031513~nonmotile primary cilium	16	0.0915623	ENSGALG00000015373, ENSGALG00000006968, ENSGALG00000003920, ENSGALG00000004435, ENSGALG00000026674, ENSGALG00000014999, ENSGALG00000010921, ENSGALG00000003219, ENSGALG00000001334, ENSGALG00000015940, ENSGALG00000005809, ENSGALG00000008381, ENSGALG00000001798, ENSGALG00000004924, ENSGALG00000027512, ENSGALG00000006310
GOTERM_CC_FAT	GO:0031252~cell leading edge	30	0.0925127	ENSGALG00000014819, ENSGALG00000017335, ENSGALG00000007247, ENSGALG00000010921, ENSGALG00000001293, ENSGALG00000005750, ENSGALG00000003977, ENSGALG00000014978, ENSGALG00000008934, ENSGALG00000005637, ENSGALG00000000098, ENSGALG00000007149, ENSGALG00000004796, ENSGALG00000001712, ENSGALG00000008156, ENSGALG00000006356, ENSGALG00000023451, ENSGALG00000013209, ENSGALG00000008797, ENSGALG00000012159,…
GOTERM_CC_FAT	GO:0000139~Golgi membrane	34	0.0941498	ENSGALG00000000755, ENSGALG00000001862, ENSGALG00000008569, ENSGALG00000007549, ENSGALG00000008122, ENSGALG00000001807, ENSGALG00000023702, ENSGALG00000013211, ENSGALG00000013359, ENSGALG00000021345, ENSGALG00000005869, ENSGALG00000005637, ENSGALG00000015399, ENSGALG00000000225, ENSGALG00000010150, ENSGALG00000013135, ENSGALG00000015081, ENSGALG00000016753, ENSGALG00000007701, ENSGALG00000015749,…
GOTERM_MF_FAT	GO:0019787~ubiquitin-like protein transferase activity	47	0.00193171	ENSGALG00000026820, ENSGALG00000001843, ENSGALG00000016359, ENSGALG00000007616, ENSGALG00000000264, ENSGALG00000007971, ENSGALG00000015957, ENSGALG00000005767, ENSGALG00000028437, ENSGALG00000001957, ENSGALG00000015163, ENSGALG00000012346, ENSGALG00000010938, ENSGALG00000015548, ENSGALG00000010881, ENSGALG00000005803, ENSGALG00000015490, ENSGALG00000029077, ENSGALG00000004796, ENSGALG00000001213,…
GOTERM_MF_FAT	GO:0004842~ubiquitin-protein transferase activity	45	0.00232774	ENSGALG00000026820, ENSGALG00000016359, ENSGALG00000007616, ENSGALG00000000264, ENSGALG00000015957, ENSGALG00000005767, ENSGALG00000028437, ENSGALG00000001957, ENSGALG00000015163, ENSGALG00000012346, ENSGALG00000010938, ENSGALG00000015548, ENSGALG00000010881, ENSGALG00000005803, ENSGALG00000015490, ENSGALG00000029077, ENSGALG00000004796, ENSGALG00000001213, ENSGALG00000007932, ENSGALG00000007819,…
GOTERM_MF_FAT	GO:0098772~molecular function regulator	107	0.00421877	ENSGALG00000015598, ENSGALG00000015910, ENSGALG00000001551, ENSGALG00000008569, ENSGALG00000004816, ENSGALG00000000753, ENSGALG00000008410, ENSGALG00000005809, ENSGALG00000008247, ENSGALG00000007565, ENSGALG00000009040, ENSGALG00000000943, ENSGALG00000008240, ENSGALG00000016350, ENSGALG00000003568, ENSGALG00000001238, ENSGALG00000003572, ENSGALG00000016056, ENSGALG00000007380, ENSGALG00000006109,…
GOTERM_MF_FAT	GO:0008270~zinc ion binding	115	0.00724353	ENSGALG00000026820, ENSGALG00000005767, ENSGALG00000007362, ENSGALG00000007394, ENSGALG00000015992, ENSGALG00000028437, ENSGALG00000008217, ENSGALG00000010074, ENSGALG00000001229, ENSGALG00000006424, ENSGALG00000003427, ENSGALG00000001615, ENSGALG00000005803, ENSGALG00000020557, ENSGALG00000012256, ENSGALG00000011438, ENSGALG00000003627, ENSGALG00000001231, ENSGALG00000001540, ENSGALG00000014743,…
GOTERM_MF_FAT	GO:0019888~protein phosphatase regulator activity	11	0.00759697	ENSGALG00000006670, ENSGALG00000012732, ENSGALG00000007565, ENSGALG00000010471, ENSGALG00000003568, ENSGALG00000003479, ENSGALG00000013978, ENSGALG00000004282, ENSGALG00000011840, ENSGALG00000010950, ENSGALG00000016014
GOTERM_MF_FAT	GO:0030234~enzyme regulator activity	81	0.00829549	ENSGALG00000015910, ENSGALG00000001551, ENSGALG00000008569, ENSGALG00000006137, ENSGALG00000009855, ENSGALG00000000122, ENSGALG00000009781, ENSGALG00000000753, ENSGALG00000003479, ENSGALG00000008410, ENSGALG00000005809, ENSGALG00000005135, ENSGALG00000008247, ENSGALG00000008862, ENSGALG00000007565, ENSGALG00000009040, ENSGALG00000008934, ENSGALG00000000943, ENSGALG00000003568, ENSGALG00000008240,…
GOTERM_MF_FAT	GO:0008138~protein tyrosine/serine/threonine phosphatase activity	11	0.0148189	ENSGALG00000007765, ENSGALG00000005019, ENSGALG00000004928, ENSGALG00000005248, ENSGALG00000003706, ENSGALG00000011419, ENSGALG00000012220, ENSGALG00000002697, ENSGALG00000003634, ENSGALG00000011207, ENSGALG00000005128
GOTERM_MF_FAT	GO:0061659~ubiquitin-like protein ligase activity	26	0.015301	ENSGALG00000026820, ENSGALG00000001843, ENSGALG00000000264, ENSGALG00000007616, ENSGALG00000015163, ENSGALG00000010881, ENSGALG00000029077, ENSGALG00000004796, ENSGALG00000001213, ENSGALG00000007819, ENSGALG00000007932, ENSGALG00000008837, ENSGALG00000014743, ENSGALG00000021117, ENSGALG00000006474, ENSGALG00000012688, ENSGALG00000011993, ENSGALG00000001766, ENSGALG00000024332, ENSGALG00000012683,…
GOTERM_MF_FAT	GO:0043167~ion binding	303	0.0173286	ENSGALG00000016063, ENSGALG00000006035, ENSGALG00000008569, ENSGALG00000006929, ENSGALG00000014528, ENSGALG00000005767, ENSGALG00000007394, ENSGALG00000003634, ENSGALG00000005769, ENSGALG00000010273, ENSGALG00000010074, ENSGALG00000005278, ENSGALG00000001229, ENSGALG00000006424, ENSGALG00000008382, ENSGALG00000013486, ENSGALG00000011965, ENSGALG00000001615, ENSGALG00000001618, ENSGALG00000010313,…
GOTERM_MF_FAT	GO:0046872~metal ion binding	285	0.0179359	ENSGALG00000016063, ENSGALG00000006035, ENSGALG00000008569, ENSGALG00000006929, ENSGALG00000014528, ENSGALG00000005767, ENSGALG00000007394, ENSGALG00000003634, ENSGALG00000010273, ENSGALG00000005769, ENSGALG00000010074, ENSGALG00000005278, ENSGALG00000001229, ENSGALG00000006424, ENSGALG00000008382, ENSGALG00000013486, ENSGALG00000011965, ENSGALG00000001615, ENSGALG00000001618, ENSGALG00000010313,…
GOTERM_MF_FAT	GO:0061630~ubiquitin protein ligase activity	25	0.0186348	ENSGALG00000029077, ENSGALG00000026820, ENSGALG00000004796, ENSGALG00000001213, ENSGALG00000007932, ENSGALG00000007616, ENSGALG00000000264, ENSGALG00000007819, ENSGALG00000008837, ENSGALG00000014743, ENSGALG00000021117, ENSGALG00000006474, ENSGALG00000012688, ENSGALG00000011993, ENSGALG00000015163, ENSGALG00000024332, ENSGALG00000001766, ENSGALG00000012683, ENSGALG00000015052, ENSGALG00000003577,…
GOTERM_MF_FAT	GO:0004721~phosphoprotein phosphatase activity	25	0.0205855	ENSGALG00000005019, ENSGALG00000000777, ENSGALG00000009784, ENSGALG00000002697, ENSGALG00000012220, ENSGALG00000003634, ENSGALG00000010273, ENSGALG00000012165, ENSGALG00000006462, ENSGALG00000004928, ENSGALG00000003997, ENSGALG00000004048, ENSGALG00000011207, ENSGALG00000007765, ENSGALG00000015058, ENSGALG00000008010, ENSGALG00000011419, ENSGALG00000010471, ENSGALG00000003488, ENSGALG00000011596,…
GOTERM_MF_FAT	GO:0043169~cation binding	288	0.0214628	ENSGALG00000016063, ENSGALG00000006035, ENSGALG00000008569, ENSGALG00000006929, ENSGALG00000014528, ENSGALG00000005767, ENSGALG00000007394, ENSGALG00000003634, ENSGALG00000010273, ENSGALG00000005769, ENSGALG00000010074, ENSGALG00000005278, ENSGALG00000001229, ENSGALG00000006424, ENSGALG00000008382, ENSGALG00000013486, ENSGALG00000011965, ENSGALG00000001615, ENSGALG00000001618, ENSGALG00000010313,…
GOTERM_MF_FAT	GO:0019208~phosphatase regulator activity	11	0.026215	ENSGALG00000006670, ENSGALG00000012732, ENSGALG00000007565, ENSGALG00000010471, ENSGALG00000003568, ENSGALG00000003479, ENSGALG00000013978, ENSGALG00000004282, ENSGALG00000011840, ENSGALG00000010950, ENSGALG00000016014
GOTERM_MF_FAT	GO:0004725~protein tyrosine phosphatase activity	18	0.0262515	ENSGALG00000007765, ENSGALG00000005019, ENSGALG00000015058, ENSGALG00000008010, ENSGALG00000000777, ENSGALG00000011419, ENSGALG00000009784, ENSGALG00000012220, ENSGALG00000003634, ENSGALG00000003488, ENSGALG00000011596, ENSGALG00000005128, ENSGALG00000004928, ENSGALG00000005248, ENSGALG00000003706, ENSGALG00000004048, ENSGALG00000001664, ENSGALG00000011207
GOTERM_MF_FAT	GO:0036094~small molecule binding	242	0.0265089	ENSGALG00000001557, ENSGALG00000028612, ENSGALG00000014122, ENSGALG00000007396, ENSGALG00000005769, ENSGALG00000001411, ENSGALG00000004613, ENSGALG00000008972, ENSGALG00000009403, ENSGALG00000001939, ENSGALG00000008382, ENSGALG00000028134, ENSGALG00000009542, ENSGALG00000011036, ENSGALG00000016781, ENSGALG00000001618, ENSGALG00000011035, ENSGALG00000013781, ENSGALG00000000692, ENSGALG00000010313,…
GOTERM_MF_FAT	GO:0008092~cytoskeletal protein binding	37	0.0283471	ENSGALG00000015022, ENSGALG00000024272, ENSGALG00000011170, ENSGALG00000008569, ENSGALG00000003854, ENSGALG00000012732, ENSGALG00000007247, ENSGALG00000007549, ENSGALG00000007993, ENSGALG00000012304, ENSGALG00000003977, ENSGALG00000004928, ENSGALG00000004156, ENSGALG00000028134, ENSGALG00000008389, ENSGALG00000004852, ENSGALG00000015215, ENSGALG00000015544, ENSGALG00000028567, ENSGALG00000012515,…
GOTERM_MF_FAT	GO:0046914~transition metal ion binding	132	0.0300185	ENSGALG00000026820, ENSGALG00000005767, ENSGALG00000007362, ENSGALG00000007394, ENSGALG00000008217, ENSGALG00000015992, ENSGALG00000028437, ENSGALG00000010074, ENSGALG00000000742, ENSGALG00000001229, ENSGALG00000006424, ENSGALG00000003427, ENSGALG00000001615, ENSGALG00000005803, ENSGALG00000001618, ENSGALG00000013135, ENSGALG00000020557, ENSGALG00000020454, ENSGALG00000012256, ENSGALG00000011438,…
GOTERM_MF_FAT	GO:0004702~receptor signaling protein serine/threonine kinase activity	15	0.0305017	ENSGALG00000004967, ENSGALG00000012444, ENSGALG00000004098, ENSGALG00000008058, ENSGALG00000006109, ENSGALG00000012248, ENSGALG00000004827, ENSGALG00000007396, ENSGALG00000005699, ENSGALG00000000525, ENSGALG00000012617, ENSGALG00000000826, ENSGALG00000004370, ENSGALG00000016781, ENSGALG00000006655
GOTERM_MF_FAT	GO:0016891~endoribonuclease activity, producing 5'-phosphomonoesters	6	0.0313466	ENSGALG00000018800, ENSGALG00000003067, ENSGALG00000024076, ENSGALG00000010999, ENSGALG00000010054, ENSGALG00000001337
GOTERM_MF_FAT	GO:0004521~endoribonuclease activity	8	0.0350027	ENSGALG00000018800, ENSGALG00000028847, ENSGALG00000003067, ENSGALG00000003476, ENSGALG00000024076, ENSGALG00000010999, ENSGALG00000010054, ENSGALG00000001337
GOTERM_MF_FAT	GO:0008504~monoamine transmembrane transporter activity	4	0.0359639	ENSGALG00000011615, ENSGALG00000010497, ENSGALG00000009289, ENSGALG00000004246
GOTERM_MF_FAT	GO:0015631~tubulin binding	15	0.0442219	ENSGALG00000010313, ENSGALG00000024272, ENSGALG00000015022, ENSGALG00000008569, ENSGALG00000003854, ENSGALG00000007549, ENSGALG00000007993, ENSGALG00000003454, ENSGALG00000021838, ENSGALG00000008389, ENSGALG00000004852, ENSGALG00000015215, ENSGALG00000012515, ENSGALG00000016735, ENSGALG00000006500
GOTERM_MF_FAT	GO:0004674~protein serine/threonine kinase activity	47	0.0448705	ENSGALG00000004967, ENSGALG00000012444, ENSGALG00000017335, ENSGALG00000013971, ENSGALG00000023876, ENSGALG00000003476, ENSGALG00000007993, ENSGALG00000012248, ENSGALG00000007396, ENSGALG00000003479, ENSGALG00000000742, ENSGALG00000012792, ENSGALG00000009403, ENSGALG00000012617, ENSGALG00000012036, ENSGALG00000000826, ENSGALG00000004370, ENSGALG00000016781, ENSGALG00000001362, ENSGALG00000001731,…
GOTERM_MF_FAT	GO:0060589~nucleoside-triphosphatase regulator activity	30	0.0479111	ENSGALG00000002764, ENSGALG00000006906, ENSGALG00000012731, ENSGALG00000009855, ENSGALG00000006137, ENSGALG00000003819, ENSGALG00000009781, ENSGALG00000000753, ENSGALG00000008410, ENSGALG00000010190, ENSGALG00000008247, ENSGALG00000005868, ENSGALG00000009422, ENSGALG00000008862, ENSGALG00000009040, ENSGALG00000009836, ENSGALG00000017462, ENSGALG00000014701, ENSGALG00000003920, ENSGALG00000007380,…
GOTERM_MF_FAT	GO:0060228~phosphatidylcholine-sterol O-acyltransferase activator activity	3	0.049927	ENSGALG00000007109, ENSGALG00000014368, ENSGALG00000007114
GOTERM_MF_FAT	GO:0031994~insulin-like growth factor I binding	3	0.049927	ENSGALG00000011468, ENSGALG00000011469, ENSGALG00000009362
GOTERM_MF_FAT	GO:0000166~nucleotide binding	224	0.0511453	ENSGALG00000001557, ENSGALG00000028612, ENSGALG00000014122, ENSGALG00000007396, ENSGALG00000005769, ENSGALG00000001411, ENSGALG00000004613, ENSGALG00000008972, ENSGALG00000009403, ENSGALG00000001939, ENSGALG00000008382, ENSGALG00000028134, ENSGALG00000011036, ENSGALG00000009542, ENSGALG00000016781, ENSGALG00000011035, ENSGALG00000013781, ENSGALG00000000692, ENSGALG00000010313, ENSGALG00000001231,…
GOTERM_MF_FAT	GO:1901265~nucleoside phosphate binding	224	0.0511453	ENSGALG00000001557, ENSGALG00000028612, ENSGALG00000014122, ENSGALG00000007396, ENSGALG00000005769, ENSGALG00000001411, ENSGALG00000004613, ENSGALG00000008972, ENSGALG00000009403, ENSGALG00000001939, ENSGALG00000008382, ENSGALG00000028134, ENSGALG00000011036, ENSGALG00000009542, ENSGALG00000016781, ENSGALG00000011035, ENSGALG00000013781, ENSGALG00000000692, ENSGALG00000010313, ENSGALG00000001231,…
GOTERM_MF_FAT	GO:0032452~histone demethylase activity	6	0.0544014	ENSGALG00000012848, ENSGALG00000010074, ENSGALG00000005161, ENSGALG00000020454, ENSGALG00000004091, ENSGALG00000020557
GOTERM_MF_FAT	GO:0005520~insulin-like growth factor binding	4	0.0567106	ENSGALG00000011468, ENSGALG00000008661, ENSGALG00000011469, ENSGALG00000009362
GOTERM_MF_FAT	GO:0008047~enzyme activator activity	39	0.0610138	ENSGALG00000002764, ENSGALG00000028641, ENSGALG00000012731, ENSGALG00000009855, ENSGALG00000006137, ENSGALG00000003819, ENSGALG00000000122, ENSGALG00000009781, ENSGALG00000000753, ENSGALG00000013978, ENSGALG00000008410, ENSGALG00000010190, ENSGALG00000008247, ENSGALG00000008862, ENSGALG00000009422, ENSGALG00000005868, ENSGALG00000009040, ENSGALG00000008934, ENSGALG00000007114, ENSGALG00000009836,…
