# Supplementary material for: Dissection of Myogenic Differentiation Signatures in Chickens by RNA-Seq Analysis
Source: Genes (Basel). 2018 Jan 11;9(1):34. doi: 10.3390/genes9010034 (PMC5793186; doi:10.3390/genes9010034)
Supplement: Supplementary file 1 [file genes-09-00034-s001.zip › Table S5.xlsx]

## Sheet: cis
KEGG analysis of protein-coding genes targeted by cis-acting lncRNAs
Category	Term	Gene Number	Rich Factor	p-value	Gene List
KEGG_PATHWAY	gga04931:Insulin resistance	24	0.25	0.000917774	ENSGALG00000010000, ENSGALG00000008107, ENSGALG00000026678, ENSGALG00000006670, ENSGALG00000012877, ENSGALG00000008494, ENSGALG00000010335, ENSGALG00000008010, ENSGALG00000013303, ENSGALG00000023876, ENSGALG00000003634, ENSGALG00000006109, ENSGALG00000006552, ENSGALG00000013978, ENSGALG00000010915, ENSGALG00000012304, ENSGALG00000027745, ENSGALG00000004959, ENSGALG00000022985, ENSGALG00000002523,…
KEGG_PATHWAY	gga04068:FoxO signaling pathway	27	0.225	0.00212687	ENSGALG00000016359, ENSGALG00000013971, ENSGALG00000003208, ENSGALG00000003634, ENSGALG00000003939, ENSGALG00000013372, ENSGALG00000012617, ENSGALG00000000826, ENSGALG00000008934, ENSGALG00000008081, ENSGALG00000015525, ENSGALG00000008107, ENSGALG00000013224, ENSGALG00000010476, ENSGALG00000008016, ENSGALG00000010335, ENSGALG00000017283, ENSGALG00000004098, ENSGALG00000005208, ENSGALG00000006109,…
KEGG_PATHWAY	gga04810:Regulation of actin cytoskeleton	36	0.20339	0.00216965	ENSGALG00000002203, ENSGALG00000008600, ENSGALG00000014854, ENSGALG00000014852, ENSGALG00000002656, ENSGALG00000007247, ENSGALG00000005237, ENSGALG00000009781, ENSGALG00000002389, ENSGALG00000028543, ENSGALG00000004928, ENSGALG00000008842, ENSGALG00000014978, ENSGALG00000008934, ENSGALG00000008081, ENSGALG00000028567, ENSGALG00000010027, ENSGALG00000013224, ENSGALG00000004693, ENSGALG00000004796,…
KEGG_PATHWAY	gga04510:Focal adhesion	36	0.195652	0.00424394	ENSGALG00000015022, ENSGALG00000014854, ENSGALG00000017335, ENSGALG00000014852, ENSGALG00000002656, ENSGALG00000007247, ENSGALG00000003634, ENSGALG00000009781, ENSGALG00000002389, ENSGALG00000001343, ENSGALG00000002552, ENSGALG00000009626, ENSGALG00000010688, ENSGALG00000010290, ENSGALG00000008934, ENSGALG00000007113, ENSGALG00000008081, ENSGALG00000028567, ENSGALG00000013224, ENSGALG00000008016,…
KEGG_PATHWAY	gga04261:Adrenergic signaling in cardiomyocytes	24	0.2	0.0170727	ENSGALG00000002764, ENSGALG00000012877, ENSGALG00000008494, ENSGALG00000010335, ENSGALG00000010471, ENSGALG00000009844, ENSGALG00000001208, ENSGALG00000010273, ENSGALG00000011840, ENSGALG00000003837, ENSGALG00000006462, ENSGALG00000008382, ENSGALG00000011699, ENSGALG00000002523, ENSGALG00000005400, ENSGALG00000012036, ENSGALG00000000826, ENSGALG00000007565, ENSGALG00000003601, ENSGALG00000008934,…
KEGG_PATHWAY	gga04910:Insulin signaling pathway	22	0.191304	0.035954	ENSGALG00000029077, ENSGALG00000008107, ENSGALG00000013224, ENSGALG00000006670, ENSGALG00000008016, ENSGALG00000002656, ENSGALG00000010335, ENSGALG00000008010, ENSGALG00000003845, ENSGALG00000006035, ENSGALG00000006390, ENSGALG00000002747, ENSGALG00000006109, ENSGALG00000006552, ENSGALG00000027745, ENSGALG00000004959, ENSGALG00000001828, ENSGALG00000010688, ENSGALG00000012179, ENSGALG00000001270,…
KEGG_PATHWAY	gga04010:MAPK signaling pathway	36	0.169014	0.0375536	ENSGALG00000002203, ENSGALG00000015598, ENSGALG00000010638, ENSGALG00000002656, ENSGALG00000007396, ENSGALG00000000701, ENSGALG00000014645, ENSGALG00000005215, ENSGALG00000012304, ENSGALG00000028543, ENSGALG00000012617, ENSGALG00000005400, ENSGALG00000004735, ENSGALG00000000826, ENSGALG00000004370, ENSGALG00000016781, ENSGALG00000011207, ENSGALG00000013224, ENSGALG00000008016, ENSGALG00000004796,…
KEGG_PATHWAY	gga04012:ErbB signaling pathway	15	0.194805	0.0796595	ENSGALG00000029077, ENSGALG00000013224, ENSGALG00000008016, ENSGALG00000002656, ENSGALG00000010335, ENSGALG00000006390, ENSGALG00000008058, ENSGALG00000004827, ENSGALG00000006109, ENSGALG00000004213, ENSGALG00000010688, ENSGALG00000012036, ENSGALG00000008934, ENSGALG00000008081, ENSGALG00000010870
KEGG_PATHWAY	gga00533:Glycosaminoglycan biosynthesis - keratan sulfate	5	0.357143	0.0809209	ENSGALG00000008078, ENSGALG00000002022, ENSGALG00000000913, ENSGALG00000022891, ENSGALG00000007701
KEGG_PATHWAY	gga04530:Tight junction	21	0.172131	0.10067	ENSGALG00000010000, ENSGALG00000014854, ENSGALG00000004796, ENSGALG00000014852, ENSGALG00000028612, ENSGALG00000010471, ENSGALG00000023876, ENSGALG00000007994, ENSGALG00000003634, ENSGALG00000001816, ENSGALG00000010934, ENSGALG00000010273, ENSGALG00000006462, ENSGALG00000008382, ENSGALG00000028134, ENSGALG00000001270, ENSGALG00000007565, ENSGALG00000016226, ENSGALG00000028567, ENSGALG00000005998,…
KEGG_PATHWAY	gga04210:Apoptosis	11	0.207547	0.104156	ENSGALG00000010638, ENSGALG00000010186, ENSGALG00000010335, ENSGALG00000012186, ENSGALG00000003195, ENSGALG00000008934, ENSGALG00000008081, ENSGALG00000008240, ENSGALG00000009179, ENSGALG00000012304, ENSGALG00000004003
KEGG_PATHWAY	gga04350:TGF-beta signaling pathway	14	0.189189	0.109925	ENSGALG00000012444, ENSGALG00000026983, ENSGALG00000012429, ENSGALG00000010273, ENSGALG00000001332, ENSGALG00000006474, ENSGALG00000006462, ENSGALG00000009626, ENSGALG00000011993, ENSGALG00000008830, ENSGALG00000012617, ENSGALG00000017050, ENSGALG00000024368, ENSGALG00000024081
KEGG_PATHWAY	gga04912:GnRH signaling pathway	14	0.181818	0.138451	ENSGALG00000013224, ENSGALG00000004796, ENSGALG00000008016, ENSGALG00000006109, ENSGALG00000003837, ENSGALG00000000525, ENSGALG00000008294, ENSGALG00000011699, ENSGALG00000004735, ENSGALG00000012036, ENSGALG00000000826, ENSGALG00000004370, ENSGALG00000010870, ENSGALG00000004792
KEGG_PATHWAY	gga04630:Jak-STAT signaling pathway	19	0.165217	0.157653	ENSGALG00000025876, ENSGALG00000013224, ENSGALG00000014716, ENSGALG00000008016, ENSGALG00000001843, ENSGALG00000010335, ENSGALG00000017283, ENSGALG00000000249, ENSGALG00000004221, ENSGALG00000002260, ENSGALG00000010915, ENSGALG00000000742, ENSGALG00000026420, ENSGALG00000013372, ENSGALG00000008267, ENSGALG00000012179, ENSGALG00000008934, ENSGALG00000008081, ENSGALG00000008654
KEGG_PATHWAY	gga00563:Glycosylphosphatidylinositol(GPI)-anchor biosynthesis	6	0.25	0.160165	ENSGALG00000012903, ENSGALG00000009510, ENSGALG00000012666, ENSGALG00000009015, ENSGALG00000007966, ENSGALG00000004421
KEGG_PATHWAY	gga00980:Metabolism of xenobiotics by cytochrome P450	7	0.225806	0.168827	ENSGALG00000008409, ENSGALG00000016027, ENSGALG00000020160, ENSGALG00000014708, ENSGALG00000009291, ENSGALG00000012250, ENSGALG00000005204
KEGG_PATHWAY	gga03320:PPAR signaling pathway	11	0.186441	0.175633	ENSGALG00000022985, ENSGALG00000026678, ENSGALG00000006680, ENSGALG00000014368, ENSGALG00000017335, ENSGALG00000013303, ENSGALG00000007114, ENSGALG00000005739, ENSGALG00000005554, ENSGALG00000011986, ENSGALG00000010681
KEGG_PATHWAY	gga04914:Progesterone-mediated oocyte maturation	13	0.173333	0.197407	ENSGALG00000008382, ENSGALG00000008233, ENSGALG00000011699, ENSGALG00000010335, ENSGALG00000006035, ENSGALG00000000826, ENSGALG00000008934, ENSGALG00000006912, ENSGALG00000014516, ENSGALG00000008081, ENSGALG00000006109, ENSGALG00000006552, ENSGALG00000003837
KEGG_PATHWAY	gga00604:Glycosphingolipid biosynthesis - ganglio series	4	0.307692	0.205138	ENSGALG00000009021, ENSGALG00000001808, ENSGALG00000013211, ENSGALG00000015749
KEGG_PATHWAY	gga04120:Ubiquitin mediated proteolysis	19	0.154472	0.237382	ENSGALG00000029077, ENSGALG00000001843, ENSGALG00000007932, ENSGALG00000007616, ENSGALG00000001398, ENSGALG00000014290, ENSGALG00000016603, ENSGALG00000021117, ENSGALG00000006474, ENSGALG00000008207, ENSGALG00000012688, ENSGALG00000001957, ENSGALG00000011993, ENSGALG00000005108, ENSGALG00000002929, ENSGALG00000024332, ENSGALG00000002521, ENSGALG00000003861, ENSGALG00000011292

## Sheet: trans
KEGG analysis of protein-coding genes co-expressed with lncRNAs
Category	Term	Gene Number	Rich Factor	p-value	Gene List
KEGG_PATHWAY	gga04110:Cell cycle	80	0.727273	3.73074e-05	ENSGALG00000009476, ENSGALG00000006037, ENSGALG00000000169, ENSGALG00000004179, ENSGALG00000000596, ENSGALG00000005769, ENSGALG00000009956, ENSGALG00000028005, ENSGALG00000016119, ENSGALG00000017052, ENSGALG00000017358, ENSGALG00000011967, ENSGALG00000001616, ENSGALG00000007610, ENSGALG00000028716, ENSGALG00000002661, ENSGALG00000014228, ENSGALG00000015641, ENSGALG00000002663, ENSGALG00000008175,…
KEGG_PATHWAY	gga03040:Spliceosome	74	0.704762	0.000384277	ENSGALG00000013919, ENSGALG00000017396, ENSGALG00000009332, ENSGALG00000014395, ENSGALG00000000988, ENSGALG00000007528, ENSGALG00000016198, ENSGALG00000005525, ENSGALG00000012591, ENSGALG00000017357, ENSGALG00000008561, ENSGALG00000015061, ENSGALG00000002612, ENSGALG00000002943, ENSGALG00000000766, ENSGALG00000026999, ENSGALG00000001540, ENSGALG00000028409, ENSGALG00000008857, ENSGALG00000001500,…
KEGG_PATHWAY	gga03013:RNA transport	88	0.671756	0.00117029	ENSGALG00000011464, ENSGALG00000003830, ENSGALG00000008187, ENSGALG00000010735, ENSGALG00000004817, ENSGALG00000015917, ENSGALG00000003937, ENSGALG00000006428, ENSGALG00000012759, ENSGALG00000008520, ENSGALG00000007299, ENSGALG00000008864, ENSGALG00000023673, ENSGALG00000007653, ENSGALG00000005078, ENSGALG00000017111, ENSGALG00000005843, ENSGALG00000008419, ENSGALG00000008082, ENSGALG00000011966,…
KEGG_PATHWAY	gga03010:Ribosome	80	0.677966	0.00136826	ENSGALG00000012229, ENSGALG00000015617, ENSGALG00000027579, ENSGALG00000017299, ENSGALG00000007611, ENSGALG00000028045, ENSGALG00000014833, ENSGALG00000016392, ENSGALG00000008620, ENSGALG00000002696, ENSGALG00000006561, ENSGALG00000028992, ENSGALG00000007711, ENSGALG00000004818, ENSGALG00000010077, ENSGALG00000001658, ENSGALG00000007699, ENSGALG00000000514, ENSGALG00000013990, ENSGALG00000005948,…
KEGG_PATHWAY	gga03050:Proteasome	29	0.805556	0.00193529	ENSGALG00000012408, ENSGALG00000011174, ENSGALG00000000905, ENSGALG00000008163, ENSGALG00000000349, ENSGALG00000000707, ENSGALG00000006294, ENSGALG00000012039, ENSGALG00000027156, ENSGALG00000004219, ENSGALG00000019598, ENSGALG00000001103, ENSGALG00000001597, ENSGALG00000010060, ENSGALG00000000259, ENSGALG00000009733, ENSGALG00000008108, ENSGALG00000007664, ENSGALG00000024112, ENSGALG00000017090,…
KEGG_PATHWAY	gga04510:Focal adhesion	118	0.641304	0.00212527	ENSGALG00000021313, ENSGALG00000002656, ENSGALG00000009378, ENSGALG00000003634, ENSGALG00000014463, ENSGALG00000002552, ENSGALG00000012363, ENSGALG00000016451, ENSGALG00000005079, ENSGALG00000013587, ENSGALG00000003428, ENSGALG00000010847, ENSGALG00000005678, ENSGALG00000017283, ENSGALG00000003628, ENSGALG00000007646, ENSGALG00000006418, ENSGALG00000004620, ENSGALG00000006109, ENSGALG00000012865,…
KEGG_PATHWAY	gga03008:Ribosome biogenesis in eukaryotes	47	0.712121	0.00421414	ENSGALG00000015024, ENSGALG00000015733, ENSGALG00000014791, ENSGALG00000000247, ENSGALG00000011866, ENSGALG00000008454, ENSGALG00000014498, ENSGALG00000010275, ENSGALG00000014568, ENSGALG00000012795, ENSGALG00000023673, ENSGALG00000006703, ENSGALG00000002985, ENSGALG00000001613, ENSGALG00000001104, ENSGALG00000024261, ENSGALG00000020164, ENSGALG00000029152, ENSGALG00000000693, ENSGALG00000000638,…
KEGG_PATHWAY	gga01200:Carbon metabolism	65	0.677083	0.00443553	ENSGALG00000013167, ENSGALG00000024271, ENSGALG00000007904, ENSGALG00000026077, ENSGALG00000014528, ENSGALG00000016872, ENSGALG00000004612, ENSGALG00000002847, ENSGALG00000027277, ENSGALG00000002944, ENSGALG00000012613, ENSGALG00000007652, ENSGALG00000011659, ENSGALG00000002988, ENSGALG00000015544, ENSGALG00000002310, ENSGALG00000012612, ENSGALG00000004956, ENSGALG00000014155, ENSGALG00000009754,…
KEGG_PATHWAY	gga01130:Biosynthesis of antibiotics	115	0.631868	0.00501058	ENSGALG00000015397, ENSGALG00000013069, ENSGALG00000014528, ENSGALG00000007652, ENSGALG00000011659, ENSGALG00000000085, ENSGALG00000005662, ENSGALG00000009365, ENSGALG00000004956, ENSGALG00000003570, ENSGALG00000009754, ENSGALG00000008818, ENSGALG00000003362, ENSGALG00000008229, ENSGALG00000006198, ENSGALG00000005888, ENSGALG00000009560, ENSGALG00000015983, ENSGALG00000011331, ENSGALG00000027822,…
KEGG_PATHWAY	gga04115:p53 signaling pathway	43	0.704918	0.00859859	ENSGALG00000005646, ENSGALG00000010638, ENSGALG00000028318, ENSGALG00000009476, ENSGALG00000010347, ENSGALG00000012873, ENSGALG00000003916, ENSGALG00000003634, ENSGALG00000008044, ENSGALG00000009626, ENSGALG00000028005, ENSGALG00000004897, ENSGALG00000004494, ENSGALG00000001006, ENSGALG00000012117, ENSGALG00000011020, ENSGALG00000002663, ENSGALG00000017283, ENSGALG00000001718, ENSGALG00000013039,…
KEGG_PATHWAY	gga04142:Lysosome	72	0.654545	0.00917886	ENSGALG00000022706, ENSGALG00000001226, ENSGALG00000004438, ENSGALG00000009856, ENSGALG00000007992, ENSGALG00000003936, ENSGALG00000015916, ENSGALG00000005139, ENSGALG00000003736, ENSGALG00000014933, ENSGALG00000008211, ENSGALG00000001937, ENSGALG00000007462, ENSGALG00000010237, ENSGALG00000010136, ENSGALG00000009746, ENSGALG00000008286, ENSGALG00000011968, ENSGALG00000012610, ENSGALG00000005070,…
KEGG_PATHWAY	gga00982:Drug metabolism - cytochrome P450	22	0.785714	0.0146245	ENSGALG00000006344, ENSGALG00000007129, ENSGALG00000028551, ENSGALG00000020160, ENSGALG00000016223, ENSGALG00000008185, ENSGALG00000003316, ENSGALG00000014708, ENSGALG00000016324, ENSGALG00000012245, ENSGALG00000016325, ENSGALG00000005204, ENSGALG00000011805, ENSGALG00000008409, ENSGALG00000003445, ENSGALG00000016322, ENSGALG00000003490, ENSGALG00000016224, ENSGALG00000013098, ENSGALG00000020876,…
KEGG_PATHWAY	gga04114:Oocyte meiosis	58	0.659091	0.0167866	ENSGALG00000002229, ENSGALG00000000596, ENSGALG00000004179, ENSGALG00000003837, ENSGALG00000008527, ENSGALG00000006462, ENSGALG00000009956, ENSGALG00000013607, ENSGALG00000011260, ENSGALG00000012036, ENSGALG00000017358, ENSGALG00000011967, ENSGALG00000013060, ENSGALG00000007610, ENSGALG00000000366, ENSGALG00000002661, ENSGALG00000014228, ENSGALG00000004596, ENSGALG00000001506, ENSGALG00000016608,…
KEGG_PATHWAY	gga03030:DNA replication	23	0.766667	0.0188657	ENSGALG00000000734, ENSGALG00000006037, ENSGALG00000000169, ENSGALG00000017064, ENSGALG00000008703, ENSGALG00000012237, ENSGALG00000007665, ENSGALG00000013384, ENSGALG00000012876, ENSGALG00000008873, ENSGALG00000016312, ENSGALG00000014298, ENSGALG00000003072, ENSGALG00000012348, ENSGALG00000001298, ENSGALG00000004037, ENSGALG00000012915, ENSGALG00000016676, ENSGALG00000016389, ENSGALG00000024076,…
KEGG_PATHWAY	gga00604:Glycosphingolipid biosynthesis - ganglio series	12	0.923077	0.0193925	ENSGALG00000014933, ENSGALG00000005298, ENSGALG00000002651, ENSGALG00000005063, ENSGALG00000001937, ENSGALG00000009021, ENSGALG00000001808, ENSGALG00000010302, ENSGALG00000013211, ENSGALG00000011968, ENSGALG00000009027, ENSGALG00000015749
KEGG_PATHWAY	gga04512:ECM-receptor interaction	48	0.657534	0.032715	ENSGALG00000027710, ENSGALG00000008141, ENSGALG00000008747, ENSGALG00000014891, ENSGALG00000003852, ENSGALG00000015001, ENSGALG00000009641, ENSGALG00000003932, ENSGALG00000019761, ENSGALG00000004538, ENSGALG00000002552, ENSGALG00000010926, ENSGALG00000009626, ENSGALG00000006802, ENSGALG00000011200, ENSGALG00000015355, ENSGALG00000008266, ENSGALG00000007113, ENSGALG00000013587, ENSGALG00000011778,…
KEGG_PATHWAY	gga04914:Progesterone-mediated oocyte maturation	49	0.653333	0.0357114	ENSGALG00000010175, ENSGALG00000019384, ENSGALG00000004179, ENSGALG00000000596, ENSGALG00000003837, ENSGALG00000008382, ENSGALG00000017052, ENSGALG00000011967, ENSGALG00000013060, ENSGALG00000007610, ENSGALG00000003428, ENSGALG00000000366, ENSGALG00000016608, ENSGALG00000001501, ENSGALG00000004998, ENSGALG00000014516, ENSGALG00000006109, ENSGALG00000006912, ENSGALG00000003826, ENSGALG00000012865,…
KEGG_PATHWAY	gga00640:Propanoate metabolism	19	0.76	0.0428673	ENSGALG00000006680, ENSGALG00000010940, ENSGALG00000007334, ENSGALG00000024271, ENSGALG00000013257, ENSGALG00000016872, ENSGALG00000001217, ENSGALG00000003362, ENSGALG00000016536, ENSGALG00000016993, ENSGALG00000015961, ENSGALG00000016697, ENSGALG00000005043, ENSGALG00000007652, ENSGALG00000011659, ENSGALG00000010225, ENSGALG00000010211, ENSGALG00000017163, ENSGALG00000002310
KEGG_PATHWAY	gga02010:ABC transporters	26	0.702703	0.0528242	ENSGALG00000001967, ENSGALG00000001226, ENSGALG00000004333, ENSGALG00000007522, ENSGALG00000003736, ENSGALG00000006646, ENSGALG00000010419, ENSGALG00000009955, ENSGALG00000005752, ENSGALG00000000181, ENSGALG00000008369, ENSGALG00000008912, ENSGALG00000006795, ENSGALG00000006172, ENSGALG00000006698, ENSGALG00000016896, ENSGALG00000011096, ENSGALG00000011648, ENSGALG00000016164, ENSGALG00000015433,…
KEGG_PATHWAY	gga00280:Valine, leucine and isoleucine degradation	30	0.681818	0.0582578	ENSGALG00000001557, ENSGALG00000006680, ENSGALG00000024271, ENSGALG00000008785, ENSGALG00000016872, ENSGALG00000008185, ENSGALG00000005860, ENSGALG00000003495, ENSGALG00000011659, ENSGALG00000004686, ENSGALG00000010211, ENSGALG00000000081, ENSGALG00000002310, ENSGALG00000007334, ENSGALG00000007931, ENSGALG00000014862, ENSGALG00000014846, ENSGALG00000001217, ENSGALG00000011255, ENSGALG00000008229,…
