# Supplementary material for: Dissection of Myogenic Differentiation Signatures in Chickens by RNA-Seq Analysis
Source: Genes (Basel). 2018 Jan 11;9(1):34. doi: 10.3390/genes9010034 (PMC5793186; doi:10.3390/genes9010034)
Supplement: Supplementary file 1 [file genes-09-00034-s001.zip › Table S6.xlsx]

## Sheet: Sheet1
Functional enrichment analysis of protein-coding genes co-expressed with lncRNAs
Category	Term	Count	PValue	Genes
GOTERM_BP_FAT	GO:0007049~cell cycle	422	1.08206e-07	ENSGALG00000006326, ENSGALG00000001021, ENSGALG00000000895, ENSGALG00000011427, ENSGALG00000003231, ENSGALG00000006428, ENSGALG00000007396, ENSGALG00000000551, ENSGALG00000000550, ENSGALG00000028131, ENSGALG00000001126, ENSGALG00000009748, ENSGALG00000011967, ENSGALG00000011533, ENSGALG00000011438, ENSGALG00000008559, ENSGALG00000017070, ENSGALG00000027768, ENSGALG00000017073, ENSGALG00000009942,…
GOTERM_BP_FAT	GO:0051128~regulation of cellular component organization	730	1.71906e-07	ENSGALG00000001021, ENSGALG00000010322, ENSGALG00000008569, ENSGALG00000002909, ENSGALG00000011525, ENSGALG00000014463, ENSGALG00000011423, ENSGALG00000027639, ENSGALG00000027777, ENSGALG00000027774, ENSGALG00000009241, ENSGALG00000000551, ENSGALG00000018967, ENSGALG00000020249, ENSGALG00000007199, ENSGALG00000026383, ENSGALG00000011962, ENSGALG00000002917, ENSGALG00000011967, ENSGALG00000016589,…
GOTERM_BP_FAT	GO:0022613~ribonucleoprotein complex biogenesis	173	3.36736e-07	ENSGALG00000015024, ENSGALG00000013919, ENSGALG00000008765, ENSGALG00000026038, ENSGALG00000008187, ENSGALG00000000891, ENSGALG00000017396, ENSGALG00000003373, ENSGALG00000004817, ENSGALG00000010275, ENSGALG00000003634, ENSGALG00000004818, ENSGALG00000022938, ENSGALG00000009045, ENSGALG00000000800, ENSGALG00000002157, ENSGALG00000000693, ENSGALG00000002943, ENSGALG00000007058, ENSGALG00000002663,…
GOTERM_BP_FAT	GO:0042254~ribosome biogenesis	117	8.19983e-07	ENSGALG00000015024, ENSGALG00000008765, ENSGALG00000026038, ENSGALG00000000891, ENSGALG00000004817, ENSGALG00000003373, ENSGALG00000010275, ENSGALG00000003634, ENSGALG00000004818, ENSGALG00000022938, ENSGALG00000009045, ENSGALG00000002157, ENSGALG00000000693, ENSGALG00000007058, ENSGALG00000004691, ENSGALG00000001542, ENSGALG00000002569, ENSGALG00000013510, ENSGALG00000015649, ENSGALG00000002873,…
GOTERM_BP_FAT	GO:0000278~mitotic cell cycle	251	9.77275e-07	ENSGALG00000015912, ENSGALG00000000895, ENSGALG00000014737, ENSGALG00000011427, ENSGALG00000003231, ENSGALG00000003634, ENSGALG00000007396, ENSGALG00000006428, ENSGALG00000005769, ENSGALG00000017211, ENSGALG00000028131, ENSGALG00000009748, ENSGALG00000011967, ENSGALG00000016350, ENSGALG00000011533, ENSGALG00000011438, ENSGALG00000008559, ENSGALG00000006047, ENSGALG00000027768, ENSGALG00000017070,…
GOTERM_BP_FAT	GO:0061061~muscle structure development	202	1.17575e-06	ENSGALG00000001021, ENSGALG00000014261, ENSGALG00000014832, ENSGALG00000003634, ENSGALG00000014463, ENSGALG00000013684, ENSGALG00000001229, ENSGALG00000024449, ENSGALG00000005678, ENSGALG00000005263, ENSGALG00000019759, ENSGALG00000010974, ENSGALG00000011331, ENSGALG00000009556, ENSGALG00000006216, ENSGALG00000012405, ENSGALG00000011541, ENSGALG00000008883, ENSGALG00000003759, ENSGALG00000009424,…
GOTERM_BP_FAT	GO:0051726~regulation of cell cycle	273	2.39291e-06	ENSGALG00000006326, ENSGALG00000001021, ENSGALG00000015912, ENSGALG00000013784, ENSGALG00000001551, ENSGALG00000003634, ENSGALG00000007396, ENSGALG00000008181, ENSGALG00000017211, ENSGALG00000000551, ENSGALG00000015718, ENSGALG00000016451, ENSGALG00000009748, ENSGALG00000011967, ENSGALG00000005676, ENSGALG00000001405, ENSGALG00000011533, ENSGALG00000011438, ENSGALG00000008559, ENSGALG00000006047,…
GOTERM_BP_FAT	GO:1903047~mitotic cell cycle process	220	4.79423e-06	ENSGALG00000015912, ENSGALG00000000895, ENSGALG00000014737, ENSGALG00000011427, ENSGALG00000003231, ENSGALG00000003634, ENSGALG00000007396, ENSGALG00000006428, ENSGALG00000005769, ENSGALG00000017211, ENSGALG00000028131, ENSGALG00000011967, ENSGALG00000016350, ENSGALG00000011533, ENSGALG00000008559, ENSGALG00000006047, ENSGALG00000011438, ENSGALG00000017070, ENSGALG00000013494, ENSGALG00000027768,…
GOTERM_BP_FAT	GO:0007169~transmembrane receptor protein tyrosine kinase signaling pathway	195	1.15406e-05	ENSGALG00000010638, ENSGALG00000006992, ENSGALG00000021313, ENSGALG00000002656, ENSGALG00000009378, ENSGALG00000002909, ENSGALG00000002556, ENSGALG00000002555, ENSGALG00000011823, ENSGALG00000016906, ENSGALG00000007650, ENSGALG00000009898, ENSGALG00000018967, ENSGALG00000012363, ENSGALG00000016833, ENSGALG00000013925, ENSGALG00000006793, ENSGALG00000000949, ENSGALG00000003428, ENSGALG00000000736,…
GOTERM_BP_FAT	GO:0072359~circulatory system development	326	1.20563e-05	ENSGALG00000001021, ENSGALG00000017065, ENSGALG00000002909, ENSGALG00000003634, ENSGALG00000014463, ENSGALG00000013684, ENSGALG00000011823, ENSGALG00000009241, ENSGALG00000006725, ENSGALG00000024449, ENSGALG00000016451, ENSGALG00000011962, ENSGALG00000006038, ENSGALG00000006821, ENSGALG00000011228, ENSGALG00000003770, ENSGALG00000003238, ENSGALG00000014840, ENSGALG00000014514, ENSGALG00000006319,…
GOTERM_BP_FAT	GO:0072358~cardiovascular system development	326	1.20563e-05	ENSGALG00000001021, ENSGALG00000017065, ENSGALG00000002909, ENSGALG00000003634, ENSGALG00000014463, ENSGALG00000013684, ENSGALG00000011823, ENSGALG00000009241, ENSGALG00000006725, ENSGALG00000024449, ENSGALG00000016451, ENSGALG00000011962, ENSGALG00000006038, ENSGALG00000006821, ENSGALG00000011228, ENSGALG00000003770, ENSGALG00000003238, ENSGALG00000014840, ENSGALG00000014514, ENSGALG00000006319,…
GOTERM_BP_FAT	GO:0006396~RNA processing	266	1.6126e-05	ENSGALG00000001555, ENSGALG00000008765, ENSGALG00000001550, ENSGALG00000000891, ENSGALG00000010275, ENSGALG00000013064, ENSGALG00000011036, ENSGALG00000015712, ENSGALG00000008561, ENSGALG00000000693, ENSGALG00000000766, ENSGALG00000026999, ENSGALG00000016053, ENSGALG00000001540, ENSGALG00000013889, ENSGALG00000008038, ENSGALG00000008372, ENSGALG00000016461, ENSGALG00000005269, ENSGALG00000006410,…
GOTERM_BP_FAT	GO:0022402~cell cycle process	342	1.79141e-05	ENSGALG00000006326, ENSGALG00000015912, ENSGALG00000013784, ENSGALG00000000895, ENSGALG00000014737, ENSGALG00000011427, ENSGALG00000003231, ENSGALG00000003634, ENSGALG00000005769, ENSGALG00000007396, ENSGALG00000006428, ENSGALG00000008974, ENSGALG00000017211, ENSGALG00000028131, ENSGALG00000016451, ENSGALG00000013064, ENSGALG00000015712, ENSGALG00000011967, ENSGALG00000016350, ENSGALG00000014936,…
GOTERM_BP_FAT	GO:0044085~cellular component biogenesis	832	2.45884e-05	ENSGALG00000008763, ENSGALG00000008765, ENSGALG00000016580, ENSGALG00000000891, ENSGALG00000002909, ENSGALG00000011525, ENSGALG00000020249, ENSGALG00000001126, ENSGALG00000000693, ENSGALG00000018367, ENSGALG00000011533, ENSGALG00000014514, ENSGALG00000000490, ENSGALG00000000498, ENSGALG00000011974, ENSGALG00000009615, ENSGALG00000023626, ENSGALG00000003224, ENSGALG00000011331, ENSGALG00000011330,…
GOTERM_BP_FAT	GO:0042692~muscle cell differentiation	137	2.6603e-05	ENSGALG00000014261, ENSGALG00000001021, ENSGALG00000029047, ENSGALG00000013505, ENSGALG00000000939, ENSGALG00000019384, ENSGALG00000004044, ENSGALG00000014463, ENSGALG00000003835, ENSGALG00000013684, ENSGALG00000007367, ENSGALG00000001229, ENSGALG00000024449, ENSGALG00000013925, ENSGALG00000015387, ENSGALG00000005263, ENSGALG00000006491, ENSGALG00000004034, ENSGALG00000028091, ENSGALG00000015132,…
GOTERM_BP_FAT	GO:0006260~DNA replication	102	2.96003e-05	ENSGALG00000010636, ENSGALG00000013784, ENSGALG00000009378, ENSGALG00000006037, ENSGALG00000000169, ENSGALG00000017064, ENSGALG00000008249, ENSGALG00000017211, ENSGALG00000028131, ENSGALG00000012363, ENSGALG00000001126, ENSGALG00000015712, ENSGALG00000000734, ENSGALG00000003764, ENSGALG00000002663, ENSGALG00000008175, ENSGALG00000000490, ENSGALG00000017073, ENSGALG00000006051, ENSGALG00000007649,…
GOTERM_BP_FAT	GO:0006259~DNA metabolic process	290	3.28901e-05	ENSGALG00000027370, ENSGALG00000015912, ENSGALG00000013784, ENSGALG00000016067, ENSGALG00000006037, ENSGALG00000000169, ENSGALG00000017064, ENSGALG00000008249, ENSGALG00000014732, ENSGALG00000007396, ENSGALG00000017211, ENSGALG00000008383, ENSGALG00000028133, ENSGALG00000028131, ENSGALG00000001126, ENSGALG00000015712, ENSGALG00000007191, ENSGALG00000014936, ENSGALG00000003764, ENSGALG00000001032,…
GOTERM_BP_FAT	GO:0001944~vasculature development	213	3.72506e-05	ENSGALG00000001021, ENSGALG00000017065, ENSGALG00000002909, ENSGALG00000003634, ENSGALG00000009241, ENSGALG00000024449, ENSGALG00000011962, ENSGALG00000016451, ENSGALG00000006821, ENSGALG00000003770, ENSGALG00000011228, ENSGALG00000014840, ENSGALG00000006319, ENSGALG00000026890, ENSGALG00000011835, ENSGALG00000019759, ENSGALG00000009942, ENSGALG00000001926, ENSGALG00000015511, ENSGALG00000023768,…
GOTERM_BP_FAT	GO:0043062~extracellular structure organization	92	5.66559e-05	ENSGALG00000016584, ENSGALG00000021128, ENSGALG00000006992, ENSGALG00000009641, ENSGALG00000010175, ENSGALG00000016357, ENSGALG00000006855, ENSGALG00000016394, ENSGALG00000015307, ENSGALG00000016986, ENSGALG00000004338, ENSGALG00000005278, ENSGALG00000011070, ENSGALG00000011264, ENSGALG00000009241, ENSGALG00000006725, ENSGALG00000024449, ENSGALG00000027151, ENSGALG00000012617, ENSGALG00000004048,…
GOTERM_BP_FAT	GO:0030198~extracellular matrix organization	92	5.66559e-05	ENSGALG00000016584, ENSGALG00000021128, ENSGALG00000006992, ENSGALG00000009641, ENSGALG00000010175, ENSGALG00000016357, ENSGALG00000006855, ENSGALG00000016394, ENSGALG00000015307, ENSGALG00000016986, ENSGALG00000004338, ENSGALG00000005278, ENSGALG00000011070, ENSGALG00000011264, ENSGALG00000009241, ENSGALG00000006725, ENSGALG00000024449, ENSGALG00000027151, ENSGALG00000012617, ENSGALG00000004048,…
GOTERM_BP_FAT	GO:0008283~cell proliferation	479	7.06107e-05	ENSGALG00000006326, ENSGALG00000001021, ENSGALG00000000755, ENSGALG00000002909, ENSGALG00000011423, ENSGALG00000001229, ENSGALG00000011823, ENSGALG00000009241, ENSGALG00000000551, ENSGALG00000001939, ENSGALG00000018967, ENSGALG00000011329, ENSGALG00000020249, ENSGALG00000009147, ENSGALG00000016589, ENSGALG00000006319, ENSGALG00000017070, ENSGALG00000017073, ENSGALG00000027769, ENSGALG00000011835,…
GOTERM_BP_FAT	GO:0044257~cellular protein catabolic process	255	7.44909e-05	ENSGALG00000014261, ENSGALG00000003774, ENSGALG00000016359, ENSGALG00000011427, ENSGALG00000010175, ENSGALG00000014525, ENSGALG00000011525, ENSGALG00000016457, ENSGALG00000003634, ENSGALG00000014732, ENSGALG00000008974, ENSGALG00000012704, ENSGALG00000009608, ENSGALG00000009240, ENSGALG00000014930, ENSGALG00000002917, ENSGALG00000009249, ENSGALG00000000699, ENSGALG00000003770, ENSGALG00000014067,…
GOTERM_BP_FAT	GO:0040011~locomotion	467	7.83985e-05	ENSGALG00000008763, ENSGALG00000000894, ENSGALG00000020788, ENSGALG00000017065, ENSGALG00000002909, ENSGALG00000011423, ENSGALG00000027777, ENSGALG00000000898, ENSGALG00000028136, ENSGALG00000009241, ENSGALG00000018967, ENSGALG00000026383, ENSGALG00000011962, ENSGALG00000027973, ENSGALG00000011432, ENSGALG00000006418, ENSGALG00000011433, ENSGALG00000011835, ENSGALG00000026890, ENSGALG00000006413,…
GOTERM_BP_FAT	GO:0043542~endothelial cell migration	70	8.3075e-05	ENSGALG00000008473, ENSGALG00000009477, ENSGALG00000017065, ENSGALG00000002012, ENSGALG00000016112, ENSGALG00000012429, ENSGALG00000003634, ENSGALG00000012617, ENSGALG00000028009, ENSGALG00000016451, ENSGALG00000026928, ENSGALG00000027058, ENSGALG00000007952, ENSGALG00000017208, ENSGALG00000026890, ENSGALG00000011274, ENSGALG00000011835, ENSGALG00000005123, ENSGALG00000001926, ENSGALG00000004184,…
GOTERM_BP_FAT	GO:0007346~regulation of mitotic cell cycle	142	9.18883e-05	ENSGALG00000015912, ENSGALG00000003634, ENSGALG00000007396, ENSGALG00000000742, ENSGALG00000017211, ENSGALG00000007650, ENSGALG00000013607, ENSGALG00000012363, ENSGALG00000009748, ENSGALG00000006790, ENSGALG00000006997, ENSGALG00000011967, ENSGALG00000006998, ENSGALG00000003429, ENSGALG00000004448, ENSGALG00000005676, ENSGALG00000011533, ENSGALG00000008559, ENSGALG00000006047, ENSGALG00000004691,…
GOTERM_BP_FAT	GO:0006397~mRNA processing	129	9.37023e-05	ENSGALG00000002653, ENSGALG00000001555, ENSGALG00000013919, ENSGALG00000001550, ENSGALG00000004817, ENSGALG00000017396, ENSGALG00000007366, ENSGALG00000014395, ENSGALG00000000800, ENSGALG00000011036, ENSGALG00000015712, ENSGALG00000008561, ENSGALG00000002943, ENSGALG00000000766, ENSGALG00000026999, ENSGALG00000016053, ENSGALG00000010783, ENSGALG00000007370, ENSGALG00000001540, ENSGALG00000015787,…
GOTERM_BP_FAT	GO:0051129~negative regulation of cellular component organization	211	9.40629e-05	ENSGALG00000015912, ENSGALG00000011525, ENSGALG00000003634, ENSGALG00000027639, ENSGALG00000027777, ENSGALG00000010074, ENSGALG00000009241, ENSGALG00000020249, ENSGALG00000007199, ENSGALG00000015718, ENSGALG00000026383, ENSGALG00000016451, ENSGALG00000011967, ENSGALG00000003770, ENSGALG00000016589, ENSGALG00000013886, ENSGALG00000011438, ENSGALG00000011533, ENSGALG00000011433, ENSGALG00000016468,…
GOTERM_BP_FAT	GO:2000145~regulation of cell motility	239	9.59621e-05	ENSGALG00000008763, ENSGALG00000017065, ENSGALG00000011423, ENSGALG00000003634, ENSGALG00000027777, ENSGALG00000000898, ENSGALG00000009241, ENSGALG00000028136, ENSGALG00000018967, ENSGALG00000026383, ENSGALG00000016451, ENSGALG00000005079, ENSGALG00000006038, ENSGALG00000005071, ENSGALG00000013886, ENSGALG00000006418, ENSGALG00000017208, ENSGALG00000011433, ENSGALG00000026890, ENSGALG00000011835,…
GOTERM_BP_FAT	GO:0048285~organelle fission	168	0.000107035	ENSGALG00000000895, ENSGALG00000014737, ENSGALG00000003561, ENSGALG00000011427, ENSGALG00000001491, ENSGALG00000006428, ENSGALG00000005769, ENSGALG00000017211, ENSGALG00000013607, ENSGALG00000012160, ENSGALG00000016836, ENSGALG00000026929, ENSGALG00000006790, ENSGALG00000011967, ENSGALG00000006998, ENSGALG00000016350, ENSGALG00000006794, ENSGALG00000017006, ENSGALG00000011533, ENSGALG00000011438,…
GOTERM_BP_FAT	GO:0006261~DNA-dependent DNA replication	62	0.000131327	ENSGALG00000013784, ENSGALG00000010636, ENSGALG00000016417, ENSGALG00000010030, ENSGALG00000017064, ENSGALG00000000169, ENSGALG00000006037, ENSGALG00000012429, ENSGALG00000004516, ENSGALG00000012223, ENSGALG00000011725, ENSGALG00000016312, ENSGALG00000024481, ENSGALG00000017211, ENSGALG00000016293, ENSGALG00000028131, ENSGALG00000002519, ENSGALG00000015712, ENSGALG00000003764, ENSGALG00000011475,…
GOTERM_BP_FAT	GO:0051146~striated muscle cell differentiation	92	0.000136902	ENSGALG00000001021, ENSGALG00000014261, ENSGALG00000011468, ENSGALG00000000939, ENSGALG00000002125, ENSGALG00000016112, ENSGALG00000013853, ENSGALG00000004044, ENSGALG00000024011, ENSGALG00000012429, ENSGALG00000014463, ENSGALG00000001229, ENSGALG00000007367, ENSGALG00000015358, ENSGALG00000012115, ENSGALG00000007910, ENSGALG00000015387, ENSGALG00000009844, ENSGALG00000014365, ENSGALG00000010936,…
GOTERM_BP_FAT	GO:0006364~rRNA processing	79	0.000165448	ENSGALG00000015024, ENSGALG00000008765, ENSGALG00000026038, ENSGALG00000016392, ENSGALG00000011866, ENSGALG00000008454, ENSGALG00000000891, ENSGALG00000004817, ENSGALG00000010275, ENSGALG00000008470, ENSGALG00000010360, ENSGALG00000002985, ENSGALG00000023673, ENSGALG00000009045, ENSGALG00000002157, ENSGALG00000007798, ENSGALG00000000693, ENSGALG00000016930, ENSGALG00000000258, ENSGALG00000011886,…
GOTERM_BP_FAT	GO:0051674~localization of cell	411	0.000176623	ENSGALG00000000894, ENSGALG00000020788, ENSGALG00000017065, ENSGALG00000002909, ENSGALG00000011423, ENSGALG00000027777, ENSGALG00000000898, ENSGALG00000009241, ENSGALG00000028136, ENSGALG00000018967, ENSGALG00000026383, ENSGALG00000011962, ENSGALG00000027973, ENSGALG00000011432, ENSGALG00000006418, ENSGALG00000011433, ENSGALG00000011835, ENSGALG00000026890, ENSGALG00000006413, ENSGALG00000019759,…
GOTERM_BP_FAT	GO:0016072~rRNA metabolic process	80	0.000194984	ENSGALG00000015024, ENSGALG00000008765, ENSGALG00000026038, ENSGALG00000016392, ENSGALG00000011866, ENSGALG00000008454, ENSGALG00000000891, ENSGALG00000004817, ENSGALG00000010275, ENSGALG00000008470, ENSGALG00000010360, ENSGALG00000002985, ENSGALG00000023673, ENSGALG00000009045, ENSGALG00000002157, ENSGALG00000007798, ENSGALG00000000693, ENSGALG00000016930, ENSGALG00000000258, ENSGALG00000011886,…
GOTERM_BP_FAT	GO:0000280~nuclear division	154	0.000198313	ENSGALG00000000895, ENSGALG00000014737, ENSGALG00000011427, ENSGALG00000001491, ENSGALG00000006428, ENSGALG00000005769, ENSGALG00000017211, ENSGALG00000013607, ENSGALG00000012160, ENSGALG00000016836, ENSGALG00000026929, ENSGALG00000006790, ENSGALG00000011967, ENSGALG00000006998, ENSGALG00000016350, ENSGALG00000006794, ENSGALG00000017006, ENSGALG00000011533, ENSGALG00000011438, ENSGALG00000017070,…
GOTERM_BP_FAT	GO:0048870~cell motility	410	0.000202153	ENSGALG00000000894, ENSGALG00000020788, ENSGALG00000017065, ENSGALG00000002909, ENSGALG00000011423, ENSGALG00000027777, ENSGALG00000000898, ENSGALG00000009241, ENSGALG00000028136, ENSGALG00000018967, ENSGALG00000026383, ENSGALG00000011962, ENSGALG00000027973, ENSGALG00000011432, ENSGALG00000006418, ENSGALG00000011433, ENSGALG00000011835, ENSGALG00000026890, ENSGALG00000006413, ENSGALG00000019759,…
GOTERM_BP_FAT	GO:0051603~proteolysis involved in cellular protein catabolic process	240	0.000204345	ENSGALG00000014261, ENSGALG00000016359, ENSGALG00000011427, ENSGALG00000010175, ENSGALG00000014525, ENSGALG00000011525, ENSGALG00000016457, ENSGALG00000003634, ENSGALG00000014732, ENSGALG00000008974, ENSGALG00000012704, ENSGALG00000009608, ENSGALG00000009240, ENSGALG00000014930, ENSGALG00000002917, ENSGALG00000009249, ENSGALG00000000699, ENSGALG00000014067, ENSGALG00000006826, ENSGALG00000013793,…
GOTERM_BP_FAT	GO:0090150~establishment of protein localization to membrane	95	0.000208021	ENSGALG00000012265, ENSGALG00000008569, ENSGALG00000007615, ENSGALG00000003932, ENSGALG00000002709, ENSGALG00000001846, ENSGALG00000000122, ENSGALG00000014463, ENSGALG00000012798, ENSGALG00000003079, ENSGALG00000002095, ENSGALG00000007650, ENSGALG00000009086, ENSGALG00000004000, ENSGALG00000011076, ENSGALG00000002414, ENSGALG00000016451, ENSGALG00000010985, ENSGALG00000017153, ENSGALG00000004758,…
GOTERM_BP_FAT	GO:0006508~proteolysis	411	0.000209055	ENSGALG00000011429, ENSGALG00000011427, ENSGALG00000014525, ENSGALG00000000750, ENSGALG00000011525, ENSGALG00000011130, ENSGALG00000009608, ENSGALG00000009241, ENSGALG00000009240, ENSGALG00000007199, ENSGALG00000011136, ENSGALG00000002917, ENSGALG00000009147, ENSGALG00000000699, ENSGALG00000009249, ENSGALG00000016782, ENSGALG00000000366, ENSGALG00000011020, ENSGALG00000001032, ENSGALG00000008559,…
GOTERM_BP_FAT	GO:0006928~movement of cell or subcellular component	526	0.000210232	ENSGALG00000008763, ENSGALG00000001020, ENSGALG00000000894, ENSGALG00000020788, ENSGALG00000017065, ENSGALG00000003231, ENSGALG00000002909, ENSGALG00000011423, ENSGALG00000027777, ENSGALG00000000898, ENSGALG00000028136, ENSGALG00000009241, ENSGALG00000018967, ENSGALG00000026383, ENSGALG00000011962, ENSGALG00000027973, ENSGALG00000011432, ENSGALG00000006418, ENSGALG00000011433, ENSGALG00000011835,…
GOTERM_BP_FAT	GO:0007067~mitotic nuclear division	118	0.000233367	ENSGALG00000000895, ENSGALG00000014737, ENSGALG00000011427, ENSGALG00000001491, ENSGALG00000005769, ENSGALG00000006428, ENSGALG00000012160, ENSGALG00000016836, ENSGALG00000026929, ENSGALG00000006790, ENSGALG00000006998, ENSGALG00000011967, ENSGALG00000016350, ENSGALG00000017006, ENSGALG00000011533, ENSGALG00000011438, ENSGALG00000013494, ENSGALG00000017070, ENSGALG00000016468, ENSGALG00000015788,…
GOTERM_BP_FAT	GO:0001568~blood vessel development	198	0.000239184	ENSGALG00000001021, ENSGALG00000017065, ENSGALG00000002909, ENSGALG00000003634, ENSGALG00000009241, ENSGALG00000024449, ENSGALG00000011962, ENSGALG00000016451, ENSGALG00000006821, ENSGALG00000003770, ENSGALG00000014840, ENSGALG00000006319, ENSGALG00000011835, ENSGALG00000026890, ENSGALG00000019759, ENSGALG00000009942, ENSGALG00000001926, ENSGALG00000015511, ENSGALG00000023768, ENSGALG00000016059,…
GOTERM_BP_FAT	GO:0040012~regulation of locomotion	248	0.000249297	ENSGALG00000008763, ENSGALG00000017065, ENSGALG00000011423, ENSGALG00000003634, ENSGALG00000027777, ENSGALG00000000898, ENSGALG00000009241, ENSGALG00000028136, ENSGALG00000018967, ENSGALG00000026383, ENSGALG00000016451, ENSGALG00000005079, ENSGALG00000025915, ENSGALG00000006038, ENSGALG00000005071, ENSGALG00000013886, ENSGALG00000006418, ENSGALG00000017208, ENSGALG00000011433, ENSGALG00000026890,…
GOTERM_BP_FAT	GO:0016071~mRNA metabolic process	169	0.000270098	ENSGALG00000001555, ENSGALG00000002653, ENSGALG00000013919, ENSGALG00000001550, ENSGALG00000000890, ENSGALG00000017396, ENSGALG00000004817, ENSGALG00000007364, ENSGALG00000007366, ENSGALG00000001558, ENSGALG00000014395, ENSGALG00000000800, ENSGALG00000011036, ENSGALG00000015712, ENSGALG00000008561, ENSGALG00000002943, ENSGALG00000000766, ENSGALG00000026999, ENSGALG00000016053, ENSGALG00000010783,…
GOTERM_BP_FAT	GO:0051270~regulation of cellular component movement	254	0.000271731	ENSGALG00000008763, ENSGALG00000017065, ENSGALG00000011423, ENSGALG00000003634, ENSGALG00000027777, ENSGALG00000000898, ENSGALG00000009241, ENSGALG00000028136, ENSGALG00000018967, ENSGALG00000026383, ENSGALG00000016451, ENSGALG00000005079, ENSGALG00000006038, ENSGALG00000005071, ENSGALG00000013886, ENSGALG00000006418, ENSGALG00000017208, ENSGALG00000011433, ENSGALG00000026890, ENSGALG00000011835,…
GOTERM_BP_FAT	GO:0045595~regulation of cell differentiation	468	0.000291217	ENSGALG00000001021, ENSGALG00000010322, ENSGALG00000007392, ENSGALG00000002909, ENSGALG00000011525, ENSGALG00000027639, ENSGALG00000001229, ENSGALG00000011823, ENSGALG00000009241, ENSGALG00000009240, ENSGALG00000018967, ENSGALG00000011329, ENSGALG00000020249, ENSGALG00000006623, ENSGALG00000011962, ENSGALG00000002917, ENSGALG00000003238, ENSGALG00000003221, ENSGALG00000027768, ENSGALG00000008893,…
GOTERM_BP_FAT	GO:0043534~blood vessel endothelial cell migration	33	0.000303081	ENSGALG00000009477, ENSGALG00000017065, ENSGALG00000002012, ENSGALG00000013255, ENSGALG00000016083, ENSGALG00000017082, ENSGALG00000009626, ENSGALG00000028009, ENSGALG00000012178, ENSGALG00000003018, ENSGALG00000026928, ENSGALG00000007114, ENSGALG00000027058, ENSGALG00000012533, ENSGALG00000016330, ENSGALG00000007952, ENSGALG00000009724, ENSGALG00000016954, ENSGALG00000003806, ENSGALG00000008302,…
GOTERM_BP_FAT	GO:0033043~regulation of organelle organization	364	0.00032012	ENSGALG00000001021, ENSGALG00000015912, ENSGALG00000003774, ENSGALG00000010322, ENSGALG00000022490, ENSGALG00000002909, ENSGALG00000014463, ENSGALG00000016986, ENSGALG00000010074, ENSGALG00000004612, ENSGALG00000027774, ENSGALG00000017211, ENSGALG00000000551, ENSGALG00000007199, ENSGALG00000026383, ENSGALG00000015718, ENSGALG00000016451, ENSGALG00000011967, ENSGALG00000016589, ENSGALG00000016350,…
GOTERM_BP_FAT	GO:0032268~regulation of cellular protein metabolic process	651	0.000352949	ENSGALG00000006326, ENSGALG00000001021, ENSGALG00000010322, ENSGALG00000003171, ENSGALG00000008569, ENSGALG00000014525, ENSGALG00000002909, ENSGALG00000011525, ENSGALG00000006428, ENSGALG00000007396, ENSGALG00000000751, ENSGALG00000009241, ENSGALG00000000551, ENSGALG00000018967, ENSGALG00000020249, ENSGALG00000000550, ENSGALG00000007199, ENSGALG00000011036, ENSGALG00000016782, ENSGALG00000011967,…
GOTERM_BP_FAT	GO:0016477~cell migration	372	0.000356299	ENSGALG00000000894, ENSGALG00000020788, ENSGALG00000017065, ENSGALG00000002909, ENSGALG00000003634, ENSGALG00000011423, ENSGALG00000016986, ENSGALG00000027777, ENSGALG00000008974, ENSGALG00000009241, ENSGALG00000028136, ENSGALG00000014933, ENSGALG00000018967, ENSGALG00000016451, ENSGALG00000011962, ENSGALG00000027973, ENSGALG00000006038, ENSGALG00000025919, ENSGALG00000005071, ENSGALG00000013886,…
GOTERM_BP_FAT	GO:0030334~regulation of cell migration	227	0.000391626	ENSGALG00000017065, ENSGALG00000011423, ENSGALG00000003634, ENSGALG00000027777, ENSGALG00000009241, ENSGALG00000028136, ENSGALG00000018967, ENSGALG00000026383, ENSGALG00000016451, ENSGALG00000005079, ENSGALG00000006038, ENSGALG00000005071, ENSGALG00000013886, ENSGALG00000006418, ENSGALG00000017208, ENSGALG00000011433, ENSGALG00000026890, ENSGALG00000011835, ENSGALG00000006413, ENSGALG00000019759,…
GOTERM_BP_FAT	GO:0061448~connective tissue development	101	0.000433024	ENSGALG00000028048, ENSGALG00000017295, ENSGALG00000002909, ENSGALG00000014398, ENSGALG00000009241, ENSGALG00000006725, ENSGALG00000025915, ENSGALG00000006998, ENSGALG00000003770, ENSGALG00000023303, ENSGALG00000005476, ENSGALG00000005263, ENSGALG00000015241, ENSGALG00000028091, ENSGALG00000015132, ENSGALG00000019759, ENSGALG00000011970, ENSGALG00000026180, ENSGALG00000000569, ENSGALG00000002203,…
GOTERM_BP_FAT	GO:0051130~positive regulation of cellular component organization	358	0.000434359	ENSGALG00000015912, ENSGALG00000010322, ENSGALG00000022490, ENSGALG00000008569, ENSGALG00000002909, ENSGALG00000014463, ENSGALG00000016986, ENSGALG00000017211, ENSGALG00000000551, ENSGALG00000018967, ENSGALG00000015718, ENSGALG00000016451, ENSGALG00000011962, ENSGALG00000002917, ENSGALG00000004758, ENSGALG00000016350, ENSGALG00000003770, ENSGALG00000025919, ENSGALG00000026172, ENSGALG00000005470,…
GOTERM_BP_FAT	GO:0051246~regulation of protein metabolic process	705	0.000453605	ENSGALG00000001021, ENSGALG00000006326, ENSGALG00000010322, ENSGALG00000003171, ENSGALG00000008569, ENSGALG00000014525, ENSGALG00000002909, ENSGALG00000011525, ENSGALG00000006428, ENSGALG00000007396, ENSGALG00000000751, ENSGALG00000009241, ENSGALG00000000551, ENSGALG00000018967, ENSGALG00000000550, ENSGALG00000020249, ENSGALG00000007199, ENSGALG00000011036, ENSGALG00000016782, ENSGALG00000011967,…
GOTERM_BP_FAT	GO:0033002~muscle cell proliferation	48	0.000504261	ENSGALG00000012598, ENSGALG00000011468, ENSGALG00000000874, ENSGALG00000021313, ENSGALG00000003932, ENSGALG00000016112, ENSGALG00000016083, ENSGALG00000012429, ENSGALG00000001141, ENSGALG00000004064, ENSGALG00000003634, ENSGALG00000009977, ENSGALG00000015933, ENSGALG00000011264, ENSGALG00000012341, ENSGALG00000023961, ENSGALG00000013568, ENSGALG00000022994, ENSGALG00000012178, ENSGALG00000016403,…
GOTERM_BP_FAT	GO:0072657~protein localization to membrane	130	0.000524429	ENSGALG00000001554, ENSGALG00000012265, ENSGALG00000007224, ENSGALG00000008569, ENSGALG00000014463, ENSGALG00000007196, ENSGALG00000007650, ENSGALG00000020249, ENSGALG00000024449, ENSGALG00000016451, ENSGALG00000010985, ENSGALG00000004758, ENSGALG00000003428, ENSGALG00000014064, ENSGALG00000009364, ENSGALG00000015030, ENSGALG00000006418, ENSGALG00000011433, ENSGALG00000012156, ENSGALG00000015132,…
GOTERM_BP_FAT	GO:0044770~cell cycle phase transition	120	0.000548282	ENSGALG00000015912, ENSGALG00000011427, ENSGALG00000003634, ENSGALG00000007396, ENSGALG00000017211, ENSGALG00000012363, ENSGALG00000026929, ENSGALG00000011967, ENSGALG00000003429, ENSGALG00000011533, ENSGALG00000008559, ENSGALG00000006047, ENSGALG00000027768, ENSGALG00000003430, ENSGALG00000016468, ENSGALG00000006051, ENSGALG00000007649, ENSGALG00000009942, ENSGALG00000008233, ENSGALG00000015985,…
GOTERM_BP_FAT	GO:0030163~protein catabolic process	284	0.000571916	ENSGALG00000014261, ENSGALG00000003774, ENSGALG00000016359, ENSGALG00000011427, ENSGALG00000010175, ENSGALG00000014525, ENSGALG00000011525, ENSGALG00000016457, ENSGALG00000003634, ENSGALG00000014732, ENSGALG00000008974, ENSGALG00000012704, ENSGALG00000015301, ENSGALG00000009608, ENSGALG00000009240, ENSGALG00000014930, ENSGALG00000002917, ENSGALG00000009249, ENSGALG00000000699, ENSGALG00000011967,…
GOTERM_BP_FAT	GO:0051054~positive regulation of DNA metabolic process	67	0.000574108	ENSGALG00000015912, ENSGALG00000016633, ENSGALG00000016417, ENSGALG00000009378, ENSGALG00000000169, ENSGALG00000017064, ENSGALG00000023876, ENSGALG00000012429, ENSGALG00000004516, ENSGALG00000014398, ENSGALG00000017211, ENSGALG00000016293, ENSGALG00000010039, ENSGALG00000012363, ENSGALG00000026928, ENSGALG00000009854, ENSGALG00000006794, ENSGALG00000008461, ENSGALG00000008812, ENSGALG00000011438,…
GOTERM_BP_FAT	GO:0051338~regulation of transferase activity	258	0.000607456	ENSGALG00000014261, ENSGALG00000006326, ENSGALG00000001021, ENSGALG00000015912, ENSGALG00000001551, ENSGALG00000008569, ENSGALG00000016067, ENSGALG00000017064, ENSGALG00000027232, ENSGALG00000005767, ENSGALG00000016457, ENSGALG00000003634, ENSGALG00000007396, ENSGALG00000006428, ENSGALG00000008181, ENSGALG00000012703, ENSGALG00000009241, ENSGALG00000017211, ENSGALG00000020249, ENSGALG00000000550,…
GOTERM_BP_FAT	GO:0033554~cellular response to stress	516	0.000669689	ENSGALG00000006326, ENSGALG00000016580, ENSGALG00000018557, ENSGALG00000000169, ENSGALG00000002909, ENSGALG00000011525, ENSGALG00000027639, ENSGALG00000007396, ENSGALG00000000751, ENSGALG00000028136, ENSGALG00000009241, ENSGALG00000001938, ENSGALG00000001939, ENSGALG00000009240, ENSGALG00000018967, ENSGALG00000009400, ENSGALG00000007199, ENSGALG00000028133, ENSGALG00000028131, ENSGALG00000011962,…
GOTERM_BP_FAT	GO:0006518~peptide metabolic process	256	0.000678052	ENSGALG00000011429, ENSGALG00000027579, ENSGALG00000010839, ENSGALG00000017316, ENSGALG00000003171, ENSGALG00000014833, ENSGALG00000008187, ENSGALG00000015917, ENSGALG00000001558, ENSGALG00000015301, ENSGALG00000010077, ENSGALG00000001938, ENSGALG00000009240, ENSGALG00000014930, ENSGALG00000013990, ENSGALG00000009147, ENSGALG00000011036, ENSGALG00000011228, ENSGALG00000006826, ENSGALG00000002910,…
GOTERM_BP_FAT	GO:0090130~tissue migration	96	0.000725625	ENSGALG00000008473, ENSGALG00000009477, ENSGALG00000004438, ENSGALG00000002012, ENSGALG00000006992, ENSGALG00000017065, ENSGALG00000007615, ENSGALG00000016112, ENSGALG00000012429, ENSGALG00000003634, ENSGALG00000012617, ENSGALG00000028009, ENSGALG00000016451, ENSGALG00000026928, ENSGALG00000027058, ENSGALG00000013925, ENSGALG00000000949, ENSGALG00000007952, ENSGALG00000004821, ENSGALG00000016428,…
GOTERM_BP_FAT	GO:0060537~muscle tissue development	134	0.00072646	ENSGALG00000001021, ENSGALG00000010794, ENSGALG00000000939, ENSGALG00000014832, ENSGALG00000004044, ENSGALG00000004816, ENSGALG00000003634, ENSGALG00000014463, ENSGALG00000014398, ENSGALG00000007366, ENSGALG00000013684, ENSGALG00000028136, ENSGALG00000005678, ENSGALG00000015387, ENSGALG00000005263, ENSGALG00000006491, ENSGALG00000028091, ENSGALG00000019759, ENSGALG00000017389, ENSGALG00000012357,…
GOTERM_BP_FAT	GO:0002181~cytoplasmic translation	27	0.0007337	ENSGALG00000002868, ENSGALG00000016232, ENSGALG00000003205, ENSGALG00000008187, ENSGALG00000009312, ENSGALG00000012109, ENSGALG00000001962, ENSGALG00000004818, ENSGALG00000003795, ENSGALG00000016172, ENSGALG00000000719, ENSGALG00000002910, ENSGALG00000014074, ENSGALG00000016775, ENSGALG00000009677, ENSGALG00000026978, ENSGALG00000006912, ENSGALG00000008517, ENSGALG00000009328, ENSGALG00000000474,…
GOTERM_BP_FAT	GO:0007167~enzyme linked receptor protein signaling pathway	277	0.000756943	ENSGALG00000001021, ENSGALG00000015910, ENSGALG00000002909, ENSGALG00000027639, ENSGALG00000001229, ENSGALG00000011823, ENSGALG00000015301, ENSGALG00000009241, ENSGALG00000018967, ENSGALG00000024064, ENSGALG00000006038, ENSGALG00000025919, ENSGALG00000001032, ENSGALG00000013886, ENSGALG00000006915, ENSGALG00000006418, ENSGALG00000011433, ENSGALG00000011835, ENSGALG00000019759, ENSGALG00000001926,…
GOTERM_BP_FAT	GO:0090132~epithelium migration	94	0.000830838	ENSGALG00000008473, ENSGALG00000009477, ENSGALG00000004438, ENSGALG00000002012, ENSGALG00000006992, ENSGALG00000017065, ENSGALG00000007615, ENSGALG00000016112, ENSGALG00000012429, ENSGALG00000003634, ENSGALG00000012617, ENSGALG00000028009, ENSGALG00000016451, ENSGALG00000026928, ENSGALG00000027058, ENSGALG00000013925, ENSGALG00000000949, ENSGALG00000007952, ENSGALG00000004821, ENSGALG00000016428,…
GOTERM_BP_FAT	GO:0042127~regulation of cell proliferation	415	0.000836557	ENSGALG00000006326, ENSGALG00000001021, ENSGALG00000000755, ENSGALG00000011423, ENSGALG00000027777, ENSGALG00000001229, ENSGALG00000009241, ENSGALG00000001939, ENSGALG00000020249, ENSGALG00000011329, ENSGALG00000018967, ENSGALG00000016589, ENSGALG00000017070, ENSGALG00000027769, ENSGALG00000011835, ENSGALG00000019759, ENSGALG00000000498, ENSGALG00000014457, ENSGALG00000026180, ENSGALG00000002922,…
GOTERM_BP_FAT	GO:0006403~RNA localization	61	0.000850725	ENSGALG00000002653, ENSGALG00000008454, ENSGALG00000003830, ENSGALG00000005895, ENSGALG00000011896, ENSGALG00000003272, ENSGALG00000007299, ENSGALG00000010235, ENSGALG00000011036, ENSGALG00000012462, ENSGALG00000008082, ENSGALG00000015712, ENSGALG00000007798, ENSGALG00000002663, ENSGALG00000008812, ENSGALG00000013552, ENSGALG00000002426, ENSGALG00000026102, ENSGALG00000013559, ENSGALG00000014691,…
GOTERM_BP_FAT	GO:0043603~cellular amide metabolic process	300	0.000883316	ENSGALG00000011429, ENSGALG00000000755, ENSGALG00000027579, ENSGALG00000010839, ENSGALG00000010178, ENSGALG00000017316, ENSGALG00000003171, ENSGALG00000014833, ENSGALG00000013069, ENSGALG00000008187, ENSGALG00000015917, ENSGALG00000001558, ENSGALG00000015301, ENSGALG00000010077, ENSGALG00000001938, ENSGALG00000014933, ENSGALG00000009240, ENSGALG00000014930, ENSGALG00000013990, ENSGALG00000009147,…
GOTERM_BP_FAT	GO:0051052~regulation of DNA metabolic process	115	0.000892066	ENSGALG00000015912, ENSGALG00000013784, ENSGALG00000016633, ENSGALG00000009378, ENSGALG00000000169, ENSGALG00000017064, ENSGALG00000004816, ENSGALG00000008249, ENSGALG00000004132, ENSGALG00000014398, ENSGALG00000012756, ENSGALG00000017211, ENSGALG00000012363, ENSGALG00000026928, ENSGALG00000014936, ENSGALG00000006794, ENSGALG00000002663, ENSGALG00000008812, ENSGALG00000011438, ENSGALG00000016774,…
GOTERM_BP_FAT	GO:0043549~regulation of kinase activity	227	0.000918156	ENSGALG00000014261, ENSGALG00000006326, ENSGALG00000001021, ENSGALG00000015912, ENSGALG00000001551, ENSGALG00000008569, ENSGALG00000027232, ENSGALG00000005767, ENSGALG00000016457, ENSGALG00000003634, ENSGALG00000007396, ENSGALG00000008181, ENSGALG00000012703, ENSGALG00000009241, ENSGALG00000017211, ENSGALG00000020249, ENSGALG00000000550, ENSGALG00000018967, ENSGALG00000001409, ENSGALG00000006418,…
GOTERM_BP_FAT	GO:0044265~cellular macromolecule catabolic process	306	0.000921156	ENSGALG00000014261, ENSGALG00000003774, ENSGALG00000016359, ENSGALG00000011427, ENSGALG00000010175, ENSGALG00000014525, ENSGALG00000011525, ENSGALG00000016457, ENSGALG00000003634, ENSGALG00000014732, ENSGALG00000008974, ENSGALG00000012704, ENSGALG00000009608, ENSGALG00000009240, ENSGALG00000014930, ENSGALG00000002917, ENSGALG00000009249, ENSGALG00000000699, ENSGALG00000003770, ENSGALG00000014067,…
GOTERM_BP_FAT	GO:0043043~peptide biosynthetic process	214	0.000923643	ENSGALG00000027579, ENSGALG00000017316, ENSGALG00000003171, ENSGALG00000014833, ENSGALG00000008187, ENSGALG00000015917, ENSGALG00000001558, ENSGALG00000010077, ENSGALG00000001938, ENSGALG00000009240, ENSGALG00000014930, ENSGALG00000013990, ENSGALG00000011036, ENSGALG00000011228, ENSGALG00000002910, ENSGALG00000006826, ENSGALG00000001542, ENSGALG00000016775, ENSGALG00000006912, ENSGALG00000010315,…
GOTERM_BP_FAT	GO:0010631~epithelial cell migration	92	0.000951414	ENSGALG00000008473, ENSGALG00000009477, ENSGALG00000004438, ENSGALG00000002012, ENSGALG00000006992, ENSGALG00000017065, ENSGALG00000007615, ENSGALG00000016112, ENSGALG00000012429, ENSGALG00000003634, ENSGALG00000012617, ENSGALG00000028009, ENSGALG00000016451, ENSGALG00000026928, ENSGALG00000027058, ENSGALG00000013925, ENSGALG00000000949, ENSGALG00000007952, ENSGALG00000004821, ENSGALG00000016428,…
GOTERM_BP_FAT	GO:0065009~regulation of molecular function	616	0.000980801	ENSGALG00000006326, ENSGALG00000001021, ENSGALG00000001329, ENSGALG00000008569, ENSGALG00000017064, ENSGALG00000000169, ENSGALG00000014463, ENSGALG00000006428, ENSGALG00000007396, ENSGALG00000001229, ENSGALG00000009241, ENSGALG00000000551, ENSGALG00000018967, ENSGALG00000020249, ENSGALG00000000550, ENSGALG00000007199, ENSGALG00000009147, ENSGALG00000002917, ENSGALG00000000699, ENSGALG00000016783,…
GOTERM_BP_FAT	GO:0008380~RNA splicing	106	0.00101327	ENSGALG00000013919, ENSGALG00000004817, ENSGALG00000017396, ENSGALG00000007366, ENSGALG00000014395, ENSGALG00000000800, ENSGALG00000011036, ENSGALG00000002943, ENSGALG00000000766, ENSGALG00000026999, ENSGALG00000016053, ENSGALG00000007370, ENSGALG00000001540, ENSGALG00000008038, ENSGALG00000006410, ENSGALG00000016461, ENSGALG00000010501, ENSGALG00000008697, ENSGALG00000006596, ENSGALG00000006512,…
GOTERM_BP_FAT	GO:0048514~blood vessel morphogenesis	167	0.00109955	ENSGALG00000001021, ENSGALG00000010794, ENSGALG00000017065, ENSGALG00000002909, ENSGALG00000015253, ENSGALG00000003634, ENSGALG00000004338, ENSGALG00000009241, ENSGALG00000024449, ENSGALG00000005805, ENSGALG00000016451, ENSGALG00000011962, ENSGALG00000007651, ENSGALG00000026928, ENSGALG00000006821, ENSGALG00000006998, ENSGALG00000003770, ENSGALG00000007952, ENSGALG00000014840, ENSGALG00000006319,…
GOTERM_BP_FAT	GO:0042274~ribosomal small subunit biogenesis	37	0.00119949	ENSGALG00000015024, ENSGALG00000011866, ENSGALG00000016392, ENSGALG00000014791, ENSGALG00000010275, ENSGALG00000004871, ENSGALG00000002272, ENSGALG00000005316, ENSGALG00000002985, ENSGALG00000004588, ENSGALG00000002157, ENSGALG00000015082, ENSGALG00000000693, ENSGALG00000000638, ENSGALG00000028056, ENSGALG00000000258, ENSGALG00000016073, ENSGALG00000003260, ENSGALG00000024039, ENSGALG00000003906,…
GOTERM_BP_FAT	GO:0060548~negative regulation of cell death	256	0.00120494	ENSGALG00000006326, ENSGALG00000001021, ENSGALG00000014832, ENSGALG00000010175, ENSGALG00000011525, ENSGALG00000002909, ENSGALG00000003634, ENSGALG00000009241, ENSGALG00000010077, ENSGALG00000017211, ENSGALG00000007196, ENSGALG00000028136, ENSGALG00000009240, ENSGALG00000007199, ENSGALG00000024449, ENSGALG00000011962, ENSGALG00000009748, ENSGALG00000011967, ENSGALG00000016589, ENSGALG00000000366,…
GOTERM_BP_FAT	GO:0010639~negative regulation of organelle organization	115	0.00120774	ENSGALG00000015912, ENSGALG00000004816, ENSGALG00000010074, ENSGALG00000003977, ENSGALG00000013607, ENSGALG00000007199, ENSGALG00000013605, ENSGALG00000015718, ENSGALG00000026383, ENSGALG00000011967, ENSGALG00000016589, ENSGALG00000006794, ENSGALG00000020557, ENSGALG00000011533, ENSGALG00000011438, ENSGALG00000015387, ENSGALG00000004034, ENSGALG00000011433, ENSGALG00000016468, ENSGALG00000001547,…
GOTERM_BP_FAT	GO:0043933~macromolecular complex subunit organization	647	0.00124375	ENSGALG00000006326, ENSGALG00000001021, ENSGALG00000010322, ENSGALG00000016580, ENSGALG00000003373, ENSGALG00000014463, ENSGALG00000001229, ENSGALG00000009241, ENSGALG00000000551, ENSGALG00000026383, ENSGALG00000001126, ENSGALG00000007191, ENSGALG00000026172, ENSGALG00000002910, ENSGALG00000001032, ENSGALG00000018367, ENSGALG00000003221, ENSGALG00000011533, ENSGALG00000008559, ENSGALG00000001231,…
GOTERM_BP_FAT	GO:0050658~RNA transport	47	0.00125149	ENSGALG00000002653, ENSGALG00000003010, ENSGALG00000002107, ENSGALG00000003830, ENSGALG00000014812, ENSGALG00000005895, ENSGALG00000011241, ENSGALG00000001293, ENSGALG00000000146, ENSGALG00000011896, ENSGALG00000003272, ENSGALG00000001803, ENSGALG00000007299, ENSGALG00000009934, ENSGALG00000010689, ENSGALG00000010235, ENSGALG00000003500, ENSGALG00000009835, ENSGALG00000012488, ENSGALG00000012462,…
GOTERM_BP_FAT	GO:0050657~nucleic acid transport	47	0.00125149	ENSGALG00000002653, ENSGALG00000003010, ENSGALG00000002107, ENSGALG00000003830, ENSGALG00000014812, ENSGALG00000005895, ENSGALG00000011241, ENSGALG00000001293, ENSGALG00000000146, ENSGALG00000011896, ENSGALG00000003272, ENSGALG00000001803, ENSGALG00000007299, ENSGALG00000009934, ENSGALG00000010689, ENSGALG00000010235, ENSGALG00000003500, ENSGALG00000009835, ENSGALG00000012488, ENSGALG00000012462,…
GOTERM_BP_FAT	GO:0051301~cell division	123	0.00128323	ENSGALG00000000895, ENSGALG00000028048, ENSGALG00000009378, ENSGALG00000011427, ENSGALG00000014737, ENSGALG00000003231, ENSGALG00000004816, ENSGALG00000006428, ENSGALG00000010630, ENSGALG00000009241, ENSGALG00000005809, ENSGALG00000008382, ENSGALG00000006047, ENSGALG00000017283, ENSGALG00000017070, ENSGALG00000017411, ENSGALG00000012159, ENSGALG00000015788, ENSGALG00000017073, ENSGALG00000011835,…
GOTERM_BP_FAT	GO:0006412~translation	208	0.00129829	ENSGALG00000027579, ENSGALG00000017316, ENSGALG00000003171, ENSGALG00000014833, ENSGALG00000008187, ENSGALG00000015917, ENSGALG00000001558, ENSGALG00000010077, ENSGALG00000001938, ENSGALG00000014930, ENSGALG00000013990, ENSGALG00000011036, ENSGALG00000011228, ENSGALG00000002910, ENSGALG00000006826, ENSGALG00000001542, ENSGALG00000016775, ENSGALG00000006912, ENSGALG00000010315, ENSGALG00000027227,…
GOTERM_BP_FAT	GO:0036293~response to decreased oxygen levels	67	0.00137878	ENSGALG00000001021, ENSGALG00000025864, ENSGALG00000019702, ENSGALG00000018557, ENSGALG00000003634, ENSGALG00000000751, ENSGALG00000007659, ENSGALG00000009400, ENSGALG00000028009, ENSGALG00000011962, ENSGALG00000013920, ENSGALG00000010079, ENSGALG00000005801, ENSGALG00000016216, ENSGALG00000016199, ENSGALG00000006038, ENSGALG00000013702, ENSGALG00000012550, ENSGALG00000010001, ENSGALG00000007233,…
GOTERM_BP_FAT	GO:1902580~single-organism cellular localization	298	0.00138102	ENSGALG00000014261, ENSGALG00000009549, ENSGALG00000001226, ENSGALG00000001554, ENSGALG00000008569, ENSGALG00000006328, ENSGALG00000014463, ENSGALG00000012703, ENSGALG00000009241, ENSGALG00000007196, ENSGALG00000020249, ENSGALG00000024449, ENSGALG00000016451, ENSGALG00000010985, ENSGALG00000000086, ENSGALG00000015713, ENSGALG00000004758, ENSGALG00000025919, ENSGALG00000005070, ENSGALG00000014064,…
GOTERM_BP_FAT	GO:0044772~mitotic cell cycle phase transition	110	0.00144451	ENSGALG00000015912, ENSGALG00000011427, ENSGALG00000003634, ENSGALG00000007396, ENSGALG00000017211, ENSGALG00000012363, ENSGALG00000026929, ENSGALG00000011967, ENSGALG00000003429, ENSGALG00000011533, ENSGALG00000006047, ENSGALG00000008559, ENSGALG00000027768, ENSGALG00000003430, ENSGALG00000016468, ENSGALG00000006051, ENSGALG00000009942, ENSGALG00000008233, ENSGALG00000015985, ENSGALG00000002937,…
GOTERM_BP_FAT	GO:0006281~DNA repair	160	0.00148985	ENSGALG00000013919, ENSGALG00000027370, ENSGALG00000015912, ENSGALG00000010636, ENSGALG00000016067, ENSGALG00000000169, ENSGALG00000014732, ENSGALG00000007396, ENSGALG00000012756, ENSGALG00000017211, ENSGALG00000008383, ENSGALG00000003427, ENSGALG00000028133, ENSGALG00000028131, ENSGALG00000012363, ENSGALG00000001126, ENSGALG00000005801, ENSGALG00000013926, ENSGALG00000006794, ENSGALG00000000734,…
GOTERM_BP_FAT	GO:0051236~establishment of RNA localization	48	0.0015339	ENSGALG00000002653, ENSGALG00000003010, ENSGALG00000002107, ENSGALG00000003830, ENSGALG00000014812, ENSGALG00000005895, ENSGALG00000011241, ENSGALG00000001293, ENSGALG00000000146, ENSGALG00000011896, ENSGALG00000003272, ENSGALG00000001803, ENSGALG00000007299, ENSGALG00000009934, ENSGALG00000010689, ENSGALG00000010235, ENSGALG00000003500, ENSGALG00000009835, ENSGALG00000012488, ENSGALG00000012462,…
GOTERM_BP_FAT	GO:0065003~macromolecular complex assembly	466	0.00174158	ENSGALG00000006326, ENSGALG00000016580, ENSGALG00000003373, ENSGALG00000014463, ENSGALG00000001229, ENSGALG00000026383, ENSGALG00000001126, ENSGALG00000007191, ENSGALG00000026172, ENSGALG00000001032, ENSGALG00000018367, ENSGALG00000011533, ENSGALG00000001231, ENSGALG00000000158, ENSGALG00000000490, ENSGALG00000011433, ENSGALG00000009942, ENSGALG00000001926, ENSGALG00000009157, ENSGALG00000003224,…
GOTERM_BP_FAT	GO:0001666~response to hypoxia	66	0.0018135	ENSGALG00000001021, ENSGALG00000025864, ENSGALG00000019702, ENSGALG00000018557, ENSGALG00000003634, ENSGALG00000000751, ENSGALG00000007659, ENSGALG00000009400, ENSGALG00000028009, ENSGALG00000011962, ENSGALG00000013920, ENSGALG00000010079, ENSGALG00000005801, ENSGALG00000016216, ENSGALG00000016199, ENSGALG00000006038, ENSGALG00000013702, ENSGALG00000012550, ENSGALG00000010001, ENSGALG00000007233,…
GOTERM_BP_FAT	GO:0044248~cellular catabolic process	447	0.00189753	ENSGALG00000011429, ENSGALG00000011427, ENSGALG00000014525, ENSGALG00000011525, ENSGALG00000009608, ENSGALG00000009240, ENSGALG00000002917, ENSGALG00000000699, ENSGALG00000009249, ENSGALG00000001032, ENSGALG00000019617, ENSGALG00000008559, ENSGALG00000001231, ENSGALG00000000490, ENSGALG00000009942, ENSGALG00000000498, ENSGALG00000028147, ENSGALG00000009946, ENSGALG00000000564, ENSGALG00000016772,…
GOTERM_BP_FAT	GO:0010256~endomembrane system organization	186	0.00195402	ENSGALG00000001554, ENSGALG00000001020, ENSGALG00000012265, ENSGALG00000013505, ENSGALG00000011525, ENSGALG00000014463, ENSGALG00000003634, ENSGALG00000013408, ENSGALG00000003835, ENSGALG00000015390, ENSGALG00000012703, ENSGALG00000011823, ENSGALG00000007196, ENSGALG00000007650, ENSGALG00000020249, ENSGALG00000008415, ENSGALG00000024449, ENSGALG00000016980, ENSGALG00000016451, ENSGALG00000026929,…
GOTERM_BP_FAT	GO:0043604~amide biosynthetic process	236	0.00199462	ENSGALG00000027579, ENSGALG00000017316, ENSGALG00000003171, ENSGALG00000014833, ENSGALG00000008187, ENSGALG00000015917, ENSGALG00000001558, ENSGALG00000010077, ENSGALG00000001938, ENSGALG00000009240, ENSGALG00000014930, ENSGALG00000013990, ENSGALG00000011036, ENSGALG00000011228, ENSGALG00000002910, ENSGALG00000006826, ENSGALG00000001542, ENSGALG00000016775, ENSGALG00000006912, ENSGALG00000010315,…
GOTERM_BP_FAT	GO:0042273~ribosomal large subunit biogenesis	39	0.00200349	ENSGALG00000008806, ENSGALG00000002868, ENSGALG00000011543, ENSGALG00000015733, ENSGALG00000011445, ENSGALG00000008529, ENSGALG00000012172, ENSGALG00000003373, ENSGALG00000002222, ENSGALG00000008470, ENSGALG00000004818, ENSGALG00000005922, ENSGALG00000003355, ENSGALG00000015339, ENSGALG00000022938, ENSGALG00000014445, ENSGALG00000006703, ENSGALG00000000650, ENSGALG00000009045, ENSGALG00000024261,…
GOTERM_BP_FAT	GO:2000026~regulation of multicellular organismal development	496	0.00202926	ENSGALG00000001021, ENSGALG00000017065, ENSGALG00000002909, ENSGALG00000011525, ENSGALG00000027639, ENSGALG00000001229, ENSGALG00000011823, ENSGALG00000009241, ENSGALG00000009240, ENSGALG00000018967, ENSGALG00000011329, ENSGALG00000020249, ENSGALG00000006623, ENSGALG00000011962, ENSGALG00000002917, ENSGALG00000011228, ENSGALG00000003221, ENSGALG00000026790, ENSGALG00000027768, ENSGALG00000008893,…
GOTERM_BP_FAT	GO:0006612~protein targeting to membrane	37	0.00224126	ENSGALG00000012265, ENSGALG00000008569, ENSGALG00000002709, ENSGALG00000001434, ENSGALG00000001846, ENSGALG00000012798, ENSGALG00000003079, ENSGALG00000002095, ENSGALG00000013210, ENSGALG00000009592, ENSGALG00000009086, ENSGALG00000023135, ENSGALG00000006298, ENSGALG00000010985, ENSGALG00000001053, ENSGALG00000028589, ENSGALG00000005966, ENSGALG00000004758, ENSGALG00000008156, ENSGALG00000015629,…
GOTERM_BP_FAT	GO:0010941~regulation of cell death	404	0.00226418	ENSGALG00000006326, ENSGALG00000001021, ENSGALG00000008569, ENSGALG00000002909, ENSGALG00000011525, ENSGALG00000028136, ENSGALG00000007196, ENSGALG00000009241, ENSGALG00000001938, ENSGALG00000009240, ENSGALG00000020249, ENSGALG00000018967, ENSGALG00000007199, ENSGALG00000011962, ENSGALG00000009748, ENSGALG00000011967, ENSGALG00000016589, ENSGALG00000000366, ENSGALG00000011020, ENSGALG00000028249,…
GOTERM_BP_FAT	GO:0010564~regulation of cell cycle process	164	0.00234881	ENSGALG00000006326, ENSGALG00000015912, ENSGALG00000013784, ENSGALG00000004816, ENSGALG00000003634, ENSGALG00000007396, ENSGALG00000017211, ENSGALG00000013607, ENSGALG00000006895, ENSGALG00000012363, ENSGALG00000016451, ENSGALG00000006790, ENSGALG00000011967, ENSGALG00000006998, ENSGALG00000003429, ENSGALG00000011533, ENSGALG00000011438, ENSGALG00000008559, ENSGALG00000006047, ENSGALG00000027768,…
GOTERM_BP_FAT	GO:0006457~protein folding	81	0.00239063	ENSGALG00000001554, ENSGALG00000000895, ENSGALG00000006328, ENSGALG00000003933, ENSGALG00000010175, ENSGALG00000016357, ENSGALG00000006564, ENSGALG00000027151, ENSGALG00000002948, ENSGALG00000009149, ENSGALG00000001758, ENSGALG00000005945, ENSGALG00000015549, ENSGALG00000008389, ENSGALG00000021601, ENSGALG00000012466, ENSGALG00000000946, ENSGALG00000000947, ENSGALG00000003969, ENSGALG00000002160,…
GOTERM_BP_FAT	GO:0007051~spindle organization	45	0.00240013	ENSGALG00000007447, ENSGALG00000006908, ENSGALG00000014816, ENSGALG00000014737, ENSGALG00000012879, ENSGALG00000002107, ENSGALG00000004086, ENSGALG00000007615, ENSGALG00000027784, ENSGALG00000016317, ENSGALG00000002095, ENSGALG00000003113, ENSGALG00000003503, ENSGALG00000013607, ENSGALG00000013565, ENSGALG00000016836, ENSGALG00000006790, ENSGALG00000013160, ENSGALG00000009854, ENSGALG00000017186,…
GOTERM_BP_FAT	GO:1901701~cellular response to oxygen-containing compound	214	0.00252428	ENSGALG00000006326, ENSGALG00000027374, ENSGALG00000018557, ENSGALG00000014832, ENSGALG00000007394, ENSGALG00000014463, ENSGALG00000009240, ENSGALG00000008382, ENSGALG00000018967, ENSGALG00000020249, ENSGALG00000016451, ENSGALG00000009249, ENSGALG00000012801, ENSGALG00000004758, ENSGALG00000003238, ENSGALG00000001409, ENSGALG00000006915, ENSGALG00000016369, ENSGALG00000006418, ENSGALG00000011535,…
GOTERM_BP_FAT	GO:0048008~platelet-derived growth factor receptor signaling pathway	26	0.00262654	ENSGALG00000010714, ENSGALG00000021313, ENSGALG00000000874, ENSGALG00000004821, ENSGALG00000008010, ENSGALG00000009378, ENSGALG00000003855, ENSGALG00000015144, ENSGALG00000013867, ENSGALG00000003642, ENSGALG00000010379, ENSGALG00000006382, ENSGALG00000003709, ENSGALG00000007650, ENSGALG00000010256, ENSGALG00000009898, ENSGALG00000005619, ENSGALG00000007140, ENSGALG00000012178, ENSGALG00000002991,…
GOTERM_BP_FAT	GO:0051896~regulation of protein kinase B signaling	51	0.00263018	ENSGALG00000011468, ENSGALG00000026677, ENSGALG00000012594, ENSGALG00000000122, ENSGALG00000004816, ENSGALG00000003634, ENSGALG00000016906, ENSGALG00000007650, ENSGALG00000012617, ENSGALG00000012363, ENSGALG00000016833, ENSGALG00000000949, ENSGALG00000001857, ENSGALG00000003339, ENSGALG00000011835, ENSGALG00000002739, ENSGALG00000006555, ENSGALG00000016015, ENSGALG00000023768, ENSGALG00000028204,…
GOTERM_BP_FAT	GO:0071417~cellular response to organonitrogen compound	114	0.0026346	ENSGALG00000009378, ENSGALG00000007394, ENSGALG00000014463, ENSGALG00000020249, ENSGALG00000012363, ENSGALG00000009249, ENSGALG00000003428, ENSGALG00000009364, ENSGALG00000004821, ENSGALG00000006915, ENSGALG00000011535, ENSGALG00000006418, ENSGALG00000006912, ENSGALG00000002260, ENSGALG00000009360, ENSGALG00000002739, ENSGALG00000017414, ENSGALG00000001487, ENSGALG00000027188, ENSGALG00000005646,…
GOTERM_BP_FAT	GO:0009057~macromolecule catabolic process	350	0.00263594	ENSGALG00000014261, ENSGALG00000003774, ENSGALG00000016359, ENSGALG00000010175, ENSGALG00000011427, ENSGALG00000014525, ENSGALG00000011525, ENSGALG00000016457, ENSGALG00000003634, ENSGALG00000014732, ENSGALG00000008974, ENSGALG00000012704, ENSGALG00000015301, ENSGALG00000009608, ENSGALG00000009240, ENSGALG00000014930, ENSGALG00000002917, ENSGALG00000009249, ENSGALG00000000699, ENSGALG00000011967,…
GOTERM_BP_FAT	GO:0070482~response to oxygen levels	69	0.00265386	ENSGALG00000001021, ENSGALG00000025864, ENSGALG00000019702, ENSGALG00000018557, ENSGALG00000003634, ENSGALG00000000751, ENSGALG00000007659, ENSGALG00000009400, ENSGALG00000028009, ENSGALG00000011962, ENSGALG00000013920, ENSGALG00000010079, ENSGALG00000005801, ENSGALG00000016216, ENSGALG00000016199, ENSGALG00000006038, ENSGALG00000013702, ENSGALG00000012550, ENSGALG00000010001, ENSGALG00000007233,…
GOTERM_BP_FAT	GO:1902582~single-organism intracellular transport	184	0.00269803	ENSGALG00000014261, ENSGALG00000001226, ENSGALG00000012265, ENSGALG00000009549, ENSGALG00000008569, ENSGALG00000006328, ENSGALG00000003830, ENSGALG00000007364, ENSGALG00000012703, ENSGALG00000009241, ENSGALG00000007650, ENSGALG00000012363, ENSGALG00000017111, ENSGALG00000010985, ENSGALG00000000086, ENSGALG00000015713, ENSGALG00000004758, ENSGALG00000013925, ENSGALG00000013709, ENSGALG00000005070,…
GOTERM_BP_FAT	GO:0031399~regulation of protein modification process	481	0.00274507	ENSGALG00000006326, ENSGALG00000001021, ENSGALG00000010322, ENSGALG00000008569, ENSGALG00000002909, ENSGALG00000011525, ENSGALG00000006428, ENSGALG00000007396, ENSGALG00000000751, ENSGALG00000009241, ENSGALG00000000551, ENSGALG00000018967, ENSGALG00000020249, ENSGALG00000000550, ENSGALG00000011967, ENSGALG00000001032, ENSGALG00000003221, ENSGALG00000014512, ENSGALG00000027768, ENSGALG00000011535,…
GOTERM_BP_FAT	GO:0045859~regulation of protein kinase activity	203	0.00283102	ENSGALG00000001021, ENSGALG00000006326, ENSGALG00000014261, ENSGALG00000001551, ENSGALG00000008569, ENSGALG00000027232, ENSGALG00000005767, ENSGALG00000016457, ENSGALG00000003634, ENSGALG00000007396, ENSGALG00000008181, ENSGALG00000012703, ENSGALG00000009241, ENSGALG00000000550, ENSGALG00000018967, ENSGALG00000020249, ENSGALG00000001409, ENSGALG00000006418, ENSGALG00000011835, ENSGALG00000006413,…
GOTERM_BP_FAT	GO:0022607~cellular component assembly	732	0.00288392	ENSGALG00000006326, ENSGALG00000008763, ENSGALG00000016580, ENSGALG00000003373, ENSGALG00000002909, ENSGALG00000014463, ENSGALG00000001229, ENSGALG00000027774, ENSGALG00000001939, ENSGALG00000020249, ENSGALG00000026383, ENSGALG00000001126, ENSGALG00000007191, ENSGALG00000026172, ENSGALG00000001032, ENSGALG00000018367, ENSGALG00000011438, ENSGALG00000011533, ENSGALG00000001231, ENSGALG00000000158,…
GOTERM_BP_FAT	GO:0050790~regulation of catalytic activity	472	0.00290742	ENSGALG00000006326, ENSGALG00000001021, ENSGALG00000008569, ENSGALG00000000169, ENSGALG00000017064, ENSGALG00000006428, ENSGALG00000007396, ENSGALG00000009241, ENSGALG00000000551, ENSGALG00000018967, ENSGALG00000020249, ENSGALG00000000550, ENSGALG00000007199, ENSGALG00000009147, ENSGALG00000016783, ENSGALG00000011967, ENSGALG00000000366, ENSGALG00000011020, ENSGALG00000001032, ENSGALG00000011438,…
GOTERM_BP_FAT	GO:0001667~ameboidal-type cell migration	127	0.00291432	ENSGALG00000004438, ENSGALG00000006992, ENSGALG00000017065, ENSGALG00000003634, ENSGALG00000002555, ENSGALG00000016451, ENSGALG00000026928, ENSGALG00000013925, ENSGALG00000006998, ENSGALG00000000949, ENSGALG00000007952, ENSGALG00000004821, ENSGALG00000005263, ENSGALG00000006418, ENSGALG00000011433, ENSGALG00000017208, ENSGALG00000026890, ENSGALG00000011835, ENSGALG00000012865, ENSGALG00000001926,…
GOTERM_BP_FAT	GO:0016310~phosphorylation	563	0.00294717	ENSGALG00000006326, ENSGALG00000001021, ENSGALG00000008569, ENSGALG00000014528, ENSGALG00000002909, ENSGALG00000007396, ENSGALG00000009241, ENSGALG00000011326, ENSGALG00000018967, ENSGALG00000020249, ENSGALG00000000550, ENSGALG00000007191, ENSGALG00000000366, ENSGALG00000011020, ENSGALG00000010313, ENSGALG00000011438, ENSGALG00000018361, ENSGALG00000018364, ENSGALG00000014512, ENSGALG00000009754,…
GOTERM_BP_FAT	GO:0015931~nucleobase-containing compound transport	52	0.00308511	ENSGALG00000002653, ENSGALG00000003830, ENSGALG00000005895, ENSGALG00000011896, ENSGALG00000003272, ENSGALG00000007299, ENSGALG00000010235, ENSGALG00000020939, ENSGALG00000002519, ENSGALG00000011036, ENSGALG00000012462, ENSGALG00000015712, ENSGALG00000008082, ENSGALG00000009941, ENSGALG00000013552, ENSGALG00000026102, ENSGALG00000013559, ENSGALG00000014691, ENSGALG00000003010, ENSGALG00000002107,…
GOTERM_BP_FAT	GO:0007010~cytoskeleton organization	378	0.0031007	ENSGALG00000008763, ENSGALG00000001329, ENSGALG00000022490, ENSGALG00000008569, ENSGALG00000014737, ENSGALG00000003231, ENSGALG00000002909, ENSGALG00000014463, ENSGALG00000011423, ENSGALG00000016986, ENSGALG00000008043, ENSGALG00000027777, ENSGALG00000008974, ENSGALG00000005763, ENSGALG00000027774, ENSGALG00000012703, ENSGALG00000026383, ENSGALG00000016451, ENSGALG00000001026, ENSGALG00000016350,…
GOTERM_BP_FAT	GO:0043632~modification-dependent macromolecule catabolic process	206	0.00320919	ENSGALG00000014261, ENSGALG00000016359, ENSGALG00000011427, ENSGALG00000010175, ENSGALG00000014525, ENSGALG00000011525, ENSGALG00000016457, ENSGALG00000003634, ENSGALG00000014732, ENSGALG00000008974, ENSGALG00000012704, ENSGALG00000009608, ENSGALG00000009240, ENSGALG00000002917, ENSGALG00000009249, ENSGALG00000000699, ENSGALG00000014067, ENSGALG00000006826, ENSGALG00000001032, ENSGALG00000013793,…
GOTERM_BP_FAT	GO:0030036~actin cytoskeleton organization	197	0.00323187	ENSGALG00000001329, ENSGALG00000022490, ENSGALG00000002909, ENSGALG00000008043, ENSGALG00000016986, ENSGALG00000014463, ENSGALG00000027777, ENSGALG00000012703, ENSGALG00000027774, ENSGALG00000026383, ENSGALG00000016451, ENSGALG00000001026, ENSGALG00000016350, ENSGALG00000005678, ENSGALG00000017075, ENSGALG00000006915, ENSGALG00000007380, ENSGALG00000011432, ENSGALG00000011433, ENSGALG00000001547,…
GOTERM_BP_FAT	GO:0006974~cellular response to DNA damage stimulus	235	0.00329839	ENSGALG00000006326, ENSGALG00000027370, ENSGALG00000015912, ENSGALG00000016067, ENSGALG00000000169, ENSGALG00000014732, ENSGALG00000007396, ENSGALG00000017211, ENSGALG00000028136, ENSGALG00000008383, ENSGALG00000001939, ENSGALG00000018967, ENSGALG00000007199, ENSGALG00000028133, ENSGALG00000028131, ENSGALG00000001126, ENSGALG00000013793, ENSGALG00000003764, ENSGALG00000001032, ENSGALG00000028249,…
GOTERM_BP_FAT	GO:0050821~protein stabilization	47	0.0034398	ENSGALG00000002764, ENSGALG00000008435, ENSGALG00000009477, ENSGALG00000016088, ENSGALG00000008494, ENSGALG00000008569, ENSGALG00000000723, ENSGALG00000014870, ENSGALG00000003634, ENSGALG00000009782, ENSGALG00000008909, ENSGALG00000008974, ENSGALG00000016040, ENSGALG00000012341, ENSGALG00000000206, ENSGALG00000011637, ENSGALG00000004000, ENSGALG00000009975, ENSGALG00000013041, ENSGALG00000006703,…
GOTERM_BP_FAT	GO:0051297~centrosome organization	47	0.0034398	ENSGALG00000008763, ENSGALG00000007241, ENSGALG00000010713, ENSGALG00000005642, ENSGALG00000014816, ENSGALG00000002107, ENSGALG00000012879, ENSGALG00000004086, ENSGALG00000011905, ENSGALG00000002095, ENSGALG00000008974, ENSGALG00000001798, ENSGALG00000006895, ENSGALG00000010195, ENSGALG00000009201, ENSGALG00000016451, ENSGALG00000016836, ENSGALG00000006790, ENSGALG00000013160, ENSGALG00000009854,…
GOTERM_BP_FAT	GO:0007059~chromosome segregation	99	0.00344686	ENSGALG00000001491, ENSGALG00000000890, ENSGALG00000010900, ENSGALG00000006428, ENSGALG00000017211, ENSGALG00000012160, ENSGALG00000006790, ENSGALG00000011967, ENSGALG00000014936, ENSGALG00000011438, ENSGALG00000011533, ENSGALG00000017006, ENSGALG00000013494, ENSGALG00000017070, ENSGALG00000016467, ENSGALG00000015788, ENSGALG00000016468, ENSGALG00000012159, ENSGALG00000007572, ENSGALG00000009157,…
GOTERM_BP_FAT	GO:0006605~protein targeting	190	0.00353441	ENSGALG00000012265, ENSGALG00000009549, ENSGALG00000007224, ENSGALG00000008569, ENSGALG00000006328, ENSGALG00000003830, ENSGALG00000017118, ENSGALG00000007364, ENSGALG00000013502, ENSGALG00000009241, ENSGALG00000007650, ENSGALG00000015794, ENSGALG00000012363, ENSGALG00000017111, ENSGALG00000010985, ENSGALG00000000086, ENSGALG00000015713, ENSGALG00000013702, ENSGALG00000004758, ENSGALG00000013709,…
GOTERM_BP_FAT	GO:0031023~microtubule organizing center organization	50	0.00353483	ENSGALG00000008763, ENSGALG00000004086, ENSGALG00000002095, ENSGALG00000008974, ENSGALG00000001798, ENSGALG00000006895, ENSGALG00000009201, ENSGALG00000016451, ENSGALG00000016836, ENSGALG00000006790, ENSGALG00000013160, ENSGALG00000009854, ENSGALG00000016350, ENSGALG00000000845, ENSGALG00000016735, ENSGALG00000017148, ENSGALG00000011533, ENSGALG00000016468, ENSGALG00000017073, ENSGALG00000008325,…
GOTERM_BP_FAT	GO:0030490~maturation of SSU-rRNA	27	0.00367496	ENSGALG00000015024, ENSGALG00000014791, ENSGALG00000010275, ENSGALG00000004871, ENSGALG00000002272, ENSGALG00000005316, ENSGALG00000002985, ENSGALG00000004588, ENSGALG00000000638, ENSGALG00000000693, ENSGALG00000000258, ENSGALG00000016073, ENSGALG00000003260, ENSGALG00000024039, ENSGALG00000003906, ENSGALG00000015649, ENSGALG00000009887, ENSGALG00000011931, ENSGALG00000009985, ENSGALG00000010227,…
GOTERM_BP_FAT	GO:0071822~protein complex subunit organization	414	0.0037332	ENSGALG00000006326, ENSGALG00000016580, ENSGALG00000014463, ENSGALG00000001229, ENSGALG00000009241, ENSGALG00000026383, ENSGALG00000001126, ENSGALG00000007191, ENSGALG00000002910, ENSGALG00000026172, ENSGALG00000001032, ENSGALG00000018367, ENSGALG00000001231, ENSGALG00000000158, ENSGALG00000000490, ENSGALG00000011433, ENSGALG00000009942, ENSGALG00000011970, ENSGALG00000001926, ENSGALG00000009157,…
GOTERM_BP_FAT	GO:0072593~reactive oxygen species metabolic process	69	0.00383086	ENSGALG00000014166, ENSGALG00000018557, ENSGALG00000016357, ENSGALG00000002909, ENSGALG00000003939, ENSGALG00000005420, ENSGALG00000002944, ENSGALG00000009240, ENSGALG00000012692, ENSGALG00000012363, ENSGALG00000026928, ENSGALG00000016783, ENSGALG00000002519, ENSGALG00000008661, ENSGALG00000005637, ENSGALG00000015216, ENSGALG00000008663, ENSGALG00000026172, ENSGALG00000009700, ENSGALG00000010747,…
GOTERM_BP_FAT	GO:0014706~striated muscle tissue development	120	0.00396945	ENSGALG00000001021, ENSGALG00000010794, ENSGALG00000000939, ENSGALG00000014832, ENSGALG00000004044, ENSGALG00000003634, ENSGALG00000014463, ENSGALG00000007366, ENSGALG00000013684, ENSGALG00000005678, ENSGALG00000015387, ENSGALG00000006491, ENSGALG00000005263, ENSGALG00000028091, ENSGALG00000019759, ENSGALG00000017389, ENSGALG00000008612, ENSGALG00000013124, ENSGALG00000009050, ENSGALG00000007943,…
GOTERM_BP_FAT	GO:0044802~single-organism membrane organization	231	0.00404573	ENSGALG00000001554, ENSGALG00000008569, ENSGALG00000003634, ENSGALG00000014463, ENSGALG00000008972, ENSGALG00000011823, ENSGALG00000007196, ENSGALG00000020249, ENSGALG00000007199, ENSGALG00000024449, ENSGALG00000016451, ENSGALG00000010985, ENSGALG00000004758, ENSGALG00000003770, ENSGALG00000016589, ENSGALG00000014064, ENSGALG00000006915, ENSGALG00000009754, ENSGALG00000008893, ENSGALG00000006418,…
GOTERM_BP_FAT	GO:0002262~myeloid cell homeostasis	54	0.00413873	ENSGALG00000010638, ENSGALG00000003171, ENSGALG00000015959, ENSGALG00000012429, ENSGALG00000003939, ENSGALG00000025929, ENSGALG00000016191, ENSGALG00000018967, ENSGALG00000011797, ENSGALG00000009147, ENSGALG00000002157, ENSGALG00000013925, ENSGALG00000012550, ENSGALG00000005662, ENSGALG00000004956, ENSGALG00000010745, ENSGALG00000002363, ENSGALG00000019759, ENSGALG00000003263, ENSGALG00000009327,…
GOTERM_BP_FAT	GO:0007517~muscle organ development	109	0.00414999	ENSGALG00000001021, ENSGALG00000015653, ENSGALG00000010794, ENSGALG00000000939, ENSGALG00000014832, ENSGALG00000003634, ENSGALG00000007366, ENSGALG00000013684, ENSGALG00000012559, ENSGALG00000005678, ENSGALG00000025875, ENSGALG00000010780, ENSGALG00000006491, ENSGALG00000005263, ENSGALG00000028091, ENSGALG00000019759, ENSGALG00000017389, ENSGALG00000010974, ENSGALG00000008612, ENSGALG00000007945,…
GOTERM_BP_FAT	GO:0019941~modification-dependent protein catabolic process	201	0.00459736	ENSGALG00000014261, ENSGALG00000016359, ENSGALG00000011427, ENSGALG00000010175, ENSGALG00000014525, ENSGALG00000016457, ENSGALG00000011525, ENSGALG00000003634, ENSGALG00000014732, ENSGALG00000008974, ENSGALG00000012704, ENSGALG00000009608, ENSGALG00000009240, ENSGALG00000002917, ENSGALG00000009249, ENSGALG00000000699, ENSGALG00000014067, ENSGALG00000006826, ENSGALG00000001032, ENSGALG00000013793,…
GOTERM_BP_FAT	GO:0044087~regulation of cellular component biogenesis	257	0.00496502	ENSGALG00000022490, ENSGALG00000011525, ENSGALG00000002909, ENSGALG00000016986, ENSGALG00000003634, ENSGALG00000027774, ENSGALG00000020249, ENSGALG00000026383, ENSGALG00000016451, ENSGALG00000016350, ENSGALG00000001032, ENSGALG00000005470, ENSGALG00000013886, ENSGALG00000006915, ENSGALG00000011433, ENSGALG00000004625, ENSGALG00000001547, ENSGALG00000000498, ENSGALG00000001926, ENSGALG00000014115,…
GOTERM_BP_FAT	GO:0001525~angiogenesis	136	0.00496987	ENSGALG00000010794, ENSGALG00000017065, ENSGALG00000002909, ENSGALG00000015253, ENSGALG00000003634, ENSGALG00000004338, ENSGALG00000009241, ENSGALG00000024449, ENSGALG00000005805, ENSGALG00000016451, ENSGALG00000011962, ENSGALG00000007651, ENSGALG00000026928, ENSGALG00000006821, ENSGALG00000006998, ENSGALG00000003770, ENSGALG00000007952, ENSGALG00000014840, ENSGALG00000006319, ENSGALG00000026890,…
GOTERM_BP_FAT	GO:1903533~regulation of protein targeting	93	0.00510392	ENSGALG00000002229, ENSGALG00000012329, ENSGALG00000002123, ENSGALG00000008569, ENSGALG00000002709, ENSGALG00000016112, ENSGALG00000012429, ENSGALG00000003079, ENSGALG00000007714, ENSGALG00000001848, ENSGALG00000009241, ENSGALG00000007650, ENSGALG00000012617, ENSGALG00000012363, ENSGALG00000013702, ENSGALG00000004758, ENSGALG00000002010, ENSGALG00000025919, ENSGALG00000003428, ENSGALG00000010536,…
GOTERM_BP_FAT	GO:0045444~fat cell differentiation	72	0.00523344	ENSGALG00000010322, ENSGALG00000017019, ENSGALG00000016457, ENSGALG00000009241, ENSGALG00000001798, ENSGALG00000015718, ENSGALG00000026928, ENSGALG00000006524, ENSGALG00000006998, ENSGALG00000007158, ENSGALG00000005366, ENSGALG00000002831, ENSGALG00000003664, ENSGALG00000005263, ENSGALG00000015241, ENSGALG00000016531, ENSGALG00000019759, ENSGALG00000009013, ENSGALG00000009362, ENSGALG00000016320,…
GOTERM_BP_FAT	GO:0008285~negative regulation of cell proliferation	172	0.00526045	ENSGALG00000001021, ENSGALG00000004618, ENSGALG00000015910, ENSGALG00000027374, ENSGALG00000016357, ENSGALG00000007220, ENSGALG00000004816, ENSGALG00000003634, ENSGALG00000007364, ENSGALG00000001229, ENSGALG00000009241, ENSGALG00000016906, ENSGALG00000007650, ENSGALG00000020249, ENSGALG00000018967, ENSGALG00000011657, ENSGALG00000007651, ENSGALG00000026928, ENSGALG00000006821, ENSGALG00000012550,…
GOTERM_BP_FAT	GO:0051093~negative regulation of developmental process	229	0.00530607	ENSGALG00000001021, ENSGALG00000006326, ENSGALG00000017065, ENSGALG00000011525, ENSGALG00000003634, ENSGALG00000027639, ENSGALG00000001229, ENSGALG00000009241, ENSGALG00000009240, ENSGALG00000018967, ENSGALG00000020249, ENSGALG00000016451, ENSGALG00000006821, ENSGALG00000013886, ENSGALG00000003221, ENSGALG00000005263, ENSGALG00000027768, ENSGALG00000026890, ENSGALG00000011970, ENSGALG00000017200,…
GOTERM_BP_FAT	GO:0006468~protein phosphorylation	485	0.00535751	ENSGALG00000006326, ENSGALG00000001021, ENSGALG00000008569, ENSGALG00000002909, ENSGALG00000007396, ENSGALG00000009241, ENSGALG00000011326, ENSGALG00000018967, ENSGALG00000020249, ENSGALG00000000550, ENSGALG00000000366, ENSGALG00000010313, ENSGALG00000011438, ENSGALG00000014512, ENSGALG00000027768, ENSGALG00000011535, ENSGALG00000006418, ENSGALG00000027769, ENSGALG00000011835, ENSGALG00000006413,…
GOTERM_BP_FAT	GO:0022618~ribonucleoprotein complex assembly	83	0.00549607	ENSGALG00000013919, ENSGALG00000012296, ENSGALG00000011866, ENSGALG00000008187, ENSGALG00000004817, ENSGALG00000003373, ENSGALG00000008529, ENSGALG00000017396, ENSGALG00000003937, ENSGALG00000012225, ENSGALG00000004818, ENSGALG00000003071, ENSGALG00000010360, ENSGALG00000000650, ENSGALG00000000800, ENSGALG00000002157, ENSGALG00000015061, ENSGALG00000013649, ENSGALG00000007798, ENSGALG00000002943,…
GOTERM_BP_FAT	GO:0006511~ubiquitin-dependent protein catabolic process	197	0.00567242	ENSGALG00000014261, ENSGALG00000016359, ENSGALG00000011427, ENSGALG00000010175, ENSGALG00000014525, ENSGALG00000016457, ENSGALG00000011525, ENSGALG00000003634, ENSGALG00000014732, ENSGALG00000008974, ENSGALG00000012704, ENSGALG00000009608, ENSGALG00000009240, ENSGALG00000002917, ENSGALG00000009249, ENSGALG00000000699, ENSGALG00000014067, ENSGALG00000006826, ENSGALG00000001032, ENSGALG00000013793,…
GOTERM_BP_FAT	GO:0031400~negative regulation of protein modification process	165	0.00574834	ENSGALG00000014261, ENSGALG00000001021, ENSGALG00000015910, ENSGALG00000008569, ENSGALG00000004812, ENSGALG00000011525, ENSGALG00000004816, ENSGALG00000003634, ENSGALG00000007396, ENSGALG00000010074, ENSGALG00000012703, ENSGALG00000009241, ENSGALG00000007650, ENSGALG00000016906, ENSGALG00000013607, ENSGALG00000018967, ENSGALG00000015718, ENSGALG00000016451, ENSGALG00000011967, ENSGALG00000006998,…
GOTERM_BP_FAT	GO:0022603~regulation of anatomical structure morphogenesis	294	0.00586828	ENSGALG00000016069, ENSGALG00000017065, ENSGALG00000003634, ENSGALG00000009241, ENSGALG00000014933, ENSGALG00000020249, ENSGALG00000024449, ENSGALG00000016451, ENSGALG00000002917, ENSGALG00000006821, ENSGALG00000011228, ENSGALG00000025919, ENSGALG00000014840, ENSGALG00000013886, ENSGALG00000006915, ENSGALG00000026790, ENSGALG00000004621, ENSGALG00000005263, ENSGALG00000008893, ENSGALG00000010319,…
GOTERM_BP_FAT	GO:0006913~nucleocytoplasmic transport	135	0.00590181	ENSGALG00000009549, ENSGALG00000008569, ENSGALG00000003830, ENSGALG00000005895, ENSGALG00000007364, ENSGALG00000009241, ENSGALG00000007650, ENSGALG00000000550, ENSGALG00000012363, ENSGALG00000017111, ENSGALG00000015713, ENSGALG00000011036, ENSGALG00000011966, ENSGALG00000003428, ENSGALG00000023303, ENSGALG00000025919, ENSGALG00000007058, ENSGALG00000004821, ENSGALG00000004347, ENSGALG00000015241,…
GOTERM_BP_FAT	GO:0061024~membrane organization	258	0.00599018	ENSGALG00000001554, ENSGALG00000008569, ENSGALG00000003634, ENSGALG00000014463, ENSGALG00000013684, ENSGALG00000011823, ENSGALG00000008972, ENSGALG00000007196, ENSGALG00000020249, ENSGALG00000007199, ENSGALG00000024449, ENSGALG00000016451, ENSGALG00000010985, ENSGALG00000004758, ENSGALG00000016589, ENSGALG00000003770, ENSGALG00000014064, ENSGALG00000006915, ENSGALG00000009754, ENSGALG00000008893,…
GOTERM_BP_FAT	GO:0006302~double-strand break repair	77	0.00604525	ENSGALG00000015912, ENSGALG00000002781, ENSGALG00000015955, ENSGALG00000004516, ENSGALG00000012756, ENSGALG00000016312, ENSGALG00000002981, ENSGALG00000008383, ENSGALG00000017211, ENSGALG00000016119, ENSGALG00000010039, ENSGALG00000028133, ENSGALG00000003072, ENSGALG00000002514, ENSGALG00000028131, ENSGALG00000009913, ENSGALG00000013926, ENSGALG00000000845, ENSGALG00000008938, ENSGALG00000006794,…
GOTERM_BP_FAT	GO:0070647~protein modification by small protein conjugation or removal	264	0.00613954	ENSGALG00000014261, ENSGALG00000001554, ENSGALG00000006327, ENSGALG00000016359, ENSGALG00000008569, ENSGALG00000011427, ENSGALG00000010175, ENSGALG00000014525, ENSGALG00000011525, ENSGALG00000005767, ENSGALG00000003634, ENSGALG00000014732, ENSGALG00000006428, ENSGALG00000008974, ENSGALG00000012704, ENSGALG00000000751, ENSGALG00000011130, ENSGALG00000009240, ENSGALG00000014930, ENSGALG00000028133,…
GOTERM_BP_FAT	GO:0051169~nuclear transport	136	0.00621895	ENSGALG00000009549, ENSGALG00000008569, ENSGALG00000003830, ENSGALG00000005895, ENSGALG00000007364, ENSGALG00000009241, ENSGALG00000007650, ENSGALG00000000550, ENSGALG00000012363, ENSGALG00000017111, ENSGALG00000015713, ENSGALG00000011036, ENSGALG00000011966, ENSGALG00000003428, ENSGALG00000023303, ENSGALG00000025919, ENSGALG00000007058, ENSGALG00000004821, ENSGALG00000004347, ENSGALG00000015241,…
GOTERM_BP_FAT	GO:0043066~negative regulation of apoptotic process	234	0.00626399	ENSGALG00000006326, ENSGALG00000001021, ENSGALG00000014832, ENSGALG00000010175, ENSGALG00000011525, ENSGALG00000003634, ENSGALG00000009241, ENSGALG00000010077, ENSGALG00000017211, ENSGALG00000007196, ENSGALG00000028136, ENSGALG00000009240, ENSGALG00000007199, ENSGALG00000024449, ENSGALG00000011962, ENSGALG00000009748, ENSGALG00000011967, ENSGALG00000016589, ENSGALG00000000366, ENSGALG00000028249,…
GOTERM_BP_FAT	GO:0034101~erythrocyte homeostasis	48	0.00627843	ENSGALG00000013310, ENSGALG00000006309, ENSGALG00000008167, ENSGALG00000010638, ENSGALG00000003171, ENSGALG00000013818, ENSGALG00000015959, ENSGALG00000013255, ENSGALG00000012429, ENSGALG00000008127, ENSGALG00000003939, ENSGALG00000025929, ENSGALG00000001802, ENSGALG00000016191, ENSGALG00000018967, ENSGALG00000000863, ENSGALG00000004588, ENSGALG00000016403, ENSGALG00000028589, ENSGALG00000002157,…
GOTERM_BP_FAT	GO:0034394~protein localization to cell surface	22	0.00640102	ENSGALG00000005971, ENSGALG00000006403, ENSGALG00000010747, ENSGALG00000004618, ENSGALG00000011481, ENSGALG00000007038, ENSGALG00000016083, ENSGALG00000009015, ENSGALG00000011905, ENSGALG00000014463, ENSGALG00000003799, ENSGALG00000015838, ENSGALG00000003126, ENSGALG00000005079, ENSGALG00000011047, ENSGALG00000014783, ENSGALG00000002917, ENSGALG00000015422, ENSGALG00000027058, ENSGALG00000008931,…
GOTERM_BP_FAT	GO:0040008~regulation of growth	186	0.0064087	ENSGALG00000001021, ENSGALG00000017295, ENSGALG00000002909, ENSGALG00000004816, ENSGALG00000011423, ENSGALG00000003634, ENSGALG00000003977, ENSGALG00000009241, ENSGALG00000003424, ENSGALG00000015258, ENSGALG00000011657, ENSGALG00000000227, ENSGALG00000012363, ENSGALG00000002917, ENSGALG00000006793, ENSGALG00000004821, ENSGALG00000001409, ENSGALG00000008893, ENSGALG00000010319, ENSGALG00000017106,…
GOTERM_BP_FAT	GO:0051098~regulation of binding	100	0.00644441	ENSGALG00000001021, ENSGALG00000010773, ENSGALG00000001329, ENSGALG00000000939, ENSGALG00000016633, ENSGALG00000006992, ENSGALG00000008974, ENSGALG00000001229, ENSGALG00000007367, ENSGALG00000012703, ENSGALG00000026928, ENSGALG00000006038, ENSGALG00000003770, ENSGALG00000025919, ENSGALG00000002160, ENSGALG00000001032, ENSGALG00000011438, ENSGALG00000002569, ENSGALG00000006109, ENSGALG00000012155,…
GOTERM_BP_FAT	GO:0007520~myoblast fusion	14	0.00648532	ENSGALG00000000939, ENSGALG00000006216, ENSGALG00000010936, ENSGALG00000028091, ENSGALG00000009360, ENSGALG00000019759, ENSGALG00000029072, ENSGALG00000021520, ENSGALG00000000172, ENSGALG00000007963, ENSGALG00000008351, ENSGALG00000013457, ENSGALG00000012533, ENSGALG00000012570
GOTERM_BP_FAT	GO:1901566~organonitrogen compound biosynthetic process	400	0.00661358	ENSGALG00000000755, ENSGALG00000003171, ENSGALG00000001938, ENSGALG00000009240, ENSGALG00000011036, ENSGALG00000009748, ENSGALG00000011228, ENSGALG00000002910, ENSGALG00000018368, ENSGALG00000016775, ENSGALG00000010315, ENSGALG00000011974, ENSGALG00000028828, ENSGALG00000011331, ENSGALG00000001039, ENSGALG00000016772, ENSGALG00000010595, ENSGALG00000000150, ENSGALG00000008550, ENSGALG00000000870,…
GOTERM_BP_FAT	GO:0007098~centrosome cycle	37	0.00671675	ENSGALG00000007241, ENSGALG00000005642, ENSGALG00000014816, ENSGALG00000002107, ENSGALG00000012879, ENSGALG00000004086, ENSGALG00000011905, ENSGALG00000002095, ENSGALG00000008974, ENSGALG00000006895, ENSGALG00000010195, ENSGALG00000009201, ENSGALG00000016451, ENSGALG00000016836, ENSGALG00000006790, ENSGALG00000013160, ENSGALG00000009854, ENSGALG00000016350, ENSGALG00000027409, ENSGALG00000006500,…
GOTERM_BP_FAT	GO:0035329~hippo signaling	16	0.00697948	ENSGALG00000026133, ENSGALG00000014342, ENSGALG00000025864, ENSGALG00000011848, ENSGALG00000010668, ENSGALG00000004098, ENSGALG00000017208, ENSGALG00000001826, ENSGALG00000011823, ENSGALG00000012341, ENSGALG00000016015, ENSGALG00000005415, ENSGALG00000000953, ENSGALG00000012386, ENSGALG00000017334, ENSGALG00000007952
GOTERM_BP_FAT	GO:0043069~negative regulation of programmed cell death	238	0.00711094	ENSGALG00000006326, ENSGALG00000001021, ENSGALG00000014832, ENSGALG00000010175, ENSGALG00000011525, ENSGALG00000003634, ENSGALG00000009241, ENSGALG00000010077, ENSGALG00000017211, ENSGALG00000007196, ENSGALG00000028136, ENSGALG00000009240, ENSGALG00000007199, ENSGALG00000024449, ENSGALG00000011962, ENSGALG00000009748, ENSGALG00000011967, ENSGALG00000016589, ENSGALG00000000366, ENSGALG00000028249,…
GOTERM_BP_FAT	GO:0050730~regulation of peptidyl-tyrosine phosphorylation	72	0.00724517	ENSGALG00000006326, ENSGALG00000009378, ENSGALG00000003932, ENSGALG00000000122, ENSGALG00000015351, ENSGALG00000009241, ENSGALG00000018967, ENSGALG00000015899, ENSGALG00000012363, ENSGALG00000008281, ENSGALG00000014561, ENSGALG00000013925, ENSGALG00000015216, ENSGALG00000015596, ENSGALG00000015687, ENSGALG00000007158, ENSGALG00000008461, ENSGALG00000014804, ENSGALG00000002028, ENSGALG00000016427,…
GOTERM_BP_FAT	GO:0032269~negative regulation of cellular protein metabolic process	249	0.00727228	ENSGALG00000014261, ENSGALG00000006326, ENSGALG00000001021, ENSGALG00000015910, ENSGALG00000003171, ENSGALG00000008569, ENSGALG00000010175, ENSGALG00000011525, ENSGALG00000003634, ENSGALG00000007396, ENSGALG00000010074, ENSGALG00000001558, ENSGALG00000012703, ENSGALG00000009241, ENSGALG00000014930, ENSGALG00000018967, ENSGALG00000007199, ENSGALG00000015718, ENSGALG00000016451, ENSGALG00000011036,…
GOTERM_BP_FAT	GO:0030029~actin filament-based process	220	0.00762706	ENSGALG00000001329, ENSGALG00000022490, ENSGALG00000002909, ENSGALG00000016986, ENSGALG00000008043, ENSGALG00000014463, ENSGALG00000027777, ENSGALG00000027774, ENSGALG00000012703, ENSGALG00000026383, ENSGALG00000016451, ENSGALG00000001026, ENSGALG00000016350, ENSGALG00000005678, ENSGALG00000017075, ENSGALG00000006915, ENSGALG00000007380, ENSGALG00000011432, ENSGALG00000011433, ENSGALG00000001547,…
GOTERM_BP_FAT	GO:0051216~cartilage development	80	0.00779077	ENSGALG00000012329, ENSGALG00000028048, ENSGALG00000016945, ENSGALG00000017295, ENSGALG00000016112, ENSGALG00000007908, ENSGALG00000002909, ENSGALG00000012429, ENSGALG00000024011, ENSGALG00000007715, ENSGALG00000003324, ENSGALG00000025929, ENSGALG00000016022, ENSGALG00000011264, ENSGALG00000009241, ENSGALG00000006725, ENSGALG00000012617, ENSGALG00000008661, ENSGALG00000003770, ENSGALG00000023303,…
GOTERM_BP_FAT	GO:0006897~endocytosis	137	0.00811739	ENSGALG00000012265, ENSGALG00000027777, ENSGALG00000024449, ENSGALG00000013605, ENSGALG00000000227, ENSGALG00000005945, ENSGALG00000003770, ENSGALG00000026172, ENSGALG00000002160, ENSGALG00000002664, ENSGALG00000015387, ENSGALG00000006045, ENSGALG00000015030, ENSGALG00000004347, ENSGALG00000010319, ENSGALG00000006051, ENSGALG00000004625, ENSGALG00000008231, ENSGALG00000027109, ENSGALG00000006598,…
GOTERM_BP_FAT	GO:0006997~nucleus organization	50	0.00820974	ENSGALG00000013505, ENSGALG00000004086, ENSGALG00000013408, ENSGALG00000002095, ENSGALG00000010630, ENSGALG00000012601, ENSGALG00000016497, ENSGALG00000026929, ENSGALG00000013160, ENSGALG00000009100, ENSGALG00000020078, ENSGALG00000010745, ENSGALG00000015803, ENSGALG00000005573, ENSGALG00000013981, ENSGALG00000015788, ENSGALG00000013552, ENSGALG00000016059, ENSGALG00000013559, ENSGALG00000000970,…
GOTERM_BP_FAT	GO:0045787~positive regulation of cell cycle	85	0.00860829	ENSGALG00000006360, ENSGALG00000006326, ENSGALG00000001551, ENSGALG00000002781, ENSGALG00000007615, ENSGALG00000000551, ENSGALG00000002514, ENSGALG00000012363, ENSGALG00000016451, ENSGALG00000016216, ENSGALG00000017153, ENSGALG00000009748, ENSGALG00000011967, ENSGALG00000006998, ENSGALG00000003429, ENSGALG00000015641, ENSGALG00000011533, ENSGALG00000008559, ENSGALG00000017283, ENSGALG00000004821,…
GOTERM_BP_FAT	GO:0006793~phosphorus metabolic process	805	0.00866646	ENSGALG00000008569, ENSGALG00000014528, ENSGALG00000002909, ENSGALG00000009241, ENSGALG00000011326, ENSGALG00000020249, ENSGALG00000018967, ENSGALG00000000085, ENSGALG00000010313, ENSGALG00000018368, ENSGALG00000018361, ENSGALG00000018364, ENSGALG00000014512, ENSGALG00000006418, ENSGALG00000011535, ENSGALG00000018360, ENSGALG00000006413, ENSGALG00000000498, ENSGALG00000006617, ENSGALG00000016772,…
GOTERM_BP_FAT	GO:0043393~regulation of protein binding	67	0.00868258	ENSGALG00000010773, ENSGALG00000001329, ENSGALG00000008473, ENSGALG00000000939, ENSGALG00000006992, ENSGALG00000012429, ENSGALG00000015612, ENSGALG00000012792, ENSGALG00000008974, ENSGALG00000007367, ENSGALG00000012703, ENSGALG00000027151, ENSGALG00000012617, ENSGALG00000012947, ENSGALG00000006038, ENSGALG00000003770, ENSGALG00000025919, ENSGALG00000002160, ENSGALG00000001032, ENSGALG00000002569,…
GOTERM_BP_FAT	GO:0034470~ncRNA processing	118	0.00919703	ENSGALG00000015024, ENSGALG00000008765, ENSGALG00000026038, ENSGALG00000017018, ENSGALG00000000891, ENSGALG00000004817, ENSGALG00000010275, ENSGALG00000015120, ENSGALG00000009045, ENSGALG00000002354, ENSGALG00000013064, ENSGALG00000011036, ENSGALG00000002157, ENSGALG00000001691, ENSGALG00000000693, ENSGALG00000007370, ENSGALG00000013510, ENSGALG00000015649, ENSGALG00000002873, ENSGALG00000009887,…
GOTERM_BP_FAT	GO:0051225~spindle assembly	36	0.00919799	ENSGALG00000007447, ENSGALG00000014816, ENSGALG00000014737, ENSGALG00000012879, ENSGALG00000004086, ENSGALG00000007615, ENSGALG00000027784, ENSGALG00000016317, ENSGALG00000002095, ENSGALG00000013607, ENSGALG00000003503, ENSGALG00000013565, ENSGALG00000016836, ENSGALG00000006790, ENSGALG00000013160, ENSGALG00000009854, ENSGALG00000016350, ENSGALG00000017186, ENSGALG00000017330, ENSGALG00000016735,…
GOTERM_BP_FAT	GO:0071826~ribonucleoprotein complex subunit organization	86	0.00926003	ENSGALG00000013919, ENSGALG00000012296, ENSGALG00000011866, ENSGALG00000008187, ENSGALG00000004817, ENSGALG00000003373, ENSGALG00000008529, ENSGALG00000017396, ENSGALG00000003937, ENSGALG00000012225, ENSGALG00000004818, ENSGALG00000003071, ENSGALG00000010360, ENSGALG00000000650, ENSGALG00000000800, ENSGALG00000002157, ENSGALG00000015061, ENSGALG00000013649, ENSGALG00000007798, ENSGALG00000002943,…
GOTERM_BP_FAT	GO:0043067~regulation of programmed cell death	382	0.00942062	ENSGALG00000006326, ENSGALG00000001021, ENSGALG00000014832, ENSGALG00000010175, ENSGALG00000011525, ENSGALG00000005767, ENSGALG00000003634, ENSGALG00000008181, ENSGALG00000009241, ENSGALG00000010077, ENSGALG00000017211, ENSGALG00000007196, ENSGALG00000028136, ENSGALG00000009240, ENSGALG00000020249, ENSGALG00000018967, ENSGALG00000007199, ENSGALG00000024449, ENSGALG00000011962, ENSGALG00000024064,…
GOTERM_BP_FAT	GO:0051272~positive regulation of cellular component movement	136	0.00954393	ENSGALG00000006992, ENSGALG00000021313, ENSGALG00000009378, ENSGALG00000011423, ENSGALG00000002555, ENSGALG00000004338, ENSGALG00000000898, ENSGALG00000028136, ENSGALG00000018967, ENSGALG00000013605, ENSGALG00000012363, ENSGALG00000016451, ENSGALG00000006038, ENSGALG00000016833, ENSGALG00000006793, ENSGALG00000000949, ENSGALG00000015241, ENSGALG00000017208, ENSGALG00000011433, ENSGALG00000026890,…
GOTERM_BP_FAT	GO:0001932~regulation of protein phosphorylation	378	0.00979056	ENSGALG00000014261, ENSGALG00000006326, ENSGALG00000001021, ENSGALG00000001416, ENSGALG00000015912, ENSGALG00000015910, ENSGALG00000001551, ENSGALG00000008569, ENSGALG00000014832, ENSGALG00000027232, ENSGALG00000016457, ENSGALG00000002909, ENSGALG00000005767, ENSGALG00000003634, ENSGALG00000007396, ENSGALG00000008181, ENSGALG00000012703, ENSGALG00000009241, ENSGALG00000017211, ENSGALG00000020249,…
GOTERM_BP_FAT	GO:0044843~cell cycle G1/S phase transition	58	0.00979531	ENSGALG00000011427, ENSGALG00000007324, ENSGALG00000012220, ENSGALG00000003634, ENSGALG00000012363, ENSGALG00000012036, ENSGALG00000014561, ENSGALG00000017153, ENSGALG00000008559, ENSGALG00000016427, ENSGALG00000014698, ENSGALG00000027768, ENSGALG00000013039, ENSGALG00000009942, ENSGALG00000022980, ENSGALG00000015985, ENSGALG00000028828, ENSGALG00000002937, ENSGALG00000009257, ENSGALG00000008553,…
GOTERM_BP_FAT	GO:0008219~cell death	483	0.00994883	ENSGALG00000006326, ENSGALG00000001021, ENSGALG00000008569, ENSGALG00000002909, ENSGALG00000011525, ENSGALG00000028136, ENSGALG00000007196, ENSGALG00000009241, ENSGALG00000001939, ENSGALG00000009240, ENSGALG00000018967, ENSGALG00000020249, ENSGALG00000007199, ENSGALG00000011962, ENSGALG00000027973, ENSGALG00000009748, ENSGALG00000011967, ENSGALG00000016589, ENSGALG00000000366, ENSGALG00000011020,…
GOTERM_BP_FAT	GO:0006796~phosphate-containing compound metabolic process	802	0.0100273	ENSGALG00000008569, ENSGALG00000014528, ENSGALG00000002909, ENSGALG00000009241, ENSGALG00000011326, ENSGALG00000020249, ENSGALG00000018967, ENSGALG00000000085, ENSGALG00000010313, ENSGALG00000018368, ENSGALG00000018361, ENSGALG00000018364, ENSGALG00000014512, ENSGALG00000011535, ENSGALG00000006418, ENSGALG00000018360, ENSGALG00000006413, ENSGALG00000000498, ENSGALG00000006617, ENSGALG00000016772,…
GOTERM_BP_FAT	GO:0010467~gene expression	1346	0.0100591	ENSGALG00000008765, ENSGALG00000008569, ENSGALG00000000890, ENSGALG00000000891, ENSGALG00000002909, ENSGALG00000006428, ENSGALG00000027639, ENSGALG00000009404, ENSGALG00000009241, ENSGALG00000009240, ENSGALG00000009604, ENSGALG00000000699, ENSGALG00000000085, ENSGALG00000016782, ENSGALG00000008561, ENSGALG00000002910, ENSGALG00000000693, ENSGALG00000028248, ENSGALG00000003221, ENSGALG00000023199,…
GOTERM_BP_FAT	GO:0033044~regulation of chromosome organization	99	0.010073	ENSGALG00000001021, ENSGALG00000010322, ENSGALG00000015912, ENSGALG00000016633, ENSGALG00000004816, ENSGALG00000004612, ENSGALG00000010074, ENSGALG00000004132, ENSGALG00000017211, ENSGALG00000000551, ENSGALG00000015718, ENSGALG00000011967, ENSGALG00000006794, ENSGALG00000020557, ENSGALG00000008812, ENSGALG00000011438, ENSGALG00000011533, ENSGALG00000003221, ENSGALG00000015387, ENSGALG00000015241,…
GOTERM_BP_FAT	GO:0036211~protein modification process	972	0.0100863	ENSGALG00000010322, ENSGALG00000008569, ENSGALG00000014525, ENSGALG00000002909, ENSGALG00000011525, ENSGALG00000006428, ENSGALG00000000898, ENSGALG00000011130, ENSGALG00000009241, ENSGALG00000011326, ENSGALG00000009240, ENSGALG00000018967, ENSGALG00000020249, ENSGALG00000011962, ENSGALG00000002917, ENSGALG00000000699, ENSGALG00000011967, ENSGALG00000010313, ENSGALG00000003221, ENSGALG00000008559,…
GOTERM_BP_FAT	GO:0006464~cellular protein modification process	972	0.0100863	ENSGALG00000010322, ENSGALG00000008569, ENSGALG00000014525, ENSGALG00000002909, ENSGALG00000011525, ENSGALG00000006428, ENSGALG00000000898, ENSGALG00000011130, ENSGALG00000009241, ENSGALG00000011326, ENSGALG00000009240, ENSGALG00000018967, ENSGALG00000020249, ENSGALG00000011962, ENSGALG00000002917, ENSGALG00000000699, ENSGALG00000011967, ENSGALG00000010313, ENSGALG00000003221, ENSGALG00000008559,…
GOTERM_BP_FAT	GO:0051248~negative regulation of protein metabolic process	266	0.0100955	ENSGALG00000014261, ENSGALG00000006326, ENSGALG00000001021, ENSGALG00000015910, ENSGALG00000003171, ENSGALG00000008569, ENSGALG00000010175, ENSGALG00000011525, ENSGALG00000016457, ENSGALG00000003634, ENSGALG00000007396, ENSGALG00000010074, ENSGALG00000001558, ENSGALG00000012703, ENSGALG00000009241, ENSGALG00000014930, ENSGALG00000018967, ENSGALG00000007199, ENSGALG00000015718, ENSGALG00000016451,…
GOTERM_BP_FAT	GO:0098813~nuclear chromosome segregation	76	0.0101634	ENSGALG00000006360, ENSGALG00000016417, ENSGALG00000001491, ENSGALG00000004086, ENSGALG00000007615, ENSGALG00000011722, ENSGALG00000015954, ENSGALG00000000596, ENSGALG00000002095, ENSGALG00000024481, ENSGALG00000002981, ENSGALG00000017211, ENSGALG00000016119, ENSGALG00000002514, ENSGALG00000012160, ENSGALG00000013160, ENSGALG00000009854, ENSGALG00000011967, ENSGALG00000014936, ENSGALG00000007610,…
GOTERM_BP_FAT	GO:2000147~positive regulation of cell motility	133	0.0102015	ENSGALG00000006992, ENSGALG00000021313, ENSGALG00000009378, ENSGALG00000011423, ENSGALG00000002555, ENSGALG00000004338, ENSGALG00000000898, ENSGALG00000028136, ENSGALG00000018967, ENSGALG00000013605, ENSGALG00000012363, ENSGALG00000016451, ENSGALG00000006038, ENSGALG00000016833, ENSGALG00000006793, ENSGALG00000000949, ENSGALG00000015241, ENSGALG00000017208, ENSGALG00000011433, ENSGALG00000026890,…
GOTERM_BP_FAT	GO:1901184~regulation of ERBB signaling pathway	26	0.0103257	ENSGALG00000023521, ENSGALG00000010016, ENSGALG00000014891, ENSGALG00000006992, ENSGALG00000004514, ENSGALG00000004064, ENSGALG00000005902, ENSGALG00000006382, ENSGALG00000015351, ENSGALG00000008999, ENSGALG00000015770, ENSGALG00000012179, ENSGALG00000008281, ENSGALG00000005483, ENSGALG00000025735, ENSGALG00000015687, ENSGALG00000029077, ENSGALG00000010811, ENSGALG00000016427, ENSGALG00000014365,…
GOTERM_BP_FAT	GO:0030199~collagen fibril organization	19	0.0103993	ENSGALG00000009641, ENSGALG00000028063, ENSGALG00000000402, ENSGALG00000004325, ENSGALG00000005278, ENSGALG00000002546, ENSGALG00000009241, ENSGALG00000006725, ENSGALG00000011271, ENSGALG00000011970, ENSGALG00000019229, ENSGALG00000012617, ENSGALG00000011214, ENSGALG00000005180, ENSGALG00000005968, ENSGALG00000003770, ENSGALG00000008616, ENSGALG00000002509, ENSGALG00000009724
GOTERM_BP_FAT	GO:0000462~maturation of SSU-rRNA from tricistronic rRNA transcript (SSU-rRNA, 5.8S rRNA, LSU-rRNA)	19	0.0103993	ENSGALG00000015024, ENSGALG00000000258, ENSGALG00000014791, ENSGALG00000016073, ENSGALG00000003260, ENSGALG00000010275, ENSGALG00000004871, ENSGALG00000002272, ENSGALG00000009887, ENSGALG00000002985, ENSGALG00000010227, ENSGALG00000004588, ENSGALG00000003180, ENSGALG00000011951, ENSGALG00000011643, ENSGALG00000026490, ENSGALG00000016794, ENSGALG00000010124, ENSGALG00000005558
GOTERM_BP_FAT	GO:0032092~positive regulation of protein binding	34	0.0105483	ENSGALG00000001329, ENSGALG00000008473, ENSGALG00000006992, ENSGALG00000008883, ENSGALG00000012429, ENSGALG00000009393, ENSGALG00000012792, ENSGALG00000008974, ENSGALG00000016851, ENSGALG00000027151, ENSGALG00000016171, ENSGALG00000012947, ENSGALG00000006979, ENSGALG00000025919, ENSGALG00000002160, ENSGALG00000004098, ENSGALG00000015664, ENSGALG00000005410, ENSGALG00000011104, ENSGALG00000002569,…
GOTERM_BP_FAT	GO:0002688~regulation of leukocyte chemotaxis	34	0.0105483	ENSGALG00000013218, ENSGALG00000001472, ENSGALG00000016112, ENSGALG00000004043, ENSGALG00000026098, ENSGALG00000002722, ENSGALG00000024484, ENSGALG00000017082, ENSGALG00000028136, ENSGALG00000016713, ENSGALG00000018967, ENSGALG00000010290, ENSGALG00000028256, ENSGALG00000016833, ENSGALG00000006346, ENSGALG00000004909, ENSGALG00000005071, ENSGALG00000014804, ENSGALG00000009866, ENSGALG00000016427,…
GOTERM_BP_FAT	GO:0042981~regulation of apoptotic process	376	0.0105887	ENSGALG00000006326, ENSGALG00000001021, ENSGALG00000014832, ENSGALG00000010175, ENSGALG00000011525, ENSGALG00000005767, ENSGALG00000003634, ENSGALG00000008181, ENSGALG00000009241, ENSGALG00000010077, ENSGALG00000017211, ENSGALG00000007196, ENSGALG00000028136, ENSGALG00000009240, ENSGALG00000020249, ENSGALG00000018967, ENSGALG00000007199, ENSGALG00000024449, ENSGALG00000011962, ENSGALG00000024064,…
GOTERM_BP_FAT	GO:0034622~cellular macromolecular complex assembly	290	0.0106485	ENSGALG00000016062, ENSGALG00000022490, ENSGALG00000006037, ENSGALG00000008187, ENSGALG00000003373, ENSGALG00000026383, ENSGALG00000010079, ENSGALG00000001126, ENSGALG00000006038, ENSGALG00000008389, ENSGALG00000027571, ENSGALG00000026172, ENSGALG00000001032, ENSGALG00000018367, ENSGALG00000013886, ENSGALG00000011533, ENSGALG00000001542, ENSGALG00000000158, ENSGALG00000006915, ENSGALG00000000490,…
GOTERM_BP_FAT	GO:0051170~nuclear import	96	0.0107248	ENSGALG00000002229, ENSGALG00000009549, ENSGALG00000012329, ENSGALG00000008569, ENSGALG00000003830, ENSGALG00000016112, ENSGALG00000012429, ENSGALG00000007364, ENSGALG00000009241, ENSGALG00000007650, ENSGALG00000012617, ENSGALG00000012363, ENSGALG00000028009, ENSGALG00000017111, ENSGALG00000015713, ENSGALG00000014426, ENSGALG00000015216, ENSGALG00000025919, ENSGALG00000023303, ENSGALG00000003428,…
GOTERM_BP_FAT	GO:0072594~establishment of protein localization to organelle	176	0.0108003	ENSGALG00000009549, ENSGALG00000007224, ENSGALG00000008569, ENSGALG00000006328, ENSGALG00000003830, ENSGALG00000017118, ENSGALG00000007364, ENSGALG00000013502, ENSGALG00000009241, ENSGALG00000007650, ENSGALG00000015794, ENSGALG00000012363, ENSGALG00000017111, ENSGALG00000000086, ENSGALG00000015713, ENSGALG00000013702, ENSGALG00000013709, ENSGALG00000025919, ENSGALG00000003428, ENSGALG00000023303,…
GOTERM_BP_FAT	GO:0051491~positive regulation of filopodium assembly	13	0.0108232	ENSGALG00000005470, ENSGALG00000021128, ENSGALG00000013255, ENSGALG00000005295, ENSGALG00000008442, ENSGALG00000005850, ENSGALG00000012617, ENSGALG00000003126, ENSGALG00000007140, ENSGALG00000008281, ENSGALG00000001768, ENSGALG00000007582, ENSGALG00000002041
GOTERM_BP_FAT	GO:1901861~regulation of muscle tissue development	46	0.0108931	ENSGALG00000001021, ENSGALG00000011468, ENSGALG00000000939, ENSGALG00000007870, ENSGALG00000008494, ENSGALG00000006216, ENSGALG00000014832, ENSGALG00000003932, ENSGALG00000011905, ENSGALG00000004816, ENSGALG00000012429, ENSGALG00000003634, ENSGALG00000014398, ENSGALG00000007366, ENSGALG00000028136, ENSGALG00000012341, ENSGALG00000023961, ENSGALG00000022994, ENSGALG00000015422, ENSGALG00000014873,…
GOTERM_BP_FAT	GO:0051347~positive regulation of transferase activity	162	0.0109268	ENSGALG00000006326, ENSGALG00000015912, ENSGALG00000028043, ENSGALG00000021313, ENSGALG00000016633, ENSGALG00000001551, ENSGALG00000009378, ENSGALG00000016067, ENSGALG00000017064, ENSGALG00000027232, ENSGALG00000005767, ENSGALG00000003634, ENSGALG00000007396, ENSGALG00000006428, ENSGALG00000008181, ENSGALG00000017211, ENSGALG00000020249, ENSGALG00000009898, ENSGALG00000000550, ENSGALG00000018967,…
GOTERM_BP_FAT	GO:0034508~centromere complex assembly	17	0.010988	ENSGALG00000005038, ENSGALG00000008579, ENSGALG00000005451, ENSGALG00000016609, ENSGALG00000013494, ENSGALG00000002286, ENSGALG00000024481, ENSGALG00000001632, ENSGALG00000014788, ENSGALG00000011683, ENSGALG00000024479, ENSGALG00000027454, ENSGALG00000010995, ENSGALG00000028900, ENSGALG00000004687, ENSGALG00000020078, ENSGALG00000027842
GOTERM_BP_FAT	GO:2001251~negative regulation of chromosome organization	43	0.0110061	ENSGALG00000006360, ENSGALG00000015912, ENSGALG00000016373, ENSGALG00000001907, ENSGALG00000002761, ENSGALG00000002781, ENSGALG00000003855, ENSGALG00000002222, ENSGALG00000016045, ENSGALG00000000146, ENSGALG00000008127, ENSGALG00000010074, ENSGALG00000014280, ENSGALG00000002981, ENSGALG00000015718, ENSGALG00000004838, ENSGALG00000011967, ENSGALG00000006794, ENSGALG00000020078, ENSGALG00000020557,…
GOTERM_BP_FAT	GO:0071709~membrane assembly	15	0.0112281	ENSGALG00000009107, ENSGALG00000008156, ENSGALG00000005553, ENSGALG00000009396, ENSGALG00000011241, ENSGALG00000003634, ENSGALG00000009393, ENSGALG00000015132, ENSGALG00000008292, ENSGALG00000004000, ENSGALG00000027058, ENSGALG00000008351, ENSGALG00000009131, ENSGALG00000003770, ENSGALG00000014159
GOTERM_BP_FAT	GO:0044091~membrane biogenesis	15	0.0112281	ENSGALG00000009107, ENSGALG00000008156, ENSGALG00000005553, ENSGALG00000009396, ENSGALG00000011241, ENSGALG00000003634, ENSGALG00000009393, ENSGALG00000015132, ENSGALG00000008292, ENSGALG00000004000, ENSGALG00000027058, ENSGALG00000008351, ENSGALG00000009131, ENSGALG00000003770, ENSGALG00000014159
GOTERM_BP_FAT	GO:0090002~establishment of protein localization to plasma membrane	56	0.0112642	ENSGALG00000003932, ENSGALG00000001846, ENSGALG00000000122, ENSGALG00000014463, ENSGALG00000007650, ENSGALG00000004000, ENSGALG00000009086, ENSGALG00000002414, ENSGALG00000016451, ENSGALG00000017153, ENSGALG00000022874, ENSGALG00000013742, ENSGALG00000009364, ENSGALG00000010746, ENSGALG00000016605, ENSGALG00000006418, ENSGALG00000004525, ENSGALG00000011433, ENSGALG00000015132, ENSGALG00000012156,…
GOTERM_BP_FAT	GO:0009628~response to abiotic stimulus	271	0.0114823	ENSGALG00000001021, ENSGALG00000006327, ENSGALG00000008569, ENSGALG00000014832, ENSGALG00000018557, ENSGALG00000016067, ENSGALG00000016580, ENSGALG00000000169, ENSGALG00000007394, ENSGALG00000003634, ENSGALG00000014732, ENSGALG00000000751, ENSGALG00000009241, ENSGALG00000009400, ENSGALG00000007199, ENSGALG00000001934, ENSGALG00000011962, ENSGALG00000010079, ENSGALG00000006038, ENSGALG00000003238,…
GOTERM_BP_FAT	GO:0001501~skeletal system development	173	0.0115442	ENSGALG00000025774, ENSGALG00000006992, ENSGALG00000028048, ENSGALG00000017295, ENSGALG00000009378, ENSGALG00000004960, ENSGALG00000002909, ENSGALG00000002659, ENSGALG00000007367, ENSGALG00000011823, ENSGALG00000004893, ENSGALG00000009241, ENSGALG00000006725, ENSGALG00000014933, ENSGALG00000026586, ENSGALG00000013925, ENSGALG00000006998, ENSGALG00000003770, ENSGALG00000003429, ENSGALG00000023303,…
GOTERM_BP_FAT	GO:0032869~cellular response to insulin stimulus	53	0.011662	ENSGALG00000023876, ENSGALG00000009081, ENSGALG00000002519, ENSGALG00000003428, ENSGALG00000022874, ENSGALG00000007158, ENSGALG00000009700, ENSGALG00000009364, ENSGALG00000004821, ENSGALG00000006915, ENSGALG00000003664, ENSGALG00000006418, ENSGALG00000001857, ENSGALG00000002260, ENSGALG00000002739, ENSGALG00000006555, ENSGALG00000014786, ENSGALG00000001270, ENSGALG00000016535, ENSGALG00000027188,…
GOTERM_BP_FAT	GO:0040017~positive regulation of locomotion	136	0.0117078	ENSGALG00000006992, ENSGALG00000021313, ENSGALG00000009378, ENSGALG00000011423, ENSGALG00000002555, ENSGALG00000004338, ENSGALG00000000898, ENSGALG00000028136, ENSGALG00000018967, ENSGALG00000013605, ENSGALG00000012363, ENSGALG00000016451, ENSGALG00000006038, ENSGALG00000016833, ENSGALG00000006793, ENSGALG00000000949, ENSGALG00000015241, ENSGALG00000017208, ENSGALG00000011433, ENSGALG00000026890,…
GOTERM_BP_FAT	GO:0040007~growth	278	0.0119166	ENSGALG00000001021, ENSGALG00000002909, ENSGALG00000011423, ENSGALG00000003634, ENSGALG00000009241, ENSGALG00000011962, ENSGALG00000005079, ENSGALG00000024064, ENSGALG00000002917, ENSGALG00000028813, ENSGALG00000006038, ENSGALG00000003770, ENSGALG00000001409, ENSGALG00000008893, ENSGALG00000010319, ENSGALG00000011433, ENSGALG00000027769, ENSGALG00000015909, ENSGALG00000011835, ENSGALG00000019759,…
GOTERM_BP_FAT	GO:0006310~DNA recombination	82	0.0120018	ENSGALG00000015912, ENSGALG00000002781, ENSGALG00000011722, ENSGALG00000015955, ENSGALG00000004516, ENSGALG00000012223, ENSGALG00000012756, ENSGALG00000024481, ENSGALG00000002981, ENSGALG00000008383, ENSGALG00000017211, ENSGALG00000003072, ENSGALG00000002514, ENSGALG00000028131, ENSGALG00000027155, ENSGALG00000013926, ENSGALG00000006794, ENSGALG00000000734, ENSGALG00000003764, ENSGALG00000010748,…
GOTERM_BP_FAT	GO:0022411~cellular component disassembly	128	0.0122201	ENSGALG00000027376, ENSGALG00000016986, ENSGALG00000014463, ENSGALG00000003977, ENSGALG00000013605, ENSGALG00000012160, ENSGALG00000010985, ENSGALG00000005806, ENSGALG00000002910, ENSGALG00000008811, ENSGALG00000015387, ENSGALG00000009754, ENSGALG00000014847, ENSGALG00000024056, ENSGALG00000004034, ENSGALG00000015241, ENSGALG00000011433, ENSGALG00000001547, ENSGALG00000001926, ENSGALG00000007845,…
GOTERM_BP_FAT	GO:0034613~cellular protein localization	473	0.0127872	ENSGALG00000009549, ENSGALG00000008569, ENSGALG00000006328, ENSGALG00000014463, ENSGALG00000007196, ENSGALG00000009241, ENSGALG00000020249, ENSGALG00000000550, ENSGALG00000026383, ENSGALG00000002917, ENSGALG00000000086, ENSGALG00000011966, ENSGALG00000011438, ENSGALG00000014514, ENSGALG00000009754, ENSGALG00000016776, ENSGALG00000010318, ENSGALG00000006418, ENSGALG00000017073, ENSGALG00000011433,…
GOTERM_BP_FAT	GO:0006606~protein import into nucleus	95	0.0129148	ENSGALG00000002229, ENSGALG00000009549, ENSGALG00000012329, ENSGALG00000008569, ENSGALG00000003830, ENSGALG00000016112, ENSGALG00000012429, ENSGALG00000007364, ENSGALG00000009241, ENSGALG00000007650, ENSGALG00000012617, ENSGALG00000012363, ENSGALG00000028009, ENSGALG00000017111, ENSGALG00000015713, ENSGALG00000014426, ENSGALG00000015216, ENSGALG00000025919, ENSGALG00000023303, ENSGALG00000003428,…
GOTERM_BP_FAT	GO:0044744~protein targeting to nucleus	95	0.0129148	ENSGALG00000002229, ENSGALG00000009549, ENSGALG00000012329, ENSGALG00000008569, ENSGALG00000003830, ENSGALG00000016112, ENSGALG00000012429, ENSGALG00000007364, ENSGALG00000009241, ENSGALG00000007650, ENSGALG00000012617, ENSGALG00000012363, ENSGALG00000028009, ENSGALG00000017111, ENSGALG00000015713, ENSGALG00000014426, ENSGALG00000015216, ENSGALG00000025919, ENSGALG00000023303, ENSGALG00000003428,…
GOTERM_BP_FAT	GO:1902593~single-organism nuclear import	95	0.0129148	ENSGALG00000002229, ENSGALG00000009549, ENSGALG00000012329, ENSGALG00000008569, ENSGALG00000003830, ENSGALG00000016112, ENSGALG00000012429, ENSGALG00000007364, ENSGALG00000009241, ENSGALG00000007650, ENSGALG00000012617, ENSGALG00000012363, ENSGALG00000028009, ENSGALG00000017111, ENSGALG00000015713, ENSGALG00000014426, ENSGALG00000015216, ENSGALG00000025919, ENSGALG00000023303, ENSGALG00000003428,…
GOTERM_BP_FAT	GO:0045597~positive regulation of cell differentiation	243	0.0129168	ENSGALG00000001021, ENSGALG00000016063, ENSGALG00000007392, ENSGALG00000002909, ENSGALG00000004893, ENSGALG00000009241, ENSGALG00000018967, ENSGALG00000024449, ENSGALG00000006623, ENSGALG00000011962, ENSGALG00000002917, ENSGALG00000003770, ENSGALG00000025919, ENSGALG00000005470, ENSGALG00000001409, ENSGALG00000005263, ENSGALG00000004621, ENSGALG00000008893, ENSGALG00000010319, ENSGALG00000027769,…
GOTERM_BP_FAT	GO:1901653~cellular response to peptide	68	0.0129302	ENSGALG00000023876, ENSGALG00000007394, ENSGALG00000014463, ENSGALG00000015899, ENSGALG00000009081, ENSGALG00000002519, ENSGALG00000003428, ENSGALG00000022874, ENSGALG00000007158, ENSGALG00000009700, ENSGALG00000009364, ENSGALG00000004821, ENSGALG00000003664, ENSGALG00000006915, ENSGALG00000006418, ENSGALG00000011535, ENSGALG00000001857, ENSGALG00000002260, ENSGALG00000002739, ENSGALG00000006555,…
GOTERM_BP_FAT	GO:0032984~macromolecular complex disassembly	54	0.0129589	ENSGALG00000002125, ENSGALG00000008313, ENSGALG00000014463, ENSGALG00000003977, ENSGALG00000003071, ENSGALG00000013605, ENSGALG00000012160, ENSGALG00000005806, ENSGALG00000004719, ENSGALG00000017153, ENSGALG00000002910, ENSGALG00000004034, ENSGALG00000011433, ENSGALG00000008517, ENSGALG00000001547, ENSGALG00000001926, ENSGALG00000000527, ENSGALG00000009947, ENSGALG00000001446, ENSGALG00000019751,…
GOTERM_BP_FAT	GO:0043535~regulation of blood vessel endothelial cell migration	22	0.0129616	ENSGALG00000016954, ENSGALG00000009477, ENSGALG00000002012, ENSGALG00000017065, ENSGALG00000008302, ENSGALG00000003806, ENSGALG00000016083, ENSGALG00000017208, ENSGALG00000026890, ENSGALG00000002375, ENSGALG00000017082, ENSGALG00000009626, ENSGALG00000001926, ENSGALG00000000527, ENSGALG00000017247, ENSGALG00000012178, ENSGALG00000023768, ENSGALG00000026928, ENSGALG00000010854, ENSGALG00000016330,…
GOTERM_BP_FAT	GO:0010463~mesenchymal cell proliferation	22	0.0129616	ENSGALG00000005441, ENSGALG00000007910, ENSGALG00000026983, ENSGALG00000010714, ENSGALG00000007324, ENSGALG00000015013, ENSGALG00000005410, ENSGALG00000011905, ENSGALG00000012429, ENSGALG00000007715, ENSGALG00000003324, ENSGALG00000003311, ENSGALG00000011823, ENSGALG00000016473, ENSGALG00000009424, ENSGALG00000022994, ENSGALG00000025748, ENSGALG00000017334, ENSGALG00000006998, ENSGALG00000028158,…
GOTERM_BP_FAT	GO:0060996~dendritic spine development	22	0.0129616	ENSGALG00000019358, ENSGALG00000004690, ENSGALG00000006180, ENSGALG00000005553, ENSGALG00000006609, ENSGALG00000008058, ENSGALG00000008537, ENSGALG00000016302, ENSGALG00000003634, ENSGALG00000005256, ENSGALG00000013532, ENSGALG00000007161, ENSGALG00000005123, ENSGALG00000011762, ENSGALG00000004741, ENSGALG00000008281, ENSGALG00000015422, ENSGALG00000012947, ENSGALG00000004598, ENSGALG00000009131,…
GOTERM_BP_FAT	GO:0055001~muscle cell development	61	0.0131083	ENSGALG00000014261, ENSGALG00000002125, ENSGALG00000004044, ENSGALG00000013853, ENSGALG00000012429, ENSGALG00000024011, ENSGALG00000014463, ENSGALG00000003835, ENSGALG00000013684, ENSGALG00000007367, ENSGALG00000015358, ENSGALG00000024449, ENSGALG00000007910, ENSGALG00000014699, ENSGALG00000015387, ENSGALG00000009844, ENSGALG00000010936, ENSGALG00000006491, ENSGALG00000003925, ENSGALG00000004034,…
GOTERM_BP_FAT	GO:0048738~cardiac muscle tissue development	61	0.0131083	ENSGALG00000001021, ENSGALG00000004044, ENSGALG00000012429, ENSGALG00000014463, ENSGALG00000003634, ENSGALG00000013684, ENSGALG00000015358, ENSGALG00000006273, ENSGALG00000012790, ENSGALG00000027151, ENSGALG00000001459, ENSGALG00000012115, ENSGALG00000015387, ENSGALG00000014365, ENSGALG00000009844, ENSGALG00000006491, ENSGALG00000003339, ENSGALG00000019759, ENSGALG00000015410, ENSGALG00000003126,…
GOTERM_BP_FAT	GO:0007015~actin filament organization	121	0.0133274	ENSGALG00000022490, ENSGALG00000015656, ENSGALG00000002909, ENSGALG00000016986, ENSGALG00000014463, ENSGALG00000027774, ENSGALG00000003977, ENSGALG00000013605, ENSGALG00000026383, ENSGALG00000007957, ENSGALG00000016350, ENSGALG00000003428, ENSGALG00000009364, ENSGALG00000003820, ENSGALG00000017075, ENSGALG00000006915, ENSGALG00000004034, ENSGALG00000012159, ENSGALG00000011433, ENSGALG00000012865,…
GOTERM_BP_FAT	GO:0030335~positive regulation of cell migration	130	0.0133912	ENSGALG00000006992, ENSGALG00000021313, ENSGALG00000009378, ENSGALG00000011423, ENSGALG00000002555, ENSGALG00000004338, ENSGALG00000028136, ENSGALG00000018967, ENSGALG00000013605, ENSGALG00000012363, ENSGALG00000016451, ENSGALG00000006038, ENSGALG00000016833, ENSGALG00000006793, ENSGALG00000000949, ENSGALG00000015241, ENSGALG00000017208, ENSGALG00000011433, ENSGALG00000026890, ENSGALG00000011835,…
GOTERM_BP_FAT	GO:0032446~protein modification by small protein conjugation	218	0.0134627	ENSGALG00000001554, ENSGALG00000006327, ENSGALG00000016359, ENSGALG00000008569, ENSGALG00000011525, ENSGALG00000005767, ENSGALG00000003634, ENSGALG00000014732, ENSGALG00000006428, ENSGALG00000012704, ENSGALG00000000751, ENSGALG00000009240, ENSGALG00000014930, ENSGALG00000028133, ENSGALG00000002917, ENSGALG00000000699, ENSGALG00000025915, ENSGALG00000011967, ENSGALG00000006826, ENSGALG00000001032,…
GOTERM_BP_FAT	GO:0070372~regulation of ERK1 and ERK2 cascade	76	0.0135008	ENSGALG00000006326, ENSGALG00000012891, ENSGALG00000028376, ENSGALG00000021313, ENSGALG00000009378, ENSGALG00000004816, ENSGALG00000002909, ENSGALG00000012429, ENSGALG00000003634, ENSGALG00000007650, ENSGALG00000016906, ENSGALG00000018967, ENSGALG00000020249, ENSGALG00000015899, ENSGALG00000012363, ENSGALG00000014561, ENSGALG00000008661, ENSGALG00000009100, ENSGALG00000015216, ENSGALG00000013742,…
GOTERM_BP_FAT	GO:0010638~positive regulation of organelle organization	178	0.0137679	ENSGALG00000015912, ENSGALG00000010322, ENSGALG00000006992, ENSGALG00000016633, ENSGALG00000022490, ENSGALG00000002909, ENSGALG00000016986, ENSGALG00000014463, ENSGALG00000014398, ENSGALG00000017211, ENSGALG00000000551, ENSGALG00000013605, ENSGALG00000015718, ENSGALG00000016451, ENSGALG00000013702, ENSGALG00000006998, ENSGALG00000006793, ENSGALG00000003770, ENSGALG00000016350, ENSGALG00000006794,…
GOTERM_BP_FAT	GO:0010605~negative regulation of macromolecule metabolic process	550	0.0138245	ENSGALG00000006326, ENSGALG00000001021, ENSGALG00000008765, ENSGALG00000003171, ENSGALG00000008569, ENSGALG00000002909, ENSGALG00000011525, ENSGALG00000006428, ENSGALG00000007396, ENSGALG00000001229, ENSGALG00000009241, ENSGALG00000018967, ENSGALG00000007199, ENSGALG00000027973, ENSGALG00000011036, ENSGALG00000009540, ENSGALG00000016782, ENSGALG00000011038, ENSGALG00000011967, ENSGALG00000000366,…
GOTERM_BP_FAT	GO:0033365~protein localization to organelle	251	0.0138253	ENSGALG00000009549, ENSGALG00000008569, ENSGALG00000006328, ENSGALG00000009241, ENSGALG00000016980, ENSGALG00000000086, ENSGALG00000015713, ENSGALG00000025919, ENSGALG00000011438, ENSGALG00000014514, ENSGALG00000009754, ENSGALG00000017073, ENSGALG00000009942, ENSGALG00000019759, ENSGALG00000010087, ENSGALG00000006101, ENSGALG00000009157, ENSGALG00000016461, ENSGALG00000009410, ENSGALG00000000352,…
GOTERM_BP_FAT	GO:0070507~regulation of microtubule cytoskeleton organization	45	0.0142168	ENSGALG00000007241, ENSGALG00000014816, ENSGALG00000002107, ENSGALG00000012879, ENSGALG00000015736, ENSGALG00000004086, ENSGALG00000011905, ENSGALG00000002095, ENSGALG00000000280, ENSGALG00000006895, ENSGALG00000010195, ENSGALG00000001475, ENSGALG00000009201, ENSGALG00000012160, ENSGALG00000015403, ENSGALG00000016451, ENSGALG00000006508, ENSGALG00000006790, ENSGALG00000013160, ENSGALG00000009854,…
GOTERM_BP_FAT	GO:0036294~cellular response to decreased oxygen levels	33	0.0143922	ENSGALG00000019702, ENSGALG00000002761, ENSGALG00000003634, ENSGALG00000003759, ENSGALG00000007659, ENSGALG00000009400, ENSGALG00000028009, ENSGALG00000010079, ENSGALG00000011962, ENSGALG00000013920, ENSGALG00000016216, ENSGALG00000013702, ENSGALG00000012550, ENSGALG00000000231, ENSGALG00000016954, ENSGALG00000007233, ENSGALG00000010476, ENSGALG00000002588, ENSGALG00000014365, ENSGALG00000016323,…
GOTERM_BP_FAT	GO:0070887~cellular response to chemical stimulus	616	0.01449	ENSGALG00000006326, ENSGALG00000001021, ENSGALG00000018557, ENSGALG00000002908, ENSGALG00000007394, ENSGALG00000002909, ENSGALG00000011525, ENSGALG00000014463, ENSGALG00000027639, ENSGALG00000001229, ENSGALG00000000751, ENSGALG00000011823, ENSGALG00000028136, ENSGALG00000001938, ENSGALG00000009241, ENSGALG00000001939, ENSGALG00000011326, ENSGALG00000009240, ENSGALG00000018967, ENSGALG00000009400,…
GOTERM_BP_FAT	GO:0072659~protein localization to plasma membrane	77	0.0145056	ENSGALG00000001554, ENSGALG00000007615, ENSGALG00000003932, ENSGALG00000001846, ENSGALG00000000122, ENSGALG00000014463, ENSGALG00000007650, ENSGALG00000007196, ENSGALG00000020249, ENSGALG00000009086, ENSGALG00000004474, ENSGALG00000004000, ENSGALG00000024449, ENSGALG00000002414, ENSGALG00000016451, ENSGALG00000017153, ENSGALG00000027058, ENSGALG00000003428, ENSGALG00000022874, ENSGALG00000013742,…
GOTERM_BP_FAT	GO:0000165~MAPK cascade	200	0.0146008	ENSGALG00000001416, ENSGALG00000006326, ENSGALG00000014261, ENSGALG00000027232, ENSGALG00000005767, ENSGALG00000002909, ENSGALG00000016457, ENSGALG00000003634, ENSGALG00000007396, ENSGALG00000008181, ENSGALG00000012703, ENSGALG00000009241, ENSGALG00000018967, ENSGALG00000020249, ENSGALG00000014512, ENSGALG00000011535, ENSGALG00000011835, ENSGALG00000006106, ENSGALG00000019759, ENSGALG00000023768,…
GOTERM_BP_FAT	GO:0071453~cellular response to oxygen levels	36	0.0146257	ENSGALG00000019702, ENSGALG00000002761, ENSGALG00000006216, ENSGALG00000003634, ENSGALG00000009393, ENSGALG00000003759, ENSGALG00000007659, ENSGALG00000009400, ENSGALG00000028009, ENSGALG00000010079, ENSGALG00000013920, ENSGALG00000011962, ENSGALG00000016216, ENSGALG00000006707, ENSGALG00000013702, ENSGALG00000012550, ENSGALG00000000231, ENSGALG00000016954, ENSGALG00000007233, ENSGALG00000010476,…
GOTERM_BP_FAT	GO:0071900~regulation of protein serine/threonine kinase activity	132	0.0146259	ENSGALG00000014261, ENSGALG00000001021, ENSGALG00000006326, ENSGALG00000007224, ENSGALG00000028043, ENSGALG00000001551, ENSGALG00000009378, ENSGALG00000027232, ENSGALG00000005767, ENSGALG00000016457, ENSGALG00000003634, ENSGALG00000007396, ENSGALG00000008181, ENSGALG00000012703, ENSGALG00000009241, ENSGALG00000016906, ENSGALG00000020249, ENSGALG00000018967, ENSGALG00000009898, ENSGALG00000012363,…
GOTERM_BP_FAT	GO:0045661~regulation of myoblast differentiation	25	0.014745	ENSGALG00000001021, ENSGALG00000015935, ENSGALG00000000939, ENSGALG00000002588, ENSGALG00000006216, ENSGALG00000010936, ENSGALG00000005263, ENSGALG00000005410, ENSGALG00000008519, ENSGALG00000012429, ENSGALG00000024011, ENSGALG00000028091, ENSGALG00000002375, ENSGALG00000015152, ENSGALG00000011276, ENSGALG00000019759, ENSGALG00000005698, ENSGALG00000023961, ENSGALG00000004000, ENSGALG00000007539,…
GOTERM_BP_FAT	GO:0014855~striated muscle cell proliferation	25	0.014745	ENSGALG00000008461, ENSGALG00000016078, ENSGALG00000014699, ENSGALG00000002588, ENSGALG00000014365, ENSGALG00000003932, ENSGALG00000016083, ENSGALG00000003634, ENSGALG00000009977, ENSGALG00000011835, ENSGALG00000002375, ENSGALG00000015933, ENSGALG00000019759, ENSGALG00000003311, ENSGALG00000002342, ENSGALG00000012341, ENSGALG00000023961, ENSGALG00000008253, ENSGALG00000003126, ENSGALG00000002347,…
GOTERM_BP_FAT	GO:0071375~cellular response to peptide hormone stimulus	66	0.0147983	ENSGALG00000023876, ENSGALG00000007394, ENSGALG00000014463, ENSGALG00000009081, ENSGALG00000002519, ENSGALG00000003428, ENSGALG00000022874, ENSGALG00000007158, ENSGALG00000009700, ENSGALG00000009364, ENSGALG00000004821, ENSGALG00000006915, ENSGALG00000003664, ENSGALG00000006418, ENSGALG00000001857, ENSGALG00000002260, ENSGALG00000002739, ENSGALG00000006555, ENSGALG00000014786, ENSGALG00000016535,…
GOTERM_BP_FAT	GO:0051147~regulation of muscle cell differentiation	52	0.0149157	ENSGALG00000001021, ENSGALG00000007138, ENSGALG00000000939, ENSGALG00000016112, ENSGALG00000012429, ENSGALG00000024011, ENSGALG00000004000, ENSGALG00000013925, ENSGALG00000014699, ENSGALG00000014365, ENSGALG00000010936, ENSGALG00000005263, ENSGALG00000008519, ENSGALG00000028091, ENSGALG00000003339, ENSGALG00000011276, ENSGALG00000019759, ENSGALG00000026081, ENSGALG00000007539, ENSGALG00000011331,…
GOTERM_BP_FAT	GO:1901699~cellular response to nitrogen compound	128	0.0149773	ENSGALG00000009378, ENSGALG00000007394, ENSGALG00000014463, ENSGALG00000020249, ENSGALG00000012363, ENSGALG00000009249, ENSGALG00000005801, ENSGALG00000011036, ENSGALG00000003428, ENSGALG00000003238, ENSGALG00000009364, ENSGALG00000004821, ENSGALG00000006915, ENSGALG00000011535, ENSGALG00000006418, ENSGALG00000006912, ENSGALG00000002260, ENSGALG00000009360, ENSGALG00000002739, ENSGALG00000017414,…
GOTERM_BP_FAT	GO:1901998~toxin transport	18	0.0157768	ENSGALG00000015821, ENSGALG00000005357, ENSGALG00000010476, ENSGALG00000008812, ENSGALG00000016088, ENSGALG00000000300, ENSGALG00000023066, ENSGALG00000011637, ENSGALG00000002448, ENSGALG00000009975, ENSGALG00000014931, ENSGALG00000013041, ENSGALG00000007140, ENSGALG00000005021, ENSGALG00000004852, ENSGALG00000001000, ENSGALG00000009916, ENSGALG00000003168
GOTERM_BP_FAT	GO:0051489~regulation of filopodium assembly	18	0.0157768	ENSGALG00000021128, ENSGALG00000005470, ENSGALG00000013255, ENSGALG00000005295, ENSGALG00000008442, ENSGALG00000005850, ENSGALG00000004034, ENSGALG00000003126, ENSGALG00000012617, ENSGALG00000007140, ENSGALG00000008281, ENSGALG00000015089, ENSGALG00000028589, ENSGALG00000001768, ENSGALG00000007582, ENSGALG00000003899, ENSGALG00000002041, ENSGALG00000026944
GOTERM_BP_FAT	GO:0018107~peptidyl-threonine phosphorylation	28	0.0159003	ENSGALG00000003479, ENSGALG00000012792, ENSGALG00000016906, ENSGALG00000006273, ENSGALG00000015899, ENSGALG00000012617, ENSGALG00000012036, ENSGALG00000028589, ENSGALG00000016053, ENSGALG00000011438, ENSGALG00000005410, ENSGALG00000014631, ENSGALG00000006418, ENSGALG00000011104, ENSGALG00000006109, ENSGALG00000003339, ENSGALG00000005699, ENSGALG00000006413, ENSGALG00000010930, ENSGALG00000002739,…
GOTERM_BP_FAT	GO:0000904~cell morphogenesis involved in differentiation	257	0.016059	ENSGALG00000014261, ENSGALG00000003634, ENSGALG00000008974, ENSGALG00000005278, ENSGALG00000012703, ENSGALG00000009241, ENSGALG00000007196, ENSGALG00000028136, ENSGALG00000020249, ENSGALG00000005079, ENSGALG00000006038, ENSGALG00000006821, ENSGALG00000025919, ENSGALG00000005678, ENSGALG00000013886, ENSGALG00000004621, ENSGALG00000000761, ENSGALG00000011835, ENSGALG00000026180, ENSGALG00000010974,…
GOTERM_BP_FAT	GO:0014842~regulation of skeletal muscle satellite cell proliferation	10	0.0161986	ENSGALG00000008461, ENSGALG00000002342, ENSGALG00000023961, ENSGALG00000002588, ENSGALG00000022994, ENSGALG00000003932, ENSGALG00000000172, ENSGALG00000016083, ENSGALG00000011835, ENSGALG00000015933
GOTERM_BP_FAT	GO:0007507~heart development	178	0.0162578	ENSGALG00000001021, ENSGALG00000003979, ENSGALG00000028048, ENSGALG00000004960, ENSGALG00000004044, ENSGALG00000014463, ENSGALG00000003634, ENSGALG00000013684, ENSGALG00000011823, ENSGALG00000009241, ENSGALG00000006725, ENSGALG00000015792, ENSGALG00000009898, ENSGALG00000024449, ENSGALG00000011797, ENSGALG00000006038, ENSGALG00000006793, ENSGALG00000003770, ENSGALG00000003238, ENSGALG00000016509,…
GOTERM_BP_FAT	GO:0002062~chondrocyte differentiation	43	0.0164065	ENSGALG00000005441, ENSGALG00000002203, ENSGALG00000012329, ENSGALG00000007870, ENSGALG00000017295, ENSGALG00000000402, ENSGALG00000016112, ENSGALG00000003295, ENSGALG00000024011, ENSGALG00000012429, ENSGALG00000007908, ENSGALG00000011905, ENSGALG00000016022, ENSGALG00000011264, ENSGALG00000009241, ENSGALG00000006725, ENSGALG00000007011, ENSGALG00000016473, ENSGALG00000012617, ENSGALG00000005401,…
GOTERM_BP_FAT	GO:0051897~positive regulation of protein kinase B signaling	31	0.0165707	ENSGALG00000011468, ENSGALG00000026677, ENSGALG00000003855, ENSGALG00000008883, ENSGALG00000016083, ENSGALG00000006382, ENSGALG00000017235, ENSGALG00000016006, ENSGALG00000009626, ENSGALG00000016906, ENSGALG00000005619, ENSGALG00000012617, ENSGALG00000012363, ENSGALG00000016171, ENSGALG00000011203, ENSGALG00000015422, ENSGALG00000028256, ENSGALG00000016833, ENSGALG00000000949, ENSGALG00000004263,…
GOTERM_BP_FAT	GO:0035914~skeletal muscle cell differentiation	31	0.0165707	ENSGALG00000001021, ENSGALG00000015935, ENSGALG00000000939, ENSGALG00000021593, ENSGALG00000013818, ENSGALG00000006216, ENSGALG00000003932, ENSGALG00000003441, ENSGALG00000006273, ENSGALG00000023961, ENSGALG00000003059, ENSGALG00000001003, ENSGALG00000010881, ENSGALG00000025887, ENSGALG00000008461, ENSGALG00000014699, ENSGALG00000010936, ENSGALG00000005263, ENSGALG00000006491, ENSGALG00000028091,…
GOTERM_BP_FAT	GO:0055007~cardiac muscle cell differentiation	31	0.0165707	ENSGALG00000001021, ENSGALG00000013255, ENSGALG00000004044, ENSGALG00000004582, ENSGALG00000012429, ENSGALG00000014463, ENSGALG00000017235, ENSGALG00000015358, ENSGALG00000015422, ENSGALG00000003500, ENSGALG00000009724, ENSGALG00000012115, ENSGALG00000011298, ENSGALG00000015387, ENSGALG00000014365, ENSGALG00000009844, ENSGALG00000016200, ENSGALG00000003339, ENSGALG00000013968, ENSGALG00000015410,…
GOTERM_BP_FAT	GO:0022604~regulation of cell morphogenesis	174	0.0168085	ENSGALG00000025864, ENSGALG00000021572, ENSGALG00000003634, ENSGALG00000028437, ENSGALG00000002555, ENSGALG00000023401, ENSGALG00000003977, ENSGALG00000009241, ENSGALG00000007650, ENSGALG00000014933, ENSGALG00000020249, ENSGALG00000013605, ENSGALG00000000227, ENSGALG00000002917, ENSGALG00000013925, ENSGALG00000006793, ENSGALG00000025919, ENSGALG00000013886, ENSGALG00000015387, ENSGALG00000006915,…
GOTERM_BP_FAT	GO:0010821~regulation of mitochondrion organization	64	0.0169386	ENSGALG00000014166, ENSGALG00000003774, ENSGALG00000019702, ENSGALG00000006992, ENSGALG00000002123, ENSGALG00000004816, ENSGALG00000003079, ENSGALG00000007714, ENSGALG00000014398, ENSGALG00000001848, ENSGALG00000010360, ENSGALG00000007199, ENSGALG00000013702, ENSGALG00000002010, ENSGALG00000016589, ENSGALG00000008461, ENSGALG00000006956, ENSGALG00000002460, ENSGALG00000012929, ENSGALG00000015387,…
GOTERM_BP_FAT	GO:0021955~central nervous system neuron axonogenesis	16	0.0170271	ENSGALG00000005441, ENSGALG00000006609, ENSGALG00000012440, ENSGALG00000008537, ENSGALG00000005256, ENSGALG00000007993, ENSGALG00000003634, ENSGALG00000000761, ENSGALG00000005278, ENSGALG00000017056, ENSGALG00000012538, ENSGALG00000004741, ENSGALG00000014419, ENSGALG00000016171, ENSGALG00000011630, ENSGALG00000005834
GOTERM_BP_FAT	GO:0001933~negative regulation of protein phosphorylation	122	0.0171457	ENSGALG00000001021, ENSGALG00000014261, ENSGALG00000015910, ENSGALG00000008569, ENSGALG00000004812, ENSGALG00000004816, ENSGALG00000003634, ENSGALG00000007396, ENSGALG00000012703, ENSGALG00000009241, ENSGALG00000007650, ENSGALG00000016906, ENSGALG00000018967, ENSGALG00000006998, ENSGALG00000006793, ENSGALG00000013886, ENSGALG00000026811, ENSGALG00000027768, ENSGALG00000006418, ENSGALG00000006599,…
GOTERM_BP_FAT	GO:0044092~negative regulation of molecular function	233	0.0175216	ENSGALG00000014261, ENSGALG00000001021, ENSGALG00000016069, ENSGALG00000008569, ENSGALG00000003634, ENSGALG00000014463, ENSGALG00000008974, ENSGALG00000012703, ENSGALG00000009241, ENSGALG00000018967, ENSGALG00000007199, ENSGALG00000016451, ENSGALG00000002917, ENSGALG00000000699, ENSGALG00000011967, ENSGALG00000003770, ENSGALG00000000366, ENSGALG00000001032, ENSGALG00000011438, ENSGALG00000006418,…
GOTERM_BP_FAT	GO:0001558~regulation of cell growth	118	0.0175416	ENSGALG00000001021, ENSGALG00000017295, ENSGALG00000002909, ENSGALG00000004816, ENSGALG00000011423, ENSGALG00000003977, ENSGALG00000009241, ENSGALG00000003424, ENSGALG00000011657, ENSGALG00000000227, ENSGALG00000015258, ENSGALG00000012363, ENSGALG00000002917, ENSGALG00000006793, ENSGALG00000008893, ENSGALG00000010319, ENSGALG00000015909, ENSGALG00000011339, ENSGALG00000023626, ENSGALG00000010597,…
GOTERM_BP_FAT	GO:0042325~regulation of phosphorylation	404	0.0176342	ENSGALG00000006326, ENSGALG00000001021, ENSGALG00000008569, ENSGALG00000002909, ENSGALG00000007396, ENSGALG00000009241, ENSGALG00000020249, ENSGALG00000000550, ENSGALG00000018967, ENSGALG00000014512, ENSGALG00000027768, ENSGALG00000011535, ENSGALG00000006418, ENSGALG00000027769, ENSGALG00000011835, ENSGALG00000006413, ENSGALG00000000498, ENSGALG00000001926, ENSGALG00000006617, ENSGALG00000009157,…
GOTERM_BP_FAT	GO:0070727~cellular macromolecule localization	475	0.0177762	ENSGALG00000009549, ENSGALG00000008569, ENSGALG00000006328, ENSGALG00000014463, ENSGALG00000007196, ENSGALG00000009241, ENSGALG00000020249, ENSGALG00000000550, ENSGALG00000026383, ENSGALG00000002917, ENSGALG00000000086, ENSGALG00000011966, ENSGALG00000011438, ENSGALG00000014514, ENSGALG00000009754, ENSGALG00000016776, ENSGALG00000010318, ENSGALG00000006418, ENSGALG00000017073, ENSGALG00000011433,…
GOTERM_BP_FAT	GO:0006575~cellular modified amino acid metabolic process	47	0.0178359	ENSGALG00000006344, ENSGALG00000016357, ENSGALG00000005398, ENSGALG00000012404, ENSGALG00000017234, ENSGALG00000004612, ENSGALG00000008525, ENSGALG00000025800, ENSGALG00000013480, ENSGALG00000009240, ENSGALG00000027874, ENSGALG00000002435, ENSGALG00000004300, ENSGALG00000010234, ENSGALG00000005782, ENSGALG00000011797, ENSGALG00000014897, ENSGALG00000006134, ENSGALG00000014798, ENSGALG00000006501,…
GOTERM_BP_FAT	GO:0000819~sister chromatid segregation	61	0.017882	ENSGALG00000006360, ENSGALG00000016417, ENSGALG00000001491, ENSGALG00000004086, ENSGALG00000007615, ENSGALG00000011722, ENSGALG00000000596, ENSGALG00000002095, ENSGALG00000017211, ENSGALG00000016119, ENSGALG00000002514, ENSGALG00000012160, ENSGALG00000013160, ENSGALG00000011967, ENSGALG00000009854, ENSGALG00000014936, ENSGALG00000007610, ENSGALG00000014228, ENSGALG00000014805, ENSGALG00000011438,…
GOTERM_BP_FAT	GO:0021952~central nervous system projection neuron axonogenesis	14	0.0178849	ENSGALG00000005441, ENSGALG00000017056, ENSGALG00000004741, ENSGALG00000012538, ENSGALG00000014419, ENSGALG00000006609, ENSGALG00000012440, ENSGALG00000008537, ENSGALG00000007993, ENSGALG00000005256, ENSGALG00000000761, ENSGALG00000011630, ENSGALG00000005834, ENSGALG00000005278
GOTERM_BP_FAT	GO:0090313~regulation of protein targeting to membrane	12	0.0178967	ENSGALG00000007476, ENSGALG00000008569, ENSGALG00000002709, ENSGALG00000008302, ENSGALG00000005005, ENSGALG00000001434, ENSGALG00000028589, ENSGALG00000004758, ENSGALG00000003079, ENSGALG00000013210, ENSGALG00000006413, ENSGALG00000002739
GOTERM_BP_FAT	GO:0031579~membrane raft organization	12	0.0178967	ENSGALG00000004000, ENSGALG00000006908, ENSGALG00000009396, ENSGALG00000015030, ENSGALG00000027058, ENSGALG00000008351, ENSGALG00000011241, ENSGALG00000003936, ENSGALG00000009393, ENSGALG00000003770, ENSGALG00000002080, ENSGALG00000014159
GOTERM_BP_FAT	GO:0080135~regulation of cellular response to stress	161	0.0179259	ENSGALG00000006326, ENSGALG00000000169, ENSGALG00000011525, ENSGALG00000002909, ENSGALG00000003634, ENSGALG00000027639, ENSGALG00000007396, ENSGALG00000008909, ENSGALG00000012756, ENSGALG00000007659, ENSGALG00000012703, ENSGALG00000017119, ENSGALG00000009241, ENSGALG00000028136, ENSGALG00000009240, ENSGALG00000009898, ENSGALG00000018967, ENSGALG00000007199, ENSGALG00000012363, ENSGALG00000026928,…
GOTERM_BP_FAT	GO:0006915~apoptotic process	419	0.0183354	ENSGALG00000006326, ENSGALG00000001021, ENSGALG00000011525, ENSGALG00000028136, ENSGALG00000007196, ENSGALG00000009241, ENSGALG00000001939, ENSGALG00000009240, ENSGALG00000020249, ENSGALG00000018967, ENSGALG00000007199, ENSGALG00000011962, ENSGALG00000009748, ENSGALG00000011967, ENSGALG00000016589, ENSGALG00000000366, ENSGALG00000011020, ENSGALG00000028249, ENSGALG00000009754, ENSGALG00000011535,…
GOTERM_BP_FAT	GO:0043254~regulation of protein complex assembly	119	0.0183485	ENSGALG00000022490, ENSGALG00000016986, ENSGALG00000009899, ENSGALG00000003977, ENSGALG00000013605, ENSGALG00000026383, ENSGALG00000003428, ENSGALG00000001032, ENSGALG00000003820, ENSGALG00000013886, ENSGALG00000004821, ENSGALG00000006915, ENSGALG00000004034, ENSGALG00000012159, ENSGALG00000011433, ENSGALG00000001547, ENSGALG00000001926, ENSGALG00000013710, ENSGALG00000006598, ENSGALG00000014115,…
GOTERM_BP_FAT	GO:0006790~sulfur compound metabolic process	93	0.0185279	ENSGALG00000000901, ENSGALG00000002598, ENSGALG00000003475, ENSGALG00000017291, ENSGALG00000004612, ENSGALG00000016314, ENSGALG00000015952, ENSGALG00000011264, ENSGALG00000002944, ENSGALG00000009240, ENSGALG00000027874, ENSGALG00000000652, ENSGALG00000002358, ENSGALG00000002948, ENSGALG00000010234, ENSGALG00000011962, ENSGALG00000011797, ENSGALG00000002316, ENSGALG00000016630, ENSGALG00000004276,…
GOTERM_BP_FAT	GO:0045930~negative regulation of mitotic cell cycle	69	0.0186336	ENSGALG00000015912, ENSGALG00000007324, ENSGALG00000012429, ENSGALG00000003634, ENSGALG00000004515, ENSGALG00000011725, ENSGALG00000007396, ENSGALG00000027871, ENSGALG00000017211, ENSGALG00000007650, ENSGALG00000006997, ENSGALG00000011967, ENSGALG00000004448, ENSGALG00000004691, ENSGALG00000006047, ENSGALG00000003922, ENSGALG00000011438, ENSGALG00000028201, ENSGALG00000011533, ENSGALG00000014698,…
GOTERM_BP_FAT	GO:0032886~regulation of microtubule-based process	51	0.0189677	ENSGALG00000004086, ENSGALG00000002095, ENSGALG00000000898, ENSGALG00000006895, ENSGALG00000001798, ENSGALG00000009201, ENSGALG00000012160, ENSGALG00000016451, ENSGALG00000015403, ENSGALG00000006790, ENSGALG00000013160, ENSGALG00000009854, ENSGALG00000017148, ENSGALG00000011533, ENSGALG00000004034, ENSGALG00000016468, ENSGALG00000015788, ENSGALG00000015342, ENSGALG00000015940, ENSGALG00000009013,…
GOTERM_BP_FAT	GO:0050920~regulation of chemotaxis	62	0.0193914	ENSGALG00000002294, ENSGALG00000008473, ENSGALG00000008455, ENSGALG00000016112, ENSGALG00000004043, ENSGALG00000024484, ENSGALG00000006563, ENSGALG00000001264, ENSGALG00000028136, ENSGALG00000003074, ENSGALG00000018967, ENSGALG00000016833, ENSGALG00000006793, ENSGALG00000005071, ENSGALG00000014804, ENSGALG00000016427, ENSGALG00000011733, ENSGALG00000003336, ENSGALG00000001926, ENSGALG00000012357,…
GOTERM_BP_FAT	GO:0071456~cellular response to hypoxia	32	0.0194829	ENSGALG00000019702, ENSGALG00000002761, ENSGALG00000003634, ENSGALG00000003759, ENSGALG00000007659, ENSGALG00000009400, ENSGALG00000028009, ENSGALG00000010079, ENSGALG00000011962, ENSGALG00000013920, ENSGALG00000016216, ENSGALG00000013702, ENSGALG00000012550, ENSGALG00000000231, ENSGALG00000016954, ENSGALG00000007233, ENSGALG00000010476, ENSGALG00000002588, ENSGALG00000014365, ENSGALG00000016323,…
GOTERM_BP_FAT	GO:0097581~lamellipodium organization	32	0.0194829	ENSGALG00000021128, ENSGALG00000021572, ENSGALG00000010158, ENSGALG00000003855, ENSGALG00000003977, ENSGALG00000002699, ENSGALG00000016851, ENSGALG00000013605, ENSGALG00000005079, ENSGALG00000028589, ENSGALG00000007974, ENSGALG00000013925, ENSGALG00000016736, ENSGALG00000005483, ENSGALG00000001915, ENSGALG00000014201, ENSGALG00000016799, ENSGALG00000002750, ENSGALG00000016428, ENSGALG00000004034,…
GOTERM_BP_FAT	GO:0008286~insulin receptor signaling pathway	35	0.019533	ENSGALG00000005646, ENSGALG00000002761, ENSGALG00000003205, ENSGALG00000010158, ENSGALG00000009396, ENSGALG00000023876, ENSGALG00000013210, ENSGALG00000023961, ENSGALG00000009081, ENSGALG00000003500, ENSGALG00000027786, ENSGALG00000002963, ENSGALG00000016174, ENSGALG00000003548, ENSGALG00000005198, ENSGALG00000003428, ENSGALG00000009700, ENSGALG00000007158, ENSGALG00000008016, ENSGALG00000008010,…
GOTERM_BP_FAT	GO:0031056~regulation of histone modification	48	0.0197915	ENSGALG00000001021, ENSGALG00000006360, ENSGALG00000010322, ENSGALG00000002761, ENSGALG00000002781, ENSGALG00000002222, ENSGALG00000004816, ENSGALG00000016045, ENSGALG00000000146, ENSGALG00000003478, ENSGALG00000008127, ENSGALG00000004612, ENSGALG00000010074, ENSGALG00000015933, ENSGALG00000001803, ENSGALG00000000551, ENSGALG00000015718, ENSGALG00000015548, ENSGALG00000003895, ENSGALG00000020557,…
GOTERM_BP_FAT	GO:0031346~positive regulation of cell projection organization	90	0.0197989	ENSGALG00000021128, ENSGALG00000012594, ENSGALG00000004519, ENSGALG00000007615, ENSGALG00000002555, ENSGALG00000001267, ENSGALG00000003977, ENSGALG00000016293, ENSGALG00000018967, ENSGALG00000001798, ENSGALG00000013605, ENSGALG00000012617, ENSGALG00000011962, ENSGALG00000008281, ENSGALG00000015403, ENSGALG00000002917, ENSGALG00000012947, ENSGALG00000006793, ENSGALG00000001656, ENSGALG00000017148,…
GOTERM_BP_FAT	GO:0051641~cellular localization	693	0.0200524	ENSGALG00000009549, ENSGALG00000001226, ENSGALG00000008763, ENSGALG00000020788, ENSGALG00000008569, ENSGALG00000006328, ENSGALG00000014463, ENSGALG00000007196, ENSGALG00000009241, ENSGALG00000018967, ENSGALG00000020249, ENSGALG00000000550, ENSGALG00000026383, ENSGALG00000002917, ENSGALG00000000086, ENSGALG00000011036, ENSGALG00000011966, ENSGALG00000026172, ENSGALG00000011438, ENSGALG00000014514,…
GOTERM_BP_FAT	GO:1990778~protein localization to cell periphery	82	0.0201081	ENSGALG00000001554, ENSGALG00000007615, ENSGALG00000003932, ENSGALG00000001846, ENSGALG00000000122, ENSGALG00000014463, ENSGALG00000007650, ENSGALG00000007196, ENSGALG00000020249, ENSGALG00000009086, ENSGALG00000004474, ENSGALG00000004000, ENSGALG00000024449, ENSGALG00000002414, ENSGALG00000016451, ENSGALG00000017153, ENSGALG00000027058, ENSGALG00000003428, ENSGALG00000022874, ENSGALG00000013742,…
GOTERM_BP_FAT	GO:1901342~regulation of vasculature development	74	0.0201367	ENSGALG00000008473, ENSGALG00000009477, ENSGALG00000002012, ENSGALG00000017065, ENSGALG00000016945, ENSGALG00000012429, ENSGALG00000025929, ENSGALG00000012792, ENSGALG00000011264, ENSGALG00000009241, ENSGALG00000024449, ENSGALG00000016451, ENSGALG00000007651, ENSGALG00000026928, ENSGALG00000027058, ENSGALG00000013925, ENSGALG00000006821, ENSGALG00000011228, ENSGALG00000007952, ENSGALG00000012115,…
GOTERM_BP_FAT	GO:1901987~regulation of cell cycle phase transition	78	0.0201638	ENSGALG00000006360, ENSGALG00000015912, ENSGALG00000007324, ENSGALG00000007615, ENSGALG00000011722, ENSGALG00000003634, ENSGALG00000011725, ENSGALG00000007396, ENSGALG00000027871, ENSGALG00000017211, ENSGALG00000012363, ENSGALG00000014561, ENSGALG00000017153, ENSGALG00000011515, ENSGALG00000011967, ENSGALG00000003429, ENSGALG00000007610, ENSGALG00000006047, ENSGALG00000011533, ENSGALG00000008559,…
GOTERM_BP_FAT	GO:0033674~positive regulation of kinase activity	136	0.020812	ENSGALG00000006326, ENSGALG00000015912, ENSGALG00000028043, ENSGALG00000001551, ENSGALG00000021313, ENSGALG00000009378, ENSGALG00000027232, ENSGALG00000005767, ENSGALG00000007396, ENSGALG00000008181, ENSGALG00000017211, ENSGALG00000020249, ENSGALG00000000550, ENSGALG00000018967, ENSGALG00000009898, ENSGALG00000012363, ENSGALG00000013925, ENSGALG00000006793, ENSGALG00000015596, ENSGALG00000006794,…
GOTERM_BP_FAT	GO:0002440~production of molecular mediator of immune response	52	0.0208422	ENSGALG00000006326, ENSGALG00000015912, ENSGALG00000020316, ENSGALG00000013372, ENSGALG00000027973, ENSGALG00000013925, ENSGALG00000015596, ENSGALG00000002160, ENSGALG00000003764, ENSGALG00000002028, ENSGALG00000010748, ENSGALG00000015387, ENSGALG00000003430, ENSGALG00000027769, ENSGALG00000021136, ENSGALG00000006817, ENSGALG00000027109, ENSGALG00000015705, ENSGALG00000002426, ENSGALG00000001270,…
GOTERM_BP_FAT	GO:0042058~regulation of epidermal growth factor receptor signaling pathway	24	0.020862	ENSGALG00000029077, ENSGALG00000023521, ENSGALG00000014891, ENSGALG00000010016, ENSGALG00000006992, ENSGALG00000016427, ENSGALG00000001399, ENSGALG00000004514, ENSGALG00000004064, ENSGALG00000013867, ENSGALG00000006382, ENSGALG00000005902, ENSGALG00000008999, ENSGALG00000015351, ENSGALG00000012155, ENSGALG00000001943, ENSGALG00000015770, ENSGALG00000008281, ENSGALG00000012179, ENSGALG00000000950,…
GOTERM_BP_FAT	GO:0046605~regulation of centrosome cycle	24	0.020862	ENSGALG00000017148, ENSGALG00000007241, ENSGALG00000014725, ENSGALG00000011533, ENSGALG00000014816, ENSGALG00000012879, ENSGALG00000002107, ENSGALG00000004086, ENSGALG00000016468, ENSGALG00000015788, ENSGALG00000002095, ENSGALG00000015940, ENSGALG00000006895, ENSGALG00000010195, ENSGALG00000009201, ENSGALG00000016451, ENSGALG00000008966, ENSGALG00000006790, ENSGALG00000000970, ENSGALG00000013160,…
GOTERM_BP_FAT	GO:0032386~regulation of intracellular transport	141	0.0209716	ENSGALG00000001226, ENSGALG00000008569, ENSGALG00000016986, ENSGALG00000009241, ENSGALG00000007650, ENSGALG00000018967, ENSGALG00000006895, ENSGALG00000012363, ENSGALG00000013702, ENSGALG00000011966, ENSGALG00000004758, ENSGALG00000025919, ENSGALG00000003428, ENSGALG00000002460, ENSGALG00000004821, ENSGALG00000004347, ENSGALG00000015241, ENSGALG00000006418, ENSGALG00000015786, ENSGALG00000006413,…
GOTERM_BP_FAT	GO:0000226~microtubule cytoskeleton organization	141	0.0209716	ENSGALG00000008763, ENSGALG00000008569, ENSGALG00000014737, ENSGALG00000003231, ENSGALG00000011423, ENSGALG00000015390, ENSGALG00000008974, ENSGALG00000016906, ENSGALG00000013607, ENSGALG00000006895, ENSGALG00000016451, ENSGALG00000012160, ENSGALG00000005806, ENSGALG00000016836, ENSGALG00000006790, ENSGALG00000016350, ENSGALG00000016509, ENSGALG00000011533, ENSGALG00000011438, ENSGALG00000014514,…
GOTERM_BP_FAT	GO:1902531~regulation of intracellular signal transduction	461	0.0212681	ENSGALG00000006326, ENSGALG00000008763, ENSGALG00000008569, ENSGALG00000002909, ENSGALG00000011525, ENSGALG00000006428, ENSGALG00000007396, ENSGALG00000028136, ENSGALG00000009241, ENSGALG00000009240, ENSGALG00000018967, ENSGALG00000020249, ENSGALG00000007199, ENSGALG00000009249, ENSGALG00000028249, ENSGALG00000007380, ENSGALG00000014512, ENSGALG00000011535, ENSGALG00000006418, ENSGALG00000027769,…
GOTERM_BP_FAT	GO:0001935~endothelial cell proliferation	42	0.0212907	ENSGALG00000009477, ENSGALG00000002761, ENSGALG00000006908, ENSGALG00000009396, ENSGALG00000000402, ENSGALG00000012429, ENSGALG00000009393, ENSGALG00000011264, ENSGALG00000017082, ENSGALG00000009626, ENSGALG00000005619, ENSGALG00000012617, ENSGALG00000010290, ENSGALG00000007651, ENSGALG00000012178, ENSGALG00000003018, ENSGALG00000007114, ENSGALG00000006821, ENSGALG00000005483, ENSGALG00000013902,…
GOTERM_BP_FAT	GO:1901990~regulation of mitotic cell cycle phase transition	71	0.0214375	ENSGALG00000015912, ENSGALG00000007324, ENSGALG00000007615, ENSGALG00000003634, ENSGALG00000011725, ENSGALG00000007396, ENSGALG00000027871, ENSGALG00000017211, ENSGALG00000012363, ENSGALG00000014561, ENSGALG00000017153, ENSGALG00000011515, ENSGALG00000011967, ENSGALG00000003429, ENSGALG00000007610, ENSGALG00000006047, ENSGALG00000011533, ENSGALG00000008559, ENSGALG00000014698, ENSGALG00000016427,…
GOTERM_BP_FAT	GO:0000377~RNA splicing, via transesterification reactions with bulged adenosine as nucleophile	79	0.0214585	ENSGALG00000013919, ENSGALG00000004817, ENSGALG00000017396, ENSGALG00000009332, ENSGALG00000016949, ENSGALG00000003937, ENSGALG00000007366, ENSGALG00000009001, ENSGALG00000014395, ENSGALG00000002514, ENSGALG00000000800, ENSGALG00000016198, ENSGALG00000011036, ENSGALG00000017357, ENSGALG00000015061, ENSGALG00000009850, ENSGALG00000002943, ENSGALG00000000766, ENSGALG00000026999, ENSGALG00000016053,…
GOTERM_BP_FAT	GO:0000375~RNA splicing, via transesterification reactions	79	0.0214585	ENSGALG00000013919, ENSGALG00000004817, ENSGALG00000017396, ENSGALG00000009332, ENSGALG00000016949, ENSGALG00000003937, ENSGALG00000007366, ENSGALG00000009001, ENSGALG00000014395, ENSGALG00000002514, ENSGALG00000000800, ENSGALG00000016198, ENSGALG00000011036, ENSGALG00000017357, ENSGALG00000015061, ENSGALG00000009850, ENSGALG00000002943, ENSGALG00000000766, ENSGALG00000026999, ENSGALG00000016053,…
GOTERM_BP_FAT	GO:0000398~mRNA splicing, via spliceosome	79	0.0214585	ENSGALG00000013919, ENSGALG00000004817, ENSGALG00000017396, ENSGALG00000009332, ENSGALG00000016949, ENSGALG00000003937, ENSGALG00000007366, ENSGALG00000009001, ENSGALG00000014395, ENSGALG00000002514, ENSGALG00000000800, ENSGALG00000016198, ENSGALG00000011036, ENSGALG00000017357, ENSGALG00000015061, ENSGALG00000009850, ENSGALG00000002943, ENSGALG00000000766, ENSGALG00000026999, ENSGALG00000016053,…
GOTERM_BP_FAT	GO:0023014~signal transduction by protein phosphorylation	203	0.0215289	ENSGALG00000001416, ENSGALG00000006326, ENSGALG00000014261, ENSGALG00000027232, ENSGALG00000005767, ENSGALG00000002909, ENSGALG00000016457, ENSGALG00000003634, ENSGALG00000007396, ENSGALG00000008181, ENSGALG00000012703, ENSGALG00000009241, ENSGALG00000018967, ENSGALG00000020249, ENSGALG00000014512, ENSGALG00000011535, ENSGALG00000011835, ENSGALG00000006106, ENSGALG00000019759, ENSGALG00000023768,…
GOTERM_BP_FAT	GO:0051099~positive regulation of binding	49	0.0218403	ENSGALG00000001021, ENSGALG00000001329, ENSGALG00000008473, ENSGALG00000016633, ENSGALG00000006992, ENSGALG00000012429, ENSGALG00000012792, ENSGALG00000008974, ENSGALG00000001229, ENSGALG00000027151, ENSGALG00000009008, ENSGALG00000026928, ENSGALG00000012947, ENSGALG00000003770, ENSGALG00000025919, ENSGALG00000002160, ENSGALG00000010745, ENSGALG00000002569, ENSGALG00000003620, ENSGALG00000012155,…
GOTERM_BP_FAT	GO:1900076~regulation of cellular response to insulin stimulus	27	0.0219933	ENSGALG00000005646, ENSGALG00000002761, ENSGALG00000010158, ENSGALG00000023876, ENSGALG00000013210, ENSGALG00000023961, ENSGALG00000003500, ENSGALG00000027786, ENSGALG00000002963, ENSGALG00000003548, ENSGALG00000016174, ENSGALG00000005198, ENSGALG00000004909, ENSGALG00000007158, ENSGALG00000004821, ENSGALG00000003664, ENSGALG00000013867, ENSGALG00000001857, ENSGALG00000016200, ENSGALG00000002260,…
GOTERM_BP_FAT	GO:0018210~peptidyl-threonine modification	30	0.0225129	ENSGALG00000003479, ENSGALG00000012792, ENSGALG00000016906, ENSGALG00000006273, ENSGALG00000015899, ENSGALG00000012617, ENSGALG00000012036, ENSGALG00000028589, ENSGALG00000013135, ENSGALG00000016053, ENSGALG00000011106, ENSGALG00000011438, ENSGALG00000005410, ENSGALG00000014631, ENSGALG00000006418, ENSGALG00000011104, ENSGALG00000006109, ENSGALG00000003339, ENSGALG00000005699, ENSGALG00000006413,…
GOTERM_BP_FAT	GO:1902532~negative regulation of intracellular signal transduction	148	0.022631	ENSGALG00000014261, ENSGALG00000006326, ENSGALG00000007224, ENSGALG00000025864, ENSGALG00000006992, ENSGALG00000008569, ENSGALG00000014832, ENSGALG00000011525, ENSGALG00000004816, ENSGALG00000003634, ENSGALG00000007396, ENSGALG00000007659, ENSGALG00000009241, ENSGALG00000028136, ENSGALG00000007650, ENSGALG00000016906, ENSGALG00000009240, ENSGALG00000018967, ENSGALG00000007199, ENSGALG00000007651,…
GOTERM_BP_FAT	GO:0032535~regulation of cellular component size	129	0.022936	ENSGALG00000003774, ENSGALG00000021572, ENSGALG00000022490, ENSGALG00000003561, ENSGALG00000003634, ENSGALG00000014463, ENSGALG00000002555, ENSGALG00000003977, ENSGALG00000007650, ENSGALG00000008415, ENSGALG00000013605, ENSGALG00000026383, ENSGALG00000000227, ENSGALG00000010079, ENSGALG00000006793, ENSGALG00000003428, ENSGALG00000003820, ENSGALG00000006915, ENSGALG00000004034, ENSGALG00000012159,…
GOTERM_BP_FAT	GO:1903829~positive regulation of cellular protein localization	102	0.0235317	ENSGALG00000008569, ENSGALG00000009241, ENSGALG00000006895, ENSGALG00000012363, ENSGALG00000004758, ENSGALG00000013702, ENSGALG00000003428, ENSGALG00000025919, ENSGALG00000009364, ENSGALG00000008812, ENSGALG00000002460, ENSGALG00000006418, ENSGALG00000011433, ENSGALG00000012156, ENSGALG00000006413, ENSGALG00000019759, ENSGALG00000012155, ENSGALG00000009157, ENSGALG00000006598, ENSGALG00000017414,…
GOTERM_BP_FAT	GO:0045739~positive regulation of DNA repair	17	0.0236833	ENSGALG00000002761, ENSGALG00000025809, ENSGALG00000016774, ENSGALG00000000777, ENSGALG00000000169, ENSGALG00000023256, ENSGALG00000013987, ENSGALG00000015622, ENSGALG00000017082, ENSGALG00000010039, ENSGALG00000012363, ENSGALG00000013420, ENSGALG00000026776, ENSGALG00000004867, ENSGALG00000011292, ENSGALG00000012484, ENSGALG00000017330
GOTERM_BP_FAT	GO:0046847~filopodium assembly	17	0.0236833	ENSGALG00000021128, ENSGALG00000005470, ENSGALG00000013255, ENSGALG00000005295, ENSGALG00000008442, ENSGALG00000005850, ENSGALG00000004034, ENSGALG00000009362, ENSGALG00000003126, ENSGALG00000012617, ENSGALG00000007140, ENSGALG00000008281, ENSGALG00000001768, ENSGALG00000007582, ENSGALG00000003899, ENSGALG00000013742, ENSGALG00000002041
GOTERM_BP_FAT	GO:0043624~cellular protein complex disassembly	43	0.0237517	ENSGALG00000008805, ENSGALG00000002125, ENSGALG00000012879, ENSGALG00000015736, ENSGALG00000000878, ENSGALG00000008313, ENSGALG00000014463, ENSGALG00000003977, ENSGALG00000014957, ENSGALG00000013605, ENSGALG00000001475, ENSGALG00000012160, ENSGALG00000005806, ENSGALG00000006508, ENSGALG00000004719, ENSGALG00000017153, ENSGALG00000002910, ENSGALG00000009595, ENSGALG00000010620, ENSGALG00000010027,…
GOTERM_BP_FAT	GO:0010975~regulation of neuron projection development	130	0.0238376	ENSGALG00000021572, ENSGALG00000011525, ENSGALG00000003634, ENSGALG00000027639, ENSGALG00000002555, ENSGALG00000003977, ENSGALG00000009241, ENSGALG00000018967, ENSGALG00000020249, ENSGALG00000000227, ENSGALG00000011962, ENSGALG00000002917, ENSGALG00000026928, ENSGALG00000006793, ENSGALG00000002160, ENSGALG00000009364, ENSGALG00000005470, ENSGALG00000004690, ENSGALG00000004347, ENSGALG00000008893,…
GOTERM_BP_FAT	GO:0071230~cellular response to amino acid stimulus	22	0.0238606	ENSGALG00000014074, ENSGALG00000009641, ENSGALG00000012594, ENSGALG00000009378, ENSGALG00000006938, ENSGALG00000006912, ENSGALG00000005796, ENSGALG00000009360, ENSGALG00000026836, ENSGALG00000015286, ENSGALG00000008266, ENSGALG00000012363, ENSGALG00000008281, ENSGALG00000006211, ENSGALG00000009249, ENSGALG00000003580, ENSGALG00000001487, ENSGALG00000005974, ENSGALG00000007260, ENSGALG00000000055,…
GOTERM_BP_FAT	GO:0060317~cardiac epithelial to mesenchymal transition	22	0.0238606	ENSGALG00000021593, ENSGALG00000015013, ENSGALG00000003806, ENSGALG00000014365, ENSGALG00000010346, ENSGALG00000016394, ENSGALG00000015241, ENSGALG00000011905, ENSGALG00000008871, ENSGALG00000002375, ENSGALG00000026465, ENSGALG00000015410, ENSGALG00000008676, ENSGALG00000026180, ENSGALG00000008830, ENSGALG00000005120, ENSGALG00000012617, ENSGALG00000004161, ENSGALG00000006038, ENSGALG00000006210,…
GOTERM_BP_FAT	GO:0031344~regulation of cell projection organization	170	0.0240088	ENSGALG00000021572, ENSGALG00000011525, ENSGALG00000003634, ENSGALG00000027639, ENSGALG00000002555, ENSGALG00000003977, ENSGALG00000009241, ENSGALG00000016906, ENSGALG00000020249, ENSGALG00000018967, ENSGALG00000013605, ENSGALG00000000227, ENSGALG00000011962, ENSGALG00000002917, ENSGALG00000026928, ENSGALG00000006793, ENSGALG00000002160, ENSGALG00000009364, ENSGALG00000005470, ENSGALG00000004690,…
GOTERM_BP_FAT	GO:0070271~protein complex biogenesis	367	0.0244314	ENSGALG00000006326, ENSGALG00000016062, ENSGALG00000022490, ENSGALG00000016580, ENSGALG00000006037, ENSGALG00000027232, ENSGALG00000014463, ENSGALG00000016986, ENSGALG00000001229, ENSGALG00000015913, ENSGALG00000026383, ENSGALG00000010079, ENSGALG00000001126, ENSGALG00000006038, ENSGALG00000004758, ENSGALG00000008389, ENSGALG00000027571, ENSGALG00000007191, ENSGALG00000003770, ENSGALG00000026172,…
GOTERM_BP_FAT	GO:0006461~protein complex assembly	367	0.0244314	ENSGALG00000006326, ENSGALG00000016062, ENSGALG00000022490, ENSGALG00000016580, ENSGALG00000006037, ENSGALG00000027232, ENSGALG00000014463, ENSGALG00000016986, ENSGALG00000001229, ENSGALG00000015913, ENSGALG00000026383, ENSGALG00000010079, ENSGALG00000001126, ENSGALG00000006038, ENSGALG00000004758, ENSGALG00000008389, ENSGALG00000027571, ENSGALG00000007191, ENSGALG00000003770, ENSGALG00000026172,…
GOTERM_BP_FAT	GO:0010594~regulation of endothelial cell migration	47	0.0251616	ENSGALG00000002203, ENSGALG00000009477, ENSGALG00000017065, ENSGALG00000002012, ENSGALG00000005295, ENSGALG00000016083, ENSGALG00000012429, ENSGALG00000009390, ENSGALG00000017082, ENSGALG00000012342, ENSGALG00000009626, ENSGALG00000027785, ENSGALG00000016451, ENSGALG00000001143, ENSGALG00000003118, ENSGALG00000012178, ENSGALG00000026928, ENSGALG00000027058, ENSGALG00000028291, ENSGALG00000010818,…
GOTERM_BP_FAT	GO:0007009~plasma membrane organization	99	0.0251979	ENSGALG00000012265, ENSGALG00000001554, ENSGALG00000003634, ENSGALG00000014463, ENSGALG00000003835, ENSGALG00000011823, ENSGALG00000007650, ENSGALG00000007196, ENSGALG00000020249, ENSGALG00000024449, ENSGALG00000016451, ENSGALG00000003428, ENSGALG00000009364, ENSGALG00000006915, ENSGALG00000006418, ENSGALG00000011433, ENSGALG00000012156, ENSGALG00000015132, ENSGALG00000002739, ENSGALG00000008231,…
GOTERM_BP_FAT	GO:1902882~regulation of response to oxidative stress	25	0.0253511	ENSGALG00000008461, ENSGALG00000028249, ENSGALG00000007233, ENSGALG00000010747, ENSGALG00000002761, ENSGALG00000012135, ENSGALG00000011525, ENSGALG00000000122, ENSGALG00000009390, ENSGALG00000005507, ENSGALG00000027861, ENSGALG00000009240, ENSGALG00000001926, ENSGALG00000007161, ENSGALG00000008078, ENSGALG00000013568, ENSGALG00000026757, ENSGALG00000015286, ENSGALG00000002514, ENSGALG00000006707,…
GOTERM_BP_FAT	GO:0048660~regulation of smooth muscle cell proliferation	25	0.0253511	ENSGALG00000011468, ENSGALG00000000874, ENSGALG00000021313, ENSGALG00000008883, ENSGALG00000012429, ENSGALG00000001141, ENSGALG00000011905, ENSGALG00000004064, ENSGALG00000011264, ENSGALG00000013568, ENSGALG00000012178, ENSGALG00000016403, ENSGALG00000000949, ENSGALG00000005483, ENSGALG00000012550, ENSGALG00000004974, ENSGALG00000001409, ENSGALG00000011492, ENSGALG00000004523, ENSGALG00000010915,…
GOTERM_BP_FAT	GO:0006826~iron ion transport	15	0.0260981	ENSGALG00000012117, ENSGALG00000002160, ENSGALG00000003171, ENSGALG00000007220, ENSGALG00000016580, ENSGALG00000006855, ENSGALG00000006453, ENSGALG00000009017, ENSGALG00000003479, ENSGALG00000008997, ENSGALG00000004638, ENSGALG00000028696, ENSGALG00000003263, ENSGALG00000007485, ENSGALG00000002433
GOTERM_BP_FAT	GO:0000027~ribosomal large subunit assembly	15	0.0260981	ENSGALG00000008806, ENSGALG00000005027, ENSGALG00000001542, ENSGALG00000015733, ENSGALG00000008529, ENSGALG00000012172, ENSGALG00000003373, ENSGALG00000008796, ENSGALG00000003966, ENSGALG00000004818, ENSGALG00000005922, ENSGALG00000015339, ENSGALG00000027227, ENSGALG00000015043, ENSGALG00000005458
GOTERM_BP_FAT	GO:1902589~single-organism organelle organization	537	0.0261151	ENSGALG00000008763, ENSGALG00000001329, ENSGALG00000008569, ENSGALG00000003231, ENSGALG00000002909, ENSGALG00000014463, ENSGALG00000011423, ENSGALG00000027777, ENSGALG00000027774, ENSGALG00000007196, ENSGALG00000026383, ENSGALG00000001026, ENSGALG00000011967, ENSGALG00000016589, ENSGALG00000011438, ENSGALG00000011533, ENSGALG00000014514, ENSGALG00000017075, ENSGALG00000007380, ENSGALG00000009754,…
GOTERM_BP_FAT	GO:0018209~peptidyl-serine modification	100	0.0264099	ENSGALG00000006326, ENSGALG00000015023, ENSGALG00000019384, ENSGALG00000002555, ENSGALG00000009241, ENSGALG00000016906, ENSGALG00000011962, ENSGALG00000006793, ENSGALG00000013135, ENSGALG00000009364, ENSGALG00000010313, ENSGALG00000016053, ENSGALG00000002663, ENSGALG00000011438, ENSGALG00000006418, ENSGALG00000006109, ENSGALG00000006051, ENSGALG00000012865, ENSGALG00000019759, ENSGALG00000002739,…
GOTERM_BP_FAT	GO:0035556~intracellular signal transduction	727	0.0266853	ENSGALG00000006326, ENSGALG00000008763, ENSGALG00000008569, ENSGALG00000000890, ENSGALG00000002909, ENSGALG00000011525, ENSGALG00000027778, ENSGALG00000006428, ENSGALG00000007396, ENSGALG00000011823, ENSGALG00000028136, ENSGALG00000009241, ENSGALG00000009240, ENSGALG00000001939, ENSGALG00000018967, ENSGALG00000020249, ENSGALG00000007199, ENSGALG00000011962, ENSGALG00000009249, ENSGALG00000000366,…
GOTERM_BP_FAT	GO:0051783~regulation of nuclear division	55	0.02694	ENSGALG00000006360, ENSGALG00000004086, ENSGALG00000012429, ENSGALG00000000596, ENSGALG00000002095, ENSGALG00000027871, ENSGALG00000013607, ENSGALG00000006790, ENSGALG00000013160, ENSGALG00000011967, ENSGALG00000006998, ENSGALG00000009854, ENSGALG00000007610, ENSGALG00000011438, ENSGALG00000011533, ENSGALG00000008713, ENSGALG00000016468, ENSGALG00000015788, ENSGALG00000015342, ENSGALG00000014801,…
GOTERM_BP_FAT	GO:0032388~positive regulation of intracellular transport	83	0.0270294	ENSGALG00000012329, ENSGALG00000002123, ENSGALG00000008569, ENSGALG00000002709, ENSGALG00000012429, ENSGALG00000003079, ENSGALG00000007714, ENSGALG00000003272, ENSGALG00000001848, ENSGALG00000009241, ENSGALG00000006895, ENSGALG00000012617, ENSGALG00000012363, ENSGALG00000017153, ENSGALG00000013702, ENSGALG00000004758, ENSGALG00000002010, ENSGALG00000015216, ENSGALG00000025919, ENSGALG00000003428,…
GOTERM_BP_FAT	GO:0045596~negative regulation of cell differentiation	190	0.0270639	ENSGALG00000001021, ENSGALG00000010322, ENSGALG00000017295, ENSGALG00000011525, ENSGALG00000004333, ENSGALG00000016457, ENSGALG00000003634, ENSGALG00000028437, ENSGALG00000027639, ENSGALG00000007364, ENSGALG00000015390, ENSGALG00000001229, ENSGALG00000006898, ENSGALG00000009241, ENSGALG00000009240, ENSGALG00000003424, ENSGALG00000020249, ENSGALG00000018967, ENSGALG00000006997, ENSGALG00000006998,…
GOTERM_BP_FAT	GO:0016567~protein ubiquitination	201	0.0271735	ENSGALG00000001554, ENSGALG00000006327, ENSGALG00000016359, ENSGALG00000008569, ENSGALG00000005767, ENSGALG00000011525, ENSGALG00000003634, ENSGALG00000014732, ENSGALG00000012704, ENSGALG00000009240, ENSGALG00000014930, ENSGALG00000028133, ENSGALG00000002917, ENSGALG00000000699, ENSGALG00000025915, ENSGALG00000011967, ENSGALG00000006826, ENSGALG00000001032, ENSGALG00000008559, ENSGALG00000011438,…
GOTERM_BP_FAT	GO:0010830~regulation of myotube differentiation	20	0.0272414	ENSGALG00000001021, ENSGALG00000015935, ENSGALG00000006216, ENSGALG00000010936, ENSGALG00000016112, ENSGALG00000024011, ENSGALG00000028091, ENSGALG00000005796, ENSGALG00000012712, ENSGALG00000016200, ENSGALG00000003339, ENSGALG00000002375, ENSGALG00000019759, ENSGALG00000026081, ENSGALG00000007539, ENSGALG00000000172, ENSGALG00000007963, ENSGALG00000008351, ENSGALG00000018700, ENSGALG00000010854
GOTERM_BP_FAT	GO:0043241~protein complex disassembly	48	0.0276006	ENSGALG00000008805, ENSGALG00000002125, ENSGALG00000012879, ENSGALG00000015736, ENSGALG00000009665, ENSGALG00000000878, ENSGALG00000008313, ENSGALG00000014463, ENSGALG00000013049, ENSGALG00000003977, ENSGALG00000003071, ENSGALG00000014957, ENSGALG00000013605, ENSGALG00000001475, ENSGALG00000012160, ENSGALG00000005806, ENSGALG00000006508, ENSGALG00000004719, ENSGALG00000017153, ENSGALG00000002910,…
GOTERM_BP_FAT	GO:0034660~ncRNA metabolic process	149	0.0276859	ENSGALG00000015024, ENSGALG00000008765, ENSGALG00000026038, ENSGALG00000017018, ENSGALG00000000891, ENSGALG00000004817, ENSGALG00000010275, ENSGALG00000015120, ENSGALG00000009045, ENSGALG00000002354, ENSGALG00000013064, ENSGALG00000011036, ENSGALG00000002157, ENSGALG00000011228, ENSGALG00000001691, ENSGALG00000000693, ENSGALG00000007370, ENSGALG00000013510, ENSGALG00000015649, ENSGALG00000002873,…
GOTERM_BP_FAT	GO:0002192~IRES-dependent translational initiation	9	0.0280409	ENSGALG00000009328, ENSGALG00000003205, ENSGALG00000009677, ENSGALG00000004269, ENSGALG00000012529, ENSGALG00000000856, ENSGALG00000008517, ENSGALG00000001962, ENSGALG00000003795
GOTERM_BP_FAT	GO:0048468~cell development	601	0.0280879	ENSGALG00000011525, ENSGALG00000014463, ENSGALG00000027639, ENSGALG00000001229, ENSGALG00000011823, ENSGALG00000028136, ENSGALG00000007196, ENSGALG00000009241, ENSGALG00000018967, ENSGALG00000011329, ENSGALG00000020249, ENSGALG00000011962, ENSGALG00000002917, ENSGALG00000028813, ENSGALG00000017075, ENSGALG00000027768, ENSGALG00000008893, ENSGALG00000006418, ENSGALG00000010319, ENSGALG00000000761,…
GOTERM_BP_FAT	GO:0051247~positive regulation of protein metabolic process	408	0.028115	ENSGALG00000006326, ENSGALG00000010322, ENSGALG00000008569, ENSGALG00000014525, ENSGALG00000002909, ENSGALG00000006428, ENSGALG00000007396, ENSGALG00000000751, ENSGALG00000009241, ENSGALG00000000551, ENSGALG00000020249, ENSGALG00000000550, ENSGALG00000018967, ENSGALG00000011020, ENSGALG00000001032, ENSGALG00000003221, ENSGALG00000008559, ENSGALG00000011535, ENSGALG00000006418, ENSGALG00000027769,…
GOTERM_BP_FAT	GO:0000281~mitotic cytokinesis	13	0.0281746	ENSGALG00000010620, ENSGALG00000008156, ENSGALG00000012104, ENSGALG00000003806, ENSGALG00000003231, ENSGALG00000002095, ENSGALG00000001798, ENSGALG00000001183, ENSGALG00000001475, ENSGALG00000013710, ENSGALG00000006639, ENSGALG00000008095, ENSGALG00000008584
GOTERM_BP_FAT	GO:0097061~dendritic spine organization	13	0.0281746	ENSGALG00000005123, ENSGALG00000004741, ENSGALG00000005553, ENSGALG00000006609, ENSGALG00000008537, ENSGALG00000012947, ENSGALG00000009131, ENSGALG00000003634, ENSGALG00000004598, ENSGALG00000007700, ENSGALG00000012570, ENSGALG00000005834, ENSGALG00000013532
GOTERM_BP_FAT	GO:0071495~cellular response to endogenous stimulus	301	0.0282043	ENSGALG00000001021, ENSGALG00000015910, ENSGALG00000027374, ENSGALG00000014832, ENSGALG00000017218, ENSGALG00000002909, ENSGALG00000007394, ENSGALG00000015917, ENSGALG00000014463, ENSGALG00000027639, ENSGALG00000001229, ENSGALG00000011823, ENSGALG00000009241, ENSGALG00000011326, ENSGALG00000020249, ENSGALG00000024064, ENSGALG00000009249, ENSGALG00000006038, ENSGALG00000025919, ENSGALG00000013793,…
GOTERM_BP_FAT	GO:0007265~Ras protein signal transduction	97	0.0282913	ENSGALG00000006663, ENSGALG00000008763, ENSGALG00000004618, ENSGALG00000015598, ENSGALG00000001494, ENSGALG00000009641, ENSGALG00000004816, ENSGALG00000008181, ENSGALG00000002699, ENSGALG00000016906, ENSGALG00000020249, ENSGALG00000008415, ENSGALG00000012033, ENSGALG00000016451, ENSGALG00000005637, ENSGALG00000016736, ENSGALG00000016350, ENSGALG00000004273, ENSGALG00000007093, ENSGALG00000007149,…
GOTERM_BP_FAT	GO:0030010~establishment of cell polarity	38	0.0284666	ENSGALG00000002090, ENSGALG00000021128, ENSGALG00000010713, ENSGALG00000014999, ENSGALG00000001472, ENSGALG00000001141, ENSGALG00000026276, ENSGALG00000007650, ENSGALG00000016906, ENSGALG00000004000, ENSGALG00000008609, ENSGALG00000010967, ENSGALG00000002179, ENSGALG00000006508, ENSGALG00000028256, ENSGALG00000005637, ENSGALG00000012533, ENSGALG00000006500, ENSGALG00000026944, ENSGALG00000007952,…
GOTERM_BP_FAT	GO:0043491~protein kinase B signaling	52	0.0285112	ENSGALG00000011468, ENSGALG00000026677, ENSGALG00000004816, ENSGALG00000000122, ENSGALG00000003634, ENSGALG00000016906, ENSGALG00000007650, ENSGALG00000012617, ENSGALG00000012363, ENSGALG00000016833, ENSGALG00000000949, ENSGALG00000001857, ENSGALG00000011835, ENSGALG00000002739, ENSGALG00000006555, ENSGALG00000016015, ENSGALG00000023768, ENSGALG00000028204, ENSGALG00000016679, ENSGALG00000003579,…
GOTERM_BP_FAT	GO:0032870~cellular response to hormone stimulus	140	0.0286578	ENSGALG00000013506, ENSGALG00000027374, ENSGALG00000014832, ENSGALG00000017218, ENSGALG00000007394, ENSGALG00000014463, ENSGALG00000013925, ENSGALG00000003428, ENSGALG00000009364, ENSGALG00000013793, ENSGALG00000004821, ENSGALG00000006915, ENSGALG00000016369, ENSGALG00000002878, ENSGALG00000015030, ENSGALG00000004347, ENSGALG00000006418, ENSGALG00000002260, ENSGALG00000002739, ENSGALG00000027188,…
GOTERM_BP_FAT	GO:0048659~smooth muscle cell proliferation	23	0.029229	ENSGALG00000011468, ENSGALG00000012598, ENSGALG00000004974, ENSGALG00000021313, ENSGALG00000000874, ENSGALG00000001409, ENSGALG00000016112, ENSGALG00000001141, ENSGALG00000012429, ENSGALG00000004064, ENSGALG00000004523, ENSGALG00000010915, ENSGALG00000011264, ENSGALG00000013568, ENSGALG00000022980, ENSGALG00000012178, ENSGALG00000016403, ENSGALG00000003580, ENSGALG00000005554, ENSGALG00000005483,…
GOTERM_BP_FAT	GO:1900407~regulation of cellular response to oxidative stress	23	0.029229	ENSGALG00000008461, ENSGALG00000028249, ENSGALG00000010747, ENSGALG00000007233, ENSGALG00000002761, ENSGALG00000000122, ENSGALG00000011525, ENSGALG00000012135, ENSGALG00000009390, ENSGALG00000005507, ENSGALG00000027861, ENSGALG00000009240, ENSGALG00000008078, ENSGALG00000007161, ENSGALG00000001926, ENSGALG00000013568, ENSGALG00000026757, ENSGALG00000002514, ENSGALG00000006707, ENSGALG00000028204,…
GOTERM_BP_FAT	GO:0061097~regulation of protein tyrosine kinase activity	23	0.029229	ENSGALG00000029077, ENSGALG00000023521, ENSGALG00000002028, ENSGALG00000010016, ENSGALG00000008010, ENSGALG00000016427, ENSGALG00000003932, ENSGALG00000011550, ENSGALG00000000122, ENSGALG00000000238, ENSGALG00000013867, ENSGALG00000009393, ENSGALG00000015351, ENSGALG00000012155, ENSGALG00000000498, ENSGALG00000015770, ENSGALG00000008281, ENSGALG00000012179, ENSGALG00000016171, ENSGALG00000012178,…
GOTERM_BP_FAT	GO:0051560~mitochondrial calcium ion homeostasis	11	0.0292822	ENSGALG00000015783, ENSGALG00000009400, ENSGALG00000017125, ENSGALG00000008337, ENSGALG00000004357, ENSGALG00000011897, ENSGALG00000004372, ENSGALG00000012222, ENSGALG00000012699, ENSGALG00000012196, ENSGALG00000027999
GOTERM_BP_FAT	GO:0031641~regulation of myelination	11	0.0292822	ENSGALG00000017200, ENSGALG00000006908, ENSGALG00000015422, ENSGALG00000017103, ENSGALG00000001141, ENSGALG00000011905, ENSGALG00000007101, ENSGALG00000003634, ENSGALG00000002175, ENSGALG00000003339, ENSGALG00000011620
GOTERM_BP_FAT	GO:0045445~myoblast differentiation	35	0.0293475	ENSGALG00000001021, ENSGALG00000015935, ENSGALG00000000939, ENSGALG00000013255, ENSGALG00000006216, ENSGALG00000019384, ENSGALG00000008883, ENSGALG00000024011, ENSGALG00000012429, ENSGALG00000023961, ENSGALG00000015422, ENSGALG00000010881, ENSGALG00000007114, ENSGALG00000006346, ENSGALG00000009724, ENSGALG00000002588, ENSGALG00000014365, ENSGALG00000010936, ENSGALG00000005263, ENSGALG00000006491,…
GOTERM_BP_FAT	GO:0002377~immunoglobulin production	32	0.0300036	ENSGALG00000015912, ENSGALG00000008745, ENSGALG00000000146, ENSGALG00000020316, ENSGALG00000014280, ENSGALG00000013372, ENSGALG00000016854, ENSGALG00000008957, ENSGALG00000007485, ENSGALG00000001093, ENSGALG00000027973, ENSGALG00000013086, ENSGALG00000003764, ENSGALG00000010748, ENSGALG00000011106, ENSGALG00000007357, ENSGALG00000003430, ENSGALG00000008962, ENSGALG00000027769, ENSGALG00000005796,…
GOTERM_BP_FAT	GO:0043244~regulation of protein complex disassembly	32	0.0300036	ENSGALG00000008805, ENSGALG00000002125, ENSGALG00000015736, ENSGALG00000014463, ENSGALG00000003977, ENSGALG00000003071, ENSGALG00000014957, ENSGALG00000013605, ENSGALG00000006508, ENSGALG00000004719, ENSGALG00000017153, ENSGALG00000009595, ENSGALG00000010620, ENSGALG00000010027, ENSGALG00000010476, ENSGALG00000015664, ENSGALG00000008302, ENSGALG00000018946, ENSGALG00000004034, ENSGALG00000011433,…
GOTERM_BP_FAT	GO:0006405~RNA export from nucleus	29	0.0303222	ENSGALG00000003010, ENSGALG00000002107, ENSGALG00000003830, ENSGALG00000005895, ENSGALG00000000146, ENSGALG00000003272, ENSGALG00000001803, ENSGALG00000007299, ENSGALG00000009934, ENSGALG00000010235, ENSGALG00000003500, ENSGALG00000009835, ENSGALG00000011036, ENSGALG00000008082, ENSGALG00000007974, ENSGALG00000007581, ENSGALG00000009733, ENSGALG00000003688, ENSGALG00000001719, ENSGALG00000005508,…
GOTERM_BP_FAT	GO:0051028~mRNA transport	29	0.0303222	ENSGALG00000002653, ENSGALG00000003010, ENSGALG00000003830, ENSGALG00000005895, ENSGALG00000001293, ENSGALG00000007299, ENSGALG00000009934, ENSGALG00000010689, ENSGALG00000010235, ENSGALG00000011036, ENSGALG00000012462, ENSGALG00000015712, ENSGALG00000008082, ENSGALG00000007974, ENSGALG00000007581, ENSGALG00000010961, ENSGALG00000011555, ENSGALG00000009733, ENSGALG00000002689, ENSGALG00000003688,…
GOTERM_BP_FAT	GO:0044093~positive regulation of molecular function	362	0.0306605	ENSGALG00000006326, ENSGALG00000001021, ENSGALG00000015912, ENSGALG00000001329, ENSGALG00000004618, ENSGALG00000001551, ENSGALG00000008569, ENSGALG00000016067, ENSGALG00000000169, ENSGALG00000017064, ENSGALG00000027232, ENSGALG00000005767, ENSGALG00000014463, ENSGALG00000003634, ENSGALG00000007396, ENSGALG00000006428, ENSGALG00000008974, ENSGALG00000008181, ENSGALG00000001229, ENSGALG00000017211,…
GOTERM_BP_FAT	GO:0055002~striated muscle cell development	53	0.0308981	ENSGALG00000014261, ENSGALG00000002125, ENSGALG00000004044, ENSGALG00000013853, ENSGALG00000012429, ENSGALG00000024011, ENSGALG00000014463, ENSGALG00000007367, ENSGALG00000015358, ENSGALG00000007910, ENSGALG00000015387, ENSGALG00000009844, ENSGALG00000006491, ENSGALG00000010936, ENSGALG00000003925, ENSGALG00000004034, ENSGALG00000028091, ENSGALG00000005226, ENSGALG00000019719, ENSGALG00000003339,…
GOTERM_BP_FAT	GO:0000387~spliceosomal snRNP assembly	18	0.0310129	ENSGALG00000010154, ENSGALG00000003385, ENSGALG00000001504, ENSGALG00000004817, ENSGALG00000028409, ENSGALG00000003937, ENSGALG00000003799, ENSGALG00000000137, ENSGALG00000007250, ENSGALG00000013821, ENSGALG00000004887, ENSGALG00000006596, ENSGALG00000000800, ENSGALG00000008574, ENSGALG00000028205, ENSGALG00000002773, ENSGALG00000013092, ENSGALG00000002943
GOTERM_BP_FAT	GO:0034599~cellular response to oxidative stress	61	0.0316111	ENSGALG00000003774, ENSGALG00000009477, ENSGALG00000018557, ENSGALG00000014832, ENSGALG00000000122, ENSGALG00000011525, ENSGALG00000003835, ENSGALG00000014398, ENSGALG00000000751, ENSGALG00000001938, ENSGALG00000009240, ENSGALG00000002514, ENSGALG00000002948, ENSGALG00000012618, ENSGALG00000015216, ENSGALG00000008461, ENSGALG00000028249, ENSGALG00000007233, ENSGALG00000010747, ENSGALG00000000490,…
GOTERM_BP_FAT	GO:0031334~positive regulation of protein complex assembly	65	0.0316555	ENSGALG00000011170, ENSGALG00000021128, ENSGALG00000022490, ENSGALG00000000122, ENSGALG00000016986, ENSGALG00000009899, ENSGALG00000013605, ENSGALG00000014978, ENSGALG00000016736, ENSGALG00000010536, ENSGALG00000001032, ENSGALG00000003820, ENSGALG00000015947, ENSGALG00000006915, ENSGALG00000013039, ENSGALG00000011433, ENSGALG00000009321, ENSGALG00000012159, ENSGALG00000003339, ENSGALG00000007700,…
GOTERM_BP_FAT	GO:0035051~cardiocyte differentiation	39	0.0317292	ENSGALG00000001021, ENSGALG00000013818, ENSGALG00000009020, ENSGALG00000013255, ENSGALG00000004044, ENSGALG00000004582, ENSGALG00000012429, ENSGALG00000004064, ENSGALG00000014463, ENSGALG00000017235, ENSGALG00000015358, ENSGALG00000015422, ENSGALG00000003500, ENSGALG00000016403, ENSGALG00000003770, ENSGALG00000009724, ENSGALG00000012115, ENSGALG00000011298, ENSGALG00000015387, ENSGALG00000014365,…
GOTERM_BP_FAT	GO:0018105~peptidyl-serine phosphorylation	95	0.0317478	ENSGALG00000006326, ENSGALG00000015023, ENSGALG00000009477, ENSGALG00000001364, ENSGALG00000012594, ENSGALG00000019384, ENSGALG00000023876, ENSGALG00000000122, ENSGALG00000007993, ENSGALG00000002555, ENSGALG00000003479, ENSGALG00000012792, ENSGALG00000009241, ENSGALG00000016906, ENSGALG00000027875, ENSGALG00000017056, ENSGALG00000015899, ENSGALG00000012617, ENSGALG00000012036, ENSGALG00000001795,…
GOTERM_BP_FAT	GO:0031570~DNA integrity checkpoint	46	0.0317863	ENSGALG00000015912, ENSGALG00000013784, ENSGALG00000028318, ENSGALG00000007324, ENSGALG00000011722, ENSGALG00000004082, ENSGALG00000007396, ENSGALG00000011725, ENSGALG00000007676, ENSGALG00000017211, ENSGALG00000010039, ENSGALG00000008957, ENSGALG00000008082, ENSGALG00000013422, ENSGALG00000009837, ENSGALG00000028079, ENSGALG00000002755, ENSGALG00000013793, ENSGALG00000002663, ENSGALG00000028201,…
GOTERM_BP_FAT	GO:1903827~regulation of cellular protein localization	164	0.0319427	ENSGALG00000004618, ENSGALG00000008569, ENSGALG00000004816, ENSGALG00000016986, ENSGALG00000014463, ENSGALG00000009241, ENSGALG00000007650, ENSGALG00000006895, ENSGALG00000012363, ENSGALG00000002917, ENSGALG00000013702, ENSGALG00000004758, ENSGALG00000011966, ENSGALG00000025919, ENSGALG00000003428, ENSGALG00000009364, ENSGALG00000008812, ENSGALG00000002460, ENSGALG00000004821, ENSGALG00000015241,…
GOTERM_BP_FAT	GO:0010769~regulation of cell morphogenesis involved in differentiation	114	0.0322921	ENSGALG00000021572, ENSGALG00000028437, ENSGALG00000003634, ENSGALG00000002555, ENSGALG00000003977, ENSGALG00000009241, ENSGALG00000020249, ENSGALG00000013605, ENSGALG00000000227, ENSGALG00000006793, ENSGALG00000025919, ENSGALG00000013886, ENSGALG00000004347, ENSGALG00000004621, ENSGALG00000012865, ENSGALG00000015511, ENSGALG00000023626, ENSGALG00000000569, ENSGALG00000008614, ENSGALG00000028821,…
GOTERM_BP_FAT	GO:0001503~ossification	119	0.0325307	ENSGALG00000016063, ENSGALG00000006992, ENSGALG00000028048, ENSGALG00000017295, ENSGALG00000002747, ENSGALG00000002909, ENSGALG00000007364, ENSGALG00000001229, ENSGALG00000004893, ENSGALG00000011823, ENSGALG00000009241, ENSGALG00000006998, ENSGALG00000003770, ENSGALG00000007226, ENSGALG00000005476, ENSGALG00000005263, ENSGALG00000015241, ENSGALG00000028091, ENSGALG00000002873, ENSGALG00000011835,…
GOTERM_BP_FAT	GO:0000082~G1/S transition of mitotic cell cycle	50	0.032748	ENSGALG00000011427, ENSGALG00000007324, ENSGALG00000012220, ENSGALG00000003634, ENSGALG00000012363, ENSGALG00000012036, ENSGALG00000017153, ENSGALG00000008559, ENSGALG00000014698, ENSGALG00000016427, ENSGALG00000027768, ENSGALG00000009942, ENSGALG00000022980, ENSGALG00000015985, ENSGALG00000028828, ENSGALG00000009257, ENSGALG00000014982, ENSGALG00000007145, ENSGALG00000005621, ENSGALG00000003205,…
GOTERM_BP_FAT	GO:0012501~programmed cell death	453	0.0331237	ENSGALG00000006326, ENSGALG00000001021, ENSGALG00000011525, ENSGALG00000028136, ENSGALG00000007196, ENSGALG00000009241, ENSGALG00000001939, ENSGALG00000009240, ENSGALG00000018967, ENSGALG00000020249, ENSGALG00000007199, ENSGALG00000011962, ENSGALG00000009748, ENSGALG00000011967, ENSGALG00000016589, ENSGALG00000000366, ENSGALG00000011020, ENSGALG00000028249, ENSGALG00000009754, ENSGALG00000011535,…
GOTERM_BP_FAT	GO:0030258~lipid modification	70	0.0334884	ENSGALG00000001557, ENSGALG00000024271, ENSGALG00000014832, ENSGALG00000008040, ENSGALG00000028928, ENSGALG00000027232, ENSGALG00000003634, ENSGALG00000014398, ENSGALG00000015913, ENSGALG00000009085, ENSGALG00000013641, ENSGALG00000011659, ENSGALG00000002510, ENSGALG00000017112, ENSGALG00000007132, ENSGALG00000027056, ENSGALG00000005034, ENSGALG00000003428, ENSGALG00000015542, ENSGALG00000002310,…
GOTERM_BP_FAT	GO:0045786~negative regulation of cell cycle	115	0.0335564	ENSGALG00000001021, ENSGALG00000006326, ENSGALG00000015912, ENSGALG00000003634, ENSGALG00000007396, ENSGALG00000007650, ENSGALG00000017211, ENSGALG00000013607, ENSGALG00000006997, ENSGALG00000011967, ENSGALG00000004448, ENSGALG00000001405, ENSGALG00000011533, ENSGALG00000004691, ENSGALG00000006047, ENSGALG00000011438, ENSGALG00000001409, ENSGALG00000027768, ENSGALG00000003430, ENSGALG00000015788,…
GOTERM_BP_FAT	GO:0032868~response to insulin	58	0.0336923	ENSGALG00000023876, ENSGALG00000009081, ENSGALG00000002519, ENSGALG00000003428, ENSGALG00000022874, ENSGALG00000007158, ENSGALG00000009700, ENSGALG00000009364, ENSGALG00000004821, ENSGALG00000006915, ENSGALG00000003664, ENSGALG00000006418, ENSGALG00000001857, ENSGALG00000002260, ENSGALG00000003339, ENSGALG00000002739, ENSGALG00000006555, ENSGALG00000016536, ENSGALG00000014786, ENSGALG00000016535,…
GOTERM_BP_FAT	GO:1904951~positive regulation of establishment of protein localization	130	0.0339248	ENSGALG00000006326, ENSGALG00000003774, ENSGALG00000008569, ENSGALG00000009241, ENSGALG00000006895, ENSGALG00000012363, ENSGALG00000004758, ENSGALG00000013702, ENSGALG00000027091, ENSGALG00000003428, ENSGALG00000025919, ENSGALG00000009364, ENSGALG00000008812, ENSGALG00000002460, ENSGALG00000006491, ENSGALG00000006418, ENSGALG00000011433, ENSGALG00000012156, ENSGALG00000006413, ENSGALG00000019759,…
GOTERM_BP_FAT	GO:0060341~regulation of cellular localization	239	0.0340239	ENSGALG00000001226, ENSGALG00000004618, ENSGALG00000008569, ENSGALG00000016986, ENSGALG00000003634, ENSGALG00000014463, ENSGALG00000012703, ENSGALG00000009241, ENSGALG00000018967, ENSGALG00000002917, ENSGALG00000004758, ENSGALG00000011966, ENSGALG00000025919, ENSGALG00000026172, ENSGALG00000006418, ENSGALG00000011433, ENSGALG00000006413, ENSGALG00000019759, ENSGALG00000009157, ENSGALG00000016464,…
GOTERM_BP_FAT	GO:0042770~signal transduction in response to DNA damage	33	0.0340292	ENSGALG00000006326, ENSGALG00000015912, ENSGALG00000002761, ENSGALG00000028318, ENSGALG00000007324, ENSGALG00000012792, ENSGALG00000007199, ENSGALG00000016216, ENSGALG00000013420, ENSGALG00000008016, ENSGALG00000016053, ENSGALG00000002663, ENSGALG00000014698, ENSGALG00000006491, ENSGALG00000015241, ENSGALG00000012781, ENSGALG00000017073, ENSGALG00000007097, ENSGALG00000009942, ENSGALG00000019759,…
GOTERM_BP_FAT	GO:0032270~positive regulation of cellular protein metabolic process	383	0.0346592	ENSGALG00000006326, ENSGALG00000001555, ENSGALG00000001416, ENSGALG00000015912, ENSGALG00000010322, ENSGALG00000001551, ENSGALG00000008569, ENSGALG00000014525, ENSGALG00000027232, ENSGALG00000016457, ENSGALG00000002909, ENSGALG00000005767, ENSGALG00000003634, ENSGALG00000007396, ENSGALG00000006428, ENSGALG00000008181, ENSGALG00000000751, ENSGALG00000009241, ENSGALG00000017211, ENSGALG00000000551,…
GOTERM_BP_FAT	GO:0007266~Rho protein signal transduction	30	0.0348216	ENSGALG00000004618, ENSGALG00000009641, ENSGALG00000010158, ENSGALG00000004816, ENSGALG00000016080, ENSGALG00000016451, ENSGALG00000007114, ENSGALG00000005715, ENSGALG00000005483, ENSGALG00000007481, ENSGALG00000008443, ENSGALG00000011855, ENSGALG00000004368, ENSGALG00000013207, ENSGALG00000003806, ENSGALG00000007357, ENSGALG00000024000, ENSGALG00000001085, ENSGALG00000003515, ENSGALG00000005108,…
GOTERM_BP_FAT	GO:0060284~regulation of cell development	258	0.0349128	ENSGALG00000011525, ENSGALG00000003634, ENSGALG00000027639, ENSGALG00000001229, ENSGALG00000009241, ENSGALG00000020249, ENSGALG00000011329, ENSGALG00000018967, ENSGALG00000016451, ENSGALG00000011962, ENSGALG00000002917, ENSGALG00000025919, ENSGALG00000013793, ENSGALG00000005470, ENSGALG00000013886, ENSGALG00000027768, ENSGALG00000005263, ENSGALG00000004621, ENSGALG00000008893, ENSGALG00000010319,…
GOTERM_BP_FAT	GO:0090003~regulation of establishment of protein localization to plasma membrane	24	0.0349311	ENSGALG00000009364, ENSGALG00000006908, ENSGALG00000004596, ENSGALG00000010746, ENSGALG00000008302, ENSGALG00000003932, ENSGALG00000000122, ENSGALG00000005206, ENSGALG00000004064, ENSGALG00000006418, ENSGALG00000011433, ENSGALG00000012156, ENSGALG00000007672, ENSGALG00000007215, ENSGALG00000014786, ENSGALG00000023768, ENSGALG00000006211, ENSGALG00000002963, ENSGALG00000003428, ENSGALG00000009828,…
GOTERM_BP_FAT	GO:0051493~regulation of cytoskeleton organization	141	0.0349403	ENSGALG00000021572, ENSGALG00000002656, ENSGALG00000022490, ENSGALG00000002909, ENSGALG00000014463, ENSGALG00000027774, ENSGALG00000003977, ENSGALG00000006895, ENSGALG00000013605, ENSGALG00000026383, ENSGALG00000016451, ENSGALG00000012160, ENSGALG00000006790, ENSGALG00000006793, ENSGALG00000016350, ENSGALG00000003428, ENSGALG00000003820, ENSGALG00000011533, ENSGALG00000006915, ENSGALG00000004034,…
GOTERM_BP_FAT	GO:0090316~positive regulation of intracellular protein transport	75	0.0350238	ENSGALG00000012329, ENSGALG00000002123, ENSGALG00000008569, ENSGALG00000002709, ENSGALG00000012429, ENSGALG00000003079, ENSGALG00000007714, ENSGALG00000001848, ENSGALG00000009241, ENSGALG00000006895, ENSGALG00000012617, ENSGALG00000012363, ENSGALG00000013702, ENSGALG00000004758, ENSGALG00000002010, ENSGALG00000025919, ENSGALG00000003428, ENSGALG00000001580, ENSGALG00000006956, ENSGALG00000007910,…
GOTERM_BP_FAT	GO:0071229~cellular response to acid chemical	40	0.0351174	ENSGALG00000008167, ENSGALG00000009641, ENSGALG00000012594, ENSGALG00000009378, ENSGALG00000011722, ENSGALG00000002555, ENSGALG00000003977, ENSGALG00000018967, ENSGALG00000016473, ENSGALG00000008266, ENSGALG00000012363, ENSGALG00000008281, ENSGALG00000008609, ENSGALG00000015403, ENSGALG00000006211, ENSGALG00000009249, ENSGALG00000002963, ENSGALG00000006997, ENSGALG00000012634, ENSGALG00000000055,…
GOTERM_BP_FAT	GO:0002042~cell migration involved in sprouting angiogenesis	16	0.0351444	ENSGALG00000009477, ENSGALG00000002012, ENSGALG00000017065, ENSGALG00000013255, ENSGALG00000008302, ENSGALG00000003806, ENSGALG00000002375, ENSGALG00000007140, ENSGALG00000014419, ENSGALG00000015511, ENSGALG00000026928, ENSGALG00000010854, ENSGALG00000006311, ENSGALG00000009724, ENSGALG00000029175, ENSGALG00000007145
GOTERM_BP_FAT	GO:0046627~negative regulation of insulin receptor signaling pathway	16	0.0351444	ENSGALG00000005646, ENSGALG00000010158, ENSGALG00000023876, ENSGALG00000013867, ENSGALG00000002260, ENSGALG00000002739, ENSGALG00000023961, ENSGALG00000002896, ENSGALG00000001270, ENSGALG00000027786, ENSGALG00000003500, ENSGALG00000002963, ENSGALG00000013100, ENSGALG00000016174, ENSGALG00000005198, ENSGALG00000007158
GOTERM_BP_FAT	GO:0060998~regulation of dendritic spine development	16	0.0351444	ENSGALG00000019358, ENSGALG00000004690, ENSGALG00000005553, ENSGALG00000016302, ENSGALG00000003634, ENSGALG00000005256, ENSGALG00000013532, ENSGALG00000007161, ENSGALG00000008281, ENSGALG00000015422, ENSGALG00000012947, ENSGALG00000009131, ENSGALG00000006678, ENSGALG00000004598, ENSGALG00000005834, ENSGALG00000026944
GOTERM_BP_FAT	GO:0060612~adipose tissue development	16	0.0351444	ENSGALG00000000242, ENSGALG00000013837, ENSGALG00000002831, ENSGALG00000002761, ENSGALG00000002588, ENSGALG00000005263, ENSGALG00000005796, ENSGALG00000014398, ENSGALG00000001798, ENSGALG00000017053, ENSGALG00000013660, ENSGALG00000002991, ENSGALG00000016403, ENSGALG00000025915, ENSGALG00000006998, ENSGALG00000006336
GOTERM_BP_FAT	GO:0000070~mitotic sister chromatid segregation	51	0.0354473	ENSGALG00000006360, ENSGALG00000016417, ENSGALG00000001491, ENSGALG00000007615, ENSGALG00000004086, ENSGALG00000000596, ENSGALG00000002095, ENSGALG00000016119, ENSGALG00000012160, ENSGALG00000013160, ENSGALG00000011967, ENSGALG00000009854, ENSGALG00000007610, ENSGALG00000014805, ENSGALG00000011438, ENSGALG00000015691, ENSGALG00000011533, ENSGALG00000017070, ENSGALG00000016468, ENSGALG00000015788,…
GOTERM_BP_FAT	GO:0070371~ERK1 and ERK2 cascade	71	0.0354819	ENSGALG00000006326, ENSGALG00000012891, ENSGALG00000028376, ENSGALG00000021313, ENSGALG00000009378, ENSGALG00000002909, ENSGALG00000004816, ENSGALG00000012429, ENSGALG00000003634, ENSGALG00000001267, ENSGALG00000016906, ENSGALG00000007650, ENSGALG00000018967, ENSGALG00000020249, ENSGALG00000015899, ENSGALG00000012363, ENSGALG00000009100, ENSGALG00000013742, ENSGALG00000004821, ENSGALG00000021031,…
GOTERM_BP_FAT	GO:0009968~negative regulation of signal transduction	314	0.0354856	ENSGALG00000014261, ENSGALG00000006326, ENSGALG00000004618, ENSGALG00000000894, ENSGALG00000015910, ENSGALG00000016069, ENSGALG00000008569, ENSGALG00000014832, ENSGALG00000002908, ENSGALG00000011525, ENSGALG00000003634, ENSGALG00000007396, ENSGALG00000001229, ENSGALG00000009241, ENSGALG00000028136, ENSGALG00000009240, ENSGALG00000018967, ENSGALG00000007199, ENSGALG00000009249, ENSGALG00000006038,…
GOTERM_BP_FAT	GO:0070374~positive regulation of ERK1 and ERK2 cascade	55	0.0358961	ENSGALG00000006326, ENSGALG00000012891, ENSGALG00000028376, ENSGALG00000021313, ENSGALG00000009378, ENSGALG00000002909, ENSGALG00000012429, ENSGALG00000003634, ENSGALG00000016906, ENSGALG00000020249, ENSGALG00000015899, ENSGALG00000012363, ENSGALG00000009100, ENSGALG00000004821, ENSGALG00000021031, ENSGALG00000011535, ENSGALG00000007681, ENSGALG00000011835, ENSGALG00000012865, ENSGALG00000007687,…
GOTERM_BP_FAT	GO:0042787~protein ubiquitination involved in ubiquitin-dependent protein catabolic process	63	0.0360391	ENSGALG00000026820, ENSGALG00000003634, ENSGALG00000011609, ENSGALG00000002225, ENSGALG00000012704, ENSGALG00000006461, ENSGALG00000010938, ENSGALG00000002917, ENSGALG00000000699, ENSGALG00000010539, ENSGALG00000010881, ENSGALG00000003566, ENSGALG00000006960, ENSGALG00000006826, ENSGALG00000006956, ENSGALG00000001032, ENSGALG00000007095, ENSGALG00000008559, ENSGALG00000015646, ENSGALG00000013940,…
GOTERM_BP_FAT	GO:0023057~negative regulation of signaling	335	0.0366806	ENSGALG00000014261, ENSGALG00000006326, ENSGALG00000004618, ENSGALG00000000894, ENSGALG00000015910, ENSGALG00000016069, ENSGALG00000008569, ENSGALG00000014832, ENSGALG00000002908, ENSGALG00000011525, ENSGALG00000003634, ENSGALG00000007396, ENSGALG00000001229, ENSGALG00000009241, ENSGALG00000007196, ENSGALG00000028136, ENSGALG00000009240, ENSGALG00000008382, ENSGALG00000018967, ENSGALG00000007199,…
GOTERM_BP_FAT	GO:0051261~protein depolymerization	37	0.0367237	ENSGALG00000008805, ENSGALG00000002125, ENSGALG00000012879, ENSGALG00000015736, ENSGALG00000000878, ENSGALG00000014463, ENSGALG00000003977, ENSGALG00000014957, ENSGALG00000013605, ENSGALG00000001475, ENSGALG00000012160, ENSGALG00000005806, ENSGALG00000006508, ENSGALG00000004719, ENSGALG00000017153, ENSGALG00000009595, ENSGALG00000010620, ENSGALG00000010027, ENSGALG00000016597, ENSGALG00000015664,…
GOTERM_BP_FAT	GO:0009966~regulation of signal transduction	731	0.0368024	ENSGALG00000001021, ENSGALG00000006326, ENSGALG00000008763, ENSGALG00000000894, ENSGALG00000008569, ENSGALG00000002908, ENSGALG00000002909, ENSGALG00000011525, ENSGALG00000014463, ENSGALG00000027639, ENSGALG00000006428, ENSGALG00000007396, ENSGALG00000001229, ENSGALG00000009404, ENSGALG00000028136, ENSGALG00000009241, ENSGALG00000009240, ENSGALG00000001939, ENSGALG00000018967, ENSGALG00000020249,…
GOTERM_BP_FAT	GO:0008284~positive regulation of cell proliferation	214	0.0370643	ENSGALG00000001021, ENSGALG00000006326, ENSGALG00000000755, ENSGALG00000011423, ENSGALG00000003634, ENSGALG00000004893, ENSGALG00000009241, ENSGALG00000001939, ENSGALG00000018967, ENSGALG00000016589, ENSGALG00000025919, ENSGALG00000005476, ENSGALG00000001409, ENSGALG00000005263, ENSGALG00000027769, ENSGALG00000011835, ENSGALG00000019759, ENSGALG00000023626, ENSGALG00000003224, ENSGALG00000021616,…
GOTERM_BP_FAT	GO:0007005~mitochondrion organization	197	0.0371057	ENSGALG00000006328, ENSGALG00000027376, ENSGALG00000008972, ENSGALG00000007199, ENSGALG00000010985, ENSGALG00000000086, ENSGALG00000016589, ENSGALG00000028810, ENSGALG00000028249, ENSGALG00000009754, ENSGALG00000014847, ENSGALG00000024056, ENSGALG00000000490, ENSGALG00000008698, ENSGALG00000015706, ENSGALG00000000352, ENSGALG00000005163, ENSGALG00000005164, ENSGALG00000001036, ENSGALG00000001434,…
GOTERM_BP_FAT	GO:0018193~peptidyl-amino acid modification	311	0.0374875	ENSGALG00000006326, ENSGALG00000001021, ENSGALG00000003774, ENSGALG00000006428, ENSGALG00000010074, ENSGALG00000010073, ENSGALG00000000751, ENSGALG00000000898, ENSGALG00000009241, ENSGALG00000018967, ENSGALG00000015718, ENSGALG00000011962, ENSGALG00000010313, ENSGALG00000016053, ENSGALG00000003221, ENSGALG00000011438, ENSGALG00000001409, ENSGALG00000006418, ENSGALG00000027769, ENSGALG00000006109,…
GOTERM_BP_FAT	GO:0051168~nuclear export	48	0.037628	ENSGALG00000003010, ENSGALG00000011543, ENSGALG00000008569, ENSGALG00000002107, ENSGALG00000003830, ENSGALG00000008883, ENSGALG00000005895, ENSGALG00000000146, ENSGALG00000003272, ENSGALG00000001803, ENSGALG00000000577, ENSGALG00000007299, ENSGALG00000000550, ENSGALG00000009934, ENSGALG00000017132, ENSGALG00000010235, ENSGALG00000003500, ENSGALG00000009835, ENSGALG00000011036, ENSGALG00000008082,…
GOTERM_BP_FAT	GO:0006839~mitochondrial transport	68	0.0379938	ENSGALG00000017316, ENSGALG00000002123, ENSGALG00000006328, ENSGALG00000017118, ENSGALG00000013853, ENSGALG00000011897, ENSGALG00000003079, ENSGALG00000007714, ENSGALG00000012699, ENSGALG00000012196, ENSGALG00000001848, ENSGALG00000001938, ENSGALG00000009400, ENSGALG00000000086, ENSGALG00000002519, ENSGALG00000015549, ENSGALG00000004372, ENSGALG00000013702, ENSGALG00000002010, ENSGALG00000016589,…
GOTERM_BP_FAT	GO:0000075~cell cycle checkpoint	68	0.0379938	ENSGALG00000015912, ENSGALG00000013784, ENSGALG00000007324, ENSGALG00000011722, ENSGALG00000004515, ENSGALG00000007396, ENSGALG00000004082, ENSGALG00000011725, ENSGALG00000027871, ENSGALG00000017211, ENSGALG00000010039, ENSGALG00000013064, ENSGALG00000016216, ENSGALG00000008082, ENSGALG00000011967, ENSGALG00000013793, ENSGALG00000002663, ENSGALG00000003922, ENSGALG00000028201, ENSGALG00000011533,…
GOTERM_BP_FAT	GO:0030218~erythrocyte differentiation	41	0.0386214	ENSGALG00000013310, ENSGALG00000006309, ENSGALG00000008167, ENSGALG00000010638, ENSGALG00000013818, ENSGALG00000015959, ENSGALG00000013255, ENSGALG00000012429, ENSGALG00000008127, ENSGALG00000003939, ENSGALG00000025929, ENSGALG00000001802, ENSGALG00000016191, ENSGALG00000018967, ENSGALG00000000863, ENSGALG00000004588, ENSGALG00000016403, ENSGALG00000028589, ENSGALG00000013925, ENSGALG00000013086,…
GOTERM_BP_FAT	GO:0016202~regulation of striated muscle tissue development	41	0.0386214	ENSGALG00000001021, ENSGALG00000000939, ENSGALG00000008494, ENSGALG00000007870, ENSGALG00000006216, ENSGALG00000014832, ENSGALG00000003932, ENSGALG00000012429, ENSGALG00000011905, ENSGALG00000003634, ENSGALG00000007366, ENSGALG00000012341, ENSGALG00000023961, ENSGALG00000022994, ENSGALG00000015422, ENSGALG00000014873, ENSGALG00000009690, ENSGALG00000009724, ENSGALG00000008461, ENSGALG00000016078,…
GOTERM_BP_FAT	GO:0060485~mesenchyme development	95	0.038851	ENSGALG00000002294, ENSGALG00000028376, ENSGALG00000008477, ENSGALG00000028048, ENSGALG00000017644, ENSGALG00000008455, ENSGALG00000016394, ENSGALG00000012429, ENSGALG00000028437, ENSGALG00000002555, ENSGALG00000025929, ENSGALG00000026276, ENSGALG00000006563, ENSGALG00000006462, ENSGALG00000009241, ENSGALG00000003074, ENSGALG00000012617, ENSGALG00000021647, ENSGALG00000006038, ENSGALG00000002515,…
GOTERM_BP_FAT	GO:0048013~ephrin receptor signaling pathway	19	0.0388565	ENSGALG00000016799, ENSGALG00000002656, ENSGALG00000004821, ENSGALG00000012594, ENSGALG00000006609, ENSGALG00000003855, ENSGALG00000014365, ENSGALG00000011680, ENSGALG00000009381, ENSGALG00000008537, ENSGALG00000009293, ENSGALG00000005256, ENSGALG00000004537, ENSGALG00000000280, ENSGALG00000004741, ENSGALG00000015403, ENSGALG00000016171, ENSGALG00000015119, ENSGALG00000029175
GOTERM_BP_FAT	GO:0043403~skeletal muscle tissue regeneration	14	0.0395198	ENSGALG00000005123, ENSGALG00000003782, ENSGALG00000012559, ENSGALG00000002588, ENSGALG00000012405, ENSGALG00000006216, ENSGALG00000015484, ENSGALG00000009448, ENSGALG00000001003, ENSGALG00000014873, ENSGALG00000028204, ENSGALG00000023536, ENSGALG00000009050, ENSGALG00000019759
GOTERM_BP_FAT	GO:0016049~cell growth	130	0.0401047	ENSGALG00000001021, ENSGALG00000017295, ENSGALG00000004816, ENSGALG00000011423, ENSGALG00000003977, ENSGALG00000009241, ENSGALG00000015258, ENSGALG00000011657, ENSGALG00000000227, ENSGALG00000012363, ENSGALG00000005079, ENSGALG00000011962, ENSGALG00000002917, ENSGALG00000028813, ENSGALG00000006038, ENSGALG00000006793, ENSGALG00000008893, ENSGALG00000010319, ENSGALG00000015909, ENSGALG00000008372,…
GOTERM_BP_FAT	GO:0001570~vasculogenesis	28	0.0404723	ENSGALG00000001021, ENSGALG00000013818, ENSGALG00000012594, ENSGALG00000016394, ENSGALG00000011905, ENSGALG00000009393, ENSGALG00000026465, ENSGALG00000010256, ENSGALG00000024449, ENSGALG00000001476, ENSGALG00000016171, ENSGALG00000004850, ENSGALG00000005612, ENSGALG00000007952, ENSGALG00000011555, ENSGALG00000016078, ENSGALG00000012115, ENSGALG00000007910, ENSGALG00000021031, ENSGALG00000002375,…
GOTERM_BP_FAT	GO:0018212~peptidyl-tyrosine modification	96	0.0405177	ENSGALG00000006326, ENSGALG00000002598, ENSGALG00000012594, ENSGALG00000003932, ENSGALG00000000122, ENSGALG00000001267, ENSGALG00000015351, ENSGALG00000009241, ENSGALG00000018967, ENSGALG00000015899, ENSGALG00000012363, ENSGALG00000015403, ENSGALG00000008281, ENSGALG00000014561, ENSGALG00000013925, ENSGALG00000015216, ENSGALG00000006793, ENSGALG00000015596, ENSGALG00000015687, ENSGALG00000007158,…
GOTERM_BP_FAT	GO:0043500~muscle adaptation	22	0.0405281	ENSGALG00000011468, ENSGALG00000007782, ENSGALG00000012405, ENSGALG00000006216, ENSGALG00000016369, ENSGALG00000011875, ENSGALG00000002540, ENSGALG00000010464, ENSGALG00000003835, ENSGALG00000010074, ENSGALG00000003901, ENSGALG00000008349, ENSGALG00000023961, ENSGALG00000027151, ENSGALG00000012036, ENSGALG00000003601, ENSGALG00000000172, ENSGALG00000001003, ENSGALG00000008351, ENSGALG00000001459,…
GOTERM_BP_FAT	GO:0046626~regulation of insulin receptor signaling pathway	22	0.0405281	ENSGALG00000005646, ENSGALG00000002761, ENSGALG00000010158, ENSGALG00000023876, ENSGALG00000013867, ENSGALG00000001857, ENSGALG00000016200, ENSGALG00000002260, ENSGALG00000002739, ENSGALG00000006555, ENSGALG00000023961, ENSGALG00000002896, ENSGALG00000001270, ENSGALG00000027786, ENSGALG00000003500, ENSGALG00000002963, ENSGALG00000016174, ENSGALG00000003548, ENSGALG00000013100, ENSGALG00000000708,…
GOTERM_BP_FAT	GO:0006275~regulation of DNA replication	38	0.0406117	ENSGALG00000013784, ENSGALG00000001907, ENSGALG00000016417, ENSGALG00000009378, ENSGALG00000017064, ENSGALG00000000169, ENSGALG00000010346, ENSGALG00000008703, ENSGALG00000012429, ENSGALG00000012223, ENSGALG00000016293, ENSGALG00000017211, ENSGALG00000008957, ENSGALG00000006703, ENSGALG00000012363, ENSGALG00000012178, ENSGALG00000011206, ENSGALG00000002963, ENSGALG00000013626, ENSGALG00000008585,…
GOTERM_BP_FAT	GO:0045931~positive regulation of mitotic cell cycle	38	0.0406117	ENSGALG00000006360, ENSGALG00000003205, ENSGALG00000002107, ENSGALG00000012879, ENSGALG00000007615, ENSGALG00000015770, ENSGALG00000012178, ENSGALG00000009748, ENSGALG00000017153, ENSGALG00000008584, ENSGALG00000011967, ENSGALG00000006998, ENSGALG00000003429, ENSGALG00000005198, ENSGALG00000016404, ENSGALG00000016954, ENSGALG00000003211, ENSGALG00000011491, ENSGALG00000008559, ENSGALG00000011533,…
GOTERM_BP_FAT	GO:0009411~response to UV	49	0.0406776	ENSGALG00000010636, ENSGALG00000014832, ENSGALG00000016067, ENSGALG00000007324, ENSGALG00000000169, ENSGALG00000002222, ENSGALG00000012223, ENSGALG00000014732, ENSGALG00000002981, ENSGALG00000007199, ENSGALG00000012363, ENSGALG00000028998, ENSGALG00000016199, ENSGALG00000011515, ENSGALG00000002663, ENSGALG00000008559, ENSGALG00000001409, ENSGALG00000004347, ENSGALG00000006109, ENSGALG00000017073,…
GOTERM_BP_FAT	GO:0030834~regulation of actin filament depolymerization	25	0.0409109	ENSGALG00000008805, ENSGALG00000002125, ENSGALG00000014463, ENSGALG00000003977, ENSGALG00000014957, ENSGALG00000013605, ENSGALG00000004719, ENSGALG00000017153, ENSGALG00000009595, ENSGALG00000010027, ENSGALG00000015664, ENSGALG00000018946, ENSGALG00000004034, ENSGALG00000011433, ENSGALG00000001547, ENSGALG00000001926, ENSGALG00000004740, ENSGALG00000000527, ENSGALG00000013091, ENSGALG00000009947,…
GOTERM_BP_FAT	GO:0030042~actin filament depolymerization	25	0.0409109	ENSGALG00000008805, ENSGALG00000002125, ENSGALG00000014463, ENSGALG00000003977, ENSGALG00000014957, ENSGALG00000013605, ENSGALG00000004719, ENSGALG00000017153, ENSGALG00000009595, ENSGALG00000010027, ENSGALG00000015664, ENSGALG00000018946, ENSGALG00000004034, ENSGALG00000011433, ENSGALG00000001547, ENSGALG00000001926, ENSGALG00000004740, ENSGALG00000013091, ENSGALG00000009947, ENSGALG00000001446,…
GOTERM_BP_FAT	GO:0042255~ribosome assembly	25	0.0409109	ENSGALG00000008806, ENSGALG00000005027, ENSGALG00000015733, ENSGALG00000001542, ENSGALG00000011866, ENSGALG00000008529, ENSGALG00000012172, ENSGALG00000003373, ENSGALG00000008796, ENSGALG00000002813, ENSGALG00000003966, ENSGALG00000004818, ENSGALG00000005922, ENSGALG00000015339, ENSGALG00000010360, ENSGALG00000000650, ENSGALG00000015195, ENSGALG00000027227, ENSGALG00000004588, ENSGALG00000011951,…
GOTERM_BP_FAT	GO:0034248~regulation of cellular amide metabolic process	101	0.0409707	ENSGALG00000025864, ENSGALG00000010178, ENSGALG00000006068, ENSGALG00000003171, ENSGALG00000004812, ENSGALG00000013069, ENSGALG00000008187, ENSGALG00000007364, ENSGALG00000001558, ENSGALG00000006898, ENSGALG00000009240, ENSGALG00000014930, ENSGALG00000012363, ENSGALG00000011036, ENSGALG00000006826, ENSGALG00000010318, ENSGALG00000006912, ENSGALG00000006598, ENSGALG00000028828, ENSGALG00000009566,…
GOTERM_BP_FAT	GO:0090068~positive regulation of cell cycle process	57	0.0411695	ENSGALG00000006360, ENSGALG00000002781, ENSGALG00000007615, ENSGALG00000002514, ENSGALG00000016451, ENSGALG00000016216, ENSGALG00000017153, ENSGALG00000011967, ENSGALG00000006998, ENSGALG00000003429, ENSGALG00000008559, ENSGALG00000011533, ENSGALG00000014698, ENSGALG00000008713, ENSGALG00000017411, ENSGALG00000016468, ENSGALG00000006051, ENSGALG00000009942, ENSGALG00000012155, ENSGALG00000014801,…
GOTERM_BP_FAT	GO:0043434~response to peptide hormone	74	0.0417354	ENSGALG00000023876, ENSGALG00000007394, ENSGALG00000014463, ENSGALG00000009081, ENSGALG00000002519, ENSGALG00000003428, ENSGALG00000022874, ENSGALG00000007158, ENSGALG00000009700, ENSGALG00000009364, ENSGALG00000004821, ENSGALG00000003664, ENSGALG00000006915, ENSGALG00000006418, ENSGALG00000001857, ENSGALG00000003339, ENSGALG00000002260, ENSGALG00000002739, ENSGALG00000006555, ENSGALG00000016536,…
GOTERM_BP_FAT	GO:0009892~negative regulation of metabolic process	595	0.0419889	ENSGALG00000006326, ENSGALG00000001021, ENSGALG00000008765, ENSGALG00000003171, ENSGALG00000008569, ENSGALG00000002909, ENSGALG00000011525, ENSGALG00000006428, ENSGALG00000007396, ENSGALG00000001229, ENSGALG00000009241, ENSGALG00000018967, ENSGALG00000007199, ENSGALG00000027973, ENSGALG00000011036, ENSGALG00000009540, ENSGALG00000016782, ENSGALG00000011038, ENSGALG00000011967, ENSGALG00000000366,…
GOTERM_BP_FAT	GO:0038127~ERBB signaling pathway	42	0.042232	ENSGALG00000023521, ENSGALG00000014891, ENSGALG00000010016, ENSGALG00000006992, ENSGALG00000008725, ENSGALG00000003855, ENSGALG00000004514, ENSGALG00000004064, ENSGALG00000006382, ENSGALG00000005902, ENSGALG00000008999, ENSGALG00000015351, ENSGALG00000000206, ENSGALG00000009898, ENSGALG00000012363, ENSGALG00000015770, ENSGALG00000016299, ENSGALG00000008281, ENSGALG00000012179, ENSGALG00000016171,…
GOTERM_BP_FAT	GO:0051094~positive regulation of developmental process	312	0.0422589	ENSGALG00000001021, ENSGALG00000016063, ENSGALG00000014832, ENSGALG00000004893, ENSGALG00000009241, ENSGALG00000028136, ENSGALG00000018967, ENSGALG00000024449, ENSGALG00000006623, ENSGALG00000011962, ENSGALG00000002917, ENSGALG00000003770, ENSGALG00000025919, ENSGALG00000005470, ENSGALG00000014840, ENSGALG00000001409, ENSGALG00000026790, ENSGALG00000004621, ENSGALG00000005263, ENSGALG00000008893,…
GOTERM_BP_FAT	GO:0010035~response to inorganic substance	88	0.0428197	ENSGALG00000009549, ENSGALG00000003774, ENSGALG00000008474, ENSGALG00000017316, ENSGALG00000009477, ENSGALG00000028924, ENSGALG00000014832, ENSGALG00000014870, ENSGALG00000018557, ENSGALG00000000122, ENSGALG00000004516, ENSGALG00000004562, ENSGALG00000001938, ENSGALG00000001262, ENSGALG00000009240, ENSGALG00000016118, ENSGALG00000002917, ENSGALG00000016199, ENSGALG00000015216, ENSGALG00000012550,…
GOTERM_BP_FAT	GO:0045860~positive regulation of protein kinase activity	122	0.0430251	ENSGALG00000006326, ENSGALG00000028043, ENSGALG00000001551, ENSGALG00000009378, ENSGALG00000027232, ENSGALG00000005767, ENSGALG00000007396, ENSGALG00000008181, ENSGALG00000000550, ENSGALG00000009898, ENSGALG00000020249, ENSGALG00000012363, ENSGALG00000013925, ENSGALG00000006793, ENSGALG00000015596, ENSGALG00000015641, ENSGALG00000023510, ENSGALG00000004821, ENSGALG00000017283, ENSGALG00000001409,…
GOTERM_BP_FAT	GO:0010648~negative regulation of cell communication	333	0.0434154	ENSGALG00000014261, ENSGALG00000006326, ENSGALG00000004618, ENSGALG00000000894, ENSGALG00000015910, ENSGALG00000016069, ENSGALG00000008569, ENSGALG00000014832, ENSGALG00000002908, ENSGALG00000011525, ENSGALG00000003634, ENSGALG00000007396, ENSGALG00000001229, ENSGALG00000009241, ENSGALG00000007196, ENSGALG00000028136, ENSGALG00000009240, ENSGALG00000008382, ENSGALG00000018967, ENSGALG00000007199,…
GOTERM_BP_FAT	GO:0044089~positive regulation of cellular component biogenesis	138	0.0437877	ENSGALG00000022490, ENSGALG00000002909, ENSGALG00000016986, ENSGALG00000009899, ENSGALG00000003977, ENSGALG00000016904, ENSGALG00000013605, ENSGALG00000006793, ENSGALG00000016350, ENSGALG00000001032, ENSGALG00000003820, ENSGALG00000005470, ENSGALG00000002663, ENSGALG00000006915, ENSGALG00000012159, ENSGALG00000011433, ENSGALG00000012865, ENSGALG00000013710, ENSGALG00000014115, ENSGALG00000016160,…
GOTERM_BP_FAT	GO:0002931~response to ischemia	12	0.0438331	ENSGALG00000015410, ENSGALG00000014261, ENSGALG00000009712, ENSGALG00000014074, ENSGALG00000000003, ENSGALG00000011962, ENSGALG00000008302, ENSGALG00000026776, ENSGALG00000004809, ENSGALG00000009393, ENSGALG00000007659, ENSGALG00000005621
GOTERM_BP_FAT	GO:0014856~skeletal muscle cell proliferation	12	0.0438331	ENSGALG00000008461, ENSGALG00000002342, ENSGALG00000014699, ENSGALG00000023961, ENSGALG00000002588, ENSGALG00000022994, ENSGALG00000003932, ENSGALG00000000172, ENSGALG00000016083, ENSGALG00000001003, ENSGALG00000011835, ENSGALG00000015933
GOTERM_BP_FAT	GO:0001731~formation of translation preinitiation complex	12	0.0438331	ENSGALG00000009328, ENSGALG00000012296, ENSGALG00000005326, ENSGALG00000008187, ENSGALG00000004269, ENSGALG00000016122, ENSGALG00000016093, ENSGALG00000000856, ENSGALG00000008517, ENSGALG00000012109, ENSGALG00000016340, ENSGALG00000003795
GOTERM_BP_FAT	GO:0045663~positive regulation of myoblast differentiation	12	0.0438331	ENSGALG00000000939, ENSGALG00000015935, ENSGALG00000006216, ENSGALG00000000172, ENSGALG00000010936, ENSGALG00000008519, ENSGALG00000024011, ENSGALG00000028091, ENSGALG00000015152, ENSGALG00000011276, ENSGALG00000019759, ENSGALG00000005698
GOTERM_BP_FAT	GO:0006898~receptor-mediated endocytosis	58	0.0439012	ENSGALG00000012265, ENSGALG00000004083, ENSGALG00000015959, ENSGALG00000003936, ENSGALG00000024449, ENSGALG00000005945, ENSGALG00000004852, ENSGALG00000015216, ENSGALG00000003770, ENSGALG00000022874, ENSGALG00000013742, ENSGALG00000002160, ENSGALG00000021031, ENSGALG00000005850, ENSGALG00000004347, ENSGALG00000010319, ENSGALG00000007681, ENSGALG00000004625, ENSGALG00000007700, ENSGALG00000010543,…
GOTERM_BP_FAT	GO:0048872~homeostasis of number of cells	84	0.0439508	ENSGALG00000006326, ENSGALG00000003171, ENSGALG00000010638, ENSGALG00000015959, ENSGALG00000016112, ENSGALG00000012429, ENSGALG00000015458, ENSGALG00000003939, ENSGALG00000025929, ENSGALG00000013372, ENSGALG00000016191, ENSGALG00000018967, ENSGALG00000011329, ENSGALG00000028009, ENSGALG00000011797, ENSGALG00000009147, ENSGALG00000002157, ENSGALG00000013925, ENSGALG00000012550, ENSGALG00000005662,…
GOTERM_BP_FAT	GO:0010828~positive regulation of glucose transport	17	0.0447674	ENSGALG00000009364, ENSGALG00000028376, ENSGALG00000007871, ENSGALG00000004821, ENSGALG00000003664, ENSGALG00000027232, ENSGALG00000001857, ENSGALG00000013210, ENSGALG00000019759, ENSGALG00000001301, ENSGALG00000009240, ENSGALG00000013568, ENSGALG00000014786, ENSGALG00000005554, ENSGALG00000004909, ENSGALG00000011620, ENSGALG00000003579
GOTERM_BP_FAT	GO:0031952~regulation of protein autophosphorylation	17	0.0447674	ENSGALG00000006982, ENSGALG00000015912, ENSGALG00000008569, ENSGALG00000009378, ENSGALG00000000238, ENSGALG00000003642, ENSGALG00000009393, ENSGALG00000017211, ENSGALG00000000206, ENSGALG00000000498, ENSGALG00000002896, ENSGALG00000016171, ENSGALG00000012178, ENSGALG00000010870, ENSGALG00000005554, ENSGALG00000006794, ENSGALG00000009724
GOTERM_BP_FAT	GO:0000768~syncytium formation by plasma membrane fusion	17	0.0447674	ENSGALG00000015910, ENSGALG00000000939, ENSGALG00000006216, ENSGALG00000002672, ENSGALG00000010936, ENSGALG00000028091, ENSGALG00000009360, ENSGALG00000019759, ENSGALG00000029072, ENSGALG00000021520, ENSGALG00000000172, ENSGALG00000007963, ENSGALG00000008351, ENSGALG00000006678, ENSGALG00000013457, ENSGALG00000012533, ENSGALG00000012570
GOTERM_BP_FAT	GO:0006949~syncytium formation	17	0.0447674	ENSGALG00000015910, ENSGALG00000000939, ENSGALG00000006216, ENSGALG00000002672, ENSGALG00000010936, ENSGALG00000028091, ENSGALG00000009360, ENSGALG00000019759, ENSGALG00000029072, ENSGALG00000021520, ENSGALG00000000172, ENSGALG00000007963, ENSGALG00000008351, ENSGALG00000006678, ENSGALG00000013457, ENSGALG00000012533, ENSGALG00000012570
GOTERM_BP_FAT	GO:0046907~intracellular transport	409	0.0452167	ENSGALG00000001226, ENSGALG00000009549, ENSGALG00000008569, ENSGALG00000006328, ENSGALG00000009241, ENSGALG00000000550, ENSGALG00000018967, ENSGALG00000000086, ENSGALG00000011036, ENSGALG00000011966, ENSGALG00000016776, ENSGALG00000010318, ENSGALG00000006418, ENSGALG00000006413, ENSGALG00000000764, ENSGALG00000019759, ENSGALG00000009157, ENSGALG00000009410, ENSGALG00000000352, ENSGALG00000026796,…
GOTERM_BP_FAT	GO:0051100~negative regulation of binding	43	0.0459402	ENSGALG00000008435, ENSGALG00000001907, ENSGALG00000012722, ENSGALG00000009393, ENSGALG00000015612, ENSGALG00000008974, ENSGALG00000007367, ENSGALG00000012703, ENSGALG00000019315, ENSGALG00000006703, ENSGALG00000012178, ENSGALG00000026787, ENSGALG00000014758, ENSGALG00000016403, ENSGALG00000013626, ENSGALG00000015042, ENSGALG00000009854, ENSGALG00000003770, ENSGALG00000012280, ENSGALG00000010053,…
GOTERM_BP_FAT	GO:0071248~cellular response to metal ion	29	0.0459409	ENSGALG00000003774, ENSGALG00000008435, ENSGALG00000008474, ENSGALG00000008494, ENSGALG00000004562, ENSGALG00000001938, ENSGALG00000001262, ENSGALG00000000209, ENSGALG00000002433, ENSGALG00000016403, ENSGALG00000028589, ENSGALG00000012550, ENSGALG00000002160, ENSGALG00000010476, ENSGALG00000017280, ENSGALG00000005410, ENSGALG00000004809, ENSGALG00000010379, ENSGALG00000012865, ENSGALG00000007161,…
GOTERM_BP_FAT	GO:1901879~regulation of protein depolymerization	29	0.0459409	ENSGALG00000008805, ENSGALG00000002125, ENSGALG00000015736, ENSGALG00000014463, ENSGALG00000003977, ENSGALG00000014957, ENSGALG00000013605, ENSGALG00000006508, ENSGALG00000004719, ENSGALG00000017153, ENSGALG00000009595, ENSGALG00000010620, ENSGALG00000010027, ENSGALG00000015664, ENSGALG00000008302, ENSGALG00000018946, ENSGALG00000004034, ENSGALG00000011433, ENSGALG00000001547, ENSGALG00000001926,…
GOTERM_BP_FAT	GO:0031175~neuron projection development	243	0.0466336	ENSGALG00000014261, ENSGALG00000011525, ENSGALG00000003634, ENSGALG00000027639, ENSGALG00000008974, ENSGALG00000005278, ENSGALG00000012703, ENSGALG00000007196, ENSGALG00000028136, ENSGALG00000018967, ENSGALG00000020249, ENSGALG00000011962, ENSGALG00000005079, ENSGALG00000002917, ENSGALG00000028813, ENSGALG00000005470, ENSGALG00000017075, ENSGALG00000006915, ENSGALG00000008893, ENSGALG00000010319,…
GOTERM_BP_FAT	GO:0014902~myotube differentiation	36	0.0470111	ENSGALG00000001021, ENSGALG00000015935, ENSGALG00000000939, ENSGALG00000009396, ENSGALG00000006216, ENSGALG00000016112, ENSGALG00000024011, ENSGALG00000005292, ENSGALG00000001229, ENSGALG00000021520, ENSGALG00000011086, ENSGALG00000013624, ENSGALG00000001197, ENSGALG00000001003, ENSGALG00000012533, ENSGALG00000012570, ENSGALG00000012280, ENSGALG00000007910, ENSGALG00000010936, ENSGALG00000028091,…
GOTERM_BP_FAT	GO:0043620~regulation of DNA-templated transcription in response to stress	20	0.0470809	ENSGALG00000016799, ENSGALG00000014365, ENSGALG00000004347, ENSGALG00000012135, ENSGALG00000002658, ENSGALG00000003939, ENSGALG00000002375, ENSGALG00000015828, ENSGALG00000000751, ENSGALG00000005698, ENSGALG00000003113, ENSGALG00000009240, ENSGALG00000007276, ENSGALG00000007669, ENSGALG00000007539, ENSGALG00000013935, ENSGALG00000000970, ENSGALG00000010870, ENSGALG00000025887, ENSGALG00000024083
GOTERM_BP_FAT	GO:0010501~RNA secondary structure unwinding	20	0.0470809	ENSGALG00000006404, ENSGALG00000016231, ENSGALG00000010344, ENSGALG00000015928, ENSGALG00000005489, ENSGALG00000001504, ENSGALG00000000581, ENSGALG00000002249, ENSGALG00000012147, ENSGALG00000004144, ENSGALG00000003532, ENSGALG00000021251, ENSGALG00000008530, ENSGALG00000016461, ENSGALG00000008684, ENSGALG00000010235, ENSGALG00000010884, ENSGALG00000006974, ENSGALG00000017156, ENSGALG00000007490
GOTERM_BP_FAT	GO:0010824~regulation of centrosome duplication	20	0.0470809	ENSGALG00000017148, ENSGALG00000007241, ENSGALG00000014725, ENSGALG00000011533, ENSGALG00000014816, ENSGALG00000012879, ENSGALG00000004086, ENSGALG00000016468, ENSGALG00000015788, ENSGALG00000002095, ENSGALG00000015940, ENSGALG00000006895, ENSGALG00000010195, ENSGALG00000009201, ENSGALG00000016451, ENSGALG00000008966, ENSGALG00000013160, ENSGALG00000016679, ENSGALG00000027409, ENSGALG00000005368
GOTERM_BP_FAT	GO:2001022~positive regulation of response to DNA damage stimulus	26	0.0471186	ENSGALG00000002761, ENSGALG00000025809, ENSGALG00000000777, ENSGALG00000000169, ENSGALG00000017082, ENSGALG00000010039, ENSGALG00000012363, ENSGALG00000013420, ENSGALG00000012484, ENSGALG00000017330, ENSGALG00000002663, ENSGALG00000028201, ENSGALG00000016774, ENSGALG00000006491, ENSGALG00000012781, ENSGALG00000023256, ENSGALG00000013987, ENSGALG00000015622, ENSGALG00000011149, ENSGALG00000003532,…
GOTERM_BP_FAT	GO:0090670~RNA localization to Cajal body	10	0.0473286	ENSGALG00000015821, ENSGALG00000011637, ENSGALG00000016088, ENSGALG00000008812, ENSGALG00000009975, ENSGALG00000013041, ENSGALG00000005931, ENSGALG00000009496, ENSGALG00000024261, ENSGALG00000007798
GOTERM_BP_FAT	GO:0090671~telomerase RNA localization to Cajal body	10	0.0473286	ENSGALG00000015821, ENSGALG00000011637, ENSGALG00000016088, ENSGALG00000008812, ENSGALG00000009975, ENSGALG00000013041, ENSGALG00000005931, ENSGALG00000009496, ENSGALG00000024261, ENSGALG00000007798
GOTERM_BP_FAT	GO:0090672~telomerase RNA localization	10	0.0473286	ENSGALG00000015821, ENSGALG00000011637, ENSGALG00000016088, ENSGALG00000008812, ENSGALG00000009975, ENSGALG00000013041, ENSGALG00000005931, ENSGALG00000009496, ENSGALG00000024261, ENSGALG00000007798
GOTERM_BP_FAT	GO:0090136~epithelial cell-cell adhesion	10	0.0473286	ENSGALG00000006090, ENSGALG00000015410, ENSGALG00000001020, ENSGALG00000014804, ENSGALG00000002447, ENSGALG00000013255, ENSGALG00000005079, ENSGALG00000016112, ENSGALG00000013925, ENSGALG00000011778
GOTERM_BP_FAT	GO:1904874~positive regulation of telomerase RNA localization to Cajal body	10	0.0473286	ENSGALG00000015821, ENSGALG00000011637, ENSGALG00000016088, ENSGALG00000008812, ENSGALG00000009975, ENSGALG00000013041, ENSGALG00000005931, ENSGALG00000009496, ENSGALG00000024261, ENSGALG00000007798
GOTERM_BP_FAT	GO:0051383~kinetochore organization	10	0.0473286	ENSGALG00000001632, ENSGALG00000014788, ENSGALG00000015691, ENSGALG00000011683, ENSGALG00000024479, ENSGALG00000027454, ENSGALG00000028900, ENSGALG00000009553, ENSGALG00000027842, ENSGALG00000024481
GOTERM_BP_FAT	GO:1904872~regulation of telomerase RNA localization to Cajal body	10	0.0473286	ENSGALG00000015821, ENSGALG00000011637, ENSGALG00000016088, ENSGALG00000008812, ENSGALG00000009975, ENSGALG00000013041, ENSGALG00000005931, ENSGALG00000009496, ENSGALG00000024261, ENSGALG00000007798
GOTERM_BP_FAT	GO:0061099~negative regulation of protein tyrosine kinase activity	10	0.0473286	ENSGALG00000029077, ENSGALG00000010016, ENSGALG00000012179, ENSGALG00000011550, ENSGALG00000000238, ENSGALG00000000122, ENSGALG00000013867, ENSGALG00000009393, ENSGALG00000015351, ENSGALG00000015687
GOTERM_BP_FAT	GO:0006979~response to oxidative stress	100	0.0474683	ENSGALG00000010633, ENSGALG00000009549, ENSGALG00000003774, ENSGALG00000017316, ENSGALG00000018557, ENSGALG00000014832, ENSGALG00000011525, ENSGALG00000014732, ENSGALG00000014398, ENSGALG00000003835, ENSGALG00000000751, ENSGALG00000001938, ENSGALG00000009240, ENSGALG00000009898, ENSGALG00000008415, ENSGALG00000002948, ENSGALG00000005801, ENSGALG00000012550, ENSGALG00000028032, ENSGALG00000028249,…
GOTERM_BP_FAT	GO:0046324~regulation of glucose import	23	0.0476365	ENSGALG00000009364, ENSGALG00000028376, ENSGALG00000007871, ENSGALG00000004821, ENSGALG00000002889, ENSGALG00000003664, ENSGALG00000009754, ENSGALG00000027232, ENSGALG00000001857, ENSGALG00000013210, ENSGALG00000019759, ENSGALG00000001301, ENSGALG00000009240, ENSGALG00000002896, ENSGALG00000014786, ENSGALG00000002963, ENSGALG00000013100, ENSGALG00000016174, ENSGALG00000005554, ENSGALG00000007226,…
GOTERM_BP_FAT	GO:0071479~cellular response to ionizing radiation	23	0.0476365	ENSGALG00000013793, ENSGALG00000008016, ENSGALG00000002663, ENSGALG00000002761, ENSGALG00000028201, ENSGALG00000028318, ENSGALG00000011492, ENSGALG00000015241, ENSGALG00000004516, ENSGALG00000019759, ENSGALG00000025977, ENSGALG00000009241, ENSGALG00000011932, ENSGALG00000013733, ENSGALG00000009157, ENSGALG00000007669, ENSGALG00000003365, ENSGALG00000006211, ENSGALG00000009843, ENSGALG00000007945,…
GOTERM_BP_FAT	GO:0045664~regulation of neuron differentiation	174	0.0479281	ENSGALG00000000939, ENSGALG00000021572, ENSGALG00000011525, ENSGALG00000004043, ENSGALG00000002556, ENSGALG00000003634, ENSGALG00000027639, ENSGALG00000002555, ENSGALG00000006898, ENSGALG00000003977, ENSGALG00000009241, ENSGALG00000003424, ENSGALG00000020249, ENSGALG00000018967, ENSGALG00000000227, ENSGALG00000011962, ENSGALG00000002917, ENSGALG00000026928, ENSGALG00000006997, ENSGALG00000006793,…
GOTERM_BP_FAT	GO:0019058~viral life cycle	68	0.0480453	ENSGALG00000012296, ENSGALG00000000890, ENSGALG00000010175, ENSGALG00000004086, ENSGALG00000028437, ENSGALG00000002095, ENSGALG00000005902, ENSGALG00000007299, ENSGALG00000010560, ENSGALG00000007527, ENSGALG00000008082, ENSGALG00000013160, ENSGALG00000000845, ENSGALG00000007233, ENSGALG00000028401, ENSGALG00000003922, ENSGALG00000003664, ENSGALG00000015387, ENSGALG00000015030, ENSGALG00000015788,…
GOTERM_BP_FAT	GO:0061339~establishment or maintenance of monopolar cell polarity	8	0.0480609	ENSGALG00000007650, ENSGALG00000009364, ENSGALG00000021128, ENSGALG00000008609, ENSGALG00000014999, ENSGALG00000005410, ENSGALG00000005637, ENSGALG00000026276
GOTERM_BP_FAT	GO:1903019~negative regulation of glycoprotein metabolic process	8	0.0480609	ENSGALG00000028284, ENSGALG00000010746, ENSGALG00000005539, ENSGALG00000006842, ENSGALG00000016996, ENSGALG00000005420, ENSGALG00000004107, ENSGALG00000015081
GOTERM_BP_FAT	GO:0061162~establishment of monopolar cell polarity	8	0.0480609	ENSGALG00000007650, ENSGALG00000009364, ENSGALG00000021128, ENSGALG00000008609, ENSGALG00000014999, ENSGALG00000005410, ENSGALG00000005637, ENSGALG00000026276
GOTERM_BP_FAT	GO:0034504~protein localization to nucleus	121	0.0491466	ENSGALG00000009549, ENSGALG00000013505, ENSGALG00000008569, ENSGALG00000003830, ENSGALG00000004816, ENSGALG00000007364, ENSGALG00000009241, ENSGALG00000007650, ENSGALG00000012363, ENSGALG00000017111, ENSGALG00000015713, ENSGALG00000023303, ENSGALG00000003428, ENSGALG00000025919, ENSGALG00000008812, ENSGALG00000015241, ENSGALG00000002569, ENSGALG00000019759, ENSGALG00000017389, ENSGALG00000009942,…
GOTERM_BP_FAT	GO:0033157~regulation of intracellular protein transport	111	0.0494133	ENSGALG00000008569, ENSGALG00000016986, ENSGALG00000009241, ENSGALG00000007650, ENSGALG00000006895, ENSGALG00000012363, ENSGALG00000011966, ENSGALG00000004758, ENSGALG00000013702, ENSGALG00000003428, ENSGALG00000025919, ENSGALG00000002460, ENSGALG00000004821, ENSGALG00000015241, ENSGALG00000006413, ENSGALG00000019759, ENSGALG00000012155, ENSGALG00000002739, ENSGALG00000009157, ENSGALG00000006598,…
GOTERM_CC_FAT	GO:0070062~extracellular exosome	934	4.91286e-20	ENSGALG00000027633, ENSGALG00000001328, ENSGALG00000008764, ENSGALG00000008569, ENSGALG00000018557, ENSGALG00000014528, ENSGALG00000000898, ENSGALG00000011130, ENSGALG00000018967, ENSGALG00000002917, ENSGALG00000000699, ENSGALG00000000085, ENSGALG00000016589, ENSGALG00000011968, ENSGALG00000003238, ENSGALG00000018368, ENSGALG00000008559, ENSGALG00000016775, ENSGALG00000023199, ENSGALG00000001331,…
GOTERM_CC_FAT	GO:0043230~extracellular organelle	938	9.39522e-20	ENSGALG00000027633, ENSGALG00000001328, ENSGALG00000008764, ENSGALG00000008569, ENSGALG00000018557, ENSGALG00000014528, ENSGALG00000000898, ENSGALG00000011130, ENSGALG00000018967, ENSGALG00000002917, ENSGALG00000000699, ENSGALG00000000085, ENSGALG00000016589, ENSGALG00000011968, ENSGALG00000003238, ENSGALG00000018368, ENSGALG00000008559, ENSGALG00000016775, ENSGALG00000023199, ENSGALG00000001331,…
GOTERM_CC_FAT	GO:1903561~extracellular vesicle	936	1.46747e-19	ENSGALG00000027633, ENSGALG00000001328, ENSGALG00000008764, ENSGALG00000008569, ENSGALG00000018557, ENSGALG00000014528, ENSGALG00000000898, ENSGALG00000011130, ENSGALG00000018967, ENSGALG00000002917, ENSGALG00000000699, ENSGALG00000000085, ENSGALG00000016589, ENSGALG00000011968, ENSGALG00000003238, ENSGALG00000018368, ENSGALG00000008559, ENSGALG00000016775, ENSGALG00000023199, ENSGALG00000001331,…
GOTERM_CC_FAT	GO:0031988~membrane-bounded vesicle	1089	1.4521e-14	ENSGALG00000027633, ENSGALG00000001328, ENSGALG00000008764, ENSGALG00000008569, ENSGALG00000018557, ENSGALG00000014528, ENSGALG00000000898, ENSGALG00000011130, ENSGALG00000011326, ENSGALG00000018967, ENSGALG00000020249, ENSGALG00000002917, ENSGALG00000000699, ENSGALG00000000085, ENSGALG00000014324, ENSGALG00000016589, ENSGALG00000011968, ENSGALG00000003238, ENSGALG00000018368, ENSGALG00000008559,…
GOTERM_CC_FAT	GO:0044421~extracellular region part	1208	2.94007e-13	ENSGALG00000027633, ENSGALG00000001328, ENSGALG00000016584, ENSGALG00000008764, ENSGALG00000008569, ENSGALG00000018557, ENSGALG00000014528, ENSGALG00000002909, ENSGALG00000000898, ENSGALG00000011130, ENSGALG00000009241, ENSGALG00000018967, ENSGALG00000011962, ENSGALG00000002917, ENSGALG00000000699, ENSGALG00000000085, ENSGALG00000014324, ENSGALG00000016589, ENSGALG00000011968, ENSGALG00000003238,…
GOTERM_CC_FAT	GO:0005730~nucleolus	291	1.56607e-08	ENSGALG00000015912, ENSGALG00000008765, ENSGALG00000010178, ENSGALG00000014737, ENSGALG00000000891, ENSGALG00000003373, ENSGALG00000010275, ENSGALG00000015917, ENSGALG00000010074, ENSGALG00000010077, ENSGALG00000001126, ENSGALG00000013064, ENSGALG00000006524, ENSGALG00000013590, ENSGALG00000026999, ENSGALG00000005573, ENSGALG00000011835, ENSGALG00000009942, ENSGALG00000013889, ENSGALG00000015314,…
GOTERM_CC_FAT	GO:0005576~extracellular region	1277	8.04168e-08	ENSGALG00000027633, ENSGALG00000001328, ENSGALG00000016584, ENSGALG00000008764, ENSGALG00000008569, ENSGALG00000018557, ENSGALG00000014528, ENSGALG00000002909, ENSGALG00000000898, ENSGALG00000011130, ENSGALG00000009241, ENSGALG00000018967, ENSGALG00000011962, ENSGALG00000002917, ENSGALG00000000699, ENSGALG00000000085, ENSGALG00000014324, ENSGALG00000016589, ENSGALG00000011968, ENSGALG00000003238,…
GOTERM_CC_FAT	GO:1990904~ribonucleoprotein complex	297	8.2283e-08	ENSGALG00000027579, ENSGALG00000014833, ENSGALG00000008187, ENSGALG00000010275, ENSGALG00000001558, ENSGALG00000010077, ENSGALG00000016451, ENSGALG00000013990, ENSGALG00000013064, ENSGALG00000011036, ENSGALG00000008389, ENSGALG00000015712, ENSGALG00000000693, ENSGALG00000000766, ENSGALG00000013590, ENSGALG00000026999, ENSGALG00000013793, ENSGALG00000016053, ENSGALG00000001542, ENSGALG00000016775,…
GOTERM_CC_FAT	GO:0030529~intracellular ribonucleoprotein complex	297	8.2283e-08	ENSGALG00000027579, ENSGALG00000014833, ENSGALG00000008187, ENSGALG00000010275, ENSGALG00000001558, ENSGALG00000010077, ENSGALG00000016451, ENSGALG00000013990, ENSGALG00000013064, ENSGALG00000011036, ENSGALG00000008389, ENSGALG00000015712, ENSGALG00000000693, ENSGALG00000000766, ENSGALG00000013590, ENSGALG00000026999, ENSGALG00000013793, ENSGALG00000016053, ENSGALG00000001542, ENSGALG00000016775,…
GOTERM_CC_FAT	GO:0070161~anchoring junction	206	1.27539e-06	ENSGALG00000001020, ENSGALG00000001328, ENSGALG00000008569, ENSGALG00000022490, ENSGALG00000000750, ENSGALG00000016986, ENSGALG00000014463, ENSGALG00000008974, ENSGALG00000010077, ENSGALG00000011329, ENSGALG00000005079, ENSGALG00000009147, ENSGALG00000005678, ENSGALG00000016775, ENSGALG00000007380, ENSGALG00000003628, ENSGALG00000001926, ENSGALG00000023768, ENSGALG00000006512, ENSGALG00000023294,…
GOTERM_CC_FAT	GO:0022626~cytosolic ribosome	62	1.28703e-06	ENSGALG00000012229, ENSGALG00000015617, ENSGALG00000017299, ENSGALG00000016392, ENSGALG00000014833, ENSGALG00000008620, ENSGALG00000028992, ENSGALG00000007711, ENSGALG00000004818, ENSGALG00000010077, ENSGALG00000001658, ENSGALG00000007699, ENSGALG00000022938, ENSGALG00000013990, ENSGALG00000005948, ENSGALG00000002157, ENSGALG00000016775, ENSGALG00000004952, ENSGALG00000006096, ENSGALG00000008517,…
GOTERM_CC_FAT	GO:0005924~cell-substrate adherens junction	175	1.38949e-06	ENSGALG00000001328, ENSGALG00000017299, ENSGALG00000021313, ENSGALG00000008569, ENSGALG00000022490, ENSGALG00000003830, ENSGALG00000000750, ENSGALG00000016986, ENSGALG00000014463, ENSGALG00000008974, ENSGALG00000007659, ENSGALG00000004818, ENSGALG00000010077, ENSGALG00000012363, ENSGALG00000005079, ENSGALG00000009147, ENSGALG00000002157, ENSGALG00000003428, ENSGALG00000005678, ENSGALG00000002160,…
GOTERM_CC_FAT	GO:0005912~adherens junction	200	1.79909e-06	ENSGALG00000001020, ENSGALG00000001328, ENSGALG00000008569, ENSGALG00000022490, ENSGALG00000000750, ENSGALG00000016986, ENSGALG00000014463, ENSGALG00000008974, ENSGALG00000010077, ENSGALG00000011329, ENSGALG00000005079, ENSGALG00000009147, ENSGALG00000005678, ENSGALG00000016775, ENSGALG00000007380, ENSGALG00000003628, ENSGALG00000001926, ENSGALG00000023768, ENSGALG00000006512, ENSGALG00000023294,…
GOTERM_CC_FAT	GO:0005925~focal adhesion	172	2.00138e-06	ENSGALG00000001328, ENSGALG00000017299, ENSGALG00000021313, ENSGALG00000008569, ENSGALG00000022490, ENSGALG00000003830, ENSGALG00000000750, ENSGALG00000016986, ENSGALG00000014463, ENSGALG00000008974, ENSGALG00000007659, ENSGALG00000004818, ENSGALG00000010077, ENSGALG00000012363, ENSGALG00000005079, ENSGALG00000009147, ENSGALG00000002157, ENSGALG00000003428, ENSGALG00000005678, ENSGALG00000002160,…
GOTERM_CC_FAT	GO:0030055~cell-substrate junction	175	3.00165e-06	ENSGALG00000001328, ENSGALG00000017299, ENSGALG00000021313, ENSGALG00000008569, ENSGALG00000022490, ENSGALG00000003830, ENSGALG00000000750, ENSGALG00000016986, ENSGALG00000014463, ENSGALG00000008974, ENSGALG00000007659, ENSGALG00000004818, ENSGALG00000010077, ENSGALG00000012363, ENSGALG00000005079, ENSGALG00000009147, ENSGALG00000002157, ENSGALG00000003428, ENSGALG00000005678, ENSGALG00000002160,…
GOTERM_CC_FAT	GO:0005829~cytosol	521	5.35193e-06	ENSGALG00000009549, ENSGALG00000006327, ENSGALG00000027633, ENSGALG00000003171, ENSGALG00000014528, ENSGALG00000017062, ENSGALG00000011525, ENSGALG00000011130, ENSGALG00000007196, ENSGALG00000009240, ENSGALG00000020249, ENSGALG00000014464, ENSGALG00000026383, ENSGALG00000009748, ENSGALG00000007190, ENSGALG00000011967, ENSGALG00000002910, ENSGALG00000011020, ENSGALG00000028249, ENSGALG00000016775,…
GOTERM_CC_FAT	GO:0031012~extracellular matrix	179	1.01284e-05	ENSGALG00000016257, ENSGALG00000016584, ENSGALG00000015597, ENSGALG00000006992, ENSGALG00000018557, ENSGALG00000007392, ENSGALG00000004960, ENSGALG00000015307, ENSGALG00000002909, ENSGALG00000015253, ENSGALG00000004338, ENSGALG00000001884, ENSGALG00000002552, ENSGALG00000006725, ENSGALG00000015792, ENSGALG00000020554, ENSGALG00000011962, ENSGALG00000006038, ENSGALG00000002157, ENSGALG00000013587,…
GOTERM_CC_FAT	GO:0005840~ribosome	96	1.29916e-05	ENSGALG00000012229, ENSGALG00000015617, ENSGALG00000027579, ENSGALG00000017299, ENSGALG00000028045, ENSGALG00000014833, ENSGALG00000016392, ENSGALG00000008620, ENSGALG00000002696, ENSGALG00000006561, ENSGALG00000028992, ENSGALG00000007711, ENSGALG00000004818, ENSGALG00000010077, ENSGALG00000001658, ENSGALG00000007699, ENSGALG00000022938, ENSGALG00000000514, ENSGALG00000010360, ENSGALG00000013990,…
GOTERM_CC_FAT	GO:0044391~ribosomal subunit	83	1.77515e-05	ENSGALG00000012229, ENSGALG00000015617, ENSGALG00000027579, ENSGALG00000017299, ENSGALG00000028045, ENSGALG00000014833, ENSGALG00000016392, ENSGALG00000008620, ENSGALG00000002696, ENSGALG00000006561, ENSGALG00000028992, ENSGALG00000007711, ENSGALG00000004818, ENSGALG00000010077, ENSGALG00000001658, ENSGALG00000007699, ENSGALG00000022938, ENSGALG00000000514, ENSGALG00000010360, ENSGALG00000013990,…
GOTERM_CC_FAT	GO:0044445~cytosolic part	102	4.10756e-05	ENSGALG00000017299, ENSGALG00000014833, ENSGALG00000008620, ENSGALG00000014528, ENSGALG00000004818, ENSGALG00000012703, ENSGALG00000010077, ENSGALG00000022938, ENSGALG00000005076, ENSGALG00000013990, ENSGALG00000005948, ENSGALG00000002157, ENSGALG00000015596, ENSGALG00000011020, ENSGALG00000008812, ENSGALG00000016775, ENSGALG00000004952, ENSGALG00000003966, ENSGALG00000007572, ENSGALG00000017419,…
GOTERM_CC_FAT	GO:0030684~preribosome	42	6.90533e-05	ENSGALG00000015733, ENSGALG00000014791, ENSGALG00000000247, ENSGALG00000011866, ENSGALG00000022808, ENSGALG00000016392, ENSGALG00000008454, ENSGALG00000011445, ENSGALG00000002222, ENSGALG00000010275, ENSGALG00000002272, ENSGALG00000005316, ENSGALG00000008470, ENSGALG00000022938, ENSGALG00000002985, ENSGALG00000000650, ENSGALG00000008265, ENSGALG00000009045, ENSGALG00000016172, ENSGALG00000029152,…
GOTERM_CC_FAT	GO:0000775~chromosome, centromeric region	73	8.2428e-05	ENSGALG00000006360, ENSGALG00000005038, ENSGALG00000001364, ENSGALG00000016417, ENSGALG00000010900, ENSGALG00000001491, ENSGALG00000026825, ENSGALG00000004515, ENSGALG00000010630, ENSGALG00000010074, ENSGALG00000020210, ENSGALG00000012759, ENSGALG00000024481, ENSGALG00000006462, ENSGALG00000011260, ENSGALG00000013920, ENSGALG00000012160, ENSGALG00000008419, ENSGALG00000011966, ENSGALG00000009854,…
GOTERM_CC_FAT	GO:0005578~proteinaceous extracellular matrix	132	0.000340851	ENSGALG00000016257, ENSGALG00000016584, ENSGALG00000015597, ENSGALG00000007392, ENSGALG00000004960, ENSGALG00000015307, ENSGALG00000002909, ENSGALG00000015253, ENSGALG00000004338, ENSGALG00000002552, ENSGALG00000006725, ENSGALG00000015792, ENSGALG00000020554, ENSGALG00000011962, ENSGALG00000006038, ENSGALG00000013587, ENSGALG00000009572, ENSGALG00000003770, ENSGALG00000001407, ENSGALG00000004695,…
GOTERM_CC_FAT	GO:0044420~extracellular matrix component	56	0.000397043	ENSGALG00000006856, ENSGALG00000008141, ENSGALG00000016584, ENSGALG00000002012, ENSGALG00000009641, ENSGALG00000004960, ENSGALG00000015253, ENSGALG00000004338, ENSGALG00000006725, ENSGALG00000015792, ENSGALG00000005426, ENSGALG00000003770, ENSGALG00000027471, ENSGALG00000010747, ENSGALG00000014804, ENSGALG00000014014, ENSGALG00000010316, ENSGALG00000009362, ENSGALG00000011271, ENSGALG00000004184,…
GOTERM_CC_FAT	GO:0000793~condensed chromosome	59	0.000457747	ENSGALG00000006360, ENSGALG00000001364, ENSGALG00000010900, ENSGALG00000001491, ENSGALG00000004516, ENSGALG00000009504, ENSGALG00000011725, ENSGALG00000010630, ENSGALG00000024481, ENSGALG00000016119, ENSGALG00000009913, ENSGALG00000009854, ENSGALG00000009814, ENSGALG00000006794, ENSGALG00000011650, ENSGALG00000014228, ENSGALG00000010745, ENSGALG00000015691, ENSGALG00000028201, ENSGALG00000003922,…
GOTERM_CC_FAT	GO:0005654~nucleoplasm	752	0.00050131	ENSGALG00000011429, ENSGALG00000006326, ENSGALG00000009549, ENSGALG00000000169, ENSGALG00000007394, ENSGALG00000006428, ENSGALG00000000898, ENSGALG00000001229, ENSGALG00000011130, ENSGALG00000007196, ENSGALG00000023772, ENSGALG00000001939, ENSGALG00000000550, ENSGALG00000028131, ENSGALG00000000086, ENSGALG00000006524, ENSGALG00000011036, ENSGALG00000009540, ENSGALG00000028248, ENSGALG00000026999,…
GOTERM_CC_FAT	GO:0043292~contractile fiber	86	0.000550841	ENSGALG00000015653, ENSGALG00000000164, ENSGALG00000013505, ENSGALG00000001516, ENSGALG00000002125, ENSGALG00000004044, ENSGALG00000014463, ENSGALG00000010464, ENSGALG00000003977, ENSGALG00000015358, ENSGALG00000003521, ENSGALG00000028134, ENSGALG00000027151, ENSGALG00000008864, ENSGALG00000005079, ENSGALG00000004719, ENSGALG00000014873, ENSGALG00000001459, ENSGALG00000013590, ENSGALG00000001032,…
GOTERM_CC_FAT	GO:0031252~cell leading edge	113	0.000615375	ENSGALG00000008763, ENSGALG00000015917, ENSGALG00000016986, ENSGALG00000003977, ENSGALG00000007650, ENSGALG00000008415, ENSGALG00000008380, ENSGALG00000013605, ENSGALG00000012160, ENSGALG00000007952, ENSGALG00000003820, ENSGALG00000013414, ENSGALG00000003628, ENSGALG00000004034, ENSGALG00000012159, ENSGALG00000011433, ENSGALG00000017208, ENSGALG00000015132, ENSGALG00000002739, ENSGALG00000012357,…
GOTERM_CC_FAT	GO:0005694~chromosome	303	0.000641562	ENSGALG00000015912, ENSGALG00000016067, ENSGALG00000000169, ENSGALG00000006037, ENSGALG00000017064, ENSGALG00000010074, ENSGALG00000017211, ENSGALG00000008383, ENSGALG00000009240, ENSGALG00000028131, ENSGALG00000010079, ENSGALG00000001126, ENSGALG00000011966, ENSGALG00000027571, ENSGALG00000011038, ENSGALG00000011967, ENSGALG00000014936, ENSGALG00000009814, ENSGALG00000013793, ENSGALG00000003221,…
GOTERM_CC_FAT	GO:0098687~chromosomal region	124	0.000737276	ENSGALG00000015912, ENSGALG00000016633, ENSGALG00000010900, ENSGALG00000001491, ENSGALG00000006037, ENSGALG00000000169, ENSGALG00000026825, ENSGALG00000010074, ENSGALG00000010630, ENSGALG00000012759, ENSGALG00000017211, ENSGALG00000013920, ENSGALG00000012160, ENSGALG00000008419, ENSGALG00000011966, ENSGALG00000011967, ENSGALG00000011038, ENSGALG00000013926, ENSGALG00000006794, ENSGALG00000009814,…
GOTERM_CC_FAT	GO:0015934~large ribosomal subunit	52	0.00082742	ENSGALG00000014833, ENSGALG00000028045, ENSGALG00000008620, ENSGALG00000002696, ENSGALG00000006561, ENSGALG00000028992, ENSGALG00000007711, ENSGALG00000004818, ENSGALG00000001658, ENSGALG00000022938, ENSGALG00000010360, ENSGALG00000005948, ENSGALG00000016731, ENSGALG00000016775, ENSGALG00000004952, ENSGALG00000003966, ENSGALG00000002837, ENSGALG00000022174, ENSGALG00000027142, ENSGALG00000013759,…
GOTERM_CC_FAT	GO:0005604~basement membrane	45	0.000828514	ENSGALG00000006856, ENSGALG00000027710, ENSGALG00000008141, ENSGALG00000016584, ENSGALG00000011406, ENSGALG00000003852, ENSGALG00000006908, ENSGALG00000002012, ENSGALG00000015001, ENSGALG00000000402, ENSGALG00000004960, ENSGALG00000015253, ENSGALG00000004338, ENSGALG00000006725, ENSGALG00000000280, ENSGALG00000006802, ENSGALG00000015792, ENSGALG00000011200, ENSGALG00000008266, ENSGALG00000000209,…
GOTERM_CC_FAT	GO:0032040~small-subunit processome	21	0.000853246	ENSGALG00000000258, ENSGALG00000016392, ENSGALG00000000247, ENSGALG00000014791, ENSGALG00000016073, ENSGALG00000008454, ENSGALG00000003260, ENSGALG00000024039, ENSGALG00000010275, ENSGALG00000003906, ENSGALG00000015649, ENSGALG00000001422, ENSGALG00000002272, ENSGALG00000009887, ENSGALG00000011931, ENSGALG00000002985, ENSGALG00000008265, ENSGALG00000010227, ENSGALG00000011643, ENSGALG00000029152,…
GOTERM_CC_FAT	GO:0022625~cytosolic large ribosomal subunit	37	0.00106822	ENSGALG00000008806, ENSGALG00000002868, ENSGALG00000016232, ENSGALG00000014833, ENSGALG00000008620, ENSGALG00000012172, ENSGALG00000028992, ENSGALG00000009312, ENSGALG00000007711, ENSGALG00000004818, ENSGALG00000005922, ENSGALG00000001658, ENSGALG00000015339, ENSGALG00000022938, ENSGALG00000001634, ENSGALG00000016172, ENSGALG00000005948, ENSGALG00000027035, ENSGALG00000000719, ENSGALG00000003197,…
GOTERM_CC_FAT	GO:0030016~myofibril	81	0.00132232	ENSGALG00000015653, ENSGALG00000000164, ENSGALG00000013505, ENSGALG00000001516, ENSGALG00000002125, ENSGALG00000004044, ENSGALG00000014463, ENSGALG00000010464, ENSGALG00000003977, ENSGALG00000015358, ENSGALG00000003521, ENSGALG00000028134, ENSGALG00000027151, ENSGALG00000008864, ENSGALG00000005079, ENSGALG00000004719, ENSGALG00000001459, ENSGALG00000001032, ENSGALG00000013414, ENSGALG00000016369,…
GOTERM_CC_FAT	GO:0005635~nuclear envelope	143	0.00163382	ENSGALG00000001416, ENSGALG00000009549, ENSGALG00000000424, ENSGALG00000013505, ENSGALG00000003778, ENSGALG00000003830, ENSGALG00000008249, ENSGALG00000008216, ENSGALG00000010630, ENSGALG00000004613, ENSGALG00000012759, ENSGALG00000006895, ENSGALG00000005078, ENSGALG00000012363, ENSGALG00000012087, ENSGALG00000017111, ENSGALG00000008419, ENSGALG00000026929, ENSGALG00000011966, ENSGALG00000011967,…
GOTERM_CC_FAT	GO:0022627~cytosolic small ribosomal subunit	24	0.00171812	ENSGALG00000012229, ENSGALG00000015617, ENSGALG00000017299, ENSGALG00000016392, ENSGALG00000006096, ENSGALG00000002813, ENSGALG00000008517, ENSGALG00000004871, ENSGALG00000010296, ENSGALG00000008125, ENSGALG00000010077, ENSGALG00000007699, ENSGALG00000015195, ENSGALG00000004588, ENSGALG00000013990, ENSGALG00000011951, ENSGALG00000002157, ENSGALG00000000856, ENSGALG00000010401, ENSGALG00000026490,…
GOTERM_CC_FAT	GO:0000776~kinetochore	47	0.00234055	ENSGALG00000005038, ENSGALG00000001364, ENSGALG00000010900, ENSGALG00000004515, ENSGALG00000010630, ENSGALG00000007736, ENSGALG00000024481, ENSGALG00000012759, ENSGALG00000001632, ENSGALG00000014753, ENSGALG00000009934, ENSGALG00000012160, ENSGALG00000004838, ENSGALG00000008419, ENSGALG00000027454, ENSGALG00000028900, ENSGALG00000012387, ENSGALG00000011966, ENSGALG00000007974, ENSGALG00000011967,…
GOTERM_CC_FAT	GO:0044427~chromosomal part	276	0.00341493	ENSGALG00000015912, ENSGALG00000016067, ENSGALG00000017064, ENSGALG00000000169, ENSGALG00000006037, ENSGALG00000010074, ENSGALG00000017211, ENSGALG00000008383, ENSGALG00000009240, ENSGALG00000028131, ENSGALG00000010079, ENSGALG00000001126, ENSGALG00000011966, ENSGALG00000027571, ENSGALG00000011038, ENSGALG00000011967, ENSGALG00000014936, ENSGALG00000009814, ENSGALG00000003221, ENSGALG00000011533,…
GOTERM_CC_FAT	GO:0005643~nuclear pore	30	0.00361289	ENSGALG00000003010, ENSGALG00000009549, ENSGALG00000013529, ENSGALG00000003830, ENSGALG00000010630, ENSGALG00000012759, ENSGALG00000009934, ENSGALG00000017132, ENSGALG00000005078, ENSGALG00000017111, ENSGALG00000008419, ENSGALG00000009835, ENSGALG00000012387, ENSGALG00000011967, ENSGALG00000014426, ENSGALG00000007974, ENSGALG00000002689, ENSGALG00000003688, ENSGALG00000001719, ENSGALG00000014222,…
GOTERM_CC_FAT	GO:0043209~myelin sheath	84	0.00384858	ENSGALG00000014261, ENSGALG00000013167, ENSGALG00000006326, ENSGALG00000021128, ENSGALG00000008477, ENSGALG00000007904, ENSGALG00000014528, ENSGALG00000008313, ENSGALG00000023806, ENSGALG00000003634, ENSGALG00000015917, ENSGALG00000002554, ENSGALG00000005139, ENSGALG00000007196, ENSGALG00000005809, ENSGALG00000009086, ENSGALG00000001452, ENSGALG00000000227, ENSGALG00000005843, ENSGALG00000006751,…
GOTERM_CC_FAT	GO:0000777~condensed chromosome kinetochore	22	0.00408027	ENSGALG00000001364, ENSGALG00000010900, ENSGALG00000010630, ENSGALG00000002853, ENSGALG00000024481, ENSGALG00000014801, ENSGALG00000003438, ENSGALG00000001632, ENSGALG00000007537, ENSGALG00000008233, ENSGALG00000014753, ENSGALG00000014788, ENSGALG00000008234, ENSGALG00000004838, ENSGALG00000027454, ENSGALG00000010995, ENSGALG00000011091, ENSGALG00000028900, ENSGALG00000013423, ENSGALG00000009814,…
GOTERM_CC_FAT	GO:0000228~nuclear chromosome	174	0.00470946	ENSGALG00000015912, ENSGALG00000016633, ENSGALG00000001491, ENSGALG00000000169, ENSGALG00000006037, ENSGALG00000004132, ENSGALG00000017211, ENSGALG00000008383, ENSGALG00000003427, ENSGALG00000028131, ENSGALG00000001126, ENSGALG00000007651, ENSGALG00000026928, ENSGALG00000027571, ENSGALG00000011038, ENSGALG00000013926, ENSGALG00000006794, ENSGALG00000011650, ENSGALG00000008175, ENSGALG00000011438,…
GOTERM_CC_FAT	GO:0005657~replication fork	31	0.0048458	ENSGALG00000015912, ENSGALG00000000169, ENSGALG00000017064, ENSGALG00000008703, ENSGALG00000012223, ENSGALG00000004132, ENSGALG00000016312, ENSGALG00000003072, ENSGALG00000028131, ENSGALG00000028998, ENSGALG00000001298, ENSGALG00000009913, ENSGALG00000016278, ENSGALG00000008368, ENSGALG00000011533, ENSGALG00000011475, ENSGALG00000009032, ENSGALG00000007357, ENSGALG00000012237, ENSGALG00000007665,…
GOTERM_CC_FAT	GO:0044449~contractile fiber part	71	0.00493013	ENSGALG00000015653, ENSGALG00000013505, ENSGALG00000000164, ENSGALG00000002125, ENSGALG00000001516, ENSGALG00000004044, ENSGALG00000014463, ENSGALG00000010464, ENSGALG00000003521, ENSGALG00000027151, ENSGALG00000008864, ENSGALG00000005079, ENSGALG00000004719, ENSGALG00000001459, ENSGALG00000013590, ENSGALG00000001032, ENSGALG00000013414, ENSGALG00000016369, ENSGALG00000009844, ENSGALG00000006491,…
GOTERM_CC_FAT	GO:0048471~perinuclear region of cytoplasm	155	0.00581655	ENSGALG00000002889, ENSGALG00000011525, ENSGALG00000011423, ENSGALG00000008216, ENSGALG00000008974, ENSGALG00000015301, ENSGALG00000003977, ENSGALG00000007650, ENSGALG00000020249, ENSGALG00000009400, ENSGALG00000018967, ENSGALG00000012363, ENSGALG00000007651, ENSGALG00000011966, ENSGALG00000011967, ENSGALG00000012550, ENSGALG00000013135, ENSGALG00000011533, ENSGALG00000015030, ENSGALG00000004347,…
GOTERM_CC_FAT	GO:0043596~nuclear replication fork	19	0.00615455	ENSGALG00000011475, ENSGALG00000000169, ENSGALG00000012237, ENSGALG00000007665, ENSGALG00000012223, ENSGALG00000008873, ENSGALG00000007649, ENSGALG00000005870, ENSGALG00000016312, ENSGALG00000015513, ENSGALG00000003072, ENSGALG00000028131, ENSGALG00000028998, ENSGALG00000016704, ENSGALG00000009913, ENSGALG00000009257, ENSGALG00000016278, ENSGALG00000010700, ENSGALG00000003681
GOTERM_CC_FAT	GO:0030017~sarcomere	66	0.00786975	ENSGALG00000015653, ENSGALG00000013505, ENSGALG00000000164, ENSGALG00000002125, ENSGALG00000001516, ENSGALG00000004044, ENSGALG00000014463, ENSGALG00000010464, ENSGALG00000003521, ENSGALG00000027151, ENSGALG00000005079, ENSGALG00000001459, ENSGALG00000001032, ENSGALG00000013414, ENSGALG00000016369, ENSGALG00000009844, ENSGALG00000006491, ENSGALG00000014847, ENSGALG00000003925, ENSGALG00000004034,…
GOTERM_CC_FAT	GO:0000779~condensed chromosome, centromeric region	26	0.00803908	ENSGALG00000001364, ENSGALG00000001491, ENSGALG00000010900, ENSGALG00000010630, ENSGALG00000024481, ENSGALG00000001632, ENSGALG00000014753, ENSGALG00000004838, ENSGALG00000027454, ENSGALG00000028900, ENSGALG00000013423, ENSGALG00000009814, ENSGALG00000007768, ENSGALG00000013208, ENSGALG00000002853, ENSGALG00000014801, ENSGALG00000003438, ENSGALG00000008233, ENSGALG00000007537, ENSGALG00000014788,…
GOTERM_CC_FAT	GO:0015935~small ribosomal subunit	31	0.00881286	ENSGALG00000012229, ENSGALG00000015617, ENSGALG00000027579, ENSGALG00000017299, ENSGALG00000016392, ENSGALG00000004871, ENSGALG00000008125, ENSGALG00000010296, ENSGALG00000010077, ENSGALG00000007699, ENSGALG00000000514, ENSGALG00000013990, ENSGALG00000004588, ENSGALG00000002157, ENSGALG00000017330, ENSGALG00000015082, ENSGALG00000004831, ENSGALG00000006096, ENSGALG00000008517, ENSGALG00000002813,…
GOTERM_CC_FAT	GO:0016607~nuclear speck	42	0.0102198	ENSGALG00000000729, ENSGALG00000001364, ENSGALG00000012329, ENSGALG00000001551, ENSGALG00000009332, ENSGALG00000016949, ENSGALG00000011745, ENSGALG00000009001, ENSGALG00000007011, ENSGALG00000000988, ENSGALG00000001939, ENSGALG00000011657, ENSGALG00000004874, ENSGALG00000000533, ENSGALG00000016198, ENSGALG00000006524, ENSGALG00000005525, ENSGALG00000017357, ENSGALG00000007581, ENSGALG00000024083,…
GOTERM_CC_FAT	GO:0030496~midbody	45	0.0106431	ENSGALG00000012879, ENSGALG00000005982, ENSGALG00000003231, ENSGALG00000008314, ENSGALG00000000122, ENSGALG00000012726, ENSGALG00000015954, ENSGALG00000002175, ENSGALG00000004639, ENSGALG00000002095, ENSGALG00000000551, ENSGALG00000008382, ENSGALG00000001262, ENSGALG00000017053, ENSGALG00000001000, ENSGALG00000009854, ENSGALG00000003770, ENSGALG00000000845, ENSGALG00000012969, ENSGALG00000009690,…
GOTERM_CC_FAT	GO:0044454~nuclear chromosome part	165	0.0118917	ENSGALG00000015912, ENSGALG00000016633, ENSGALG00000001491, ENSGALG00000000169, ENSGALG00000006037, ENSGALG00000004132, ENSGALG00000017211, ENSGALG00000008383, ENSGALG00000003427, ENSGALG00000028131, ENSGALG00000001126, ENSGALG00000007651, ENSGALG00000026928, ENSGALG00000027571, ENSGALG00000011038, ENSGALG00000013926, ENSGALG00000006794, ENSGALG00000008175, ENSGALG00000011438, ENSGALG00000004823,…
GOTERM_CC_FAT	GO:0031256~leading edge membrane	35	0.0120791	ENSGALG00000007871, ENSGALG00000004083, ENSGALG00000010158, ENSGALG00000003855, ENSGALG00000005644, ENSGALG00000015917, ENSGALG00000006382, ENSGALG00000013210, ENSGALG00000001826, ENSGALG00000001772, ENSGALG00000008918, ENSGALG00000015422, ENSGALG00000007305, ENSGALG00000017330, ENSGALG00000009595, ENSGALG00000026944, ENSGALG00000000098, ENSGALG00000002548, ENSGALG00000008156, ENSGALG00000013209,…
GOTERM_CC_FAT	GO:0030027~lamellipodium	58	0.0126405	ENSGALG00000008473, ENSGALG00000021128, ENSGALG00000003977, ENSGALG00000004000, ENSGALG00000008415, ENSGALG00000008380, ENSGALG00000013605, ENSGALG00000005842, ENSGALG00000014978, ENSGALG00000017153, ENSGALG00000016736, ENSGALG00000007952, ENSGALG00000003820, ENSGALG00000013414, ENSGALG00000004034, ENSGALG00000011433, ENSGALG00000017208, ENSGALG00000012159, ENSGALG00000007700, ENSGALG00000015132,…
GOTERM_CC_FAT	GO:0031975~envelope	306	0.014397	ENSGALG00000001416, ENSGALG00000009549, ENSGALG00000017316, ENSGALG00000003778, ENSGALG00000005465, ENSGALG00000006328, ENSGALG00000027376, ENSGALG00000014122, ENSGALG00000016456, ENSGALG00000008249, ENSGALG00000004613, ENSGALG00000008972, ENSGALG00000001938, ENSGALG00000009400, ENSGALG00000007199, ENSGALG00000005078, ENSGALG00000005079, ENSGALG00000000086, ENSGALG00000011966, ENSGALG00000011967,…
GOTERM_CC_FAT	GO:0030686~90S preribosome	17	0.014547	ENSGALG00000000258, ENSGALG00000016392, ENSGALG00000011866, ENSGALG00000014791, ENSGALG00000002222, ENSGALG00000003260, ENSGALG00000003906, ENSGALG00000015649, ENSGALG00000002873, ENSGALG00000002272, ENSGALG00000008470, ENSGALG00000005316, ENSGALG00000002985, ENSGALG00000011951, ENSGALG00000011643, ENSGALG00000029152, ENSGALG00000005558
GOTERM_CC_FAT	GO:0044452~nucleolar part	31	0.0150829	ENSGALG00000005395, ENSGALG00000012296, ENSGALG00000014791, ENSGALG00000011866, ENSGALG00000008454, ENSGALG00000012291, ENSGALG00000010349, ENSGALG00000008470, ENSGALG00000023673, ENSGALG00000002985, ENSGALG00000008607, ENSGALG00000024261, ENSGALG00000002591, ENSGALG00000029152, ENSGALG00000000638, ENSGALG00000009441, ENSGALG00000000258, ENSGALG00000015765, ENSGALG00000003260, ENSGALG00000003906,…
GOTERM_CC_FAT	GO:0031253~cell projection membrane	70	0.0161505	ENSGALG00000015652, ENSGALG00000021128, ENSGALG00000004083, ENSGALG00000002709, ENSGALG00000001846, ENSGALG00000015917, ENSGALG00000001826, ENSGALG00000005809, ENSGALG00000007650, ENSGALG00000001798, ENSGALG00000009086, ENSGALG00000014496, ENSGALG00000002314, ENSGALG00000012517, ENSGALG00000012256, ENSGALG00000004956, ENSGALG00000007910, ENSGALG00000016427, ENSGALG00000008940, ENSGALG00000015940,…
GOTERM_CC_FAT	GO:0044853~plasma membrane raft	29	0.0168308	ENSGALG00000007023, ENSGALG00000009396, ENSGALG00000003855, ENSGALG00000011905, ENSGALG00000009393, ENSGALG00000004000, ENSGALG00000012160, ENSGALG00000003018, ENSGALG00000003399, ENSGALG00000027058, ENSGALG00000004980, ENSGALG00000005483, ENSGALG00000028174, ENSGALG00000013742, ENSGALG00000029077, ENSGALG00000007910, ENSGALG00000026166, ENSGALG00000002113, ENSGALG00000003261, ENSGALG00000015132,…
GOTERM_CC_FAT	GO:0000502~proteasome complex	29	0.0168308	ENSGALG00000012408, ENSGALG00000011174, ENSGALG00000000905, ENSGALG00000008163, ENSGALG00000000349, ENSGALG00000006294, ENSGALG00000012039, ENSGALG00000027156, ENSGALG00000004219, ENSGALG00000019598, ENSGALG00000009249, ENSGALG00000001103, ENSGALG00000001597, ENSGALG00000010060, ENSGALG00000009733, ENSGALG00000008108, ENSGALG00000007664, ENSGALG00000003122, ENSGALG00000024112, ENSGALG00000026421,…
GOTERM_CC_FAT	GO:0098589~membrane region	89	0.018557	ENSGALG00000015758, ENSGALG00000002709, ENSGALG00000003936, ENSGALG00000015351, ENSGALG00000005139, ENSGALG00000011264, ENSGALG00000009895, ENSGALG00000018967, ENSGALG00000004000, ENSGALG00000012617, ENSGALG00000012363, ENSGALG00000012160, ENSGALG00000006751, ENSGALG00000027058, ENSGALG00000003770, ENSGALG00000028174, ENSGALG00000013742, ENSGALG00000007910, ENSGALG00000002028, ENSGALG00000002113,…
GOTERM_CC_FAT	GO:0031967~organelle envelope	303	0.0194557	ENSGALG00000001416, ENSGALG00000009549, ENSGALG00000017316, ENSGALG00000003778, ENSGALG00000005465, ENSGALG00000006328, ENSGALG00000027376, ENSGALG00000014122, ENSGALG00000016456, ENSGALG00000008249, ENSGALG00000004613, ENSGALG00000008972, ENSGALG00000001938, ENSGALG00000009400, ENSGALG00000007199, ENSGALG00000005078, ENSGALG00000005079, ENSGALG00000000086, ENSGALG00000011966, ENSGALG00000011967,…
GOTERM_CC_FAT	GO:0005801~cis-Golgi network	18	0.0208947	ENSGALG00000005904, ENSGALG00000013794, ENSGALG00000010763, ENSGALG00000000255, ENSGALG00000010372, ENSGALG00000004584, ENSGALG00000015390, ENSGALG00000016497, ENSGALG00000017248, ENSGALG00000016980, ENSGALG00000005707, ENSGALG00000014786, ENSGALG00000003614, ENSGALG00000020939, ENSGALG00000015484, ENSGALG00000006950, ENSGALG00000005637, ENSGALG00000009916
GOTERM_CC_FAT	GO:0005819~spindle	81	0.0224193	ENSGALG00000013919, ENSGALG00000002090, ENSGALG00000008006, ENSGALG00000014737, ENSGALG00000003231, ENSGALG00000007615, ENSGALG00000008314, ENSGALG00000015954, ENSGALG00000004515, ENSGALG00000000596, ENSGALG00000012165, ENSGALG00000006566, ENSGALG00000013607, ENSGALG00000012160, ENSGALG00000002316, ENSGALG00000016836, ENSGALG00000006790, ENSGALG00000009854, ENSGALG00000011967, ENSGALG00000011038,…
GOTERM_CC_FAT	GO:0098857~membrane microdomain	74	0.0224662	ENSGALG00000015758, ENSGALG00000002709, ENSGALG00000003936, ENSGALG00000015351, ENSGALG00000011264, ENSGALG00000009895, ENSGALG00000018967, ENSGALG00000004000, ENSGALG00000012617, ENSGALG00000012363, ENSGALG00000012160, ENSGALG00000006751, ENSGALG00000027058, ENSGALG00000003770, ENSGALG00000028174, ENSGALG00000013742, ENSGALG00000007910, ENSGALG00000002028, ENSGALG00000016427, ENSGALG00000002113,…
GOTERM_CC_FAT	GO:0045121~membrane raft	74	0.0224662	ENSGALG00000015758, ENSGALG00000002709, ENSGALG00000003936, ENSGALG00000015351, ENSGALG00000011264, ENSGALG00000009895, ENSGALG00000018967, ENSGALG00000004000, ENSGALG00000012617, ENSGALG00000012363, ENSGALG00000012160, ENSGALG00000006751, ENSGALG00000027058, ENSGALG00000003770, ENSGALG00000028174, ENSGALG00000013742, ENSGALG00000007910, ENSGALG00000002028, ENSGALG00000016427, ENSGALG00000002113,…
GOTERM_CC_FAT	GO:0032587~ruffle membrane	23	0.0231441	ENSGALG00000002548, ENSGALG00000016427, ENSGALG00000010158, ENSGALG00000003855, ENSGALG00000015917, ENSGALG00000008206, ENSGALG00000006382, ENSGALG00000013210, ENSGALG00000001826, ENSGALG00000002739, ENSGALG00000011605, ENSGALG00000013091, ENSGALG00000015248, ENSGALG00000009534, ENSGALG00000002802, ENSGALG00000013457, ENSGALG00000017330, ENSGALG00000008756, ENSGALG00000014159, ENSGALG00000007305,…
GOTERM_CC_FAT	GO:0030175~filopodium	31	0.0244521	ENSGALG00000027710, ENSGALG00000006343, ENSGALG00000021128, ENSGALG00000005644, ENSGALG00000001846, ENSGALG00000016986, ENSGALG00000014463, ENSGALG00000001293, ENSGALG00000003977, ENSGALG00000007650, ENSGALG00000014978, ENSGALG00000006508, ENSGALG00000015089, ENSGALG00000011206, ENSGALG00000017153, ENSGALG00000011654, ENSGALG00000009595, ENSGALG00000026944, ENSGALG00000013742, ENSGALG00000000098,…
GOTERM_CC_FAT	GO:0005581~collagen trimer	31	0.0244521	ENSGALG00000008141, ENSGALG00000016411, ENSGALG00000028063, ENSGALG00000009641, ENSGALG00000027232, ENSGALG00000017117, ENSGALG00000015253, ENSGALG00000004338, ENSGALG00000006758, ENSGALG00000002552, ENSGALG00000027390, ENSGALG00000008266, ENSGALG00000014910, ENSGALG00000027526, ENSGALG00000013587, ENSGALG00000002298, ENSGALG00000014515, ENSGALG00000021569, ENSGALG00000006126, ENSGALG00000015908,…
GOTERM_CC_FAT	GO:1902911~protein kinase complex	34	0.0254168	ENSGALG00000007023, ENSGALG00000010826, ENSGALG00000014089, ENSGALG00000014790, ENSGALG00000009476, ENSGALG00000028318, ENSGALG00000001551, ENSGALG00000004004, ENSGALG00000015471, ENSGALG00000001678, ENSGALG00000011515, ENSGALG00000001731, ENSGALG00000015596, ENSGALG00000003803, ENSGALG00000004801, ENSGALG00000015641, ENSGALG00000017283, ENSGALG00000002403, ENSGALG00000014631, ENSGALG00000007373,…
GOTERM_CC_FAT	GO:0042383~sarcolemma	34	0.0254168	ENSGALG00000027710, ENSGALG00000002125, ENSGALG00000008591, ENSGALG00000026674, ENSGALG00000013684, ENSGALG00000012703, ENSGALG00000009400, ENSGALG00000013022, ENSGALG00000005079, ENSGALG00000012036, ENSGALG00000016171, ENSGALG00000015003, ENSGALG00000003770, ENSGALG00000011306, ENSGALG00000012256, ENSGALG00000008486, ENSGALG00000008302, ENSGALG00000014014, ENSGALG00000006126, ENSGALG00000019719,…
GOTERM_CC_FAT	GO:0016604~nuclear body	92	0.0284517	ENSGALG00000005906, ENSGALG00000015912, ENSGALG00000001364, ENSGALG00000001551, ENSGALG00000012329, ENSGALG00000008454, ENSGALG00000009332, ENSGALG00000004516, ENSGALG00000016949, ENSGALG00000003937, ENSGALG00000011725, ENSGALG00000006428, ENSGALG00000012792, ENSGALG00000001229, ENSGALG00000009001, ENSGALG00000017211, ENSGALG00000001939, ENSGALG00000000988, ENSGALG00000002514, ENSGALG00000003072,…
GOTERM_CC_FAT	GO:0000922~spindle pole	38	0.0296933	ENSGALG00000002090, ENSGALG00000003540, ENSGALG00000014737, ENSGALG00000012879, ENSGALG00000006405, ENSGALG00000007615, ENSGALG00000004515, ENSGALG00000012165, ENSGALG00000006566, ENSGALG00000002179, ENSGALG00000002316, ENSGALG00000016836, ENSGALG00000006790, ENSGALG00000012386, ENSGALG00000000634, ENSGALG00000001104, ENSGALG00000008585, ENSGALG00000009854, ENSGALG00000011967, ENSGALG00000013423,…
GOTERM_CC_FAT	GO:0000794~condensed nuclear chromosome	27	0.0311022	ENSGALG00000001907, ENSGALG00000001491, ENSGALG00000027784, ENSGALG00000004516, ENSGALG00000011725, ENSGALG00000001632, ENSGALG00000016119, ENSGALG00000008542, ENSGALG00000004838, ENSGALG00000008585, ENSGALG00000009854, ENSGALG00000013423, ENSGALG00000006794, ENSGALG00000011650, ENSGALG00000014228, ENSGALG00000007768, ENSGALG00000028201, ENSGALG00000009967, ENSGALG00000014801, ENSGALG00000008233,…
GOTERM_CC_FAT	GO:0005913~cell-cell adherens junction	30	0.0325105	ENSGALG00000001020, ENSGALG00000001328, ENSGALG00000009163, ENSGALG00000009398, ENSGALG00000000122, ENSGALG00000011905, ENSGALG00000002095, ENSGALG00000004512, ENSGALG00000011329, ENSGALG00000004000, ENSGALG00000005079, ENSGALG00000016216, ENSGALG00000014873, ENSGALG00000008914, ENSGALG00000027853, ENSGALG00000012533, ENSGALG00000011306, ENSGALG00000013902, ENSGALG00000006090, ENSGALG00000002661,…
GOTERM_CC_FAT	GO:0042555~MCM complex	9	0.0330725	ENSGALG00000015513, ENSGALG00000012348, ENSGALG00000009455, ENSGALG00000006037, ENSGALG00000009195, ENSGALG00000012915, ENSGALG00000016676, ENSGALG00000014883, ENSGALG00000012546
GOTERM_CC_FAT	GO:0005901~caveola	25	0.0350907	ENSGALG00000009396, ENSGALG00000003855, ENSGALG00000011905, ENSGALG00000009393, ENSGALG00000004000, ENSGALG00000012160, ENSGALG00000003018, ENSGALG00000003399, ENSGALG00000027058, ENSGALG00000004980, ENSGALG00000005483, ENSGALG00000028174, ENSGALG00000029077, ENSGALG00000007910, ENSGALG00000026166, ENSGALG00000003261, ENSGALG00000015410, ENSGALG00000007161, ENSGALG00000002447, ENSGALG00000008351,…
GOTERM_CC_FAT	GO:0044291~cell-cell contact zone	20	0.0361008	ENSGALG00000015725, ENSGALG00000001472, ENSGALG00000004034, ENSGALG00000011905, ENSGALG00000015142, ENSGALG00000015132, ENSGALG00000012913, ENSGALG00000012790, ENSGALG00000004000, ENSGALG00000002447, ENSGALG00000012036, ENSGALG00000017414, ENSGALG00000005079, ENSGALG00000006508, ENSGALG00000015842, ENSGALG00000014873, ENSGALG00000008914, ENSGALG00000011306, ENSGALG00000012561, ENSGALG00000007145
GOTERM_CC_FAT	GO:0001726~ruffle	46	0.0364077	ENSGALG00000009163, ENSGALG00000021128, ENSGALG00000009476, ENSGALG00000010158, ENSGALG00000003855, ENSGALG00000002709, ENSGALG00000015917, ENSGALG00000016986, ENSGALG00000006382, ENSGALG00000013210, ENSGALG00000001826, ENSGALG00000007650, ENSGALG00000008415, ENSGALG00000012160, ENSGALG00000017153, ENSGALG00000028291, ENSGALG00000012533, ENSGALG00000009595, ENSGALG00000007305, ENSGALG00000017330,…
GOTERM_CC_FAT	GO:0071013~catalytic step 2 spliceosome	40	0.0377441	ENSGALG00000015830, ENSGALG00000002531, ENSGALG00000003658, ENSGALG00000009001, ENSGALG00000000988, ENSGALG00000007170, ENSGALG00000002054, ENSGALG00000010689, ENSGALG00000014756, ENSGALG00000011036, ENSGALG00000015061, ENSGALG00000002943, ENSGALG00000009838, ENSGALG00000013590, ENSGALG00000026999, ENSGALG00000007937, ENSGALG00000014747, ENSGALG00000001540, ENSGALG00000001283, ENSGALG00000028409,…
GOTERM_CC_FAT	GO:0034708~methyltransferase complex	37	0.0380977	ENSGALG00000006360, ENSGALG00000008167, ENSGALG00000002761, ENSGALG00000012405, ENSGALG00000011522, ENSGALG00000009169, ENSGALG00000002659, ENSGALG00000003277, ENSGALG00000003522, ENSGALG00000016546, ENSGALG00000012619, ENSGALG00000014991, ENSGALG00000001595, ENSGALG00000010026, ENSGALG00000028248, ENSGALG00000010621, ENSGALG00000004823, ENSGALG00000003068, ENSGALG00000028409, ENSGALG00000004571,…
GOTERM_CC_FAT	GO:1902554~serine/threonine protein kinase complex	30	0.049203	ENSGALG00000007023, ENSGALG00000014089, ENSGALG00000009476, ENSGALG00000028318, ENSGALG00000001551, ENSGALG00000014790, ENSGALG00000004004, ENSGALG00000015471, ENSGALG00000011515, ENSGALG00000001731, ENSGALG00000015596, ENSGALG00000003803, ENSGALG00000004801, ENSGALG00000015641, ENSGALG00000017283, ENSGALG00000002403, ENSGALG00000014631, ENSGALG00000016997, ENSGALG00000011910, ENSGALG00000008347,…
GOTERM_MF_FAT	GO:0003723~RNA binding	613	2.55618e-19	ENSGALG00000011429, ENSGALG00000008765, ENSGALG00000003171, ENSGALG00000000890, ENSGALG00000000891, ENSGALG00000003373, ENSGALG00000006428, ENSGALG00000010464, ENSGALG00000000898, ENSGALG00000011132, ENSGALG00000007196, ENSGALG00000011036, ENSGALG00000006524, ENSGALG00000008561, ENSGALG00000002910, ENSGALG00000011229, ENSGALG00000000766, ENSGALG00000026999, ENSGALG00000016775, ENSGALG00000023199,…
GOTERM_MF_FAT	GO:0044822~poly(A) RNA binding	474	3.89286e-19	ENSGALG00000011429, ENSGALG00000003171, ENSGALG00000000890, ENSGALG00000000891, ENSGALG00000003373, ENSGALG00000006428, ENSGALG00000010464, ENSGALG00000000898, ENSGALG00000007196, ENSGALG00000011132, ENSGALG00000011036, ENSGALG00000006524, ENSGALG00000008561, ENSGALG00000011229, ENSGALG00000023199, ENSGALG00000016775, ENSGALG00000009250, ENSGALG00000001926, ENSGALG00000006617, ENSGALG00000006410,…
GOTERM_MF_FAT	GO:0036094~small molecule binding	937	6.09574e-09	ENSGALG00000000890, ENSGALG00000003231, ENSGALG00000006428, ENSGALG00000011132, ENSGALG00000011326, ENSGALG00000018967, ENSGALG00000020249, ENSGALG00000006623, ENSGALG00000016781, ENSGALG00000014324, ENSGALG00000003238, ENSGALG00000002910, ENSGALG00000011324, ENSGALG00000010313, ENSGALG00000010311, ENSGALG00000019617, ENSGALG00000023199, ENSGALG00000011533, ENSGALG00000008557, ENSGALG00000016570,…
GOTERM_MF_FAT	GO:0097367~carbohydrate derivative binding	800	1.41078e-08	ENSGALG00000000890, ENSGALG00000003231, ENSGALG00000002909, ENSGALG00000006428, ENSGALG00000011326, ENSGALG00000020249, ENSGALG00000018967, ENSGALG00000006623, ENSGALG00000011962, ENSGALG00000016781, ENSGALG00000003238, ENSGALG00000002910, ENSGALG00000011324, ENSGALG00000010313, ENSGALG00000010311, ENSGALG00000011533, ENSGALG00000008557, ENSGALG00000000490, ENSGALG00000006418, ENSGALG00000011535,…
GOTERM_MF_FAT	GO:0000166~nucleotide binding	878	1.8401e-08	ENSGALG00000000890, ENSGALG00000003231, ENSGALG00000006428, ENSGALG00000011132, ENSGALG00000011326, ENSGALG00000018967, ENSGALG00000020249, ENSGALG00000006623, ENSGALG00000016781, ENSGALG00000003238, ENSGALG00000002910, ENSGALG00000011324, ENSGALG00000010313, ENSGALG00000010311, ENSGALG00000019617, ENSGALG00000023199, ENSGALG00000011533, ENSGALG00000008557, ENSGALG00000016570, ENSGALG00000000490,…
GOTERM_MF_FAT	GO:1901265~nucleoside phosphate binding	878	1.8401e-08	ENSGALG00000000890, ENSGALG00000003231, ENSGALG00000006428, ENSGALG00000011132, ENSGALG00000011326, ENSGALG00000018967, ENSGALG00000020249, ENSGALG00000006623, ENSGALG00000016781, ENSGALG00000003238, ENSGALG00000002910, ENSGALG00000011324, ENSGALG00000010313, ENSGALG00000010311, ENSGALG00000019617, ENSGALG00000023199, ENSGALG00000011533, ENSGALG00000008557, ENSGALG00000016570, ENSGALG00000000490,…
GOTERM_MF_FAT	GO:0030554~adenyl nucleotide binding	568	6.84858e-07	ENSGALG00000022001, ENSGALG00000003175, ENSGALG00000001020, ENSGALG00000001226, ENSGALG00000000890, ENSGALG00000028612, ENSGALG00000003231, ENSGALG00000006428, ENSGALG00000007396, ENSGALG00000001939, ENSGALG00000011326, ENSGALG00000018967, ENSGALG00000028134, ENSGALG00000020249, ENSGALG00000000550, ENSGALG00000009955, ENSGALG00000006623, ENSGALG00000009748, ENSGALG00000016781, ENSGALG00000007191,…
GOTERM_MF_FAT	GO:0005524~ATP binding	557	8.14435e-07	ENSGALG00000022001, ENSGALG00000003175, ENSGALG00000001020, ENSGALG00000001226, ENSGALG00000000890, ENSGALG00000028612, ENSGALG00000003231, ENSGALG00000006428, ENSGALG00000007396, ENSGALG00000001939, ENSGALG00000011326, ENSGALG00000018967, ENSGALG00000028134, ENSGALG00000000550, ENSGALG00000009955, ENSGALG00000006623, ENSGALG00000009748, ENSGALG00000016781, ENSGALG00000007191, ENSGALG00000011228,…
GOTERM_MF_FAT	GO:0032559~adenyl ribonucleotide binding	566	9.33981e-07	ENSGALG00000022001, ENSGALG00000003175, ENSGALG00000001020, ENSGALG00000001226, ENSGALG00000000890, ENSGALG00000028612, ENSGALG00000003231, ENSGALG00000006428, ENSGALG00000007396, ENSGALG00000001939, ENSGALG00000011326, ENSGALG00000018967, ENSGALG00000028134, ENSGALG00000020249, ENSGALG00000000550, ENSGALG00000009955, ENSGALG00000006623, ENSGALG00000009748, ENSGALG00000016781, ENSGALG00000007191,…
GOTERM_MF_FAT	GO:1901363~heterocyclic compound binding	1815	1.22169e-06	ENSGALG00000010322, ENSGALG00000017064, ENSGALG00000003231, ENSGALG00000006428, ENSGALG00000011132, ENSGALG00000009240, ENSGALG00000009604, ENSGALG00000003235, ENSGALG00000008561, ENSGALG00000003238, ENSGALG00000002910, ENSGALG00000010313, ENSGALG00000010311, ENSGALG00000011533, ENSGALG00000023199, ENSGALG00000008559, ENSGALG00000008557, ENSGALG00000011532, ENSGALG00000016570, ENSGALG00000018360,…
ENSGALG00000006113, ENSGALG00000008368, ENSGALG00000005451, ENSGALG00000001422, ENSGALG00000021251, ENSGALG00000005045, ENSGALG00000013193, ENSGALG00000006123, ENSGALG00000006122, ENSGALG00000013167, ENSGALG00000006138, ENSGALG00000013956, ENSGALG00000005420, ENSGALG00000005423, ENSGALG00000005034, ENSGALG00000005035, ENSGALG00000005027, ENSGALG00000016801, ENSGALG00000016122, ENSGALG00000016123,…
GOTERM_MF_FAT	GO:0097159~organic cyclic compound binding	1834	1.76376e-06	ENSGALG00000010322, ENSGALG00000017064, ENSGALG00000003231, ENSGALG00000006428, ENSGALG00000011132, ENSGALG00000009240, ENSGALG00000009604, ENSGALG00000003235, ENSGALG00000008561, ENSGALG00000003238, ENSGALG00000002910, ENSGALG00000010313, ENSGALG00000010311, ENSGALG00000011533, ENSGALG00000023199, ENSGALG00000008559, ENSGALG00000008557, ENSGALG00000011532, ENSGALG00000016570, ENSGALG00000018360,…
ENSGALG00000008372, ENSGALG00000024338, ENSGALG00000006100, ENSGALG00000015705, ENSGALG00000010705, ENSGALG00000023294, ENSGALG00000010700, ENSGALG00000025907, ENSGALG00000008376, ENSGALG00000010180, ENSGALG00000005441, ENSGALG00000010153, ENSGALG00000023269, ENSGALG00000019358, ENSGALG00000019355, ENSGALG00000006117, ENSGALG00000005057, ENSGALG00000006110, ENSGALG00000024326, ENSGALG00000006113,…
GOTERM_MF_FAT	GO:0032549~ribonucleoside binding	680	3.99308e-06	ENSGALG00000022001, ENSGALG00000003175, ENSGALG00000001226, ENSGALG00000001020, ENSGALG00000000890, ENSGALG00000028612, ENSGALG00000003231, ENSGALG00000027778, ENSGALG00000006428, ENSGALG00000007396, ENSGALG00000001939, ENSGALG00000011326, ENSGALG00000018967, ENSGALG00000000550, ENSGALG00000028134, ENSGALG00000009955, ENSGALG00000006623, ENSGALG00000009748, ENSGALG00000016781, ENSGALG00000007191,…
GOTERM_MF_FAT	GO:0001882~nucleoside binding	681	5.71105e-06	ENSGALG00000022001, ENSGALG00000003175, ENSGALG00000001226, ENSGALG00000001020, ENSGALG00000000890, ENSGALG00000028612, ENSGALG00000003231, ENSGALG00000027778, ENSGALG00000006428, ENSGALG00000007396, ENSGALG00000001939, ENSGALG00000011326, ENSGALG00000018967, ENSGALG00000000550, ENSGALG00000028134, ENSGALG00000009955, ENSGALG00000006623, ENSGALG00000009748, ENSGALG00000016781, ENSGALG00000007191,…
GOTERM_MF_FAT	GO:0032550~purine ribonucleoside binding	677	5.9609e-06	ENSGALG00000022001, ENSGALG00000003175, ENSGALG00000001226, ENSGALG00000001020, ENSGALG00000000890, ENSGALG00000028612, ENSGALG00000003231, ENSGALG00000027778, ENSGALG00000006428, ENSGALG00000007396, ENSGALG00000001939, ENSGALG00000011326, ENSGALG00000018967, ENSGALG00000000550, ENSGALG00000028134, ENSGALG00000009955, ENSGALG00000006623, ENSGALG00000009748, ENSGALG00000016781, ENSGALG00000007191,…
GOTERM_MF_FAT	GO:0017076~purine nucleotide binding	688	6.78109e-06	ENSGALG00000003175, ENSGALG00000022001, ENSGALG00000001226, ENSGALG00000001020, ENSGALG00000000890, ENSGALG00000028612, ENSGALG00000003231, ENSGALG00000027778, ENSGALG00000006428, ENSGALG00000007396, ENSGALG00000001939, ENSGALG00000011326, ENSGALG00000018967, ENSGALG00000000550, ENSGALG00000028134, ENSGALG00000020249, ENSGALG00000009955, ENSGALG00000006623, ENSGALG00000009748, ENSGALG00000016781,…
GOTERM_MF_FAT	GO:0001883~purine nucleoside binding	677	7.00771e-06	ENSGALG00000022001, ENSGALG00000003175, ENSGALG00000001226, ENSGALG00000001020, ENSGALG00000000890, ENSGALG00000028612, ENSGALG00000003231, ENSGALG00000027778, ENSGALG00000006428, ENSGALG00000007396, ENSGALG00000001939, ENSGALG00000011326, ENSGALG00000018967, ENSGALG00000000550, ENSGALG00000028134, ENSGALG00000009955, ENSGALG00000006623, ENSGALG00000009748, ENSGALG00000016781, ENSGALG00000007191,…
GOTERM_MF_FAT	GO:0035639~purine ribonucleoside triphosphate binding	674	7.58524e-06	ENSGALG00000022001, ENSGALG00000003175, ENSGALG00000001226, ENSGALG00000001020, ENSGALG00000000890, ENSGALG00000028612, ENSGALG00000003231, ENSGALG00000027778, ENSGALG00000006428, ENSGALG00000007396, ENSGALG00000001939, ENSGALG00000011326, ENSGALG00000018967, ENSGALG00000000550, ENSGALG00000028134, ENSGALG00000009955, ENSGALG00000006623, ENSGALG00000009748, ENSGALG00000016781, ENSGALG00000007191,…
GOTERM_MF_FAT	GO:0008201~heparin binding	54	8.85794e-06	ENSGALG00000010773, ENSGALG00000028048, ENSGALG00000016112, ENSGALG00000002909, ENSGALG00000012429, ENSGALG00000015307, ENSGALG00000015612, ENSGALG00000015792, ENSGALG00000005135, ENSGALG00000011962, ENSGALG00000006038, ENSGALG00000008661, ENSGALG00000000949, ENSGALG00000004591, ENSGALG00000001407, ENSGALG00000004695, ENSGALG00000014804, ENSGALG00000016220, ENSGALG00000011883, ENSGALG00000011835,…
GOTERM_MF_FAT	GO:0032553~ribonucleotide binding	691	9.98455e-06	ENSGALG00000022001, ENSGALG00000003175, ENSGALG00000001226, ENSGALG00000001020, ENSGALG00000000890, ENSGALG00000028612, ENSGALG00000003231, ENSGALG00000027778, ENSGALG00000006428, ENSGALG00000007396, ENSGALG00000001939, ENSGALG00000011326, ENSGALG00000018967, ENSGALG00000000550, ENSGALG00000028134, ENSGALG00000020249, ENSGALG00000009955, ENSGALG00000006623, ENSGALG00000009748, ENSGALG00000016781,…
GOTERM_MF_FAT	GO:0032555~purine ribonucleotide binding	685	1.00347e-05	ENSGALG00000022001, ENSGALG00000003175, ENSGALG00000001226, ENSGALG00000001020, ENSGALG00000000890, ENSGALG00000028612, ENSGALG00000003231, ENSGALG00000027778, ENSGALG00000006428, ENSGALG00000007396, ENSGALG00000001939, ENSGALG00000011326, ENSGALG00000018967, ENSGALG00000000550, ENSGALG00000028134, ENSGALG00000020249, ENSGALG00000009955, ENSGALG00000006623, ENSGALG00000009748, ENSGALG00000016781,…
GOTERM_MF_FAT	GO:1901681~sulfur compound binding	74	7.01492e-05	ENSGALG00000010773, ENSGALG00000009704, ENSGALG00000001557, ENSGALG00000028048, ENSGALG00000008040, ENSGALG00000016112, ENSGALG00000002909, ENSGALG00000012429, ENSGALG00000015307, ENSGALG00000015612, ENSGALG00000015792, ENSGALG00000000652, ENSGALG00000005135, ENSGALG00000010234, ENSGALG00000011962, ENSGALG00000006038, ENSGALG00000007132, ENSGALG00000008661, ENSGALG00000009246, ENSGALG00000005034,…
GOTERM_MF_FAT	GO:0005085~guanyl-nucleotide exchange factor activity	80	7.6796e-05	ENSGALG00000006663, ENSGALG00000012857, ENSGALG00000015598, ENSGALG00000010903, ENSGALG00000028043, ENSGALG00000004816, ENSGALG00000009781, ENSGALG00000008181, ENSGALG00000002699, ENSGALG00000020249, ENSGALG00000008415, ENSGALG00000005840, ENSGALG00000005030, ENSGALG00000005637, ENSGALG00000016350, ENSGALG00000004273, ENSGALG00000016930, ENSGALG00000010140, ENSGALG00000000154, ENSGALG00000007093,…
GOTERM_MF_FAT	GO:0098772~molecular function regulator	363	0.000298312	ENSGALG00000015910, ENSGALG00000001551, ENSGALG00000008569, ENSGALG00000010175, ENSGALG00000000169, ENSGALG00000016457, ENSGALG00000014463, ENSGALG00000011423, ENSGALG00000010463, ENSGALG00000008181, ENSGALG00000009241, ENSGALG00000020249, ENSGALG00000000550, ENSGALG00000025911, ENSGALG00000008247, ENSGALG00000002917, ENSGALG00000011966, ENSGALG00000016350, ENSGALG00000003770, ENSGALG00000000366,…
GOTERM_MF_FAT	GO:0008135~translation factor activity, RNA binding	43	0.000352262	ENSGALG00000003391, ENSGALG00000012296, ENSGALG00000008590, ENSGALG00000010301, ENSGALG00000011464, ENSGALG00000008187, ENSGALG00000015917, ENSGALG00000012109, ENSGALG00000003795, ENSGALG00000005587, ENSGALG00000008684, ENSGALG00000005843, ENSGALG00000016410, ENSGALG00000002910, ENSGALG00000010140, ENSGALG00000002045, ENSGALG00000014074, ENSGALG00000005326, ENSGALG00000001830, ENSGALG00000007780,…
GOTERM_MF_FAT	GO:0005539~glycosaminoglycan binding	65	0.000449439	ENSGALG00000010773, ENSGALG00000028048, ENSGALG00000016112, ENSGALG00000002909, ENSGALG00000012429, ENSGALG00000015307, ENSGALG00000015612, ENSGALG00000006725, ENSGALG00000015792, ENSGALG00000005135, ENSGALG00000011962, ENSGALG00000006038, ENSGALG00000008661, ENSGALG00000000949, ENSGALG00000004591, ENSGALG00000001407, ENSGALG00000004695, ENSGALG00000014804, ENSGALG00000016220, ENSGALG00000011883,…
GOTERM_MF_FAT	GO:0016462~pyrophosphatase activity	288	0.00117604	ENSGALG00000015912, ENSGALG00000001226, ENSGALG00000005374, ENSGALG00000003774, ENSGALG00000001020, ENSGALG00000014737, ENSGALG00000028612, ENSGALG00000003231, ENSGALG00000006037, ENSGALG00000017064, ENSGALG00000015917, ENSGALG00000001558, ENSGALG00000008972, ENSGALG00000017211, ENSGALG00000008382, ENSGALG00000028134, ENSGALG00000009955, ENSGALG00000001756, ENSGALG00000006623, ENSGALG00000007190,…
GOTERM_MF_FAT	GO:0017111~nucleoside-triphosphatase activity	271	0.00134748	ENSGALG00000015912, ENSGALG00000001226, ENSGALG00000005374, ENSGALG00000003774, ENSGALG00000001020, ENSGALG00000014737, ENSGALG00000028612, ENSGALG00000003231, ENSGALG00000006037, ENSGALG00000017064, ENSGALG00000015917, ENSGALG00000001558, ENSGALG00000008972, ENSGALG00000017211, ENSGALG00000008382, ENSGALG00000028134, ENSGALG00000009955, ENSGALG00000001756, ENSGALG00000006623, ENSGALG00000007190,…
GOTERM_MF_FAT	GO:0003735~structural constituent of ribosome	90	0.00140845	ENSGALG00000012229, ENSGALG00000015617, ENSGALG00000027579, ENSGALG00000017299, ENSGALG00000017316, ENSGALG00000028045, ENSGALG00000014833, ENSGALG00000016392, ENSGALG00000008620, ENSGALG00000002696, ENSGALG00000006561, ENSGALG00000028992, ENSGALG00000007711, ENSGALG00000004818, ENSGALG00000010077, ENSGALG00000001938, ENSGALG00000001658, ENSGALG00000000514, ENSGALG00000013990, ENSGALG00000005948,…
GOTERM_MF_FAT	GO:0016818~hydrolase activity, acting on acid anhydrides, in phosphorus-containing anhydrides	289	0.00144	ENSGALG00000015912, ENSGALG00000001226, ENSGALG00000005374, ENSGALG00000003774, ENSGALG00000001020, ENSGALG00000014737, ENSGALG00000028612, ENSGALG00000003231, ENSGALG00000006037, ENSGALG00000017064, ENSGALG00000015917, ENSGALG00000001558, ENSGALG00000008972, ENSGALG00000017211, ENSGALG00000008382, ENSGALG00000028134, ENSGALG00000009955, ENSGALG00000001756, ENSGALG00000006623, ENSGALG00000007190,…
GOTERM_MF_FAT	GO:0016817~hydrolase activity, acting on acid anhydrides	290	0.00175476	ENSGALG00000015912, ENSGALG00000001226, ENSGALG00000005374, ENSGALG00000003774, ENSGALG00000001020, ENSGALG00000014737, ENSGALG00000028612, ENSGALG00000003231, ENSGALG00000006037, ENSGALG00000017064, ENSGALG00000015917, ENSGALG00000001558, ENSGALG00000008972, ENSGALG00000017211, ENSGALG00000008382, ENSGALG00000028134, ENSGALG00000009955, ENSGALG00000001756, ENSGALG00000006623, ENSGALG00000007190,…
GOTERM_MF_FAT	GO:0003676~nucleic acid binding	1142	0.00197721	ENSGALG00000010322, ENSGALG00000008765, ENSGALG00000000890, ENSGALG00000000891, ENSGALG00000017064, ENSGALG00000006428, ENSGALG00000000898, ENSGALG00000011132, ENSGALG00000009240, ENSGALG00000003038, ENSGALG00000009604, ENSGALG00000003235, ENSGALG00000008561, ENSGALG00000002910, ENSGALG00000028248, ENSGALG00000011533, ENSGALG00000008559, ENSGALG00000016775, ENSGALG00000023199, ENSGALG00000016774,…
GOTERM_MF_FAT	GO:0003743~translation initiation factor activity	28	0.00201285	ENSGALG00000003391, ENSGALG00000012296, ENSGALG00000011464, ENSGALG00000010301, ENSGALG00000008187, ENSGALG00000012109, ENSGALG00000003795, ENSGALG00000005587, ENSGALG00000008684, ENSGALG00000016410, ENSGALG00000010140, ENSGALG00000002045, ENSGALG00000005326, ENSGALG00000007780, ENSGALG00000016093, ENSGALG00000016122, ENSGALG00000007919, ENSGALG00000028517, ENSGALG00000009328, ENSGALG00000028828,…
GOTERM_MF_FAT	GO:0050839~cell adhesion molecule binding	38	0.00221744	ENSGALG00000001328, ENSGALG00000009163, ENSGALG00000009398, ENSGALG00000028258, ENSGALG00000016112, ENSGALG00000002909, ENSGALG00000000122, ENSGALG00000011905, ENSGALG00000002095, ENSGALG00000004512, ENSGALG00000005079, ENSGALG00000016171, ENSGALG00000015422, ENSGALG00000006751, ENSGALG00000008661, ENSGALG00000027853, ENSGALG00000013742, ENSGALG00000002661, ENSGALG00000016220, ENSGALG00000004821,…
GOTERM_MF_FAT	GO:0016887~ATPase activity	177	0.00245058	ENSGALG00000000747, ENSGALG00000001226, ENSGALG00000001020, ENSGALG00000003774, ENSGALG00000005374, ENSGALG00000015912, ENSGALG00000014737, ENSGALG00000017064, ENSGALG00000003231, ENSGALG00000004333, ENSGALG00000002350, ENSGALG00000003835, ENSGALG00000017211, ENSGALG00000014395, ENSGALG00000009955, ENSGALG00000001756, ENSGALG00000006623, ENSGALG00000009570, ENSGALG00000012160, ENSGALG00000005806,…
GOTERM_MF_FAT	GO:0042623~ATPase activity, coupled	131	0.00290538	ENSGALG00000000747, ENSGALG00000003774, ENSGALG00000015912, ENSGALG00000001226, ENSGALG00000017064, ENSGALG00000004333, ENSGALG00000003835, ENSGALG00000017211, ENSGALG00000014395, ENSGALG00000009955, ENSGALG00000001756, ENSGALG00000006623, ENSGALG00000009570, ENSGALG00000012160, ENSGALG00000016835, ENSGALG00000007190, ENSGALG00000006794, ENSGALG00000006795, ENSGALG00000015641, ENSGALG00000011533,…
GOTERM_MF_FAT	GO:0005057~receptor signaling protein activity	54	0.00308532	ENSGALG00000019384, ENSGALG00000002908, ENSGALG00000008970, ENSGALG00000004082, ENSGALG00000007396, ENSGALG00000001267, ENSGALG00000012617, ENSGALG00000012363, ENSGALG00000004370, ENSGALG00000016781, ENSGALG00000013925, ENSGALG00000015216, ENSGALG00000015596, ENSGALG00000007786, ENSGALG00000016426, ENSGALG00000004690, ENSGALG00000001501, ENSGALG00000004998, ENSGALG00000006109, ENSGALG00000005884,…
GOTERM_MF_FAT	GO:0000287~magnesium ion binding	84	0.00412888	ENSGALG00000002702, ENSGALG00000026674, ENSGALG00000000890, ENSGALG00000019384, ENSGALG00000014528, ENSGALG00000012192, ENSGALG00000015954, ENSGALG00000005236, ENSGALG00000003634, ENSGALG00000005769, ENSGALG00000013480, ENSGALG00000008382, ENSGALG00000011618, ENSGALG00000006623, ENSGALG00000016835, ENSGALG00000011178, ENSGALG00000015596, ENSGALG00000000366, ENSGALG00000005366, ENSGALG00000004954,…
GOTERM_MF_FAT	GO:0008092~cytoskeletal protein binding	120	0.00525619	ENSGALG00000001329, ENSGALG00000021572, ENSGALG00000008569, ENSGALG00000022490, ENSGALG00000014737, ENSGALG00000008043, ENSGALG00000014463, ENSGALG00000016986, ENSGALG00000003977, ENSGALG00000028134, ENSGALG00000026383, ENSGALG00000000227, ENSGALG00000005079, ENSGALG00000016836, ENSGALG00000008389, ENSGALG00000003770, ENSGALG00000013590, ENSGALG00000010313, ENSGALG00000013414, ENSGALG00000006915,…
GOTERM_MF_FAT	GO:0030515~snoRNA binding	14	0.00576253	ENSGALG00000005366, ENSGALG00000000258, ENSGALG00000014791, ENSGALG00000008454, ENSGALG00000003260, ENSGALG00000001422, ENSGALG00000009887, ENSGALG00000011931, ENSGALG00000003180, ENSGALG00000024261, ENSGALG00000028358, ENSGALG00000029152, ENSGALG00000004245, ENSGALG00000005558
GOTERM_MF_FAT	GO:0030234~enzyme regulator activity	266	0.00593051	ENSGALG00000015910, ENSGALG00000001551, ENSGALG00000008569, ENSGALG00000010175, ENSGALG00000000169, ENSGALG00000016457, ENSGALG00000011423, ENSGALG00000010463, ENSGALG00000009241, ENSGALG00000020249, ENSGALG00000000550, ENSGALG00000025911, ENSGALG00000008247, ENSGALG00000011966, ENSGALG00000003770, ENSGALG00000000366, ENSGALG00000007380, ENSGALG00000016776, ENSGALG00000026572, ENSGALG00000006418,…
GOTERM_MF_FAT	GO:0004674~protein serine/threonine kinase activity	160	0.00607299	ENSGALG00000003175, ENSGALG00000015023, ENSGALG00000014832, ENSGALG00000000890, ENSGALG00000019384, ENSGALG00000008970, ENSGALG00000007396, ENSGALG00000000742, ENSGALG00000011326, ENSGALG00000016451, ENSGALG00000006038, ENSGALG00000016781, ENSGALG00000001617, ENSGALG00000015596, ENSGALG00000000366, ENSGALG00000010313, ENSGALG00000009364, ENSGALG00000016053, ENSGALG00000002663, ENSGALG00000015641,…
GOTERM_MF_FAT	GO:0004386~helicase activity	55	0.00771487	ENSGALG00000000747, ENSGALG00000015912, ENSGALG00000006037, ENSGALG00000015955, ENSGALG00000001558, ENSGALG00000014395, ENSGALG00000017211, ENSGALG00000010235, ENSGALG00000011515, ENSGALG00000010884, ENSGALG00000006794, ENSGALG00000017156, ENSGALG00000005027, ENSGALG00000001504, ENSGALG00000009195, ENSGALG00000010356, ENSGALG00000014709, ENSGALG00000004144, ENSGALG00000003532, ENSGALG00000011932,…
GOTERM_MF_FAT	GO:0003684~damaged DNA binding	27	0.0109198	ENSGALG00000015912, ENSGALG00000007324, ENSGALG00000000169, ENSGALG00000017082, ENSGALG00000002981, ENSGALG00000003072, ENSGALG00000014956, ENSGALG00000008957, ENSGALG00000028998, ENSGALG00000013926, ENSGALG00000008938, ENSGALG00000017330, ENSGALG00000008559, ENSGALG00000010745, ENSGALG00000011492, ENSGALG00000008962, ENSGALG00000005202, ENSGALG00000010317, ENSGALG00000023682, ENSGALG00000011932,…
GOTERM_MF_FAT	GO:0005088~Ras guanyl-nucleotide exchange factor activity	46	0.0126562	ENSGALG00000006663, ENSGALG00000012857, ENSGALG00000015598, ENSGALG00000010903, ENSGALG00000019077, ENSGALG00000027784, ENSGALG00000008546, ENSGALG00000008181, ENSGALG00000016006, ENSGALG00000007203, ENSGALG00000002699, ENSGALG00000015083, ENSGALG00000020249, ENSGALG00000016851, ENSGALG00000008415, ENSGALG00000005840, ENSGALG00000005716, ENSGALG00000008262, ENSGALG00000003712, ENSGALG00000016350,…
GOTERM_MF_FAT	GO:0016773~phosphotransferase activity, alcohol group as acceptor	279	0.0140331	ENSGALG00000003175, ENSGALG00000022001, ENSGALG00000014832, ENSGALG00000000890, ENSGALG00000013789, ENSGALG00000016457, ENSGALG00000008970, ENSGALG00000007396, ENSGALG00000005769, ENSGALG00000011326, ENSGALG00000001939, ENSGALG00000018967, ENSGALG00000000550, ENSGALG00000008380, ENSGALG00000016451, ENSGALG00000006038, ENSGALG00000016781, ENSGALG00000001617, ENSGALG00000000366, ENSGALG00000017304,…
GOTERM_MF_FAT	GO:0016874~ligase activity	95	0.0146248	ENSGALG00000000794, ENSGALG00000014261, ENSGALG00000013919, ENSGALG00000006853, ENSGALG00000016872, ENSGALG00000005236, ENSGALG00000006428, ENSGALG00000002846, ENSGALG00000006461, ENSGALG00000013480, ENSGALG00000008088, ENSGALG00000002944, ENSGALG00000016549, ENSGALG00000011618, ENSGALG00000007652, ENSGALG00000002917, ENSGALG00000011797, ENSGALG00000000699, ENSGALG00000015548, ENSGALG00000009748,…
GOTERM_MF_FAT	GO:1990939~ATP-dependent microtubule motor activity	10	0.0148637	ENSGALG00000007215, ENSGALG00000011581, ENSGALG00000008725, ENSGALG00000012160, ENSGALG00000000878, ENSGALG00000010664, ENSGALG00000006790, ENSGALG00000012462, ENSGALG00000002175, ENSGALG00000004195
GOTERM_MF_FAT	GO:0008574~ATP-dependent microtubule motor activity, plus-end-directed	10	0.0148637	ENSGALG00000007215, ENSGALG00000011581, ENSGALG00000008725, ENSGALG00000012160, ENSGALG00000000878, ENSGALG00000010664, ENSGALG00000006790, ENSGALG00000012462, ENSGALG00000002175, ENSGALG00000004195
GOTERM_MF_FAT	GO:0004712~protein serine/threonine/tyrosine kinase activity	16	0.0151106	ENSGALG00000010826, ENSGALG00000016053, ENSGALG00000007768, ENSGALG00000013971, ENSGALG00000008058, ENSGALG00000007687, ENSGALG00000007161, ENSGALG00000004370, ENSGALG00000027983, ENSGALG00000009901, ENSGALG00000000670, ENSGALG00000005198, ENSGALG00000015874, ENSGALG00000011620, ENSGALG00000000366, ENSGALG00000002041
GOTERM_MF_FAT	GO:0016791~phosphatase activity	111	0.0162571	ENSGALG00000021572, ENSGALG00000013069, ENSGALG00000003634, ENSGALG00000014836, ENSGALG00000016456, ENSGALG00000012165, ENSGALG00000015453, ENSGALG00000008211, ENSGALG00000004048, ENSGALG00000017112, ENSGALG00000011654, ENSGALG00000008179, ENSGALG00000005470, ENSGALG00000004821, ENSGALG00000027768, ENSGALG00000015787, ENSGALG00000013987, ENSGALG00000005888, ENSGALG00000002739, ENSGALG00000017200,…
GOTERM_MF_FAT	GO:0042578~phosphoric ester hydrolase activity	142	0.0203421	ENSGALG00000000690, ENSGALG00000028043, ENSGALG00000021572, ENSGALG00000013069, ENSGALG00000016456, ENSGALG00000014836, ENSGALG00000003634, ENSGALG00000012165, ENSGALG00000015453, ENSGALG00000008211, ENSGALG00000005805, ENSGALG00000004048, ENSGALG00000017112, ENSGALG00000011654, ENSGALG00000008179, ENSGALG00000010645, ENSGALG00000005470, ENSGALG00000013794, ENSGALG00000004821, ENSGALG00000001231,…
GOTERM_MF_FAT	GO:0016301~kinase activity	307	0.0210334	ENSGALG00000003175, ENSGALG00000022001, ENSGALG00000014832, ENSGALG00000000890, ENSGALG00000013789, ENSGALG00000016457, ENSGALG00000008970, ENSGALG00000005769, ENSGALG00000007396, ENSGALG00000011326, ENSGALG00000001939, ENSGALG00000018967, ENSGALG00000000550, ENSGALG00000008380, ENSGALG00000016451, ENSGALG00000006038, ENSGALG00000016781, ENSGALG00000007191, ENSGALG00000001617, ENSGALG00000000366,…
GOTERM_MF_FAT	GO:0017112~Rab guanyl-nucleotide exchange factor activity	15	0.023398	ENSGALG00000000154, ENSGALG00000012857, ENSGALG00000005656, ENSGALG00000007707, ENSGALG00000008181, ENSGALG00000007203, ENSGALG00000012214, ENSGALG00000016167, ENSGALG00000015083, ENSGALG00000008415, ENSGALG00000005840, ENSGALG00000005716, ENSGALG00000015036, ENSGALG00000010806, ENSGALG00000005927
GOTERM_MF_FAT	GO:0005545~1-phosphatidylinositol binding	11	0.0268397	ENSGALG00000001329, ENSGALG00000011046, ENSGALG00000009338, ENSGALG00000003349, ENSGALG00000013710, ENSGALG00000009135, ENSGALG00000015576, ENSGALG00000005158, ENSGALG00000011280, ENSGALG00000015846, ENSGALG00000010613
GOTERM_MF_FAT	GO:0003899~DNA-directed RNA polymerase activity	18	0.0274915	ENSGALG00000010636, ENSGALG00000005395, ENSGALG00000002587, ENSGALG00000001377, ENSGALG00000011387, ENSGALG00000012291, ENSGALG00000008749, ENSGALG00000015765, ENSGALG00000010349, ENSGALG00000007008, ENSGALG00000016312, ENSGALG00000001168, ENSGALG00000011947, ENSGALG00000016037, ENSGALG00000012655, ENSGALG00000008607, ENSGALG00000016278, ENSGALG00000002591
GOTERM_MF_FAT	GO:0016616~oxidoreductase activity, acting on the CH-OH group of donors, NAD or NADP as acceptor	41	0.0318357	ENSGALG00000006680, ENSGALG00000011481, ENSGALG00000014185, ENSGALG00000013257, ENSGALG00000002849, ENSGALG00000002747, ENSGALG00000003303, ENSGALG00000001827, ENSGALG00000012245, ENSGALG00000005423, ENSGALG00000017135, ENSGALG00000015718, ENSGALG00000012061, ENSGALG00000002317, ENSGALG00000004256, ENSGALG00000002988, ENSGALG00000006976, ENSGALG00000016651, ENSGALG00000026817, ENSGALG00000027429,…
GOTERM_MF_FAT	GO:0003779~actin binding	62	0.0342548	ENSGALG00000001329, ENSGALG00000011170, ENSGALG00000021128, ENSGALG00000021572, ENSGALG00000022490, ENSGALG00000017644, ENSGALG00000002709, ENSGALG00000008043, ENSGALG00000014463, ENSGALG00000016986, ENSGALG00000003977, ENSGALG00000015358, ENSGALG00000003521, ENSGALG00000006566, ENSGALG00000028134, ENSGALG00000026383, ENSGALG00000005079, ENSGALG00000004719, ENSGALG00000017153, ENSGALG00000001459,…
GOTERM_MF_FAT	GO:0045296~cadherin binding	19	0.0344267	ENSGALG00000002661, ENSGALG00000001328, ENSGALG00000009163, ENSGALG00000009398, ENSGALG00000008010, ENSGALG00000010725, ENSGALG00000000122, ENSGALG00000011905, ENSGALG00000015132, ENSGALG00000002095, ENSGALG00000004143, ENSGALG00000004512, ENSGALG00000021251, ENSGALG00000010243, ENSGALG00000004161, ENSGALG00000017414, ENSGALG00000005079, ENSGALG00000027853, ENSGALG00000006657
GOTERM_MF_FAT	GO:0004520~endodeoxyribonuclease activity	19	0.0344267	ENSGALG00000016337, ENSGALG00000008745, ENSGALG00000010748, ENSGALG00000011533, ENSGALG00000012223, ENSGALG00000004516, ENSGALG00000016468, ENSGALG00000002981, ENSGALG00000005617, ENSGALG00000017211, ENSGALG00000028790, ENSGALG00000004037, ENSGALG00000010719, ENSGALG00000024076, ENSGALG00000014982, ENSGALG00000013926, ENSGALG00000006794, ENSGALG00000017330, ENSGALG00000001586
GOTERM_MF_FAT	GO:0003729~mRNA binding	59	0.0370466	ENSGALG00000002653, ENSGALG00000010178, ENSGALG00000003171, ENSGALG00000009332, ENSGALG00000005895, ENSGALG00000000597, ENSGALG00000007366, ENSGALG00000006898, ENSGALG00000008864, ENSGALG00000015548, ENSGALG00000011036, ENSGALG00000008082, ENSGALG00000015712, ENSGALG00000011361, ENSGALG00000011229, ENSGALG00000012350, ENSGALG00000006096, ENSGALG00000006912, ENSGALG00000008038, ENSGALG00000026081,…
GOTERM_MF_FAT	GO:0005543~phospholipid binding	118	0.0375864	ENSGALG00000001329, ENSGALG00000001494, ENSGALG00000014463, ENSGALG00000008216, ENSGALG00000003977, ENSGALG00000015794, ENSGALG00000005805, ENSGALG00000003770, ENSGALG00000013134, ENSGALG00000009364, ENSGALG00000002664, ENSGALG00000013794, ENSGALG00000007380, ENSGALG00000004621, ENSGALG00000028898, ENSGALG00000010319, ENSGALG00000005572, ENSGALG00000011433, ENSGALG00000004958, ENSGALG00000015444,…
GOTERM_MF_FAT	GO:0016614~oxidoreductase activity, acting on CH-OH group of donors	51	0.0380077	ENSGALG00000002849, ENSGALG00000002747, ENSGALG00000008185, ENSGALG00000001827, ENSGALG00000005423, ENSGALG00000015718, ENSGALG00000002317, ENSGALG00000002988, ENSGALG00000016570, ENSGALG00000027429, ENSGALG00000026817, ENSGALG00000008818, ENSGALG00000017246, ENSGALG00000008858, ENSGALG00000006910, ENSGALG00000016536, ENSGALG00000016129, ENSGALG00000009948, ENSGALG00000010244, ENSGALG00000007642,…
GOTERM_MF_FAT	GO:0004672~protein kinase activity	236	0.0395471	ENSGALG00000003175, ENSGALG00000022001, ENSGALG00000000890, ENSGALG00000014832, ENSGALG00000008970, ENSGALG00000016457, ENSGALG00000007396, ENSGALG00000005769, ENSGALG00000011326, ENSGALG00000001939, ENSGALG00000000550, ENSGALG00000018967, ENSGALG00000016451, ENSGALG00000006038, ENSGALG00000016781, ENSGALG00000001617, ENSGALG00000000366, ENSGALG00000010313, ENSGALG00000016053, ENSGALG00000011432,…
GOTERM_MF_FAT	GO:0005547~phosphatidylinositol-3,4,5-trisphosphate binding	17	0.0400836	ENSGALG00000023834, ENSGALG00000007149, ENSGALG00000012425, ENSGALG00000008725, ENSGALG00000003319, ENSGALG00000015576, ENSGALG00000005644, ENSGALG00000016302, ENSGALG00000004958, ENSGALG00000009338, ENSGALG00000014978, ENSGALG00000012454, ENSGALG00000008931, ENSGALG00000005637, ENSGALG00000014343, ENSGALG00000000056, ENSGALG00000011620
GOTERM_MF_FAT	GO:0004298~threonine-type endopeptidase activity	12	0.0401362	ENSGALG00000010060, ENSGALG00000026421, ENSGALG00000012039, ENSGALG00000009057, ENSGALG00000027156, ENSGALG00000000905, ENSGALG00000011174, ENSGALG00000003046, ENSGALG00000019598, ENSGALG00000001103, ENSGALG00000000065, ENSGALG00000001597
GOTERM_MF_FAT	GO:0070003~threonine-type peptidase activity	12	0.0401362	ENSGALG00000010060, ENSGALG00000026421, ENSGALG00000012039, ENSGALG00000009057, ENSGALG00000027156, ENSGALG00000000905, ENSGALG00000011174, ENSGALG00000003046, ENSGALG00000019598, ENSGALG00000001103, ENSGALG00000000065, ENSGALG00000001597
GOTERM_MF_FAT	GO:0008047~enzyme activator activity	128	0.0429825	ENSGALG00000007040, ENSGALG00000010463, ENSGALG00000009241, ENSGALG00000016906, ENSGALG00000000550, ENSGALG00000020249, ENSGALG00000008415, ENSGALG00000008247, ENSGALG00000009040, ENSGALG00000011966, ENSGALG00000011651, ENSGALG00000007380, ENSGALG00000016776, ENSGALG00000026572, ENSGALG00000006418, ENSGALG00000005572, ENSGALG00000026890, ENSGALG00000002564, ENSGALG00000014941, ENSGALG00000009157,…
GOTERM_MF_FAT	GO:0004725~protein tyrosine phosphatase activity	49	0.0439247	ENSGALG00000021572, ENSGALG00000012220, ENSGALG00000003634, ENSGALG00000009085, ENSGALG00000006567, ENSGALG00000004048, ENSGALG00000013641, ENSGALG00000028854, ENSGALG00000014561, ENSGALG00000017112, ENSGALG00000006368, ENSGALG00000026085, ENSGALG00000004821, ENSGALG00000015787, ENSGALG00000013987, ENSGALG00000007687, ENSGALG00000005888, ENSGALG00000017200, ENSGALG00000001443, ENSGALG00000016162,…
GOTERM_MF_FAT	GO:0019843~rRNA binding	24	0.0481351	ENSGALG00000008806, ENSGALG00000027579, ENSGALG00000001542, ENSGALG00000014833, ENSGALG00000008529, ENSGALG00000003261, ENSGALG00000015773, ENSGALG00000006096, ENSGALG00000008796, ENSGALG00000005922, ENSGALG00000009887, ENSGALG00000011625, ENSGALG00000010360, ENSGALG00000001634, ENSGALG00000004588, ENSGALG00000016172, ENSGALG00000012488, ENSGALG00000001104, ENSGALG00000023294, ENSGALG00000000150,…
GOTERM_MF_FAT	GO:0034062~RNA polymerase activity	18	0.0490076	ENSGALG00000010636, ENSGALG00000005395, ENSGALG00000002587, ENSGALG00000001377, ENSGALG00000011387, ENSGALG00000012291, ENSGALG00000008749, ENSGALG00000015765, ENSGALG00000010349, ENSGALG00000007008, ENSGALG00000016312, ENSGALG00000001168, ENSGALG00000011947, ENSGALG00000016037, ENSGALG00000012655, ENSGALG00000008607, ENSGALG00000016278, ENSGALG00000002591
GOTERM_MF_FAT	GO:0003678~DNA helicase activity	21	0.0491936	ENSGALG00000015912, ENSGALG00000017627, ENSGALG00000009032, ENSGALG00000011492, ENSGALG00000006037, ENSGALG00000008538, ENSGALG00000017211, ENSGALG00000011932, ENSGALG00000005931, ENSGALG00000012348, ENSGALG00000006123, ENSGALG00000004037, ENSGALG00000012915, ENSGALG00000016676, ENSGALG00000011515, ENSGALG00000004197, ENSGALG00000008553, ENSGALG00000012546, ENSGALG00000006794, ENSGALG00000012969,…
GOTERM_MF_FAT	GO:0072341~modified amino acid binding	21	0.0491936	ENSGALG00000001968, ENSGALG00000023834, ENSGALG00000006401, ENSGALG00000017343, ENSGALG00000011474, ENSGALG00000002747, ENSGALG00000004612, ENSGALG00000017235, ENSGALG00000017082, ENSGALG00000009626, ENSGALG00000002944, ENSGALG00000012911, ENSGALG00000016697, ENSGALG00000005805, ENSGALG00000010234, ENSGALG00000006512, ENSGALG00000016820, ENSGALG00000002921, ENSGALG00000027357, ENSGALG00000028174,…
