# Supplementary material for: Dissection of Myogenic Differentiation Signatures in Chickens by RNA-Seq Analysis
Source: Genes (Basel). 2018 Jan 11;9(1):34. doi: 10.3390/genes9010034 (PMC5793186; doi:10.3390/genes9010034)
Supplement: Supplementary file 1 [file genes-09-00034-s001.zip › Table S7.xlsx]

## Sheet: A1vsA0.mRNA
gene_id	gene_name	A1_FPKM	A0_FPKM	log2(foldchange)	pvalue	qvalue
ENSGALG00000020593	-	0	0.503396	#NAME?	0.00915	0.0195499
ENSGALG00000021884	-	0	0.559046	#NAME?	5e-05	0.000162326
ENSGALG00000006093	-	0.480642	0	inf	5e-05	0.000162326
ENSGALG00000001556	ROMO1	5.56595	0	inf	5e-05	0.000162326
ENSGALG00000002329	CCL1	0.760559	0	inf	5e-05	0.000162326
ENSGALG00000028769	-	2.17452	0	inf	0.02	0.0391951
ENSGALG00000014713	DDX4	2.64843	0.0597618	5.46977	0.0172	0.034326
ENSGALG00000010068	KCNK17	3.23668	0.0836287	5.27437	5e-05	0.000162326
ENSGALG00000019229	DPT	31.9096	0.825201	5.2731	5e-05	0.000162326
ENSGALG00000011271	LUM	258.14	7.17729	5.16857	5e-05	0.000162326
ENSGALG00000024020	-	5.59273	0.200418	4.80247	0.0235	0.0451874
ENSGALG00000024298	ADAMTSL5	3.04198	0.113266	4.74723	0.00045	0.00126995
ENSGALG00000001519	NEU2	9.15276	0.343247	4.73689	5e-05	0.000162326
ENSGALG00000011205	SMOC2	2.48491	0.0948637	4.71119	5e-05	0.000162326
ENSGALG00000011635	TFCP2L1	1.92558	0.0775515	4.634	0.00195	0.00485458
ENSGALG00000016651	-	40.3865	1.8078	4.48156	5e-05	0.000162326
ENSGALG00000006064	TEKT1	10.9249	0.521505	4.38879	5e-05	0.000162326
ENSGALG00000006891	ITIH5	34.6499	1.66003	4.38357	5e-05	0.000162326
ENSGALG00000015332	CPLX1	4.04804	0.204681	4.30577	0.0179	0.03555
ENSGALG00000027694	-	4.80817	0.245603	4.29109	5e-05	0.000162326
ENSGALG00000009315	PAPLN	5.45886	0.286806	4.25045	5e-05	0.000162326
ENSGALG00000016234	SLA	13.4967	0.760849	4.14885	5e-05	0.000162326
ENSGALG00000008896	PPP1R1C	9.53525	0.569271	4.06608	5e-05	0.000162326
ENSGALG00000009237	-	3.31289	0.201518	4.03911	5e-05	0.000162326
ENSGALG00000015253	COL8A1	14.9964	0.921318	4.02477	5e-05	0.000162326
ENSGALG00000007114	APOA1	4587.28	283.132	4.01809	5e-05	0.000162326
ENSGALG00000028258	-	10.3974	0.648532	4.0029	5e-05	0.000162326
ENSGALG00000002671	TMEM132D	2.03625	0.130232	3.96676	5e-05	0.000162326
ENSGALG00000007719	SHANK2	0.478069	0.0325162	3.87799	0.0002	0.000598642
ENSGALG00000016428	Enpp2	1.71628	0.121097	3.82504	5e-05	0.000162326
ENSGALG00000007358	CILP	4.02554	0.287982	3.80513	5e-05	0.000162326
ENSGALG00000003904	MLPH	1.5408	0.11275	3.77248	5e-05	0.000162326
ENSGALG00000028826	ABHD8	1.47218	0.110261	3.73895	0.0001	0.000312743
ENSGALG00000021869	PODN	22.0586	1.65839	3.73349	5e-05	0.000162326
ENSGALG00000017567	GPD1	9.12762	0.697439	3.7101	5e-05	0.000162326
ENSGALG00000012377	HNMT	15.2663	1.18167	3.69145	5e-05	0.000162326
ENSGALG00000012783	MYBPC1	6.3182	0.491705	3.68365	5e-05	0.000162326
ENSGALG00000026622	-	9.77932	0.770274	3.66629	5e-05	0.000162326
ENSGALG00000009594	RARRES1	17.1998	1.36643	3.65391	5e-05	0.000162326
ENSGALG00000005956	-	4.57035	0.363524	3.65218	5e-05	0.000162326
ENSGALG00000013992	-	3.28287	0.266302	3.62382	5e-05	0.000162326
ENSGALG00000012911	SYT10	2.51093	0.20589	3.60828	5e-05	0.000162326
ENSGALG00000016824	TMCO3	0.910354	0.0764147	3.57451	0.02395	0.0459589
ENSGALG00000011792	-	0.56209	0.0473672	3.56884	0.0105	0.0221038
ENSGALG00000020975	-	3.11179	0.262516	3.56727	0.00315	0.00749204
ENSGALG00000001071	ELN	2.4239	0.205941	3.55702	5e-05	0.000162326
ENSGALG00000002577	-	1.11162	0.0944795	3.55652	0.00015	0.000457752
ENSGALG00000017302	SLCO2B1	0.590665	0.0529278	3.48024	5e-05	0.000162326
ENSGALG00000006172	ABCC8	10.7736	0.975026	3.46592	5e-05	0.000162326
ENSGALG00000027203	-	0.684672	0.0628315	3.44585	0.0138	0.0282223
ENSGALG00000020002	SLC22A3	2.62144	0.240823	3.44432	5e-05	0.000162326
ENSGALG00000000132	ARHGAP25	0.481186	0.0445103	3.43438	0.00035	0.00100824
ENSGALG00000002988	PHGDH	799.717	74.2935	3.42818	5e-05	0.000162326
ENSGALG00000002431	-	1.05245	0.100261	3.39192	5e-05	0.000162326
ENSGALG00000005968	MMP11	1.13515	0.108977	3.38079	0.0013	0.00335306
ENSGALG00000027380	SELENBP1	8.49759	0.823435	3.36733	5e-05	0.000162326
ENSGALG00000006833	ITIH2	0.690185	0.0668945	3.36702	0.01635	0.0328182
ENSGALG00000016580	SCARA5	0.844304	0.083954	3.33009	0.0021	0.00519313
ENSGALG00000002556	NGF	1.19871	0.119254	3.32938	0.002	0.00496817
ENSGALG00000015521	CRH	12.5062	1.27768	3.29104	5e-05	0.000162326
ENSGALG00000004582	MYL2	20.9892	2.1651	3.27714	5e-05	0.000162326
ENSGALG00000026075	AMER3	6.14528	0.639146	3.26526	5e-05	0.000162326
ENSGALG00000026366	MYPN	49.9326	5.22706	3.25591	5e-05	0.000162326
ENSGALG00000005797	COL20A1	5.00349	0.528261	3.24361	5e-05	0.000162326
ENSGALG00000026084	-	7.24387	0.778694	3.21763	5e-05	0.000162326
ENSGALG00000011120	SLC4A10	1.63793	0.176506	3.21409	5e-05	0.000162326
ENSGALG00000014407	CASR	0.80523	0.0886349	3.18345	5e-05	0.000162326
ENSGALG00000011234	INHA	13.892	1.53954	3.17368	5e-05	0.000162326
ENSGALG00000004614	NPL	16.1926	1.81955	3.15368	5e-05	0.000162326
ENSGALG00000011086	ACTA1	754.576	85.7348	3.13771	5e-05	0.000162326
ENSGALG00000014221	YIPF7	0.602801	0.0698509	3.10933	0.00025	0.000736848
ENSGALG00000025992	CDHR4	0.64998	0.0758823	3.09856	0.0008	0.00215432
ENSGALG00000021057	KCNE4	6.65833	0.777741	3.0978	0.0003	0.000872803
ENSGALG00000011104	GCG	1.17852	0.139672	3.07687	0.01785	0.0354697
ENSGALG00000004058	GPR146	2.27455	0.271413	3.06702	5e-05	0.000162326
ENSGALG00000021569	C1QA	3.77168	0.457622	3.04298	5e-05	0.000162326
ENSGALG00000012719	GLT8D2	5.13345	0.623129	3.04233	0.0037	0.00866591
ENSGALG00000003283	COMP	3.13618	0.383532	3.03159	5e-05	0.000162326
ENSGALG00000006341	SLC25A48	0.544166	0.0671243	3.01914	5e-05	0.000162326
ENSGALG00000003261	PTRF	74.989	9.31259	3.00943	0.0001	0.000312743
ENSGALG00000021627	IFI27L2	4.29668	0.54015	2.99179	0.00195	0.00485458
ENSGALG00000005601	-	0.506354	0.0637522	2.9896	0.0002	0.000598642
ENSGALG00000023590	KIAA1755	6.79602	0.863534	2.97636	5e-05	0.000162326
ENSGALG00000026702	TCEA3	6.75188	0.862179	2.96923	5e-05	0.000162326
ENSGALG00000016820	GAS6	17.9056	2.30815	2.9556	5e-05	0.000162326
ENSGALG00000014203	PARVG	0.767527	0.0990467	2.95404	5e-05	0.000162326
ENSGALG00000007806	FGF16	9.06985	1.17089	2.95348	5e-05	0.000162326
ENSGALG00000012801	LY86	0.881303	0.114249	2.94746	5e-05	0.000162326
ENSGALG00000015079	UPK1B	22.6172	2.94222	2.94244	5e-05	0.000162326
ENSGALG00000028134	MYH1B	17.3438	2.28701	2.92289	5e-05	0.000162326
ENSGALG00000006413	CEMIP	3.40786	0.450609	2.91892	5e-05	0.000162326
ENSGALG00000004419	TNFRSF1B	1.34665	0.178912	2.91205	5e-05	0.000162326
ENSGALG00000015932	KCNQ5	0.492599	0.0656238	2.90812	5e-05	0.000162326
ENSGALG00000005790	-	0.718481	0.0957971	2.9069	0.00675	0.0148827
ENSGALG00000004860	RASD1	6.48961	0.866519	2.90483	5e-05	0.000162326
ENSGALG00000012906	CDH20	0.662192	0.0897338	2.88353	0.00015	0.000457752
ENSGALG00000015433	ABCA1	30.7508	4.18767	2.87641	5e-05	0.000162326
ENSGALG00000023122	-	9.57804	1.31068	2.86941	5e-05	0.000162326
ENSGALG00000024486	C4orf48	25.6401	3.51399	2.86722	5e-05	0.000162326
ENSGALG00000006572	TNNT3	208.907	29.1114	2.84321	5e-05	0.000162326
ENSGALG00000008544	NCX1	0.732643	0.102933	2.83141	5e-05	0.000162326
ENSGALG00000026736	OGN	9.58847	1.35456	2.82347	5e-05	0.000162326
ENSGALG00000013006	ROPN1L	5.14335	0.729862	2.81701	5e-05	0.000162326
ENSGALG00000016721	PLCXD1	7.07418	1.00651	2.8132	5e-05	0.000162326
ENSGALG00000006138	HELZ2	1.50984	0.214914	2.81256	5e-05	0.000162326
ENSGALG00000012486	KCTD17	1.74797	0.249097	2.8109	5e-05	0.000162326
ENSGALG00000000558	SLC1A6	4.63933	0.661164	2.81084	5e-05	0.000162326
ENSGALG00000000295	-	2.85409	0.413861	2.78581	5e-05	0.000162326
ENSGALG00000003655	GAS2	23.1737	3.36272	2.78479	5e-05	0.000162326
ENSGALG00000023961	GDF8	8.49934	1.24208	2.77459	5e-05	0.000162326
ENSGALG00000011883	CLEC3B	10.2758	1.5137	2.7631	5e-05	0.000162326
ENSGALG00000027742	KLHL33	1.45882	0.215521	2.75891	5e-05	0.000162326
ENSGALG00000008992	ETNPPL	1.0813	0.159858	2.75789	5e-05	0.000162326
ENSGALG00000000667	EDN2	1.76666	0.261249	2.75753	5e-05	0.000162326
ENSGALG00000009089	titin	79.2818	11.8023	2.74792	5e-05	0.000162326
ENSGALG00000001346	-	6.41991	0.956992	2.74597	5e-05	0.000162326
ENSGALG00000006069	SMTNL2	42.8197	6.49749	2.72032	5e-05	0.000162326
ENSGALG00000024449	RAMP2	3.13367	0.475713	2.71969	5e-05	0.000162326
ENSGALG00000027177	MYH1C	2.52372	0.383251	2.71919	5e-05	0.000162326
ENSGALG00000006348	RAPGEF3	1.46968	0.224753	2.70909	5e-05	0.000162326
ENSGALG00000011624	PNLDC1	0.521564	0.0808027	2.69037	0.00425	0.00981933
ENSGALG00000007226	OSTN	1.20476	0.187673	2.68246	0.0042	0.00971775
ENSGALG00000022080	-	8.08312	1.27191	2.66791	5e-05	0.000162326
ENSGALG00000007530	-	0.72853	0.114685	2.66731	5e-05	0.000162326
ENSGALG00000026687	PLCD4	7.0825	1.11605	2.66585	5e-05	0.000162326
ENSGALG00000016426	MAP3K15	1.51735	0.241045	2.65418	5e-05	0.000162326
ENSGALG00000004426	TNFRSF8	2.43451	0.388242	2.6486	5e-05	0.000162326
ENSGALG00000015128	AQP4	1.35257	0.216786	2.64136	0.0008	0.00215432
ENSGALG00000002907	MYL1	142.991	23.1083	2.62944	5e-05	0.000162326
ENSGALG00000011235	GALNT15	5.19735	0.840834	2.62788	5e-05	0.000162326
ENSGALG00000021666	TMEM240	2.09991	0.340117	2.62622	0.00165	0.00416663
ENSGALG00000006203	C20orf96	1.41557	0.229957	2.62194	0.00025	0.000736848
ENSGALG00000011360	PRKAG3	2.9846	0.48684	2.61602	5e-05	0.000162326
ENSGALG00000021479	-	1.97508	0.323045	2.6121	0.02555	0.0486686
ENSGALG00000011708	MYLK	3.4759	0.569789	2.60889	5e-05	0.000162326
ENSGALG00000020788	CCDC141	4.90063	0.811395	2.59449	5e-05	0.000162326
ENSGALG00000002128	-	0.595818	0.0987751	2.59265	5e-05	0.000162326
ENSGALG00000006864	COL24A1	1.40842	0.236193	2.57603	5e-05	0.000162326
ENSGALG00000012519	LRRC14B	1.53437	0.258464	2.56962	5e-05	0.000162326
ENSGALG00000017261	TENM4	4.06335	0.687148	2.56398	5e-05	0.000162326
ENSGALG00000004771	C1QB	3.14571	0.532732	2.5619	5e-05	0.000162326
ENSGALG00000010801	TMEM61	47.6462	8.15039	2.54742	5e-05	0.000162326
ENSGALG00000026866	TBKBP1	1.45019	0.251503	2.52759	5e-05	0.000162326
ENSGALG00000010044	KCNMB4	0.962389	0.167403	2.52329	5e-05	0.000162326
ENSGALG00000010645	ENPP6	2.23409	0.389474	2.52008	5e-05	0.000162326
ENSGALG00000004812	FAM129A	7.93087	1.38438	2.51824	5e-05	0.000162326
ENSGALG00000006728	-	1.26668	0.221285	2.51707	5e-05	0.000162326
ENSGALG00000016837	MYO16	20.9662	3.66654	2.51557	5e-05	0.000162326
ENSGALG00000005069	heme	13.2302	2.31873	2.51243	5e-05	0.000162326
ENSGALG00000026823	GPX2	0.685036	0.120737	2.50431	0.0251	0.0479135
ENSGALG00000015862	CA2	15.7114	2.77458	2.50147	5e-05	0.000162326
ENSGALG00000013606	FGL1	12.1538	2.17695	2.48103	5e-05	0.000162326
ENSGALG00000001633	DUSP26	9.52675	1.70813	2.47957	0.0004	0.00113883
ENSGALG00000002467	MTSS1L	6.51809	1.17624	2.47027	5e-05	0.000162326
ENSGALG00000017317	DNAJB13	0.618985	0.112268	2.46295	0.0163	0.0327304
ENSGALG00000005472	NAT	0.535754	0.0975796	2.45692	0.01315	0.0270447
ENSGALG00000013822	TXLNB	2.68745	0.489791	2.456	5e-05	0.000162326
ENSGALG00000012027	SPON1	28.7742	5.33391	2.43151	5e-05	0.000162326
ENSGALG00000000426	IGSF21	4.99402	0.926581	2.43021	5e-05	0.000162326
ENSGALG00000001352	MORN5	1.25292	0.232691	2.4288	0.00335	0.00792009
ENSGALG00000027800	-	5287.24	984.614	2.42489	0.00095	0.00251875
ENSGALG00000028595	CCNO	1.40918	0.263085	2.42126	0.0005	0.00139774
ENSGALG00000028803	B3GNT4	2.21355	0.415415	2.41373	5e-05	0.000162326
ENSGALG00000028479	-	21.1052	3.99908	2.39985	5e-05	0.000162326
ENSGALG00000016026	C20orf194	62.163	11.7975	2.39757	5e-05	0.000162326
ENSGALG00000012542	RASD2	5.12697	0.974363	2.39557	5e-05	0.000162326
ENSGALG00000003716	GDNF	1.14065	0.217035	2.39386	0.01005	0.021261
ENSGALG00000021655	BCL2L15	2.20499	0.419729	2.39324	0.0006	0.00165427
ENSGALG00000008156	SPTBN1	6.16573	1.18133	2.38386	0.0208	0.0405708
ENSGALG00000015721	SVEP1	22.6806	4.349	2.3827	5e-05	0.000162326
ENSGALG00000000529	LIMD2	24.3906	4.6777	2.38245	5e-05	0.000162326
ENSGALG00000009628	-	7.81154	1.49943	2.3812	5e-05	0.000162326
ENSGALG00000011551	IGJ	4.46737	0.858156	2.38011	5e-05	0.000162326
ENSGALG00000028136	CXCL12	7.18566	1.38092	2.37949	5e-05	0.000162326
ENSGALG00000027109	SPON2	18.343	3.53406	2.37583	5e-05	0.000162326
ENSGALG00000004270	ALDH1A2	5.04725	0.974834	2.37227	5e-05	0.000162326
ENSGALG00000026044	VPS37D	3.62947	0.705902	2.36222	5e-05	0.000162326
ENSGALG00000011339	IGFBP7	39.3863	7.68239	2.35807	5e-05	0.000162326
ENSGALG00000006555	IGF2	9.66213	1.88934	2.35446	5e-05	0.000162326
ENSGALG00000001370	ADAMTS8	4.48023	0.876441	2.35384	5e-05	0.000162326
ENSGALG00000011242	OBSL1	11.9585	2.33962	2.35369	5e-05	0.000162326
ENSGALG00000006758	C1QTNF5	9.14119	1.7911	2.35154	5e-05	0.000162326
ENSGALG00000004521	GPX3	412.367	80.9126	2.34949	0.0002	0.000598642
ENSGALG00000014014	LAMA2	12.4579	2.45984	2.34043	5e-05	0.000162326
ENSGALG00000006343	ACTG2	394.691	77.939	2.34031	5e-05	0.000162326
ENSGALG00000026353	-	1.23996	0.246187	2.33247	0.00025	0.000736848
ENSGALG00000003742	CPAMD8	11.4132	2.27816	2.32476	5e-05	0.000162326
ENSGALG00000027165	RSFR	7.0079	1.40455	2.31887	5e-05	0.000162326
ENSGALG00000000242	EBF2	7.93983	1.59923	2.31173	5e-05	0.000162326
ENSGALG00000012612	FBP2	0.990062	0.200303	2.30533	5e-05	0.000162326
ENSGALG00000005474	PNAT10	0.64461	0.130465	2.30476	0.00055	0.00152567
ENSGALG00000027017	SESN2	39.9027	8.1753	2.28714	5e-05	0.000162326
ENSGALG00000001407	ADAMTS15	2.33473	0.481082	2.2789	5e-05	0.000162326
ENSGALG00000005688	DNASE1L3	5.24066	1.08726	2.26905	5e-05	0.000162326
ENSGALG00000014988	POPDC2	32.285	6.70262	2.26807	5e-05	0.000162326
ENSGALG00000026501	-	1.35082	0.280565	2.26743	0.00895	0.0191586
ENSGALG00000021226	-	3.4418	0.719844	2.25741	5e-05	0.000162326
ENSGALG00000014997	PLA1A	1.52309	0.320951	2.24658	5e-05	0.000162326
ENSGALG00000005297	HHATL	22.5579	4.77254	2.2408	5e-05	0.000162326
ENSGALG00000006245	KLF15	8.82724	1.87052	2.23852	5e-05	0.000162326
ENSGALG00000005458	RPL3L	0.936191	0.198431	2.23817	0.00145	0.00370051
ENSGALG00000003590	C17orf58	1.40452	0.298428	2.23463	0.0007	0.00190501
ENSGALG00000027067	-	4.91202	1.04597	2.23148	5e-05	0.000162326
ENSGALG00000006942	PIK3IP1	31.1069	6.62544	2.23114	5e-05	0.000162326
ENSGALG00000002704	AFAP1L1	36.2985	7.75084	2.22748	5e-05	0.000162326
ENSGALG00000006886	Dach2	1.01242	0.219332	2.20662	5e-05	0.000162326
ENSGALG00000004514	PDE6G	23.1415	5.01517	2.20611	5e-05	0.000162326
ENSGALG00000028612	-	3.89257	0.844692	2.20422	5e-05	0.000162326
ENSGALG00000000730	CACNA1S	11.418	2.47954	2.20316	5e-05	0.000162326
ENSGALG00000016199	CRYAA	0.818102	0.177989	2.2005	0.001	0.00264009
ENSGALG00000002790	ABLIM3	7.99254	1.7414	2.19841	5e-05	0.000162326
ENSGALG00000016868	NALCN	1.92919	0.420356	2.19831	5e-05	0.000162326
ENSGALG00000024000	7	3.34474	0.728942	2.19802	5e-05	0.000162326
ENSGALG00000028529	PTGDS	4.39478	0.961452	2.1925	5e-05	0.000162326
ENSGALG00000005069	heme	6.45274	1.41206	2.19211	5e-05	0.000162326
ENSGALG00000027232	C1QTNF2	2.20476	0.483081	2.19029	5e-05	0.000162326
ENSGALG00000012834	AKR1D1	560.49	123.088	2.187	5e-05	0.000162326
ENSGALG00000003814	Dkk-1	1.7929	0.393826	2.18666	0.00205	0.0050814
ENSGALG00000026536	IP6K3	40.2927	8.88875	2.18047	5e-05	0.000162326
ENSGALG00000007945	CRYAB	613.209	135.451	2.1786	5e-05	0.000162326
ENSGALG00000012429	BMP4	11.0906	2.45715	2.17428	5e-05	0.000162326
ENSGALG00000026533	-	4.96668	1.10098	2.17349	0.01185	0.0246238
ENSGALG00000012192	NT5C3A	20.6104	4.57646	2.17106	5e-05	0.000162326
ENSGALG00000007186	C9orf91	12.9179	2.87446	2.168	5e-05	0.000162326
ENSGALG00000028822	RNF152	0.519177	0.115836	2.16415	0.005	0.0113633
ENSGALG00000000168	7	8.31382	1.86174	2.15886	5e-05	0.000162326
ENSGALG00000006597	DZIP1L	1.72716	0.38934	2.1493	5e-05	0.000162326
ENSGALG00000006120	PKD2L2	5.08877	1.14998	2.1457	5e-05	0.000162326
ENSGALG00000016369	FBXO32	24.6474	5.59199	2.14001	5e-05	0.000162326
ENSGALG00000027020	-	0.665279	0.151181	2.13768	0.00465	0.0106433
ENSGALG00000023435	GATM	17.2613	3.92309	2.13748	5e-05	0.000162326
ENSGALG00000024292	-	0.753841	0.171926	2.13247	0.0006	0.00165427
ENSGALG00000002576	CRYD2	9.8647	2.25026	2.13219	5e-05	0.000162326
ENSGALG00000027874	CHAC1	102.207	23.3594	2.12941	5e-05	0.000162326
ENSGALG00000015786	REEP1	139.188	31.8476	2.12778	5e-05	0.000162326
ENSGALG00000028466	IL34	9.72285	2.23152	2.12335	5e-05	0.000162326
ENSGALG00000003426	RHBDL3	1.10571	0.253905	2.12261	0.0014	0.00358593
ENSGALG00000003401	FBXL22	90.7694	20.8516	2.12205	5e-05	0.000162326
ENSGALG00000009017	STEAP2	4.7957	1.10396	2.11906	5e-05	0.000162326
ENSGALG00000009803	MGST2	5.15549	1.19188	2.11288	5e-05	0.000162326
ENSGALG00000010522	ALDH18A1	135.739	31.4105	2.11152	5e-05	0.000162326
ENSGALG00000023114	TAL2	0.580522	0.135219	2.10205	0.0147	0.0298567
ENSGALG00000001544	ADAMTS10	14.9788	3.49033	2.10148	5e-05	0.000162326
ENSGALG00000001996	DNALI1	4.3344	1.01006	2.1014	5e-05	0.000162326
ENSGALG00000002466	-	0.503812	0.117734	2.09736	5e-05	0.000162326
ENSGALG00000007608	ARHGEF9	1.91754	0.448307	2.0967	5e-05	0.000162326
ENSGALG00000007349	RASL12	0.730934	0.171441	2.09203	0.00125	0.00323654
ENSGALG00000015440	RCSD1	21.244	4.98767	2.09062	5e-05	0.000162326
ENSGALG00000004990	C10orf11	0.702775	0.165007	2.09053	5e-05	0.000162326
ENSGALG00000000164	MYBPH	44.8048	10.5313	2.08897	5e-05	0.000162326
ENSGALG00000026697	-	0.510806	0.12044	2.08447	0.02425	0.0464661
ENSGALG00000007874	IL18	10.1708	2.4077	2.07871	5e-05	0.000162326
ENSGALG00000028928	LCAT	1.3785	0.327068	2.07543	5e-05	0.000162326
ENSGALG00000003406	RXRG	1.0206	0.243128	2.06964	5e-05	0.000162326
ENSGALG00000008486	CACNA2D1	6.80472	1.62819	2.06327	5e-05	0.000162326
ENSGALG00000016368	KLHL38	1.02745	0.246909	2.05702	5e-05	0.000162326
ENSGALG00000026042	SHISA3	0.503622	0.121173	2.05528	0.00435	0.0100258
ENSGALG00000005608	Slc9a3r2	9.33072	2.24577	2.05478	5e-05	0.000162326
ENSGALG00000026000	ANKRD13B	3.55496	0.856777	2.05284	5e-05	0.000162326
ENSGALG00000005648	-	4.83903	1.16682	2.05213	5e-05	0.000162326
ENSGALG00000003465	-	626.482	151.564	2.04735	5e-05	0.000162326
ENSGALG00000004610	SH2B3	3.40249	0.825643	2.043	5e-05	0.000162326
ENSGALG00000016698	SHOX	17.2263	4.18113	2.04265	5e-05	0.000162326
ENSGALG00000004184	SPARC	972.808	236.121	2.04263	5e-05	0.000162326
ENSGALG00000014349	PCDH7	6.27899	1.52428	2.04241	5e-05	0.000162326
ENSGALG00000029083	NXPH2	0.69756	0.169592	2.04025	5e-05	0.000162326
ENSGALG00000025735	PDE6H	0.656833	0.159967	2.03775	5e-05	0.000162326
ENSGALG00000016155	COL19A1	9.32976	2.28513	2.02957	5e-05	0.000162326
ENSGALG00000016301	MLIP	1.7415	0.426627	2.02928	5e-05	0.000162326
ENSGALG00000014182	7	6.69636	1.64424	2.02596	5e-05	0.000162326
ENSGALG00000004448	BRINP2	2.66678	0.65636	2.02254	5e-05	0.000162326
ENSGALG00000027861	GPR37	1.00792	0.248208	2.02175	5e-05	0.000162326
ENSGALG00000016826	ADPRHL1	2.25893	0.557134	2.01955	5e-05	0.000162326
ENSGALG00000028951	TMEM182	51.8714	12.8121	2.01744	5e-05	0.000162326
ENSGALG00000001608	UNC5D	2.73838	0.677057	2.01597	5e-05	0.000162326
ENSGALG00000006351	FAS	4.1982	1.04489	2.00642	5e-05	0.000162326
ENSGALG00000012545	CYTIP	0.920746	0.229227	2.00602	0.0008	0.00215432
ENSGALG00000002554	TSPAN2	29.2499	7.28416	2.00559	5e-05	0.000162326
ENSGALG00000004184	SPARC	790.222	197.509	2.00034	5e-05	0.000162326
ENSGALG00000021362	GPRC5C	2.80208	0.702542	1.99584	5e-05	0.000162326
ENSGALG00000011266	PPM1K	5.08597	1.28104	1.98921	5e-05	0.000162326
ENSGALG00000009173	GFRA1	3.5714	0.899572	1.98918	5e-05	0.000162326
ENSGALG00000013404	AK8	3.14835	0.794898	1.98576	5e-05	0.000162326
ENSGALG00000000417	SLC16A4	2.40192	0.607393	1.98349	5e-05	0.000162326
ENSGALG00000016473	OSR1	6.11121	1.55947	1.9704	5e-05	0.000162326
ENSGALG00000012061	-	3.61804	0.923458	1.97009	5e-05	0.000162326
ENSGALG00000000866	SELENBP1	11.3448	2.89723	1.96929	0.00685	0.015081
ENSGALG00000016749	CNGA3	0.612832	0.156749	1.96704	0.0041	0.00950724
ENSGALG00000011663	FNDC1	3.38888	0.871395	1.95941	5e-05	0.000162326
ENSGALG00000013253	INSRR	0.594401	0.15325	1.95554	5e-05	0.000162326
ENSGALG00000002082	AMPD1	39.195	10.1065	1.95539	5e-05	0.000162326
ENSGALG00000011708	MYLK	9.62469	2.48239	1.95501	5e-05	0.000162326
ENSGALG00000026241	GRIN3B	0.756894	0.195398	1.95368	5e-05	0.000162326
ENSGALG00000014988	POPDC2	52.3933	13.5264	1.95361	5e-05	0.000162326
ENSGALG00000002907	MYL1	1417.16	365.927	1.95338	5e-05	0.000162326
ENSGALG00000027534	GM2A	5.92381	1.53026	1.95275	5e-05	0.000162326
ENSGALG00000010402	HPGDS	199.152	51.5407	1.95009	5e-05	0.000162326
ENSGALG00000010826	PRKAA2	2.48141	0.643153	1.94792	5e-05	0.000162326
ENSGALG00000008518	-	2.11876	0.550159	1.9453	5e-05	0.000162326
ENSGALG00000008253	TBX5	1.27809	0.332026	1.94463	5e-05	0.000162326
ENSGALG00000008461	HGF/SF	7.97899	2.07396	1.94381	5e-05	0.000162326
ENSGALG00000000277	GnRH-I	17.4092	4.54014	1.93904	5e-05	0.000162326
ENSGALG00000028892	-	13.5359	3.53664	1.93634	5e-05	0.000162326
ENSGALG00000009058	ENTPD2	2.8067	0.735871	1.93135	5e-05	0.000162326
ENSGALG00000016616	KAL1	3.50894	0.921811	1.92849	5e-05	0.000162326
ENSGALG00000028285	SYPL2	262.347	69.0058	1.92669	5e-05	0.000162326
ENSGALG00000027069	TSC22D3	111.795	29.4414	1.92493	5e-05	0.000162326
ENSGALG00000008859	WDR31	0.799756	0.211422	1.91943	0.00015	0.000457752
ENSGALG00000014453	FAM46C	24.6639	6.52423	1.91852	5e-05	0.000162326
ENSGALG00000007782	SRL	3.39988	0.90207	1.91417	0.01845	0.0365015
ENSGALG00000008188	TRIM36	9.20975	2.44535	1.91312	5e-05	0.000162326
ENSGALG00000002470	CYP27A1	6.36518	1.69689	1.90731	5e-05	0.000162326
ENSGALG00000007079	PAPPA	3.19776	0.853705	1.90525	5e-05	0.000162326
ENSGALG00000010664	KIF26B	0.718779	0.192026	1.90425	5e-05	0.000162326
ENSGALG00000027707	ESM1	0.893001	0.238595	1.9041	5e-05	0.000162326
ENSGALG00000011777	-	21.9563	5.88	1.90075	5e-05	0.000162326
ENSGALG00000003816	NT5C1A	0.87158	0.233934	1.89753	0.0004	0.00113883
ENSGALG00000012055	-	7.84284	2.1051	1.89749	5e-05	0.000162326
ENSGALG00000017311	P4HA3	116.205	31.2055	1.8968	5e-05	0.000162326
ENSGALG00000007912	ATP9A	3.71061	0.996558	1.89663	5e-05	0.000162326
ENSGALG00000025788	CACNB1	24.8755	6.68149	1.89648	5e-05	0.000162326
ENSGALG00000009006	-	5.48029	1.47203	1.89644	5e-05	0.000162326
ENSGALG00000013980	SLC2A12	1.39908	0.375873	1.89616	5e-05	0.000162326
ENSGALG00000016080	ABRA	13.4803	3.62556	1.89457	5e-05	0.000162326
ENSGALG00000028386	SPEG	8.772	2.36102	1.8935	5e-05	0.000162326
ENSGALG00000005843	EF1A	503.112	135.99	1.88738	5e-05	0.000162326
ENSGALG00000009151	-	3.17569	0.859411	1.88565	5e-05	0.000162326
ENSGALG00000007886	PAMR1	0.482161	0.131115	1.87868	0.0003	0.000872803
ENSGALG00000007366	RBFOX1	0.695692	0.189642	1.87517	5e-05	0.000162326
ENSGALG00000003894	CBLN1	4.17514	1.13817	1.87512	0.0003	0.000872803
ENSGALG00000007955	SLC16A5	1.50338	0.411078	1.87073	5e-05	0.000162326
ENSGALG00000012238	ITGA9	7.8632	2.15374	1.86827	5e-05	0.000162326
ENSGALG00000015250	PCMTD1	11.4559	3.1383	1.86803	5e-05	0.000162326
ENSGALG00000027829	-	7.20547	1.97451	1.8676	5e-05	0.000162326
ENSGALG00000027551	-	0.706235	0.194242	1.86229	0.0075	0.0163539
ENSGALG00000028200	DPYSL5	12.0982	3.33266	1.86004	5e-05	0.000162326
ENSGALG00000011266	PPM1K	41.8671	11.5392	1.85928	5e-05	0.000162326
ENSGALG00000004525	TSPAN10	13.7558	3.79584	1.85755	5e-05	0.000162326
ENSGALG00000029131	ASAP3	5.06717	1.4006	1.85514	5e-05	0.000162326
ENSGALG00000000680	NUAK2	1.80142	0.498183	1.85439	5e-05	0.000162326
ENSGALG00000001626	UTS2R	3.20617	0.886884	1.85404	5e-05	0.000162326
ENSGALG00000008465	SORCS1	2.67346	0.740771	1.85161	5e-05	0.000162326
ENSGALG00000026250	DOK2	14.3216	3.98158	1.84678	5e-05	0.000162326
ENSGALG00000004754	OBSCN	5.28973	1.47227	1.84516	5e-05	0.000162326
ENSGALG00000023120	SULT1B1	46.9342	13.0684	1.84456	5e-05	0.000162326
ENSGALG00000006981	MCTP2	2.44728	0.682075	1.84318	5e-05	0.000162326
ENSGALG00000007238	PCSK6	7.03181	1.96199	1.84158	5e-05	0.000162326
ENSGALG00000026572	RGS5	1.48575	0.414646	1.84123	5e-05	0.000162326
ENSGALG00000017316	UCP	6.0663	1.69894	1.83619	5e-05	0.000162326
ENSGALG00000022531	-	16.137	4.5215	1.8355	5e-05	0.000162326
ENSGALG00000004745	C14H17ORF103	4.58843	1.2878	1.83309	5e-05	0.000162326
ENSGALG00000002206	SNX22	2.72638	0.76692	1.82984	5e-05	0.000162326
ENSGALG00000011894	CYP2D6	7.25167	2.04229	1.82813	5e-05	0.000162326
ENSGALG00000013703	FAM69C	1.07501	0.303312	1.82548	5e-05	0.000162326
ENSGALG00000012704	MYLIP	14.197	4.00703	1.82498	5e-05	0.000162326
ENSGALG00000015764	FABP5	78.4417	22.1577	1.82381	5e-05	0.000162326
ENSGALG00000028584	-	2.29235	0.650668	1.81683	0.00015	0.000457752
ENSGALG00000021106	-	4.52276	1.2854	1.81498	0.0026	0.0063041
ENSGALG00000016246	KCNQ3	0.882716	0.251214	1.81303	5e-05	0.000162326
ENSGALG00000007392	ADAMTS9	2.1691	0.618164	1.81103	5e-05	0.000162326
ENSGALG00000000521	SPIRE2	1.21825	0.347666	1.80904	5e-05	0.000162326
ENSGALG00000013780	AIG1	22.4136	6.40261	1.80764	5e-05	0.000162326
ENSGALG00000002845	CTNNA3	0.547662	0.1565	1.80712	5e-05	0.000162326
ENSGALG00000000505	-	2.26072	0.647805	1.80315	5e-05	0.000162326
ENSGALG00000007305	NME1	0.697347	0.20005	1.80152	0.0004	0.00113883
ENSGALG00000016078	ZFPM2	0.797151	0.228829	1.80058	5e-05	0.000162326
ENSGALG00000021171	-	2.25112	0.648469	1.79553	5e-05	0.000162326
ENSGALG00000001255	ARHGEF37	0.831919	0.240221	1.79208	5e-05	0.000162326
ENSGALG00000028198	-	43.3083	12.5624	1.78553	0.02265	0.0437448
ENSGALG00000005204	-	37.7027	10.9408	1.78495	5e-05	0.000162326
ENSGALG00000002420	EGFL7	3.31064	0.961187	1.78422	5e-05	0.000162326
ENSGALG00000002615	DEF6	10.5141	3.05259	1.78421	5e-05	0.000162326
ENSGALG00000008006	CAPN6	74.3133	21.5894	1.7833	5e-05	0.000162326
ENSGALG00000012544	GALNT5	7.03981	2.04843	1.78102	5e-05	0.000162326
ENSGALG00000002403	ULK1	6.89183	2.0086	1.7787	5e-05	0.000162326
ENSGALG00000015780	PNRC1	148.574	43.333	1.77765	5e-05	0.000162326
ENSGALG00000003550	ARHGAP40	21.914	6.39299	1.77729	5e-05	0.000162326
ENSGALG00000028978	BTBD19	2.26043	0.660287	1.77543	0.0001	0.000312743
ENSGALG00000001211	-	3.618	1.05738	1.77469	5e-05	0.000162326
ENSGALG00000028318	CDKN1A	53.881	15.7828	1.77142	5e-05	0.000162326
ENSGALG00000016391	CNKSR2	6.23337	1.83884	1.76121	5e-05	0.000162326
ENSGALG00000003263	SFXN1	107.291	31.6761	1.76007	5e-05	0.000162326
ENSGALG00000002517	ZMYM6NB	91.5668	27.0516	1.75911	5e-05	0.000162326
ENSGALG00000009739	AMIGO2	2.7061	0.800955	1.75642	5e-05	0.000162326
ENSGALG00000000284	HOXB4	7.21328	2.14656	1.74863	0.0001	0.000312743
ENSGALG00000002771	-	268.841	80.305	1.74319	5e-05	0.000162326
ENSGALG00000006473	PLXNA4	2.9323	0.876335	1.74248	5e-05	0.000162326
ENSGALG00000004543	-	0.683205	0.20424	1.74205	0.00035	0.00100824
ENSGALG00000011200	THBS2	34.8149	10.4255	1.73959	5e-05	0.000162326
ENSGALG00000004695	ECM2	11.8378	3.54965	1.73766	5e-05	0.000162326
ENSGALG00000028622	PEAR1	1.16086	0.348376	1.73647	5e-05	0.000162326
ENSGALG00000027848	PFKM	43.4984	13.0969	1.73174	5e-05	0.000162326
ENSGALG00000010513	TCTN3	0.606695	0.182733	1.73124	0.0132	0.0271349
ENSGALG00000028451	MT4	218.215	65.8281	1.72898	5e-05	0.000162326
ENSGALG00000011604	SLC4A4	7.86578	2.37346	1.72859	5e-05	0.000162326
ENSGALG00000006003	-	5.06776	1.52954	1.72825	5e-05	0.000162326
ENSGALG00000001130	WBSCR17	13.2715	4.0113	1.72619	5e-05	0.000162326
ENSGALG00000001480	FAM212B	8.41095	2.54233	1.72612	5e-05	0.000162326
ENSGALG00000003580	MMP2	115.189	34.8414	1.72512	5e-05	0.000162326
ENSGALG00000002012	MMRN2	0.794074	0.240254	1.72471	5e-05	0.000162326
ENSGALG00000028858	-	1.11077	0.336419	1.72323	0.0004	0.00113883
ENSGALG00000016500	FKBP1B	111.638	33.8183	1.72295	5e-05	0.000162326
ENSGALG00000023973	-	297.182	90.0729	1.72218	5e-05	0.000162326
ENSGALG00000012116	EEPD1	51.084	15.5099	1.71968	5e-05	0.000162326
ENSGALG00000005801	CHRNA4	1.6053	0.489353	1.7139	5e-05	0.000162326
ENSGALG00000010422	FEZ1	28.6542	8.7381	1.71336	5e-05	0.000162326
ENSGALG00000027323	-	575.651	175.706	1.71203	5e-05	0.000162326
ENSGALG00000009205	-	3.29196	1.00514	1.71154	5e-05	0.000162326
ENSGALG00000008486	CACNA2D1	4.06956	1.24276	1.71132	5e-05	0.000162326
ENSGALG00000005389	-	19.2663	5.89598	1.70827	5e-05	0.000162326
ENSGALG00000014074	CPEB4	12.3836	3.78994	1.70818	5e-05	0.000162326
ENSGALG00000007692	-	0.812368	0.248727	1.70757	0.0198	0.038847
ENSGALG00000005630	CRYBB1	0.806199	0.247042	1.70638	0.0135	0.0276906
ENSGALG00000016388	KLHL34	0.806488	0.247133	1.70636	0.0004	0.00113883
ENSGALG00000014847	MYOM1	93.9607	28.8223	1.70487	5e-05	0.000162326
ENSGALG00000012495	-	31.1223	9.61199	1.69504	5e-05	0.000162326
ENSGALG00000006130	STMN3	2.40609	0.743491	1.6943	5e-05	0.000162326
ENSGALG00000007661	MYCBPAP	1.26765	0.391782	1.69404	5e-05	0.000162326
ENSGALG00000028635	AIF1L	69.7613	21.6493	1.6881	5e-05	0.000162326
ENSGALG00000002583	PIK3CD	3.51144	1.08975	1.68806	5e-05	0.000162326
ENSGALG00000013634	LRRC2	1.71449	0.534404	1.68178	5e-05	0.000162326
ENSGALG00000001021	MYOCD	1.13657	0.354349	1.68144	5e-05	0.000162326
ENSGALG00000027326	MFAP2	5.90648	1.84494	1.67872	5e-05	0.000162326
ENSGALG00000014150	-	3.56928	1.11652	1.67663	5e-05	0.000162326
ENSGALG00000028654	-	42.8533	13.4527	1.67151	5e-05	0.000162326
ENSGALG00000004043	NBL1	109.148	34.3556	1.66767	5e-05	0.000162326
ENSGALG00000028031	C1QL1	1.68482	0.53115	1.6654	5e-05	0.000162326
ENSGALG00000016342	MYOM2	56.471	17.8569	1.66103	5e-05	0.000162326
ENSGALG00000006862	-	1.58348	0.50138	1.65912	0.01305	0.0268627
ENSGALG00000009435	PPP1R3A	5.43749	1.72196	1.65889	5e-05	0.000162326
ENSGALG00000002562	ARAP3	0.540872	0.171299	1.65877	5e-05	0.000162326
ENSGALG00000010794	MEOX2	12.1056	3.8349	1.65841	5e-05	0.000162326
ENSGALG00000009478	BCHE	30.6669	9.72049	1.65758	5e-05	0.000162326
ENSGALG00000007508	HPSE2	0.752598	0.238577	1.65743	0.00065	0.00177949
ENSGALG00000001331	ST14	24.6473	7.82419	1.65542	5e-05	0.000162326
ENSGALG00000001062	GGT7	2.62982	0.836446	1.65262	5e-05	0.000162326
ENSGALG00000007365	PARP16	31.122	9.90383	1.65188	5e-05	0.000162326
ENSGALG00000006572	TNNT3	2222.09	707.908	1.65029	5e-05	0.000162326
ENSGALG00000001892	CYGB	112.561	35.881	1.64942	5e-05	0.000162326
ENSGALG00000013105	-	0.528521	0.168493	1.64927	0.01925	0.0378921
ENSGALG00000008206	TESC	0.768865	0.245369	1.64778	0.02095	0.0408337
ENSGALG00000012537	KCNJ3	4.74103	1.51463	1.64623	5e-05	0.000162326
ENSGALG00000025874	CPXM1	4.7817	1.53081	1.64323	5e-05	0.000162326
ENSGALG00000013035	SBK2	1.33258	0.427653	1.63971	0.00235	0.00575083
ENSGALG00000012124	PELI2	28.7604	9.23276	1.63925	5e-05	0.000162326
ENSGALG00000006346	JSC	97.4927	31.3156	1.63841	5e-05	0.000162326
ENSGALG00000002193	ARHGEF4	4.48865	1.44309	1.63712	5e-05	0.000162326
ENSGALG00000012156	DPP10	5.73856	1.84519	1.63692	5e-05	0.000162326
ENSGALG00000001896	NTNG1	6.51999	2.10205	1.63307	5e-05	0.000162326
ENSGALG00000005259	VIPR1	5.44325	1.75815	1.63041	5e-05	0.000162326
ENSGALG00000027273	-	1.40346	0.453679	1.62925	0.00025	0.000736848
ENSGALG00000006025	XIRP1	106.595	34.4948	1.62768	5e-05	0.000162326
ENSGALG00000018373	COX1	250.125	81.017	1.62635	5e-05	0.000162326
ENSGALG00000013624	FAM65B	304.765	99.0403	1.62161	5e-05	0.000162326
ENSGALG00000016415	MAP7D2	2.99025	0.972525	1.62046	5e-05	0.000162326
ENSGALG00000016988	KIAA0226L	5.43462	1.77307	1.61593	5e-05	0.000162326
ENSGALG00000007911	CHL1	1.69684	0.554176	1.61444	5e-05	0.000162326
ENSGALG00000004009	DHRS13	5.27944	1.7253	1.61354	5e-05	0.000162326
ENSGALG00000026090	-	0.709051	0.232115	1.61105	0.0127	0.026216
ENSGALG00000015935	SMYD1	200.01	65.5052	1.61039	5e-05	0.000162326
ENSGALG00000028171	-	11.9346	3.91927	1.60649	5e-05	0.000162326
ENSGALG00000018946	LMOD3	28.6324	9.42325	1.60335	5e-05	0.000162326
ENSGALG00000004722	ASPN	1.84424	0.606988	1.60328	0.012	0.0249074
ENSGALG00000026043	-	1.538	0.506735	1.60175	5e-05	0.000162326
ENSGALG00000008354	HARBI1	27.2899	8.99531	1.60112	5e-05	0.000162326
ENSGALG00000013684	SGCZ	0.552941	0.182491	1.5993	0.0029	0.00695458
ENSGALG00000001992	PKM	68.2478	22.5598	1.59703	0.0073	0.0159666
ENSGALG00000028420	SAMD5	2.99575	0.992518	1.59375	5e-05	0.000162326
ENSGALG00000001977	LDB3	22.9098	7.595	1.59285	5e-05	0.000162326
ENSGALG00000028102	-	58.923	19.5958	1.58829	5e-05	0.000162326
ENSGALG00000006710	RAB36	2.93147	0.976731	1.58559	5e-05	0.000162326
ENSGALG00000010316	FRAS1	21.8771	7.31373	1.58074	5e-05	0.000162326
ENSGALG00000010747	FBLN5	6.61266	2.22115	1.57392	5e-05	0.000162326
ENSGALG00000005492	NBEAL2	2.98185	1.00355	1.57109	5e-05	0.000162326
ENSGALG00000015728	MUSK	30.7837	10.3617	1.57091	5e-05	0.000162326
ENSGALG00000012747	NEDD9	6.66938	2.25173	1.56652	5e-05	0.000162326
ENSGALG00000009844	ACTC1	3136.29	1061.58	1.56285	5e-05	0.000162326
ENSGALG00000020485	-	0.620608	0.210482	1.55999	0.0011	0.00287989
ENSGALG00000003678	GLUL	33.6089	11.4079	1.55882	5e-05	0.000162326
ENSGALG00000026079	-	0.686745	0.233117	1.55872	0.01725	0.0344134
ENSGALG00000020956	SCARF2	6.22614	2.11768	1.55586	5e-05	0.000162326
ENSGALG00000020505	KCNJ11	14.4846	4.92732	1.55564	5e-05	0.000162326
ENSGALG00000026465	TMEM100	5.19357	1.77075	1.55237	5e-05	0.000162326
ENSGALG00000009641	COL1A2	1039.09	354.43	1.55175	5e-05	0.000162326
ENSGALG00000021572	SSH2	2.74	0.934635	1.5517	5e-05	0.000162326
ENSGALG00000004183	FAM20A	5.47004	1.87451	1.54503	5e-05	0.000162326
ENSGALG00000024049	RAB33A	3.20605	1.10196	1.54073	5e-05	0.000162326
ENSGALG00000005994	DERL3	15.1164	5.19955	1.53966	5e-05	0.000162326
ENSGALG00000015987	TP53INP1	6.123	2.10691	1.53911	5e-05	0.000162326
ENSGALG00000016333	MTSS1	27.2021	9.36268	1.53872	5e-05	0.000162326
ENSGALG00000025842	BRT-1	289.28	99.6084	1.53813	5e-05	0.000162326
ENSGALG00000013489	CCDC82	3.46032	1.19336	1.53588	5e-05	0.000162326
ENSGALG00000010435	RASGRP3	11.2576	3.88285	1.53572	5e-05	0.000162326
ENSGALG00000012119	MARCO	2.19517	0.759571	1.53108	5e-05	0.000162326
ENSGALG00000000280	EFNA5	0.796302	0.27588	1.52927	0.0175	0.0348532
ENSGALG00000011270	KERA	3.96679	1.37483	1.52872	5e-05	0.000162326
ENSGALG00000002242	GALNT9	1.25245	0.434249	1.52816	5e-05	0.000162326
ENSGALG00000015847	PRSS35	92.605	32.1084	1.52814	5e-05	0.000162326
ENSGALG00000012265	MICALL1	35.7648	12.4042	1.52771	5e-05	0.000162326
ENSGALG00000005060	ENG	2.52959	0.88013	1.52311	5e-05	0.000162326
ENSGALG00000016866	FGF14	0.826771	0.287845	1.52219	0.02625	0.0498231
ENSGALG00000001787	LOXHD1	1.97523	0.687716	1.52214	5e-05	0.000162326
ENSGALG00000012564	-	1.45677	0.507867	1.52025	0.01955	0.0384101
ENSGALG00000005442	PALMD	9.86824	3.44183	1.51962	5e-05	0.000162326
ENSGALG00000005958	TRIM66	1.29755	0.453722	1.51591	5e-05	0.000162326
ENSGALG00000011406	NTN4	7.89877	2.76294	1.51542	5e-05	0.000162326
ENSGALG00000026748	MYH1A	8.14116	2.84838	1.51509	5e-05	0.000162326
ENSGALG00000006997	BRINP1	1.26701	0.443327	1.51498	5e-05	0.000162326
ENSGALG00000015834	TBX18	2.72854	0.954741	1.51495	5e-05	0.000162326
ENSGALG00000021685	SERINC2	5.54915	1.94448	1.51288	5e-05	0.000162326
ENSGALG00000028966	HSPB2	18.928	6.64163	1.51091	5e-05	0.000162326
ENSGALG00000014398	PPARGC1A	1.95529	0.686928	1.50915	5e-05	0.000162326
ENSGALG00000005849	PPDPF	354.319	124.488	1.50904	5e-05	0.000162326
ENSGALG00000022955	VAMP1	5.04941	1.77556	1.50785	0.0094	0.0200237
ENSGALG00000008856	-	4.39119	1.54411	1.50784	5e-05	0.000162326
ENSGALG00000000736	MATK	2.22284	0.781706	1.50771	5e-05	0.000162326
ENSGALG00000002552	COL3A1	1017.14	358.061	1.50625	5e-05	0.000162326
ENSGALG00000015084	IGSF11	2.33564	0.824385	1.50243	5e-05	0.000162326
ENSGALG00000001006	TP73	2.95096	1.0428	1.50072	5e-05	0.000162326
ENSGALG00000028871	SLC38A3	0.501557	0.177418	1.49926	0.004	0.00929726
ENSGALG00000005936	AGTR2	6.8429	2.421	1.49901	5e-05	0.000162326
ENSGALG00000000585	MYL4	33.3601	11.8112	1.49798	5e-05	0.000162326
ENSGALG00000012913	PKP2	3.13603	1.11083	1.4973	5e-05	0.000162326
ENSGALG00000012250	-	0.761875	0.269935	1.49694	0.00975	0.0206906
ENSGALG00000006171	-	3.06185	1.08556	1.49596	0.00025	0.000736848
ENSGALG00000008135	SATB2	1.07864	0.38248	1.49575	5e-05	0.000162326
ENSGALG00000005473	PNAT3	1.11165	0.394627	1.49415	0.0001	0.000312743
ENSGALG00000002845	CTNNA3	0.929189	0.330223	1.49253	0.0003	0.000872803
ENSGALG00000027322	-	3.87488	1.38	1.48949	5e-05	0.000162326
ENSGALG00000005845	-	34.2584	12.2109	1.48829	5e-05	0.000162326
ENSGALG00000009392	TLR5	0.983292	0.350504	1.48819	0.0001	0.000312743
ENSGALG00000007782	SRL	220.189	78.6113	1.48593	5e-05	0.000162326
ENSGALG00000026264	MAFA	31.2608	11.2093	1.47966	5e-05	0.000162326
ENSGALG00000004345	OIT3	7.03234	2.53159	1.47396	5e-05	0.000162326
ENSGALG00000011799	-	1.14597	0.412874	1.4728	0.00735	0.0160644
ENSGALG00000014244	SCNN1A	0.539078	0.194225	1.47277	0.0001	0.000312743
ENSGALG00000011457	CCNI	51.0238	18.4122	1.47051	5e-05	0.000162326
ENSGALG00000008398	MPP4	1.63014	0.588843	1.46904	5e-05	0.000162326
ENSGALG00000005298	ST6GALNAC6	74.4926	26.9439	1.46714	5e-05	0.000162326
ENSGALG00000026663	CX3CL1	7.70407	2.78732	1.46674	5e-05	0.000162326
ENSGALG00000005696	ABHD6	11.4716	4.15934	1.46364	5e-05	0.000162326
ENSGALG00000002326	-	35.6619	12.9406	1.46247	5e-05	0.000162326
ENSGALG00000009241	SFRP2	7.94127	2.88333	1.46164	5e-05	0.000162326
ENSGALG00000028790	DNASE2	1.66299	0.605581	1.45738	0.0002	0.000598642
ENSGALG00000004512	SH3GLB2	3.07227	1.12064	1.45498	5e-05	0.000162326
ENSGALG00000016648	-	0.579332	0.211852	1.45133	0.00235	0.00575083
ENSGALG00000001564	ATP2A3	0.548137	0.20102	1.4472	0.0001	0.000312743
ENSGALG00000028247	LOXL1	117.768	43.1943	1.44704	5e-05	0.000162326
ENSGALG00000001727	LZTS1	6.47665	2.37703	1.44609	5e-05	0.000162326
ENSGALG00000000886	CCDC113	0.866911	0.318347	1.44528	0.00235	0.00575083
ENSGALG00000002277	KLHL24	84.8936	31.182	1.44494	5e-05	0.000162326
ENSGALG00000018370	Cu	224.852	82.6787	1.44339	5e-05	0.000162326
ENSGALG00000004155	MYOM3	53.9689	19.8522	1.44283	5e-05	0.000162326
ENSGALG00000016220	WISP1	125.586	46.2751	1.44036	5e-05	0.000162326
ENSGALG00000027863	SLC7A5	77.0743	28.4313	1.43877	5e-05	0.000162326
ENSGALG00000010386	DLK2	3.50268	1.29232	1.4385	0.0014	0.00358593
ENSGALG00000001918	DNAJB5	28.0188	10.3438	1.43762	5e-05	0.000162326
ENSGALG00000000819	-	1.1356	0.419809	1.43565	0.0134	0.0275097
ENSGALG00000010497	SLC29A4	3.59246	1.32872	1.43494	5e-05	0.000162326
ENSGALG00000022373	-	5.54223	2.05383	1.43215	0.0001	0.000312743
ENSGALG00000017204	SESN3	10.4522	3.87586	1.43123	5e-05	0.000162326
ENSGALG00000014128	A4GALT	5.10885	1.89498	1.43082	5e-05	0.000162326
ENSGALG00000005675	PTTG1IP	79.7262	29.608	1.42907	5e-05	0.000162326
ENSGALG00000015935	SMYD1	129.026	47.9422	1.42829	5e-05	0.000162326
ENSGALG00000007728	-	2.86134	1.06339	1.42802	5e-05	0.000162326
ENSGALG00000024426	-	5.5399	2.06336	1.42487	5e-05	0.000162326
ENSGALG00000016457	TRIB2	28.1827	10.5104	1.42299	5e-05	0.000162326
ENSGALG00000025938	KIAA0513	4.62725	1.7266	1.42222	5e-05	0.000162326
ENSGALG00000015954	GEM	12.4498	4.65308	1.41987	5e-05	0.000162326
ENSGALG00000015688	MXD4	24.3769	9.11169	1.41972	5e-05	0.000162326
ENSGALG00000027752	ARHGAP39	7.23304	2.70429	1.41935	5e-05	0.000162326
ENSGALG00000013060	ADCY2	7.91144	2.96024	1.41823	5e-05	0.000162326
ENSGALG00000028390	-	1.07645	0.403163	1.41684	0.0022	0.00541547
ENSGALG00000025822	CYP1B1	9.45142	3.54036	1.41663	5e-05	0.000162326
ENSGALG00000019719	KRT19	6.23117	2.33413	1.41662	0.0075	0.0163539
ENSGALG00000028628	LAPTM4B	21.2138	7.97062	1.41224	5e-05	0.000162326
ENSGALG00000028812	CREBL2	2.05234	0.77175	1.41107	5e-05	0.000162326
ENSGALG00000008542	ADD3	22.392	8.42418	1.41037	5e-05	0.000162326
ENSGALG00000005349	MSLN	1.98201	0.74572	1.41026	5e-05	0.000162326
ENSGALG00000023305	-	10.7674	4.05401	1.40925	5e-05	0.000162326
ENSGALG00000001153	AUTS2	0.503846	0.189727	1.40906	0.00055	0.00152567
ENSGALG00000001808	ST8SIA5	0.930654	0.35045	1.40904	0.0013	0.00335306
ENSGALG00000014463	ACTN2	147.478	55.6258	1.40667	5e-05	0.000162326
ENSGALG00000027374	KLF9	17.4659	6.58802	1.40663	5e-05	0.000162326
ENSGALG00000028762	-	1.66523	0.628578	1.40556	0.02435	0.0466356
ENSGALG00000015080	SLC24A2	1.80123	0.680818	1.40364	5e-05	0.000162326
ENSGALG00000009567	TLL1	1.32617	0.502378	1.40042	5e-05	0.000162326
ENSGALG00000026742	-	23.7979	9.02637	1.39862	5e-05	0.000162326
ENSGALG00000020995	-	25.5109	9.68473	1.39733	5e-05	0.000162326
ENSGALG00000023879	-	1.16818	0.443582	1.39699	0.00215	0.00530404
ENSGALG00000001937	HEXA	22.3061	8.47615	1.39596	5e-05	0.000162326
ENSGALG00000001446	GSN	129.775	49.325	1.39562	5e-05	0.000162326
ENSGALG00000003386	SPTB	19.6469	7.47334	1.39448	5e-05	0.000162326
ENSGALG00000023577	TBX2	1.01286	0.38554	1.39348	0.0001	0.000312743
ENSGALG00000010433	FAAH	27.1254	10.3373	1.39178	5e-05	0.000162326
ENSGALG00000028145	BORCS6	30.4677	11.6229	1.39031	5e-05	0.000162326
ENSGALG00000002931	REG4	2.33295	0.890295	1.3898	0.00425	0.00981933
ENSGALG00000010457	SAMD15	2.40737	0.920669	1.38671	0.00125	0.00323654
ENSGALG00000006894	PLTP	14.5817	5.57816	1.3863	5e-05	0.000162326
ENSGALG00000026730	SPEF1	1.18618	0.453944	1.38574	0.0056	0.0125855
ENSGALG00000001459	TNNC1	2141.81	819.779	1.38552	5e-05	0.000162326
ENSGALG00000000852	TMEM173	0.828078	0.31752	1.38292	0.003	0.00717129
ENSGALG00000004974	PPAR	20.0068	7.69172	1.37911	5e-05	0.000162326
ENSGALG00000015018	CASQ2	209.886	80.7349	1.37834	5e-05	0.000162326
ENSGALG00000003539	KIAA1522	0.721387	0.277506	1.37825	5e-05	0.000162326
ENSGALG00000001048	OLFML2A	64.5883	24.8603	1.37743	5e-05	0.000162326
ENSGALG00000015977	SMOX	29.279	11.2729	1.377	5e-05	0.000162326
ENSGALG00000003845	MKNK2	15.0503	5.79579	1.37671	5e-05	0.000162326
ENSGALG00000006152	-	2.88956	1.11318	1.37616	5e-05	0.000162326
ENSGALG00000016971	TSC22D1	11.1238	4.28754	1.37543	5e-05	0.000162326
ENSGALG00000000927	ANGPTL2	12.7117	4.89969	1.37539	5e-05	0.000162326
ENSGALG00000009680	PAQR7	6.55926	2.53034	1.3742	5e-05	0.000162326
ENSGALG00000002894	PACS2	59.0797	22.797	1.37382	5e-05	0.000162326
ENSGALG00000012184	BMPER	18.9923	7.33062	1.37341	5e-05	0.000162326
ENSGALG00000010158	KANK1	5.80792	2.2435	1.37227	5e-05	0.000162326
ENSGALG00000001968	SYT6	6.72815	2.59981	1.3718	5e-05	0.000162326
ENSGALG00000005774	NKAIN4	45.4944	17.6055	1.36966	5e-05	0.000162326
ENSGALG00000003818	CYFIP2	0.811654	0.314128	1.36951	5e-05	0.000162326
ENSGALG00000029047	TMEM204	9.85668	3.82777	1.3646	5e-05	0.000162326
ENSGALG00000027456	OCLN	2.01761	0.783988	1.36374	5e-05	0.000162326
ENSGALG00000007766	KIAA1217	4.40001	1.71066	1.36296	5e-05	0.000162326
ENSGALG00000010873	DHRS9	8.24595	3.20711	1.36241	5e-05	0.000162326
ENSGALG00000024372	BFIV21	5.95389	2.31843	1.36068	5e-05	0.000162326
ENSGALG00000023146	CBX7	1.35004	0.5266	1.35822	0.0001	0.000312743
ENSGALG00000007929	DIXDC1	1.31165	0.511877	1.35752	5e-05	0.000162326
ENSGALG00000003336	DAPK2	51.0255	19.9158	1.35731	5e-05	0.000162326
ENSGALG00000002479	MAT1A	83.2562	32.5057	1.35687	5e-05	0.000162326
ENSGALG00000020921	-	1.61393	0.630237	1.35661	0.0004	0.00113883
ENSGALG00000021364	FAM173A	38.6018	15.081	1.35593	5e-05	0.000162326
ENSGALG00000027275	PPP1R3B	4.05988	1.5865	1.35559	5e-05	0.000162326
ENSGALG00000006134	HOGA1	1.20541	0.47118	1.35518	0.0006	0.00165427
ENSGALG00000015846	SNAP91	0.731635	0.286528	1.35245	5e-05	0.000162326
ENSGALG00000001620	-	6.332	2.48032	1.35213	5e-05	0.000162326
ENSGALG00000018700	PLPP7	6.30769	2.47117	1.35192	5e-05	0.000162326
ENSGALG00000018578	42805	1.31503	0.515908	1.34991	0.00045	0.00126995
ENSGALG00000011283	ZNF385D	1.3329	0.524049	1.3468	5e-05	0.000162326
ENSGALG00000016223	MAOB	6.47584	2.54847	1.34544	5e-05	0.000162326
ENSGALG00000016375	PHEX	5.49726	2.16546	1.34404	5e-05	0.000162326
ENSGALG00000015208	ROR2	2.40489	0.94735	1.344	5e-05	0.000162326
ENSGALG00000021620	TMEM59L	0.645086	0.254416	1.3423	0.02235	0.0432267
ENSGALG00000008444	TUBAL3	802.415	316.748	1.34101	5e-05	0.000162326
ENSGALG00000010412	WWTR1	67.6025	26.7161	1.33937	5e-05	0.000162326
ENSGALG00000007996	ANKRD44	26.1467	10.3619	1.33534	5e-05	0.000162326
ENSGALG00000003028	ADAMTS13	7.60836	3.01649	1.33472	5e-05	0.000162326
ENSGALG00000009730	SLC38A4	1.0917	0.432836	1.33469	5e-05	0.000162326
ENSGALG00000016224	MAOA	2.41755	0.958511	1.33468	5e-05	0.000162326
ENSGALG00000015789	CNR1	56.1952	22.291	1.33399	5e-05	0.000162326
ENSGALG00000014645	MEF2C	48.6319	19.3114	1.33245	5e-05	0.000162326
ENSGALG00000016464	VSNL1	4.92737	1.95736	1.33191	5e-05	0.000162326
ENSGALG00000017173	GUCY1A2	1.07972	0.429053	1.33143	5e-05	0.000162326
ENSGALG00000012203	SAMD4A	10.2769	4.08901	1.32958	5e-05	0.000162326
ENSGALG00000026294	PIGZ	1.21255	0.483007	1.32793	0.0002	0.000598642
ENSGALG00000027473	-	0.946115	0.377679	1.32485	0.00335	0.00792009
ENSGALG00000017106	ATP8A2	0.826184	0.330197	1.32314	5e-05	0.000162326
ENSGALG00000001387	SPNS2	0.61921	0.247691	1.32189	0.0198	0.038847
ENSGALG00000001129	KIRREL3	0.556701	0.222747	1.32149	0.00135	0.00346879
ENSGALG00000018819	TBCEL	11.2671	4.50954	1.32107	5e-05	0.000162326
ENSGALG00000002427	SMIM5	9.56119	3.82784	1.32066	5e-05	0.000162326
ENSGALG00000025842	BRT-1	634.811	254.311	1.31973	5e-05	0.000162326
ENSGALG00000023068	-	3.25126	1.30265	1.31955	0.00335	0.00792009
ENSGALG00000008999	AFAP1L2	11.8875	4.76476	1.31898	5e-05	0.000162326
ENSGALG00000002493	-	4.64433	1.86253	1.3182	5e-05	0.000162326
ENSGALG00000007106	DNAH17	0.524157	0.21037	1.31707	0.00355	0.00834792
ENSGALG00000006802	LAMB2	9.08092	3.64504	1.31691	5e-05	0.000162326
ENSGALG00000008100	RAPSN	108.194	43.542	1.31314	5e-05	0.000162326
ENSGALG00000010589	FLRT2	2.7141	1.09304	1.31213	5e-05	0.000162326
ENSGALG00000002667	OLFML2B	11.1748	4.50106	1.31191	5e-05	0.000162326
ENSGALG00000015597	CPZ	13.2998	5.35825	1.31157	5e-05	0.000162326
ENSGALG00000016979	SLC25A30	10.9188	4.4025	1.31042	5e-05	0.000162326
ENSGALG00000029169	HHEX	7.62984	3.07662	1.3103	5e-05	0.000162326
ENSGALG00000016543	NHS	0.714798	0.288285	1.31004	5e-05	0.000162326
ENSGALG00000021346	-	1.36496	0.55051	1.31002	0.02575	0.0489917
ENSGALG00000015520	TRIM55	308.626	124.531	1.30935	5e-05	0.000162326
ENSGALG00000010683	S1PR3	6.62531	2.67455	1.30869	5e-05	0.000162326
ENSGALG00000002484	CRYM	22.7095	9.17458	1.30758	5e-05	0.000162326
ENSGALG00000012658	TCP11L2	16.5935	6.71164	1.30589	5e-05	0.000162326
ENSGALG00000014537	BMF	18.9718	7.68507	1.30372	5e-05	0.000162326
ENSGALG00000007909	IQCH	1.19579	0.484639	1.30298	5e-05	0.000162326
ENSGALG00000010315	GTPBP2	23.3451	9.46874	1.30187	5e-05	0.000162326
ENSGALG00000008022	TPN	11.085	4.49834	1.30114	5e-05	0.000162326
ENSGALG00000003789	FAM78A	1.81764	0.737723	1.30092	0.0031	0.00738661
ENSGALG00000000353	DHRS7C	18.7771	7.62422	1.30031	5e-05	0.000162326
ENSGALG00000004728	RGL1	28.7292	11.6681	1.29995	5e-05	0.000162326
ENSGALG00000016520	AGBL5	4.57874	1.85972	1.29986	5e-05	0.000162326
ENSGALG00000006764	MCAM	3.24176	1.31764	1.29882	0.00085	0.00227747
ENSGALG00000003744	ADAM19	1.24655	0.506739	1.29863	5e-05	0.000162326
ENSGALG00000004158	GPT2	4.92373	2.00182	1.29844	5e-05	0.000162326
ENSGALG00000008347	ATG13	94.053	38.2534	1.29789	5e-05	0.000162326
ENSGALG00000016017	SLC4A11	3.55765	1.44922	1.29564	5e-05	0.000162326
ENSGALG00000021835	-	3.12053	1.27225	1.2944	5e-05	0.000162326
ENSGALG00000012740	ADAM12	5.81403	2.3706	1.29429	5e-05	0.000162326
ENSGALG00000025882	-	1.25928	0.513502	1.29415	0.0058	0.012981
ENSGALG00000008811	SLC1A4	88.9147	36.2592	1.29408	5e-05	0.000162326
ENSGALG00000008700	PDCD4	39.0629	15.9333	1.29375	5e-05	0.000162326
ENSGALG00000023876	PRKCQ	195.702	79.8898	1.29257	5e-05	0.000162326
ENSGALG00000002507	MBL2	0.775982	0.316913	1.29194	0.0031	0.00738661
ENSGALG00000018361	ND5	24.3141	9.93437	1.29129	5e-05	0.000162326
ENSGALG00000008365	CHRM4	11.9851	4.90382	1.28926	5e-05	0.000162326
ENSGALG00000005215	CACNA1H	1.49427	0.61159	1.2888	5e-05	0.000162326
ENSGALG00000028410	-	35.6855	14.6148	1.28791	5e-05	0.000162326
ENSGALG00000009207	TRIM2	1.14594	0.469526	1.28726	5e-05	0.000162326
ENSGALG00000008121	CYP17A1	1.88005	0.771593	1.28486	5e-05	0.000162326
ENSGALG00000014935	GREB1L	3.10068	1.27318	1.28415	5e-05	0.000162326
ENSGALG00000022706	TPP1	104.376	42.8728	1.28366	5e-05	0.000162326
ENSGALG00000000779	MYH13	1.67533	0.688179	1.28359	5e-05	0.000162326
ENSGALG00000022440	EVA1B	24.0624	9.88682	1.2832	5e-05	0.000162326
ENSGALG00000007078	ENTPD1	7.92338	3.25579	1.28311	5e-05	0.000162326
ENSGALG00000000674	MYO1D	14.7785	6.086	1.27994	5e-05	0.000162326
ENSGALG00000007355	-	74.15	30.574	1.27814	5e-05	0.000162326
ENSGALG00000025795	ARHGAP23	5.20052	2.14558	1.27729	5e-05	0.000162326
ENSGALG00000000844	SLC26A8	0.607458	0.250637	1.27718	0.0002	0.000598642
ENSGALG00000026471	CRIP2	45.4141	18.7461	1.27655	5e-05	0.000162326
ENSGALG00000001161	FLI1	4.97505	2.05399	1.27628	5e-05	0.000162326
ENSGALG00000011041	DNAJC6	0.639297	0.264102	1.27539	0.00035	0.00100824
ENSGALG00000012354	VOPP1	13.216	5.46349	1.27439	5e-05	0.000162326
ENSGALG00000002740	MPP2	1.90971	0.789533	1.27429	5e-05	0.000162326
ENSGALG00000007055	-	3.36174	1.39271	1.27132	5e-05	0.000162326
ENSGALG00000002855	SARDH	21.2349	8.79823	1.27115	5e-05	0.000162326
ENSGALG00000024372	BFIV21	8.86331	3.67345	1.27071	5e-05	0.000162326
ENSGALG00000008077	PAQR5	2.08814	0.866131	1.26956	0.0009	0.00239867
ENSGALG00000008393	CREB3L1	38.6034	16.0181	1.26902	5e-05	0.000162326
ENSGALG00000001640	RNF122	188.489	78.216	1.26894	5e-05	0.000162326
ENSGALG00000012635	BTBD11	13.9625	5.79434	1.26884	5e-05	0.000162326
ENSGALG00000013954	PIEZO2	2.39521	0.994432	1.26821	5e-05	0.000162326
ENSGALG00000000313	TNNI1	1071.17	444.82	1.26789	5e-05	0.000162326
ENSGALG00000009301	CHRNA1	99.7249	41.4675	1.26597	5e-05	0.000162326
ENSGALG00000014857	SEPP1	26.4244	10.9946	1.26508	5e-05	0.000162326
ENSGALG00000021520	TMEM8C	396.123	165.057	1.26298	5e-05	0.000162326
ENSGALG00000006719	GNAZ	2.80172	1.16819	1.26204	5e-05	0.000162326
ENSGALG00000007594	ASB12	10.8604	4.53072	1.26126	5e-05	0.000162326
ENSGALG00000007710	-	8.32102	3.47607	1.2593	5e-05	0.000162326
ENSGALG00000003644	-	1.01233	0.423129	1.2585	0.00235	0.00575083
ENSGALG00000007332	PRICKLE2	12.4589	5.20883	1.25815	5e-05	0.000162326
ENSGALG00000006976	-	6.24521	2.61218	1.25749	5e-05	0.000162326
ENSGALG00000004849	WSCD2	1.95957	0.819883	1.25705	5e-05	0.000162326
ENSGALG00000018367	COX3	809.604	338.758	1.25696	5e-05	0.000162326
ENSGALG00000000252	SCN4A	2.55419	1.06914	1.25642	5e-05	0.000162326
ENSGALG00000008164	ADAMTS7	0.777377	0.325666	1.25522	5e-05	0.000162326
ENSGALG00000009758	SLC7A11	8.48149	3.55641	1.2539	5e-05	0.000162326
ENSGALG00000003939	KLF2	14.9042	6.25531	1.25257	5e-05	0.000162326
ENSGALG00000005901	PCMTD2	12.1778	5.11535	1.25134	5e-05	0.000162326
ENSGALG00000018366	ND3	836.1	351.322	1.25088	5e-05	0.000162326
ENSGALG00000017075	-	0.838954	0.352582	1.25063	5e-05	0.000162326
ENSGALG00000009480	DOCK4	2.33794	0.982955	1.25004	5e-05	0.000162326
ENSGALG00000002298	COL8A2	4.90128	2.06189	1.24919	5e-05	0.000162326
ENSGALG00000004958	BTK	0.498471	0.209838	1.24823	0.004	0.00929726
ENSGALG00000026981	NHSL1	8.61869	3.63242	1.24654	5e-05	0.000162326
ENSGALG00000007906	CHRNG	36.662	15.4597	1.24578	5e-05	0.000162326
ENSGALG00000007065	GJD4	2.42689	1.02374	1.24526	5e-05	0.000162326
ENSGALG00000006776	KLHDC8B	0.573031	0.241879	1.24433	0.01225	0.0253817
ENSGALG00000008542	ADD3	24.2431	10.2466	1.24243	5e-05	0.000162326
ENSGALG00000000177	KLF3	3.9046	1.65069	1.2421	5e-05	0.000162326
ENSGALG00000015905	-	0.562594	0.237884	1.24184	0.00885	0.0189703
ENSGALG00000003648	SVIP	42.6888	18.0504	1.24183	5e-05	0.000162326
ENSGALG00000016127	SH3BGR	389.714	164.795	1.24175	5e-05	0.000162326
ENSGALG00000011306	DES	597.27	252.777	1.24052	5e-05	0.000162326
ENSGALG00000002878	C13H5ORF41	3.89227	1.64735	1.24047	5e-05	0.000162326
ENSGALG00000011331	CTH	82.0047	34.726	1.23969	5e-05	0.000162326
ENSGALG00000028500	GP5	1.26021	0.5337	1.23956	0.0001	0.000312743
ENSGALG00000011170	WIPF3	4.17327	1.76745	1.23951	5e-05	0.000162326
ENSGALG00000021017	DUSP15	1.68891	0.715521	1.23903	0.0013	0.00335306
ENSGALG00000026146	CRLF1	6.95829	2.94795	1.23902	5e-05	0.000162326
ENSGALG00000016510	KRTCAP3	3.76945	1.59756	1.23849	5e-05	0.000162326
ENSGALG00000006104	ADAMTSL3	14.3466	6.09241	1.23562	5e-05	0.000162326
ENSGALG00000003500	TSC1	21.7756	9.24961	1.23525	5e-05	0.000162326
ENSGALG00000026553	CMYA5	1.82377	0.774941	1.23477	5e-05	0.000162326
ENSGALG00000021327	CCDC153	9.36538	3.98091	1.23424	5e-05	0.000162326
ENSGALG00000006591	TNNI2	4120.72	1751.86	1.23401	5e-05	0.000162326
ENSGALG00000000774	TLR21	1.36966	0.58257	1.23331	5e-05	0.000162326
ENSGALG00000004365	WDR66	3.06633	1.30463	1.23287	5e-05	0.000162326
ENSGALG00000006609	EPHB1	15.9948	6.8086	1.23217	5e-05	0.000162326
ENSGALG00000026002	-	1.10805	0.471744	1.23195	0.0006	0.00165427
ENSGALG00000004900	FAM101B	77.2575	32.9075	1.23126	5e-05	0.000162326
ENSGALG00000016927	KLF5	14.3473	6.11375	1.23065	5e-05	0.000162326
ENSGALG00000006786	SYTL4	5.8893	2.51618	1.22686	5e-05	0.000162326
ENSGALG00000003521	TPM1	69.1794	29.5771	1.22586	0.0009	0.00239867
ENSGALG00000012032	PRRG4	20.0396	8.57998	1.22381	5e-05	0.000162326
ENSGALG00000017041	FREM2	12.8159	5.48725	1.22378	5e-05	0.000162326
ENSGALG00000011288	DACT2	1.85468	0.79417	1.22365	5e-05	0.000162326
ENSGALG00000015180	PSAT1	64.8924	27.8005	1.22294	5e-05	0.000162326
ENSGALG00000003319	ADAP2	2.74967	1.17858	1.22221	5e-05	0.000162326
ENSGALG00000013987	EYA4	7.56328	3.24229	1.222	5e-05	0.000162326
ENSGALG00000020592	-	4.42037	1.89622	1.22104	5e-05	0.000162326
ENSGALG00000004980	kcnma1	7.2998	3.13377	1.21996	0.0004	0.00113883
ENSGALG00000012860	HSD11B1L	13.4344	5.77251	1.21867	5e-05	0.000162326
ENSGALG00000023834	JPH2	43.0465	18.5031	1.21813	5e-05	0.000162326
ENSGALG00000004530	MMD2	1.41684	0.609226	1.21763	0.00245	0.00597113
ENSGALG00000029178	ZNF628	0.588731	0.253233	1.21714	0.00145	0.00370051
ENSGALG00000026928	KLF4	2.73017	1.17445	1.21701	5e-05	0.000162326
ENSGALG00000006045	SH3GL3	6.48813	2.79121	1.21691	5e-05	0.000162326
ENSGALG00000005426	FREM1	4.06273	1.74792	1.21681	5e-05	0.000162326
ENSGALG00000004994	ZNF703	2.05824	0.886185	1.21573	5e-05	0.000162326
ENSGALG00000013239	NES	73.9265	31.8321	1.21561	5e-05	0.000162326
ENSGALG00000027351	LRRC71	0.868218	0.373851	1.21559	0.0148	0.0300337
ENSGALG00000017183	MMP13	0.554412	0.238771	1.21533	0.0006	0.00165427
ENSGALG00000007144	-	0.689938	0.297233	1.21487	5e-05	0.000162326
ENSGALG00000014141	-	0.978223	0.422081	1.21264	0.0132	0.0271349
ENSGALG00000026173	-	22.1485	9.55871	1.21232	5e-05	0.000162326
ENSGALG00000006000	ADAMTS2	18.33	7.92803	1.20917	5e-05	0.000162326
ENSGALG00000002437	FAM69B	4.97914	2.15508	1.20816	5e-05	0.000162326
ENSGALG00000008034	CASKIN2	11.7293	5.08236	1.20654	5e-05	0.000162326
ENSGALG00000006358	TMEM86A	3.47302	1.50746	1.20407	0.0004	0.00113883
ENSGALG00000028238	-	5.15152	2.23832	1.20258	5e-05	0.000162326
ENSGALG00000002125	TMOD1	182.337	79.2664	1.20182	5e-05	0.000162326
ENSGALG00000015487	GJA5	2.1064	0.91594	1.20146	5e-05	0.000162326
ENSGALG00000001483	-	12.6194	5.49351	1.19985	5e-05	0.000162326
ENSGALG00000005685	KSR1	8.38	3.65023	1.19896	5e-05	0.000162326
ENSGALG00000007324	TP63	10.5683	4.61688	1.19475	5e-05	0.000162326
ENSGALG00000006176	-	0.585245	0.256049	1.19262	0.0247	0.0472293
ENSGALG00000021405	-	3.92515	1.71864	1.19148	0.00115	0.00299989
ENSGALG00000002201	PPL	40.3674	17.6755	1.19144	5e-05	0.000162326
ENSGALG00000026824	SNTA1	75.3279	33.0457	1.18872	5e-05	0.000162326
ENSGALG00000003860	MID2	2.33999	1.02791	1.18679	5e-05	0.000162326
ENSGALG00000012773	GCNT2	1.63675	0.719902	1.18496	0.00015	0.000457752
ENSGALG00000018368	ATP6	83.3658	36.6899	1.18407	0.00105	0.00276041
ENSGALG00000025818	KCNK5	1.14883	0.505736	1.18371	5e-05	0.000162326
ENSGALG00000004140	SH3BP4	16.5467	7.28561	1.18342	5e-05	0.000162326
ENSGALG00000027043	KCNH2	0.591988	0.260843	1.18239	0.0018	0.00451542
ENSGALG00000009400	ncx3	35.1487	15.4878	1.18234	5e-05	0.000162326
ENSGALG00000010125	CSGALNACT1	9.5945	4.22775	1.18232	5e-05	0.000162326
ENSGALG00000015673	ZFHX4	4.0271	1.77479	1.18209	5e-05	0.000162326
ENSGALG00000020151	NMU	3.79632	1.67449	1.18088	5e-05	0.000162326
ENSGALG00000005621	CAMK2A	9.57679	4.225	1.18059	5e-05	0.000162326
ENSGALG00000016038	ADAM33	16.4706	7.26801	1.18026	5e-05	0.000162326
ENSGALG00000004967	MAPK15	2.41265	1.06496	1.17982	5e-05	0.000162326
ENSGALG00000026975	-	1.53907	0.679821	1.17884	0.00205	0.0050814
ENSGALG00000006508	FGF13	13.4584	5.94496	1.17876	5e-05	0.000162326
ENSGALG00000027189	-	2.10938	0.932349	1.17788	0.00335	0.00792009
ENSGALG00000019917	SPACA1	0.569477	0.252084	1.17574	0.01425	0.0290393
ENSGALG00000002078	MYO9A	5.9211	2.62262	1.17486	5e-05	0.000162326
ENSGALG00000004464	SDK2	4.20003	1.86159	1.17387	5e-05	0.000162326
ENSGALG00000001591	-	5.06709	2.2488	1.172	5e-05	0.000162326
ENSGALG00000006873	RASSF7	1.14408	0.508156	1.17085	0.00105	0.00276041
ENSGALG00000005226	MYOZ1	185.775	82.553	1.17017	5e-05	0.000162326
ENSGALG00000014711	PLPP1	173.479	77.1045	1.16987	5e-05	0.000162326
ENSGALG00000014980	MAATS1	1.18384	0.526206	1.16977	0.00765	0.0166474
ENSGALG00000011994	SYNPO2	25.3436	11.2693	1.16923	5e-05	0.000162326
ENSGALG00000012944	DENND5B	7.59383	3.37705	1.16906	5e-05	0.000162326
ENSGALG00000012761	DRAM1	0.918669	0.408678	1.16858	0.00045	0.00126995
ENSGALG00000012044	chAnk2	4.84117	2.15458	1.16795	5e-05	0.000162326
ENSGALG00000015918	NECAB1	0.891438	0.396905	1.16734	0.0012	0.00311875
ENSGALG00000016221	EFHC2	0.558625	0.249167	1.16477	0.0011	0.00287989
ENSGALG00000010098	SLC6A9	39.2548	17.5122	1.16451	5e-05	0.000162326
ENSGALG00000000244	CAMK4	6.08626	2.71934	1.1623	5e-05	0.000162326
ENSGALG00000013427	SORBS2	3.45532	1.5452	1.16103	5e-05	0.000162326
ENSGALG00000006370	Tulp	1.24418	0.55747	1.15823	0.00025	0.000736848
ENSGALG00000009572	ADAMTS20	5.8195	2.60815	1.15787	5e-05	0.000162326
ENSGALG00000007300	-	238.379	106.857	1.15758	5e-05	0.000162326
ENSGALG00000005400	CACNA2D3	1.25721	0.563898	1.15672	5e-05	0.000162326
ENSGALG00000001038	MAN1C1	8.80104	3.94761	1.1567	5e-05	0.000162326
ENSGALG00000012023	DACT1	81.7817	36.702	1.15592	5e-05	0.000162326
ENSGALG00000027559	NAA60	1.41656	0.635854	1.15563	0.00235	0.00575083
ENSGALG00000000826	MAPK13	39.9201	17.9234	1.15527	5e-05	0.000162326
ENSGALG00000008386	PLK1S1	5.47282	2.45724	1.15525	5e-05	0.000162326
ENSGALG00000004593	SULF2	7.70196	3.46703	1.15152	5e-05	0.000162326
ENSGALG00000006659	MOB2	110.733	49.909	1.14971	5e-05	0.000162326
ENSGALG00000018364	ND4	11.182	5.04125	1.14933	5e-05	0.000162326
ENSGALG00000002375	NOTCH1	8.09488	3.65122	1.14863	5e-05	0.000162326
ENSGALG00000014011	LRMP	2.76267	1.24656	1.14811	5e-05	0.000162326
ENSGALG00000015659	PI15	1.14187	0.515517	1.14731	0.0026	0.0063041
ENSGALG00000002397	PSPH	87.7169	39.6065	1.14712	5e-05	0.000162326
ENSGALG00000014342	TEAD4	12.001	5.42118	1.14647	0.0003	0.000872803
ENSGALG00000023437	NQO1	18.1247	8.19832	1.14456	5e-05	0.000162326
ENSGALG00000002054	RALY	13.1122	5.93446	1.14372	5e-05	0.000162326
ENSGALG00000000748	TJP3	3.14971	1.42624	1.143	5e-05	0.000162326
ENSGALG00000010909	PRKG2	0.490592	0.222188	1.14275	0.00125	0.00323654
ENSGALG00000007018	SLC26A11	9.6173	4.36306	1.14029	5e-05	0.000162326
ENSGALG00000004801	PHKA1	14.3502	6.52013	1.1381	5e-05	0.000162326
ENSGALG00000000209	PRNP	5.97534	2.71548	1.13781	5e-05	0.000162326
ENSGALG00000005120	FBLN2	64.8593	29.4763	1.13776	5e-05	0.000162326
ENSGALG00000027308	-	18.4874	8.40241	1.13767	5e-05	0.000162326
ENSGALG00000013655	ZDHHC2	13.2606	6.03884	1.1348	5e-05	0.000162326
ENSGALG00000023542	ALPL	3.31991	1.51314	1.1336	5e-05	0.000162326
ENSGALG00000016411	col14A1	0.875207	0.398929	1.13349	0.0004	0.00113883
ENSGALG00000014523	MATN2	15.0142	6.85349	1.13142	5e-05	0.000162326
ENSGALG00000011003	SLC35F3	0.936465	0.427599	1.13096	5e-05	0.000162326
ENSGALG00000008555	MXI1	6.47248	2.95713	1.13012	0.01925	0.0378921
ENSGALG00000028065	C2	1.05531	0.482452	1.12921	0.0049	0.0111573
ENSGALG00000005714	PKD1	7.49558	3.42904	1.12823	5e-05	0.000162326
ENSGALG00000003821	RAMP1	30.8419	14.1273	1.12641	5e-05	0.000162326
ENSGALG00000029127	-	1.76881	0.810635	1.12566	5e-05	0.000162326
ENSGALG00000021658	PAFAH2	5.43309	2.49066	1.12525	5e-05	0.000162326
ENSGALG00000025887	ATF3	18.1737	8.34178	1.12342	5e-05	0.000162326
ENSGALG00000012740	ADAM12	8.26983	3.7977	1.12273	5e-05	0.000162326
ENSGALG00000002540	RGS2	21.788	10.0061	1.12266	5e-05	0.000162326
ENSGALG00000003561	PEX11G	2.52396	1.15952	1.12217	5e-05	0.000162326
ENSGALG00000016602	ARHGAP6	2.83003	1.30048	1.12177	5e-05	0.000162326
ENSGALG00000005347	ADAMTS18	0.832628	0.382979	1.12041	5e-05	0.000162326
ENSGALG00000004842	NT5M	2.97504	1.36993	1.1188	0.00165	0.00416663
ENSGALG00000004553	SGPL1	8.69593	4.00916	1.11704	0.0001	0.000312743
ENSGALG00000009303	avenaII	7.90622	3.64513	1.11702	0.00125	0.00323654
ENSGALG00000028043	PLCE1	7.16578	3.30378	1.11701	5e-05	0.000162326
ENSGALG00000018360	cytb	38.6139	17.8095	1.11647	5e-05	0.000162326
ENSGALG00000003170	DNAH10	0.726731	0.33537	1.11567	5e-05	0.000162326
ENSGALG00000007808	HID1	37.014	17.0816	1.11563	5e-05	0.000162326
ENSGALG00000002829	SCARF1	0.671873	0.310116	1.11538	0.00045	0.00126995
ENSGALG00000014554	ATN1	0.601373	0.277622	1.11514	0.0001	0.000312743
ENSGALG00000007434	-	19.3493	8.93279	1.11509	5e-05	0.000162326
ENSGALG00000000178	BF1	4.62093	2.13583	1.11339	0.0007	0.00190501
ENSGALG00000006501	GGT5	2.00812	0.92878	1.11244	5e-05	0.000162326
ENSGALG00000000172	MYOG	897.139	416.097	1.10841	5e-05	0.000162326
ENSGALG00000018557	SOD3	10.3117	4.78445	1.10785	5e-05	0.000162326
ENSGALG00000002769	DNAJC12	8.43838	3.9181	1.10681	5e-05	0.000162326
ENSGALG00000026779	-	3.69242	1.71462	1.10668	0.00295	0.00706111
ENSGALG00000007431	MAGI1	2.15044	0.99917	1.10583	5e-05	0.000162326
ENSGALG00000011094	PDE4B	8.67394	4.03252	1.105	5e-05	0.000162326
ENSGALG00000001021	MYOCD	0.542825	0.252482	1.10431	0.0246	0.0470635
ENSGALG00000027627	RIL	21.3095	9.9144	1.1039	5e-05	0.000162326
ENSGALG00000005887	PXDNL	2.51218	1.16978	1.10271	5e-05	0.000162326
ENSGALG00000008050	HBP1	56.7716	26.4356	1.10269	5e-05	0.000162326
ENSGALG00000002707	CHRNB2	2.67703	1.24803	1.10098	5e-05	0.000162326
ENSGALG00000016083	ANG-1	0.956354	0.446989	1.09731	5e-05	0.000162326
ENSGALG00000027903	HOXB5	0.742025	0.346976	1.09663	0.0116	0.0241616
ENSGALG00000005710	CTDSPL	3.74838	1.75373	1.09584	0.0123	0.0254794
ENSGALG00000027334	-	20.7502	9.70889	1.09575	5e-05	0.000162326
ENSGALG00000005256	EPHA4	3.05299	1.42898	1.09524	5e-05	0.000162326
ENSGALG00000014343	ARAP2	1.10481	0.51715	1.09515	5e-05	0.000162326
ENSGALG00000001813	-	0.890146	0.417335	1.09284	0.00585	0.0130806
ENSGALG00000009248	HSPA12A	11.8333	5.54892	1.09258	5e-05	0.000162326
ENSGALG00000009530	PDZRN4	1.34292	0.629922	1.09213	5e-05	0.000162326
ENSGALG00000022887	KBTBD11	1.04953	0.492731	1.09088	0.00125	0.00323654
ENSGALG00000026112	-	43.1569	20.2968	1.08834	5e-05	0.000162326
ENSGALG00000003579	CTK-1	5.59215	2.63171	1.0874	5e-05	0.000162326
ENSGALG00000011013	PCNXL2	1.24646	0.586924	1.08659	5e-05	0.000162326
ENSGALG00000027768	CTDSP1	12.7375	5.99783	1.08657	5e-05	0.000162326
ENSGALG00000003951	SASH3	0.599935	0.282676	1.08566	0.00425	0.00981933
ENSGALG00000017122	SGCG	31.3102	14.7578	1.08516	5e-05	0.000162326
ENSGALG00000015077	ARHGAP31	52.4856	24.7428	1.08491	5e-05	0.000162326
ENSGALG00000000703	SLC45A3	0.930156	0.438615	1.08452	5e-05	0.000162326
ENSGALG00000012117	STEAP3	10.3194	4.86912	1.08362	5e-05	0.000162326
ENSGALG00000014699	MEGF10	22.8994	10.8055	1.08354	5e-05	0.000162326
ENSGALG00000005957	SLC6A14	0.505741	0.238787	1.08267	0.0102	0.021546
ENSGALG00000028823	C9orf172	0.95245	0.449905	1.08202	0.0002	0.000598642
ENSGALG00000002005	-	1.06964	0.505475	1.08141	5e-05	0.000162326
ENSGALG00000005895	-	31.3196	14.802	1.08128	5e-05	0.000162326
ENSGALG00000004909	RARRES2	260.36	123.068	1.08105	5e-05	0.000162326
ENSGALG00000027617	-	0.937088	0.442982	1.08094	5e-05	0.000162326
ENSGALG00000014582	CADM1	29.9053	14.1423	1.08038	5e-05	0.000162326
ENSGALG00000006592	-	1.58557	0.749867	1.0803	0.0013	0.00335306
ENSGALG00000006707	NOX1	0.650455	0.307647	1.08018	0.00895	0.0191586
ENSGALG00000005278	CDH11	29.5835	14.0094	1.0784	5e-05	0.000162326
ENSGALG00000010837	ASB5	113.145	53.5826	1.07834	5e-05	0.000162326
ENSGALG00000000141	BLB1	3.88014	1.83803	1.07795	0.00095	0.00251875
ENSGALG00000004662	DISP3	1.75416	0.831056	1.07776	5e-05	0.000162326
ENSGALG00000026910	SMPD1	83.3043	39.4738	1.07749	5e-05	0.000162326
ENSGALG00000012522	pvalb1	2.74543	1.30125	1.07713	0.0058	0.012981
ENSGALG00000000098	ANTXR1	12.7952	6.06598	1.07679	5e-05	0.000162326
ENSGALG00000001434	STOM	15.9354	7.56051	1.07568	5e-05	0.000162326
ENSGALG00000008753	FBXO48	5.62961	2.67303	1.07456	5e-05	0.000162326
ENSGALG00000006764	MCAM	5.93857	2.81989	1.07447	0.0008	0.00215432
ENSGALG00000027533	RNF24	12.502	5.9368	1.0744	0.00015	0.000457752
ENSGALG00000001621	cldn5	4.01542	1.90731	1.07401	0.00145	0.00370051
ENSGALG00000003712	RAPGEF1	9.99262	4.7483	1.07345	5e-05	0.000162326
ENSGALG00000024425	-	5.08997	2.41979	1.07278	0.0047	0.0107458
ENSGALG00000000206	RASSF2	2.07973	0.988743	1.07273	5e-05	0.000162326
ENSGALG00000026422	-	0.527385	0.250746	1.07263	5e-05	0.000162326
ENSGALG00000015211	DTNA	67.7875	32.3171	1.06872	5e-05	0.000162326
ENSGALG00000028753	-	89.6252	42.7653	1.06746	5e-05	0.000162326
ENSGALG00000015315	TRIM14	0.642763	0.306723	1.06735	0.00455	0.0104362
ENSGALG00000013814	IMPA2	114.767	54.7666	1.06734	5e-05	0.000162326
ENSGALG00000021812	-	2.77205	1.32284	1.06732	0.00455	0.0104362
ENSGALG00000002392	MPP3	3.76721	1.79802	1.06708	5e-05	0.000162326
ENSGALG00000004290	ANGPTL1	10.4279	4.97745	1.06697	0.0048	0.0109507
ENSGALG00000005892	SCUBE2	1.21264	0.578926	1.0667	5e-05	0.000162326
ENSGALG00000002473	GPR157	29.4389	14.0579	1.06634	5e-05	0.000162326
ENSGALG00000005175	BAAT	0.822066	0.392845	1.06529	0.01135	0.0236977
ENSGALG00000010055	DAAM2	4.45905	2.1318	1.06467	5e-05	0.000162326
ENSGALG00000007965	HN1	1038.38	497.347	1.06201	5e-05	0.000162326
ENSGALG00000003490	-	7.83994	3.75851	1.06068	5e-05	0.000162326
ENSGALG00000001226	ABCA2	2.48265	1.19062	1.06017	5e-05	0.000162326
ENSGALG00000011937	NFE2L1	38.7237	18.5752	1.05984	5e-05	0.000162326
ENSGALG00000002123	OSCP1	5.22805	2.50809	1.05968	5e-05	0.000162326
ENSGALG00000002832	IFI35	11.7104	5.62196	1.05864	5e-05	0.000162326
ENSGALG00000025768	-	2.76179	1.3262	1.0583	5e-05	0.000162326
ENSGALG00000005538	MYO18B	7.33541	3.52246	1.05829	5e-05	0.000162326
ENSGALG00000009163	S100A11	318.619	153.008	1.05822	5e-05	0.000162326
ENSGALG00000028350	-	2.90316	1.39524	1.05711	0.00095	0.00251875
ENSGALG00000002595	-	795.503	382.476	1.0565	5e-05	0.000162326
ENSGALG00000026811	-	40.0653	19.2682	1.05613	5e-05	0.000162326
ENSGALG00000006652	DIP2C	28.7924	13.8519	1.05561	5e-05	0.000162326
ENSGALG00000026674	CIB2	3.35662	1.61564	1.0549	5e-05	0.000162326
ENSGALG00000006855	MFI2	1.57243	0.756948	1.05473	5e-05	0.000162326
ENSGALG00000025862	TMEM26	22.6224	10.895	1.05408	5e-05	0.000162326
ENSGALG00000016558	FIGF	0.840415	0.40533	1.05201	0.00135	0.00346879
ENSGALG00000027639	RGMA	11.273	5.43731	1.0519	5e-05	0.000162326
ENSGALG00000009704	CHST15	10.6429	5.13355	1.05186	5e-05	0.000162326
ENSGALG00000011865	SMTN	43.8536	21.1651	1.05101	5e-05	0.000162326
ENSGALG00000000863	DYRK3	27.327	13.1921	1.05065	5e-05	0.000162326
ENSGALG00000017019	WDFY2	12.1644	5.87408	1.05023	5e-05	0.000162326
ENSGALG00000015989	C8orf37	1.79865	0.868832	1.04977	0.01785	0.0354697
ENSGALG00000004045	-	12.2659	5.93274	1.04788	5e-05	0.000162326
ENSGALG00000007827	NMRAL1	85.0636	41.1557	1.04745	5e-05	0.000162326
ENSGALG00000010203	-	12.3035	5.95472	1.04696	5e-05	0.000162326
ENSGALG00000024348	-	2.10628	1.01943	1.04694	5e-05	0.000162326
ENSGALG00000000897	LHFPL5	13.9034	6.72992	1.04678	5e-05	0.000162326
ENSGALG00000009340	TRIM63	26.7569	12.9555	1.04634	5e-05	0.000162326
ENSGALG00000003488	PTPRT	14.0068	6.78918	1.04481	5e-05	0.000162326
ENSGALG00000027851	-	10.895	5.28227	1.04443	5e-05	0.000162326
ENSGALG00000005207	SYNPO2L	36.4334	17.6723	1.04377	5e-05	0.000162326
ENSGALG00000001847	BICC1	1.70488	0.827105	1.04353	0.01575	0.0317513
ENSGALG00000000327	FBN3	14.5376	7.06125	1.04179	5e-05	0.000162326
ENSGALG00000002622	FCHSD1	6.81983	3.31331	1.04146	5e-05	0.000162326
ENSGALG00000005747	-	0.980588	0.476497	1.04118	0.0113	0.0236005
ENSGALG00000015057	DDO	4.88753	2.37543	1.04092	5e-05	0.000162326
ENSGALG00000008628	-	0.914723	0.444781	1.04024	0.00725	0.0158705
ENSGALG00000014342	TEAD4	7.43145	3.61649	1.03905	5e-05	0.000162326
ENSGALG00000016776	TBC1D8	5.30683	2.58256	1.03905	5e-05	0.000162326
ENSGALG00000008692	MAPKBP1	10.05	4.89377	1.03817	5e-05	0.000162326
ENSGALG00000006598	SORL1	1.5333	0.746955	1.03755	5e-05	0.000162326
ENSGALG00000005662	AMPD3	87.7085	42.7472	1.03689	5e-05	0.000162326
ENSGALG00000026652	CYBRD1	6.21695	3.03006	1.03686	5e-05	0.000162326
ENSGALG00000002371	RUSC2	4.63239	2.25801	1.03671	5e-05	0.000162326
ENSGALG00000026057	-	4.59328	2.23896	1.0367	0.0041	0.00950724
ENSGALG00000006840	AKAP13	24.0713	11.7429	1.03552	5e-05	0.000162326
ENSGALG00000005547	PIK3AP1	9.36142	4.56908	1.03482	5e-05	0.000162326
ENSGALG00000011214	SERPINH1	704.144	343.739	1.03456	5e-05	0.000162326
ENSGALG00000013617	PDGFRL	23.1096	11.2818	1.03449	5e-05	0.000162326
ENSGALG00000016462	MYCN	20.2303	9.88139	1.03373	5e-05	0.000162326
ENSGALG00000005295	BCAS3	10.0259	4.89831	1.03338	5e-05	0.000162326
ENSGALG00000015453	DUSP27	12.8129	6.26104	1.03312	5e-05	0.000162326
ENSGALG00000023279	EPN3	7.30442	3.57051	1.03264	5e-05	0.000162326
ENSGALG00000016459	FAM84A	0.799458	0.390862	1.03236	0.00705	0.0154798
ENSGALG00000016411	col14A1	0.913245	0.446651	1.03185	0.0016	0.00405192
ENSGALG00000026782	-	8.29675	4.0585	1.0316	0.02305	0.0444292
ENSGALG00000012554	UPP2	1.55086	0.758786	1.0313	0.00025	0.000736848
ENSGALG00000015439	SLC44A1	28.1008	13.7572	1.03043	5e-05	0.000162326
ENSGALG00000029107	CISD3	50.0945	24.5534	1.02873	5e-05	0.000162326
ENSGALG00000027977	PRRG3	2.0921	1.02545	1.02869	5e-05	0.000162326
ENSGALG00000014490	P3H3	13.7652	6.74923	1.02823	5e-05	0.000162326
ENSGALG00000016034	ATRN	48.0891	23.58	1.02814	5e-05	0.000162326
ENSGALG00000026983	CHRD	2.54398	1.24879	1.02655	5e-05	0.000162326
ENSGALG00000010715	CCDC88C	33.5755	16.4871	1.02607	5e-05	0.000162326
ENSGALG00000012515	TPPP	1.10919	0.544851	1.02557	0.0057	0.0127866
ENSGALG00000009845	GJD2	11.9109	5.85149	1.02541	5e-05	0.000162326
ENSGALG00000000461	MRC2	62.7146	30.8253	1.02468	5e-05	0.000162326
ENSGALG00000015396	CD200	0.958894	0.471319	1.02467	5e-05	0.000162326
ENSGALG00000016734	SLC9A7	41.8723	20.5944	1.02374	5e-05	0.000162326
ENSGALG00000009759	SLC16A7	1.22839	0.604203	1.02367	5e-05	0.000162326
ENSGALG00000006032	IL13RA1	11.3776	5.59643	1.02362	5e-05	0.000162326
ENSGALG00000005294	PPFIBP2	10.9881	5.40639	1.0232	5e-05	0.000162326
ENSGALG00000003955	CEP350	26.8482	13.2154	1.0226	5e-05	0.000162326
ENSGALG00000016038	ADAM33	16.598	8.1715	1.02233	5e-05	0.000162326
ENSGALG00000028182	-	1.32829	0.655231	1.0195	0.0002	0.000598642
ENSGALG00000010785	ACOT11	14.3121	7.06273	1.01894	5e-05	0.000162326
ENSGALG00000020911	CLEC19A	18.0881	8.93493	1.01751	0.00015	0.000457752
ENSGALG00000004638	HEPH	8.01952	3.96282	1.01699	5e-05	0.000162326
ENSGALG00000004420	SDK1	2.17298	1.07379	1.01696	5e-05	0.000162326
ENSGALG00000020067	VASH2	180.784	89.3391	1.01691	5e-05	0.000162326
ENSGALG00000003778	TMEM38A	45.6039	22.5586	1.01548	5e-05	0.000162326
ENSGALG00000027357	PTGES	0.904286	0.447536	1.01478	0.0122	0.025287
ENSGALG00000009506	-	5.99751	2.96936	1.01421	0.00065	0.00177949
ENSGALG00000006755	USP2	5.10579	2.52847	1.01387	5e-05	0.000162326
ENSGALG00000015164	PCSK5	2.7294	1.35189	1.01361	5e-05	0.000162326
ENSGALG00000008842	PIKFYVE	8.63163	4.27881	1.01242	5e-05	0.000162326
ENSGALG00000027853	CTNNA2	6.00405	2.97658	1.01228	5e-05	0.000162326
ENSGALG00000001281	PHOSPHO1	3.28574	1.62971	1.0116	5e-05	0.000162326
ENSGALG00000026435	WDR54	8.49909	4.21713	1.01105	0.0001	0.000312743
ENSGALG00000029150	AK1	167.209	83.0134	1.01024	5e-05	0.000162326
ENSGALG00000017155	C11orf87	1.51679	0.753185	1.00995	0.0211	0.0410845
ENSGALG00000028018	RAB38	0.482944	0.239969	1.00901	0.0006	0.00165427
ENSGALG00000026651	SCARA3	8.0979	4.02479	1.00864	5e-05	0.000162326
ENSGALG00000000302	TNNT2	1720.36	855.961	1.00709	5e-05	0.000162326
ENSGALG00000028721	LMOD1	2.67947	1.33357	1.00665	5e-05	0.000162326
ENSGALG00000013002	DAP	66.2007	33.0017	1.0043	5e-05	0.000162326
ENSGALG00000025800	-	5.24522	2.61505	1.00417	5e-05	0.000162326
ENSGALG00000027283	SLC12A9	8.90418	4.44438	1.0025	5e-05	0.000162326
ENSGALG00000012705	GMPR	38.0066	18.973	1.0023	5e-05	0.000162326
ENSGALG00000008575	GNMT	112.061	55.949	1.0021	5e-05	0.000162326
ENSGALG00000013244	ABCC9	1.34905	0.673595	1.00199	5e-05	0.000162326
ENSGALG00000026262	PMP22	28.8641	14.4208	1.00113	5e-05	0.000162326
ENSGALG00000008319	PLBD2	28.7148	14.3524	1.00051	5e-05	0.000162326
ENSGALG00000012753	-	0.990212	0.495078	1.00008	0.0002	0.000598642
ENSGALG00000027353	C10orf71	19.69	9.84443	1.00008	5e-05	0.000162326
ENSGALG00000016441	-	28.9044	14.4519	1.00002	5e-05	0.000162326
ENSGALG00000003385	LSM4	49.2826	98.6364	-1.00104	5e-05	0.000162326
ENSGALG00000003355	NOP16	27.3362	54.754	-1.00215	5e-05	0.000162326
ENSGALG00000006971	CDK5RAP2	2.83813	5.68763	-1.00289	5e-05	0.000162326
ENSGALG00000001515	-	13.4329	26.9209	-1.00295	5e-05	0.000162326
ENSGALG00000014730	ELOVL7	0.255157	0.511392	-1.00304	0.0033	0.00781085
ENSGALG00000009668	C4orf27	16.5685	33.2206	-1.00363	5e-05	0.000162326
ENSGALG00000024083	C8orf4	3.15328	6.32433	-1.00406	5e-05	0.000162326
ENSGALG00000001749	ACSBG2	41.9824	84.2185	-1.00435	5e-05	0.000162326
ENSGALG00000011177	CEP290	0.524891	1.05415	-1.00599	5e-05	0.000162326
ENSGALG00000009633	C5H15ORF29	9.89945	19.8868	-1.00639	5e-05	0.000162326
ENSGALG00000029112	-	1.70012	3.41564	-1.00651	0.0244	0.0467202
ENSGALG00000014508	CD38	1.12147	2.25364	-1.00687	0.0009	0.00239867
ENSGALG00000025759	TFDP2	2.75387	5.54338	-1.00931	5e-05	0.000162326
ENSGALG00000010093	BRMS1L	7.88506	15.8752	-1.00958	5e-05	0.000162326
ENSGALG00000003591	FTO	0.780659	1.57203	-1.00986	5e-05	0.000162326
ENSGALG00000008957	MSH6	15.7899	31.817	-1.0108	5e-05	0.000162326
ENSGALG00000023199	HNRNPDL	220.814	445.35	-1.0121	5e-05	0.000162326
ENSGALG00000003569	TMEM130	1.09092	2.20024	-1.01212	5e-05	0.000162326
ENSGALG00000001749	ACSBG2	6.53354	13.1897	-1.01347	0.00155	0.00393531
ENSGALG00000028648	CCDC59	2.91163	5.88175	-1.01442	5e-05	0.000162326
ENSGALG00000013726	PAICS	28.5637	57.7163	-1.0148	5e-05	0.000162326
ENSGALG00000010537	CDKN2C	1.68586	3.40818	-1.01551	0.00015	0.000457752
ENSGALG00000022802	-	19.849	40.1685	-1.017	5e-05	0.000162326
ENSGALG00000000102	UBE2T	14.5707	29.4869	-1.01701	5e-05	0.000162326
ENSGALG00000013207	CTNNAL1	4.97964	10.081	-1.01753	5e-05	0.000162326
ENSGALG00000006328	CHCHD4	14.5785	29.5222	-1.01796	5e-05	0.000162326
ENSGALG00000004805	DMXL2	1.90049	3.85258	-1.01945	5e-05	0.000162326
ENSGALG00000012484	RIF1	10.5333	21.3538	-1.01953	5e-05	0.000162326
ENSGALG00000013209	SLC39A6	18.2838	37.0851	-1.02028	5e-05	0.000162326
ENSGALG00000009907	G2E3	4.31642	8.76195	-1.02142	5e-05	0.000162326
ENSGALG00000008361	THBD	38.1439	77.4755	-1.02229	5e-05	0.000162326
ENSGALG00000008939	FUBP1	41.701	84.8193	-1.02431	5e-05	0.000162326
ENSGALG00000028679	RRP8	11.0238	22.4294	-1.02478	5e-05	0.000162326
ENSGALG00000020316	IL13RA2	6.8162	13.9095	-1.02904	5e-05	0.000162326
ENSGALG00000008836	ATP6AP1	19.5649	39.9404	-1.02958	5e-05	0.000162326
ENSGALG00000007150	OPA1	2.28343	4.67087	-1.03248	0.00095	0.00251875
ENSGALG00000006099	ZFPM1	0.784114	1.60433	-1.03283	5e-05	0.000162326
ENSGALG00000008827	FERMT1	1.76324	3.61066	-1.03403	5e-05	0.000162326
ENSGALG00000003375	FOXP4	1.83476	3.75791	-1.03434	5e-05	0.000162326
ENSGALG00000010255	NASP	15.2055	31.1442	-1.03437	5e-05	0.000162326
ENSGALG00000015986	DONSON	3.96779	8.12797	-1.03456	5e-05	0.000162326
ENSGALG00000015925	MB21D1	0.928324	1.90238	-1.0351	5e-05	0.000162326
ENSGALG00000002555	RET	0.319262	0.654292	-1.0352	0.00345	0.00813458
ENSGALG00000016665	FDFT1	59.441	121.897	-1.03613	5e-05	0.000162326
ENSGALG00000005657	CRHR2	1.24422	2.55307	-1.037	5e-05	0.000162326
ENSGALG00000027892	-	20.6416	42.3718	-1.03755	5e-05	0.000162326
ENSGALG00000028795	CADM3	5.84572	12.0131	-1.03916	5e-05	0.000162326
ENSGALG00000007237	ALYREF	55.9911	115.102	-1.03965	5e-05	0.000162326
ENSGALG00000005011	SHC4	2.63504	5.42573	-1.04199	5e-05	0.000162326
ENSGALG00000013041	CCT5	61.5385	126.818	-1.0432	5e-05	0.000162326
ENSGALG00000005369	BTBD10	2.20606	4.54989	-1.04436	0.00085	0.00227747
ENSGALG00000016097	EMC2	54.8264	113.159	-1.04541	5e-05	0.000162326
ENSGALG00000010535	SGMS2	10.7198	22.1267	-1.04552	5e-05	0.000162326
ENSGALG00000014747	CWC27	3.94117	8.13945	-1.04631	5e-05	0.000162326
ENSGALG00000011626	COX18	6.05321	12.524	-1.04892	5e-05	0.000162326
ENSGALG00000009782	NAA15	32.8393	67.9683	-1.04944	5e-05	0.000162326
ENSGALG00000007268	CADPS	3.62945	7.51237	-1.04952	5e-05	0.000162326
ENSGALG00000017357	SRSF2	53.3544	110.615	-1.05187	5e-05	0.000162326
ENSGALG00000000734	RPA2	35.0718	72.7446	-1.05253	5e-05	0.000162326
ENSGALG00000014908	FST	0.659284	1.36751	-1.05258	5e-05	0.000162326
ENSGALG00000017154	ZC3H12C	3.8532	7.99313	-1.0527	5e-05	0.000162326
ENSGALG00000026395	TRABD2A	0.439376	0.911732	-1.05315	5e-05	0.000162326
ENSGALG00000003072	RPA1	18.4439	38.2974	-1.05411	5e-05	0.000162326
ENSGALG00000001613	GNL3	25.2809	52.5414	-1.0554	5e-05	0.000162326
ENSGALG00000011020	Protein	375.152	780.408	-1.05675	5e-05	0.000162326
ENSGALG00000014013	ARHGAP18	8.17007	16.9965	-1.05682	5e-05	0.000162326
ENSGALG00000027091	GPR27	5.18564	10.7955	-1.05784	5e-05	0.000162326
ENSGALG00000004418	SS2R	0.545431	1.13693	-1.05967	5e-05	0.000162326
ENSGALG00000005190	CCDC86	92.0126	191.867	-1.0602	5e-05	0.000162326
ENSGALG00000011659	ACAT2	75.2027	156.91	-1.06108	5e-05	0.000162326
ENSGALG00000027598	LY96	0.807388	1.6851	-1.0615	5e-05	0.000162326
ENSGALG00000009847	STXBP6	5.81679	12.1478	-1.0624	5e-05	0.000162326
ENSGALG00000006342	UEVLD	5.99869	12.5281	-1.06245	5e-05	0.000162326
ENSGALG00000014668	MCTP1	1.45841	3.04603	-1.06254	5e-05	0.000162326
ENSGALG00000005046	SHMT1	5.39473	11.2695	-1.06279	5e-05	0.000162326
ENSGALG00000012463	-	5.45645	11.3999	-1.06299	5e-05	0.000162326
ENSGALG00000008585	SMC3	11.2427	23.495	-1.06337	5e-05	0.000162326
ENSGALG00000017135	CRYL1	1.36713	2.85713	-1.06341	5e-05	0.000162326
ENSGALG00000023909	-	0.719032	1.50404	-1.06472	0.00025	0.000736848
ENSGALG00000010786	DGKB	0.382085	0.799955	-1.06603	5e-05	0.000162326
ENSGALG00000015706	LETM1	1.61583	3.38795	-1.06814	0.01	0.0211704
ENSGALG00000009262	FGB	0.294729	0.61825	-1.0688	0.0113	0.0236005
ENSGALG00000006512	HSPA8	371.475	779.502	-1.06929	5e-05	0.000162326
ENSGALG00000002624	BMS1	11.8573	24.8832	-1.0694	5e-05	0.000162326
ENSGALG00000001031	HSF5	0.616838	1.2956	-1.07065	5e-05	0.000162326
ENSGALG00000009390	c-met	4.68351	9.84087	-1.07119	5e-05	0.000162326
ENSGALG00000012387	NUP43	18.8526	39.6317	-1.07189	5e-05	0.000162326
ENSGALG00000016693	-	0.402046	0.845273	-1.07206	0.0006	0.00165427
ENSGALG00000003323	OSGIN1	6.16829	12.9706	-1.0723	5e-05	0.000162326
ENSGALG00000006123	-	2.16436	4.5512	-1.0723	5e-05	0.000162326
ENSGALG00000008962	MSH2	11.6218	24.4465	-1.0728	5e-05	0.000162326
ENSGALG00000000454	KPNB1	14.4835	30.4731	-1.07313	5e-05	0.000162326
ENSGALG00000010745	HMGB2	35.9318	75.6965	-1.07496	5e-05	0.000162326
ENSGALG00000002755	RFWD3	1.19253	2.51507	-1.07657	5e-05	0.000162326
ENSGALG00000008708	ESF1	4.35441	9.18359	-1.07658	5e-05	0.000162326
ENSGALG00000008143	UACA	6.21576	13.1172	-1.07745	5e-05	0.000162326
ENSGALG00000004223	-	66.3022	140.049	-1.0788	5e-05	0.000162326
ENSGALG00000025911	ARHGDIG	25.3142	53.6607	-1.08392	5e-05	0.000162326
ENSGALG00000005105	TPR	10.2057	21.6528	-1.08518	5e-05	0.000162326
ENSGALG00000006008	HOMER2	1.74064	3.69327	-1.08528	5e-05	0.000162326
ENSGALG00000023521	ADRA2A	1.9973	4.24169	-1.08659	5e-05	0.000162326
ENSGALG00000009061	ACTL6A	24.049	51.0752	-1.08664	5e-05	0.000162326
ENSGALG00000015097	-	0.278663	0.592199	-1.08756	0.01915	0.0377145
ENSGALG00000015013	MSX1	10.8198	22.9982	-1.08785	5e-05	0.000162326
ENSGALG00000012414	GNPNAT1	14.7062	31.3114	-1.09026	5e-05	0.000162326
ENSGALG00000010700	RPA3	30.5215	64.992	-1.09044	5e-05	0.000162326
ENSGALG00000014573	NAT10	11.5506	24.6188	-1.09179	5e-05	0.000162326
ENSGALG00000028226	-	1.47355	3.14358	-1.09311	0.00065	0.00177949
ENSGALG00000028945	LGI2	0.43988	0.939853	-1.09532	5e-05	0.000162326
ENSGALG00000002873	RSL1D1	17.8507	38.1733	-1.09658	5e-05	0.000162326
ENSGALG00000010178	PUM3	23.098	49.4659	-1.09867	5e-05	0.000162326
ENSGALG00000017153	RDX	107.026	229.469	-1.10033	5e-05	0.000162326
ENSGALG00000004245	NUDT1	18.4107	39.4735	-1.10034	5e-05	0.000162326
ENSGALG00000012802	F13A1	0.682606	1.4655	-1.10227	0.00395	0.00919335
ENSGALG00000003103	MST1R	0.623117	1.33834	-1.10287	5e-05	0.000162326
ENSGALG00000011942	-	3.99926	8.59258	-1.10336	5e-05	0.000162326
ENSGALG00000009476	cdk6	12.579	27.0331	-1.10371	5e-05	0.000162326
ENSGALG00000006048	FAM64A	3.1342	6.76025	-1.10898	5e-05	0.000162326
ENSGALG00000008758	B3GNT5	7.60964	16.4282	-1.11028	5e-05	0.000162326
ENSGALG00000014648	CETN3	5.49032	11.8714	-1.11252	5e-05	0.000162326
ENSGALG00000015649	NOP14	9.78609	21.1713	-1.1133	5e-05	0.000162326
ENSGALG00000001768	TENM2	0.306781	0.664762	-1.11563	5e-05	0.000162326
ENSGALG00000010167	PNN	6.96538	15.1128	-1.1175	5e-05	0.000162326
ENSGALG00000009975	CCT2	30.6749	66.5887	-1.11822	5e-05	0.000162326
ENSGALG00000019175	-	0.296015	0.642593	-1.11823	0.00525	0.0118748
ENSGALG00000007229	PPP1R27	1.77298	3.85698	-1.12129	0.0022	0.00541547
ENSGALG00000011106	GALNT2	22.3973	48.7338	-1.1216	5e-05	0.000162326
ENSGALG00000014992	TMEM128	4.61409	10.0437	-1.12216	5e-05	0.000162326
ENSGALG00000028890	-	1.30756	2.84632	-1.12222	0.00025	0.000736848
ENSGALG00000014883	MCM9	1.95625	4.25898	-1.12242	5e-05	0.000162326
ENSGALG00000003122	ZFAND2A	36.182	78.8485	-1.12381	5e-05	0.000162326
ENSGALG00000010995	ITGB3BP	2.61736	5.70669	-1.12454	5e-05	0.000162326
ENSGALG00000016823	-	21.6759	47.3785	-1.12814	5e-05	0.000162326
ENSGALG00000008581	DUSP5	4.72243	10.3351	-1.12995	5e-05	0.000162326
ENSGALG00000011084	CCSAP	0.778592	1.70457	-1.13047	0.0001	0.000312743
ENSGALG00000026363	FIGNL1	4.79113	10.5173	-1.13432	5e-05	0.000162326
ENSGALG00000013821	GEMIN6	15.9036	34.9124	-1.13439	5e-05	0.000162326
ENSGALG00000006456	C16ORF45	18.7045	41.0854	-1.13524	5e-05	0.000162326
ENSGALG00000000004	RFK	5.60843	12.3504	-1.13889	5e-05	0.000162326
ENSGALG00000009956	ESPL1	3.88532	8.56577	-1.14055	5e-05	0.000162326
ENSGALG00000006113	ZNF326	4.95358	10.921	-1.14056	5e-05	0.000162326
ENSGALG00000002460	WDR75	31.3347	69.1997	-1.143	5e-05	0.000162326
ENSGALG00000001438	WDR77	61.9513	136.936	-1.14429	5e-05	0.000162326
ENSGALG00000010185	HSPA4L	31.1814	68.9471	-1.1448	5e-05	0.000162326
ENSGALG00000011543	SDAD1	9.21099	20.3896	-1.1464	5e-05	0.000162326
ENSGALG00000013784	CDT1	14.1551	31.3367	-1.14653	5e-05	0.000162326
ENSGALG00000015692	POLN	0.751992	1.66572	-1.14735	5e-05	0.000162326
ENSGALG00000004995	-	4.59408	10.1806	-1.14798	0.02255	0.0435745
ENSGALG00000012173	LGALS3	5.33875	11.8327	-1.14821	5e-05	0.000162326
ENSGALG00000010481	CMPK1	31.3809	69.6217	-1.14965	5e-05	0.000162326
ENSGALG00000013846	ARFGEF3	0.558067	1.23816	-1.14968	5e-05	0.000162326
ENSGALG00000006889	TMC7	1.40538	3.12172	-1.15138	5e-05	0.000162326
ENSGALG00000011294	cTR	6.36875	14.1508	-1.1518	5e-05	0.000162326
ENSGALG00000004934	CDC25A	5.05403	11.2348	-1.15247	5e-05	0.000162326
ENSGALG00000005769	WEE1	13.426	29.9007	-1.15515	5e-05	0.000162326
ENSGALG00000026899	CHSY3	0.467133	1.04042	-1.15525	5e-05	0.000162326
ENSGALG00000009816	BATF3	2.07499	4.62514	-1.15639	5e-05	0.000162326
ENSGALG00000015912	NBN	4.46498	9.96184	-1.15776	5e-05	0.000162326
ENSGALG00000014960	POC5	3.61352	8.07017	-1.15919	5e-05	0.000162326
ENSGALG00000002107	RANBP1	43.8249	97.8833	-1.15931	5e-05	0.000162326
ENSGALG00000006631	TICRR	3.21286	7.17761	-1.15964	5e-05	0.000162326
ENSGALG00000016265	LANCL3	1.02391	2.28954	-1.16096	0.0001	0.000312743
ENSGALG00000012998	WNT5B	2.84115	6.35526	-1.16147	5e-05	0.000162326
ENSGALG00000007537	INCENP	1.65225	3.69872	-1.1626	0.0002	0.000598642
ENSGALG00000007676	EME1	3.85528	8.63513	-1.16338	5e-05	0.000162326
ENSGALG00000026716	CELF5	0.361741	0.810631	-1.16409	0.00195	0.00485458
ENSGALG00000014163	TTLL1	0.349043	0.782421	-1.16454	5e-05	0.000162326
ENSGALG00000012236	DMC1	0.451796	1.01282	-1.16464	0.00445	0.0102323
ENSGALG00000012684	DEK	17.3141	38.8538	-1.16611	5e-05	0.000162326
ENSGALG00000008698	C3H20ORF72	6.55055	14.7502	-1.17105	5e-05	0.000162326
ENSGALG00000017178	GRIA4	0.665048	1.49799	-1.1715	5e-05	0.000162326
ENSGALG00000019741	PSMC3IP	6.62316	14.9252	-1.17216	5e-05	0.000162326
ENSGALG00000000470	LMNB2	90.3805	203.927	-1.17397	5e-05	0.000162326
ENSGALG00000009233	LIN9	3.13607	7.08457	-1.17572	5e-05	0.000162326
ENSGALG00000007131	-	131.049	296.06	-1.17579	5e-05	0.000162326
ENSGALG00000011479	NEDD1	2.02632	4.57837	-1.17598	0.00945	0.020121
ENSGALG00000015661	CRISPLD1	2.08082	4.70177	-1.17605	5e-05	0.000162326
ENSGALG00000006723	-	59.3323	134.29	-1.17846	5e-05	0.000162326
ENSGALG00000002338	ASPM	8.08439	18.305	-1.17902	5e-05	0.000162326
ENSGALG00000011559	ACTR6	40.1525	90.9464	-1.17953	5e-05	0.000162326
ENSGALG00000003944	FAM189A1	1.75513	3.97815	-1.18052	5e-05	0.000162326
ENSGALG00000012827	RIPK1	2.70895	6.1458	-1.18187	5e-05	0.000162326
ENSGALG00000016655	GYG2	0.295416	0.671516	-1.18468	0.01705	0.0340573
ENSGALG00000012147	DDX18	7.77685	17.6807	-1.18492	5e-05	0.000162326
ENSGALG00000028130	KIAA1644	1.30322	2.96635	-1.18661	5e-05	0.000162326
ENSGALG00000003213	LGALS2	0.611908	1.39333	-1.18715	0.01595	0.0321055
ENSGALG00000009615	RRP15	14.9917	34.1586	-1.18808	5e-05	0.000162326
ENSGALG00000012969	DDX11	3.32966	7.58676	-1.18811	5e-05	0.000162326
ENSGALG00000001138	-	4.47885	10.2258	-1.19102	5e-05	0.000162326
ENSGALG00000014485	LDB2	4.49165	10.2569	-1.19127	5e-05	0.000162326
ENSGALG00000009990	SRBD1	18.0863	41.3536	-1.19312	5e-05	0.000162326
ENSGALG00000012497	SLC12A7	0.467432	1.06928	-1.19381	0.00535	0.0120779
ENSGALG00000001371	-	0.613372	1.4033	-1.19399	0.00325	0.00770382
ENSGALG00000004669	ASPA	0.29052	0.664688	-1.19404	0.0025	0.00608445
ENSGALG00000012421	ARHGAP15	0.227174	0.520304	-1.19556	0.0017	0.00428361
ENSGALG00000010935	PTPRQ	0.886186	2.03362	-1.19837	5e-05	0.000162326
ENSGALG00000015010	NSG1	3.39702	7.80033	-1.19927	5e-05	0.000162326
ENSGALG00000010538	TTC27	18.5472	42.6163	-1.2002	5e-05	0.000162326
ENSGALG00000000802	DHODH	28.699	66.0241	-1.20199	5e-05	0.000162326
ENSGALG00000001790	-	14.637	33.7289	-1.20436	5e-05	0.000162326
ENSGALG00000009728	SLC25A13	10.8955	25.1368	-1.20607	5e-05	0.000162326
ENSGALG00000012452	MIS18BP1	1.95126	4.51056	-1.2089	5e-05	0.000162326
ENSGALG00000001629	-	1.70655	3.94819	-1.21011	5e-05	0.000162326
ENSGALG00000008368	RAD18	15.4454	35.7751	-1.21178	5e-05	0.000162326
ENSGALG00000000534	il-1beta	0.249872	0.579274	-1.21306	0.0048	0.0109507
ENSGALG00000027798	CDK2	13.8597	32.1433	-1.21362	5e-05	0.000162326
ENSGALG00000015542	PLPPR1	0.514947	1.19522	-1.21478	5e-05	0.000162326
ENSGALG00000005180	COL11A1	4.4474	10.3239	-1.21495	5e-05	0.000162326
ENSGALG00000012462	kif5c	7.72412	18.0074	-1.22114	5e-05	0.000162326
ENSGALG00000012153	METTL15	2.67057	6.24235	-1.22494	5e-05	0.000162326
ENSGALG00000023348	HPDL	3.64844	8.53662	-1.22639	5e-05	0.000162326
ENSGALG00000008234	ORC2	3.58967	8.40185	-1.22686	5e-05	0.000162326
ENSGALG00000016292	COL21A1	4.09068	9.57514	-1.22695	5e-05	0.000162326
ENSGALG00000027842	CenpA	6.89928	16.164	-1.22826	5e-05	0.000162326
ENSGALG00000010908	CDCA7L	13.2232	31.0145	-1.22988	5e-05	0.000162326
ENSGALG00000009110	LSM8	21.957	51.6887	-1.23517	5e-05	0.000162326
ENSGALG00000011681	DEPDC7	2.5002	5.88898	-1.23598	5e-05	0.000162326
ENSGALG00000013728	PPAT	13.5906	32.0133	-1.23607	5e-05	0.000162326
ENSGALG00000010857	Dab1	0.38363	0.904268	-1.23704	5e-05	0.000162326
ENSGALG00000028673	42797	2.32645	5.49574	-1.24018	5e-05	0.000162326
ENSGALG00000015105	PSIP1	7.48694	17.6975	-1.24109	5e-05	0.000162326
ENSGALG00000004724	-	17.1635	40.5853	-1.24161	5e-05	0.000162326
ENSGALG00000013384	LIG1	3.62798	8.60197	-1.2455	5e-05	0.000162326
ENSGALG00000001761	HAUS1	4.14012	9.81682	-1.24558	5e-05	0.000162326
ENSGALG00000017244	PRSS23	66.0448	156.618	-1.24573	5e-05	0.000162326
ENSGALG00000010562	CEP128	0.959417	2.27801	-1.24755	5e-05	0.000162326
ENSGALG00000002913	BRI3BP	58.4098	138.761	-1.24832	5e-05	0.000162326
ENSGALG00000004814	RHPN2	0.853386	2.02811	-1.24887	5e-05	0.000162326
ENSGALG00000013760	GFPT2	9.06995	21.5622	-1.24934	5e-05	0.000162326
ENSGALG00000028716	CDC6	2.01133	4.78334	-1.24987	5e-05	0.000162326
ENSGALG00000003475	acl	56.3609	134.075	-1.25027	5e-05	0.000162326
ENSGALG00000000681	PAK1	1.48186	3.52687	-1.25098	5e-05	0.000162326
ENSGALG00000014982	RBBP8	5.36441	12.7716	-1.25145	5e-05	0.000162326
ENSGALG00000015249	TTF2	5.22162	12.4842	-1.25754	5e-05	0.000162326
ENSGALG00000019430	-	0.949533	2.27079	-1.2579	0.0002	0.000598642
ENSGALG00000012759	NUP37	35.6686	85.3069	-1.25801	5e-05	0.000162326
ENSGALG00000000479	PADI3	6.61167	15.8159	-1.25829	5e-05	0.000162326
ENSGALG00000015151	B4GALT6	2.24306	5.36715	-1.25869	5e-05	0.000162326
ENSGALG00000007659	HYOU1	32.6464	78.1386	-1.25911	5e-05	0.000162326
ENSGALG00000019837	-	19.4505	46.6358	-1.26163	5e-05	0.000162326
ENSGALG00000009913	SMARCA5	14.3665	34.4772	-1.26294	5e-05	0.000162326
ENSGALG00000004113	-	1.34579	3.23011	-1.26313	5e-05	0.000162326
ENSGALG00000016102	CYP26B1	1.58154	3.79706	-1.26355	5e-05	0.000162326
ENSGALG00000014938	ABHD3	0.263059	0.63168	-1.26381	0.00185	0.00462944
ENSGALG00000003906	MPHOSPH10	8.8515	21.2595	-1.26412	5e-05	0.000162326
ENSGALG00000007170	SNRPA1	99.7713	239.898	-1.26573	5e-05	0.000162326
ENSGALG00000009805	PPM1H	1.16802	2.81368	-1.2684	5e-05	0.000162326
ENSGALG00000015226	-	4.51809	10.9026	-1.27089	5e-05	0.000162326
ENSGALG00000012352	BLVRA	0.819047	1.9786	-1.27246	5e-05	0.000162326
ENSGALG00000013420	FOXM1	4.10018	9.90811	-1.27292	5e-05	0.000162326
ENSGALG00000006482	FAH	7.00429	16.959	-1.27574	5e-05	0.000162326
ENSGALG00000006210	Id1	88.2709	213.741	-1.27585	5e-05	0.000162326
ENSGALG00000011966	RANGAP1	36.3388	88.0541	-1.27688	5e-05	0.000162326
ENSGALG00000010326	FLVCR2	2.33461	5.66608	-1.27917	5e-05	0.000162326
ENSGALG00000015053	GLDC	0.305961	0.742984	-1.27998	5e-05	0.000162326
ENSGALG00000014675	RHOBTB3	0.627828	1.52597	-1.28129	5e-05	0.000162326
ENSGALG00000009365	CYP51A1	30.8436	75.0255	-1.28241	5e-05	0.000162326
ENSGALG00000015179	CEP78	0.776211	1.8949	-1.2876	5e-05	0.000162326
ENSGALG00000007408	MPP7	0.718949	1.7569	-1.28907	5e-05	0.000162326
ENSGALG00000001604	-	2.94328	7.19458	-1.28949	5e-05	0.000162326
ENSGALG00000013880	CEP192	2.02341	4.94647	-1.28961	5e-05	0.000162326
ENSGALG00000005619	F3	16.2615	39.7712	-1.29026	5e-05	0.000162326
ENSGALG00000001094	ADGRD2	7.52016	18.3957	-1.29054	5e-05	0.000162326
ENSGALG00000003602	RPGRIP1L	0.698126	1.71401	-1.29581	5e-05	0.000162326
ENSGALG00000010478	STIL	0.621666	1.52652	-1.29603	5e-05	0.000162326
ENSGALG00000008362	SS4R	0.242444	0.595407	-1.29622	0.0195	0.0383305
ENSGALG00000004266	TNFAIP8L1	5.84853	14.411	-1.30102	5e-05	0.000162326
ENSGALG00000006019	EPHX4	0.392516	0.969414	-1.30436	0.0003	0.000872803
ENSGALG00000001527	VWA1	4.81671	11.9018	-1.30506	5e-05	0.000162326
ENSGALG00000026854	PDPN	4.04211	10.0134	-1.30876	5e-05	0.000162326
ENSGALG00000026179	FAM163B	1.32656	3.29277	-1.31162	0.0001	0.000312743
ENSGALG00000007963	NFATC2	0.419656	1.04218	-1.31232	5e-05	0.000162326
ENSGALG00000010957	USP1	17.7808	44.2014	-1.31377	5e-05	0.000162326
ENSGALG00000010775	FMN2	0.200454	0.498506	-1.31434	5e-05	0.000162326
ENSGALG00000016312	POLA1	7.72834	19.2442	-1.31619	5e-05	0.000162326
ENSGALG00000003660	FANCF	3.42502	8.54271	-1.31858	5e-05	0.000162326
ENSGALG00000013745	RTTN	1.08504	2.71232	-1.32178	5e-05	0.000162326
ENSGALG00000013626	GMNN	12.5229	31.3561	-1.32417	5e-05	0.000162326
ENSGALG00000009687	KCNK2	5.98112	14.9798	-1.32453	5e-05	0.000162326
ENSGALG00000009568	SPOCK3	0.303495	0.761057	-1.32633	0.0072	0.0157712
ENSGALG00000015565	C8orf34	0.196504	0.493577	-1.32872	0.00055	0.00152567
ENSGALG00000015186	KLHL14	0.367806	0.923987	-1.32893	0.0008	0.00215432
ENSGALG00000027947	Ghsr	0.359512	0.90381	-1.32998	5e-05	0.000162326
ENSGALG00000013941	PDE7B	3.49498	8.79565	-1.33151	5e-05	0.000162326
ENSGALG00000028501	dCK	4.09172	10.3013	-1.33204	5e-05	0.000162326
ENSGALG00000004516	RAD51	11.2642	28.3594	-1.33208	5e-05	0.000162326
ENSGALG00000009553	SMC4	11.7044	29.4736	-1.33237	5e-05	0.000162326
ENSGALG00000009677	SSB	33.5584	84.7759	-1.33698	5e-05	0.000162326
ENSGALG00000010533	ELAVL4	1.28139	3.23847	-1.3376	5e-05	0.000162326
ENSGALG00000014984	F2RL1	18.8312	47.6455	-1.33922	5e-05	0.000162326
ENSGALG00000012348	MCM6	24.4512	61.8791	-1.33955	5e-05	0.000162326
ENSGALG00000001942	SPDL1	1.81704	4.59917	-1.33978	5e-05	0.000162326
ENSGALG00000011351	HSP90AA1	341.169	863.861	-1.34031	5e-05	0.000162326
ENSGALG00000003947	HNRNPH3	114.847	290.855	-1.34058	5e-05	0.000162326
ENSGALG00000010233	SYNDIG1L	13.0843	33.1433	-1.34089	5e-05	0.000162326
ENSGALG00000010995	ITGB3BP	0.652666	1.65425	-1.34176	0.00175	0.00439909
ENSGALG00000011686	SEMA5B	1.73606	4.41187	-1.34558	5e-05	0.000162326
ENSGALG00000016444	ODC1	64.5535	164.24	-1.34724	5e-05	0.000162326
ENSGALG00000011889	PRKCH	0.207149	0.527205	-1.34769	0.00075	0.00203085
ENSGALG00000027786	SOCS3	21.3104	54.3315	-1.35023	5e-05	0.000162326
ENSGALG00000007537	INCENP	2.67285	6.81751	-1.35087	5e-05	0.000162326
ENSGALG00000026798	-	16.3268	41.6752	-1.35195	5e-05	0.000162326
ENSGALG00000026288	SLC5A6	12.8149	32.7174	-1.35224	5e-05	0.000162326
ENSGALG00000004246	SLC6A4	1.05645	2.70184	-1.35471	5e-05	0.000162326
ENSGALG00000028417	H2A-VIII	11.3108	29.0514	-1.3609	5e-05	0.000162326
ENSGALG00000016546	RBBP7	7.93558	20.3901	-1.36146	5e-05	0.000162326
ENSGALG00000028900	CENPT	11.0577	28.4274	-1.36223	5e-05	0.000162326
ENSGALG00000014439	NCAPD2	10.7694	27.733	-1.36466	5e-05	0.000162326
ENSGALG00000013129	RPRD1A	1.18767	3.06778	-1.36907	0.00075	0.00203085
ENSGALG00000005642	CEP152	0.936025	2.43145	-1.3772	5e-05	0.000162326
ENSGALG00000008249	DNAJC2	13.2186	34.3749	-1.37879	5e-05	0.000162326
ENSGALG00000006794	RAD50	2.59143	6.74062	-1.37913	5e-05	0.000162326
ENSGALG00000008305	CASP10	1.14474	2.97772	-1.37918	5e-05	0.000162326
ENSGALG00000020322	ACRC	5.28628	13.7856	-1.38284	5e-05	0.000162326
ENSGALG00000010735	NDC1	15.5142	40.4585	-1.38286	5e-05	0.000162326
ENSGALG00000023142	EP3	3.4566	9.0194	-1.38368	5e-05	0.000162326
ENSGALG00000019459	PMP2	1.8727	4.8871	-1.38386	5e-05	0.000162326
ENSGALG00000009201	CCNF	12.9218	33.7676	-1.38583	5e-05	0.000162326
ENSGALG00000007871	SLC1A2	3.95551	10.3446	-1.38695	5e-05	0.000162326
ENSGALG00000020164	GAR1	11.7943	30.8714	-1.38818	5e-05	0.000162326
ENSGALG00000008970	NRK	9.21989	24.2064	-1.39257	5e-05	0.000162326
ENSGALG00000010265	E2F7	1.04739	2.75799	-1.39682	5e-05	0.000162326
ENSGALG00000027051	-	1.00574	2.65016	-1.39781	0.00095	0.00251875
ENSGALG00000005302	SASS6	6.37923	16.8819	-1.40402	5e-05	0.000162326
ENSGALG00000026795	KIAA0040	2.13398	5.65385	-1.40569	5e-05	0.000162326
ENSGALG00000013297	BBOX1	4.50922	11.9791	-1.40957	5e-05	0.000162326
ENSGALG00000004106	DHCR7	32.4746	86.3605	-1.41106	5e-05	0.000162326
ENSGALG00000026521	-	5.9472	15.8175	-1.41124	5e-05	0.000162326
ENSGALG00000026540	CYP51A1	6.83582	18.1813	-1.41127	5e-05	0.000162326
ENSGALG00000024447	NMB	1.09314	2.91161	-1.41334	0.0013	0.00335306
ENSGALG00000001506	PTTG1	23.3198	62.1357	-1.41387	5e-05	0.000162326
ENSGALG00000000652	ACOT7	11.163	29.7528	-1.4143	5e-05	0.000162326
ENSGALG00000002175	KIF14	1.16308	3.10049	-1.41454	0.0012	0.00311875
ENSGALG00000017195	PGR	0.401268	1.07035	-1.41545	0.0007	0.00190501
ENSGALG00000003727	HAUS8	8.94215	23.9018	-1.41843	5e-05	0.000162326
ENSGALG00000026130	-	3.35253	8.96634	-1.41927	0.0001	0.000312743
ENSGALG00000025948	SLA2	1.11246	2.97687	-1.42004	5e-05	0.000162326
ENSGALG00000016278	PRIM2	2.82491	7.56904	-1.4219	5e-05	0.000162326
ENSGALG00000009525	HAT1	26.2756	70.5087	-1.42408	5e-05	0.000162326
ENSGALG00000009560	MSMO1	112.432	302.148	-1.42621	5e-05	0.000162326
ENSGALG00000002663	ATR	2.29993	6.18981	-1.4283	5e-05	0.000162326
ENSGALG00000012348	MCM6	3.41207	9.1962	-1.43039	5e-05	0.000162326
ENSGALG00000008439	CD36	1.57067	4.24261	-1.43358	5e-05	0.000162326
ENSGALG00000016153	PSCA	0.394401	1.06584	-1.43426	0.00415	0.00961336
ENSGALG00000005961	dAK	35.5832	96.2466	-1.43554	5e-05	0.000162326
ENSGALG00000003069	-	25.3993	68.8112	-1.43786	5e-05	0.000162326
ENSGALG00000003134	-	4.96069	13.449	-1.43888	5e-05	0.000162326
ENSGALG00000014866	FABP7	25.6535	69.5805	-1.43953	5e-05	0.000162326
ENSGALG00000016582	PBK	8.50983	23.0938	-1.4403	5e-05	0.000162326
ENSGALG00000002712	LIPG	52.7679	143.681	-1.44514	5e-05	0.000162326
ENSGALG00000007140	NRP1	9.2482	25.1934	-1.4458	5e-05	0.000162326
ENSGALG00000010232	VRTN	0.8797	2.39835	-1.44696	5e-05	0.000162326
ENSGALG00000009305	LBR	34.9227	95.2362	-1.44735	5e-05	0.000162326
ENSGALG00000017394	INSIG1	37.8698	103.309	-1.44784	5e-05	0.000162326
ENSGALG00000015513	MMS22L	0.9053	2.47144	-1.44888	5e-05	0.000162326
ENSGALG00000003554	OPTC	1.29785	3.54685	-1.45041	5e-05	0.000162326
ENSGALG00000016024	SETD4	0.888367	2.42804	-1.45057	5e-05	0.000162326
ENSGALG00000013072	akr	115.342	315.85	-1.45332	5e-05	0.000162326
ENSGALG00000009913	SMARCA5	9.57831	26.2676	-1.45544	5e-05	0.000162326
ENSGALG00000006198	LSS	39.8214	109.243	-1.45592	5e-05	0.000162326
ENSGALG00000019866	PFN4	0.278699	0.764681	-1.45615	0.02405	0.0461218
ENSGALG00000017046	OSF-2	44.2078	121.321	-1.45646	5e-05	0.000162326
ENSGALG00000016042	CHAF1B	4.63211	12.7385	-1.45945	5e-05	0.000162326
ENSGALG00000003713	-	0.419998	1.15607	-1.46078	5e-05	0.000162326
ENSGALG00000011967	MAD2L1	13.6557	37.6009	-1.46127	5e-05	0.000162326
ENSGALG00000002461	MMP17	1.94121	5.3497	-1.4625	5e-05	0.000162326
ENSGALG00000027364	HEY1	7.78007	21.463	-1.46399	5e-05	0.000162326
ENSGALG00000007849	CD44	30.977	85.5759	-1.46601	5e-05	0.000162326
ENSGALG00000011962	NDNF	0.495367	1.3688	-1.46635	5e-05	0.000162326
ENSGALG00000013212	-	13.0529	36.1446	-1.4694	5e-05	0.000162326
ENSGALG00000007879	FANCL	6.2488	17.3459	-1.47295	5e-05	0.000162326
ENSGALG00000010379	SNCA	0.216806	0.601856	-1.47301	0.0096	0.0204109
ENSGALG00000010798	DHCR24	11.0177	30.5928	-1.47336	5e-05	0.000162326
ENSGALG00000004675	RGS9BP	1.8392	5.10939	-1.47407	5e-05	0.000162326
ENSGALG00000009398	TES	18.1175	50.3857	-1.47563	5e-05	0.000162326
ENSGALG00000027754	-	18.6295	51.9964	-1.48083	5e-05	0.000162326
ENSGALG00000011007	OSBPL3	1.89272	5.28375	-1.4811	5e-05	0.000162326
ENSGALG00000012298	SLC39A8	1.30836	3.65501	-1.48212	5e-05	0.000162326
ENSGALG00000016992	HTR2A	0.70521	1.97128	-1.48301	5e-05	0.000162326
ENSGALG00000007665	POLE	1.78441	4.99933	-1.48629	5e-05	0.000162326
ENSGALG00000006337	k123	0.337766	0.949181	-1.49066	0.0003	0.000872803
ENSGALG00000009422	RGS10	4.26819	12.0668	-1.49935	5e-05	0.000162326
ENSGALG00000008963	DBF4	4.75431	13.4592	-1.50129	5e-05	0.000162326
ENSGALG00000016709	RCAN2	1.24659	3.53704	-1.50456	5e-05	0.000162326
ENSGALG00000004161	CCNB2	53.6748	152.383	-1.50538	5e-05	0.000162326
ENSGALG00000015709	TACC3	24.5531	69.9259	-1.50992	5e-05	0.000162326
ENSGALG00000027114	-	0.205982	0.589274	-1.51642	0.01495	0.0302916
ENSGALG00000008803	-	1.14096	3.26758	-1.51798	5e-05	0.000162326
ENSGALG00000016676	MCM3	15.4675	44.4345	-1.52244	5e-05	0.000162326
ENSGALG00000015884	MIS18A	13.3794	38.4994	-1.52482	5e-05	0.000162326
ENSGALG00000007871	SLC1A2	0.717772	2.06587	-1.52515	0.0006	0.00165427
ENSGALG00000004154	WISP2	1.58673	4.5703	-1.52623	5e-05	0.000162326
ENSGALG00000009131	NLGN1	0.339718	0.978584	-1.52636	5e-05	0.000162326
ENSGALG00000015000	LYAR	8.03892	23.2415	-1.53163	5e-05	0.000162326
ENSGALG00000027571	-	180.743	524.789	-1.53779	5e-05	0.000162326
ENSGALG00000012680	E2F3	2.63338	7.65645	-1.53976	5e-05	0.000162326
ENSGALG00000008551	CRELD2	16.3332	47.5634	-1.54204	5e-05	0.000162326
ENSGALG00000014681	PCSK1	33.563	97.9387	-1.54501	5e-05	0.000162326
ENSGALG00000025786	HIST1H46	5110.37	14933.5	-1.54705	5e-05	0.000162326
ENSGALG00000011116	VRK1	2.53795	7.4302	-1.54974	5e-05	0.000162326
ENSGALG00000016417	DSCC1	3.88551	11.3774	-1.55	5e-05	0.000162326
ENSGALG00000016331	SQLE	38.5319	112.838	-1.55013	5e-05	0.000162326
ENSGALG00000027249	-	162.34	477.467	-1.55639	5e-05	0.000162326
ENSGALG00000002623	PCOLCE2	16.3898	48.3258	-1.55999	5e-05	0.000162326
ENSGALG00000017350	RRM1	19.9075	58.738	-1.56098	5e-05	0.000162326
ENSGALG00000013073	UPP1	0.458352	1.35387	-1.56256	5e-05	0.000162326
ENSGALG00000017493	-	1.80716	5.34696	-1.565	5e-05	0.000162326
ENSGALG00000005214	CCDC79	0.473638	1.40649	-1.57025	5e-05	0.000162326
ENSGALG00000007609	ARHGAP19	3.08999	9.19465	-1.57319	5e-05	0.000162326
ENSGALG00000013225	VAT1L	7.42646	22.1079	-1.57381	5e-05	0.000162326
ENSGALG00000005692	CRISPLD2	0.238524	0.710363	-1.57442	0.0004	0.00113883
ENSGALG00000001126	CHAF1A	5.71138	17.0183	-1.57517	5e-05	0.000162326
ENSGALG00000017073	BRCA2	0.802179	2.39088	-1.57554	5e-05	0.000162326
ENSGALG00000024338	H2AFX	64.9022	193.475	-1.57581	5e-05	0.000162326
ENSGALG00000007704	NPM3	215.123	643.746	-1.58133	5e-05	0.000162326
ENSGALG00000001491	NCAPD3	2.5855	7.73881	-1.58167	5e-05	0.000162326
ENSGALG00000018800	POP1	1.82708	5.4706	-1.58216	5e-05	0.000162326
ENSGALG00000014793	-	0.857954	2.57062	-1.58314	5e-05	0.000162326
ENSGALG00000011881	CCNA2	24.0805	72.1623	-1.58338	5e-05	0.000162326
ENSGALG00000009604	DBX2	0.29706	0.890388	-1.58368	0.001	0.00264009
ENSGALG00000010195	PLK4	1.9057	5.71542	-1.58454	5e-05	0.000162326
ENSGALG00000013528	-	0.160874	0.482664	-1.58509	0.0064	0.0141844
ENSGALG00000027315	H2A-VIII	2.89373	8.69233	-1.58681	0.0005	0.00139774
ENSGALG00000000951	CCL4	1.89897	5.70542	-1.58711	0.02135	0.0415183
ENSGALG00000017077	HSPH1	6.76683	20.3705	-1.58993	5e-05	0.000162326
ENSGALG00000006658	FANCI	3.8825	11.7006	-1.59152	5e-05	0.000162326
ENSGALG00000016468	GEN1	3.26952	9.86028	-1.59255	5e-05	0.000162326
ENSGALG00000005680	PSD	0.567593	1.71413	-1.59455	5e-05	0.000162326
ENSGALG00000004687	CENPP	7.85509	23.7932	-1.59885	0.0001	0.000312743
ENSGALG00000002899	AACS	25.8468	78.2932	-1.5989	5e-05	0.000162326
ENSGALG00000010770	SCIN	0.191371	0.580119	-1.59998	5e-05	0.000162326
ENSGALG00000011733	CCR2	0.877851	2.66135	-1.60011	5e-05	0.000162326
ENSGALG00000015634	SBSPON	1.70643	5.17847	-1.60154	5e-05	0.000162326
ENSGALG00000017046	OSF-2	58.3217	177.488	-1.60561	5e-05	0.000162326
ENSGALG00000012618	FANCC	2.50275	7.62051	-1.60637	5e-05	0.000162326
ENSGALG00000000878	KIF18B	1.3456	4.10612	-1.60953	5e-05	0.000162326
ENSGALG00000005739	SCD	4.14316	12.675	-1.61318	5e-05	0.000162326
ENSGALG00000015075	-	0.414719	1.26892	-1.61339	0.00105	0.00276041
ENSGALG00000028880	FDPS	130.028	397.855	-1.61342	5e-05	0.000162326
ENSGALG00000011914	CENPM	3.8042	11.6478	-1.61439	0.01315	0.0270447
ENSGALG00000013698	EFHD2	9.93837	30.4652	-1.61608	5e-05	0.000162326
ENSGALG00000012915	MCM4	12.6964	38.9517	-1.61727	5e-05	0.000162326
ENSGALG00000028069	WNT16	0.603321	1.85339	-1.61917	0.00165	0.00416663
ENSGALG00000000169	PCNA	137.052	421.463	-1.62068	5e-05	0.000162326
ENSGALG00000025886	SUSD3	0.559065	1.72476	-1.62531	5e-05	0.000162326
ENSGALG00000003720	FANCD2	3.74189	11.5599	-1.62729	5e-05	0.000162326
ENSGALG00000015042	CRMP1A	1.94438	6.01621	-1.62954	0.00095	0.00251875
ENSGALG00000015910	CD109	2.01824	6.24932	-1.6306	5e-05	0.000162326
ENSGALG00000009388	SUSD4	0.295387	0.915317	-1.63167	0.0003	0.000872803
ENSGALG00000009396	CAV2	20.2744	62.8389	-1.632	5e-05	0.000162326
ENSGALG00000016692	CENPQ	4.15563	12.8914	-1.63327	5e-05	0.000162326
ENSGALG00000027483	GLRX	59.2555	184.243	-1.63659	5e-05	0.000162326
ENSGALG00000003975	CEP112	1.8362	5.71634	-1.63837	5e-05	0.000162326
ENSGALG00000005078	-	2.32606	7.24547	-1.63919	5e-05	0.000162326
ENSGALG00000016163	GPR20	1.96131	6.14687	-1.64803	5e-05	0.000162326
ENSGALG00000011940	CCK	1.98031	6.23295	-1.65419	5e-05	0.000162326
ENSGALG00000005678	FLNB	38.9378	122.58	-1.65448	5e-05	0.000162326
ENSGALG00000013223	CLEC3A	0.378197	1.19348	-1.65797	0.0029	0.00695458
ENSGALG00000019552	SERPINB2	12.3378	38.9489	-1.6585	5e-05	0.000162326
ENSGALG00000027871	MAD2L1BP	8.10226	25.658	-1.66301	5e-05	0.000162326
ENSGALG00000004322	-	1.72558	5.47701	-1.66631	5e-05	0.000162326
ENSGALG00000027594	HIST1H2B7	92.9215	295.833	-1.6707	5e-05	0.000162326
ENSGALG00000008713	BIRC5	39.8572	127.007	-1.67199	5e-05	0.000162326
ENSGALG00000026738	H2A-VIII	135.234	431.577	-1.67416	0.0036	0.00845607
ENSGALG00000013268	-	1.34435	4.29643	-1.67623	5e-05	0.000162326
ENSGALG00000003473	SFRP1	2.24203	7.1796	-1.6791	5e-05	0.000162326
ENSGALG00000005635	TCFL5	0.20537	0.660792	-1.68597	0.00255	0.00619525
ENSGALG00000027089	ANKLE1	0.804494	2.59751	-1.69098	5e-05	0.000162326
ENSGALG00000004954	DUT	13.5843	43.8697	-1.69128	5e-05	0.000162326
ENSGALG00000012987	CCDC77	2.1829	7.04969	-1.69132	5e-05	0.000162326
ENSGALG00000015677	SUSD1	0.747429	2.41757	-1.69355	5e-05	0.000162326
ENSGALG00000027311	NGFR	0.316206	1.02297	-1.69382	5e-05	0.000162326
ENSGALG00000014862	HMGCS1	76.4454	248.427	-1.70032	5e-05	0.000162326
ENSGALG00000003584	KPNA2	62.5381	203.577	-1.70277	5e-05	0.000162326
ENSGALG00000026873	RSPO2	0.17914	0.583583	-1.70385	5e-05	0.000162326
ENSGALG00000012668	DCDC2	1.30069	4.24267	-1.70569	5e-05	0.000162326
ENSGALG00000007077	CPT1A	6.85073	22.3992	-1.70912	5e-05	0.000162326
ENSGALG00000010439	-	0.40705	1.33152	-1.70979	5e-05	0.000162326
ENSGALG00000010939	LIN7A	0.866184	2.8341	-1.71015	5e-05	0.000162326
ENSGALG00000012419	-	1.09562	3.59481	-1.71416	5e-05	0.000162326
ENSGALG00000014804	THBS4	2.97205	9.80836	-1.72255	5e-05	0.000162326
ENSGALG00000021526	PRR11	0.757359	2.5038	-1.72507	5e-05	0.000162326
ENSGALG00000009895	GRIP1	0.226385	0.748569	-1.72536	5e-05	0.000162326
ENSGALG00000026380	UBE2C	34.6682	115.092	-1.7311	5e-05	0.000162326
ENSGALG00000015091	HAUS6	6.31707	20.9848	-1.73202	5e-05	0.000162326
ENSGALG00000024128	NCAPH	8.65024	28.7469	-1.73259	5e-05	0.000162326
ENSGALG00000010829	CDCA7	15.3422	51.0289	-1.73381	5e-05	0.000162326
ENSGALG00000001632	MIS12	5.94257	19.8328	-1.73873	5e-05	0.000162326
ENSGALG00000023640	RSPO4	1.34532	4.4905	-1.73893	5e-05	0.000162326
ENSGALG00000009519	ARG2	5.49625	18.3695	-1.74079	5e-05	0.000162326
ENSGALG00000005609	OGFR	0.412124	1.37891	-1.74238	0.0117	0.0243509
ENSGALG00000026038	ERI2	0.360708	1.2094	-1.74539	5e-05	0.000162326
ENSGALG00000000412	CCDC15	7.69597	25.8544	-1.74824	5e-05	0.000162326
ENSGALG00000010936	MYF6	6.83863	22.9818	-1.74871	5e-05	0.000162326
ENSGALG00000003294	ATAD5	1.44884	4.87946	-1.75183	5e-05	0.000162326
ENSGALG00000006267	TPX2	9.68394	32.7005	-1.75565	5e-05	0.000162326
ENSGALG00000009016	C3H20ORF94	1.70265	5.75223	-1.75634	5e-05	0.000162326
ENSGALG00000010153	CYP21A2	0.565072	1.90992	-1.757	5e-05	0.000162326
ENSGALG00000002908	TRAIP	5.49227	18.6143	-1.76094	5e-05	0.000162326
ENSGALG00000015360	KIAA1524	5.42515	18.4158	-1.76321	5e-05	0.000162326
ENSGALG00000011683	CENPC	1.7427	5.91982	-1.76423	5e-05	0.000162326
ENSGALG00000015142	DSG2	0.734773	2.50353	-1.76859	5e-05	0.000162326
ENSGALG00000015153	-	0.218228	0.744016	-1.7695	0.00255	0.00619525
ENSGALG00000016373	ATAD2	4.98444	16.9949	-1.7696	5e-05	0.000162326
ENSGALG00000026032	-	0.243658	0.835125	-1.77714	5e-05	0.000162326
ENSGALG00000028664	CKS1B	90.4553	310.292	-1.77835	5e-05	0.000162326
ENSGALG00000001325	CYP1A4	0.16965	0.582178	-1.7789	0.00105	0.00276041
ENSGALG00000005977	KIAA1107	0.775473	2.66587	-1.78146	5e-05	0.000162326
ENSGALG00000005291	-	1.41799	4.87971	-1.78294	5e-05	0.000162326
ENSGALG00000002893	STC2	64.2023	220.954	-1.78305	5e-05	0.000162326
ENSGALG00000003231	KIF20A	14.1347	48.8093	-1.78792	5e-05	0.000162326
ENSGALG00000011146	RECQL4	0.324069	1.11936	-1.7883	0.0004	0.00113883
ENSGALG00000009731	ARHGAP11A	3.46645	11.991	-1.79042	5e-05	0.000162326
ENSGALG00000020386	BDKRB1	2.39178	8.28304	-1.79208	5e-05	0.000162326
ENSGALG00000007777	SLC39A10	5.06704	17.6321	-1.79899	5e-05	0.000162326
ENSGALG00000012199	WDHD1	2.09638	7.30194	-1.80038	5e-05	0.000162326
ENSGALG00000014753	CENPK	10.9806	38.2533	-1.80063	5e-05	0.000162326
ENSGALG00000026309	-	0.439315	1.53756	-1.80732	5e-05	0.000162326
ENSGALG00000020723	NOG2	4.06646	14.3	-1.81417	5e-05	0.000162326
ENSGALG00000012220	CDKN3	5.4143	19.0465	-1.81468	0.0003	0.000872803
ENSGALG00000007468	HBAA	1.05508	3.72512	-1.81994	0.0005	0.00139774
ENSGALG00000027174	-	201.71	713.118	-1.82186	5e-05	0.000162326
ENSGALG00000004023	E2F8	1.18828	4.2084	-1.82439	5e-05	0.000162326
ENSGALG00000012165	DLGAP5	8.6199	30.5646	-1.82612	5e-05	0.000162326
ENSGALG00000014692	LMNB1	17.6855	62.7153	-1.82625	5e-05	0.000162326
ENSGALG00000022145	CDCA8	47.0188	166.759	-1.82645	5e-05	0.000162326
ENSGALG00000008663	DDAH1	8.39656	29.7876	-1.82684	5e-05	0.000162326
ENSGALG00000017064	RFC3	3.55278	12.6243	-1.82918	5e-05	0.000162326
ENSGALG00000012629	ZNF367	2.2282	7.91996	-1.82962	5e-05	0.000162326
ENSGALG00000000241	STARD4	10.2176	36.3939	-1.83264	5e-05	0.000162326
ENSGALG00000004838	BUB1B	5.58032	19.8873	-1.83343	5e-05	0.000162326
ENSGALG00000014788	CENPH	7.64813	27.3218	-1.83688	5e-05	0.000162326
ENSGALG00000001332	RBL1	4.62969	16.5718	-1.83974	5e-05	0.000162326
ENSGALG00000008028	LIF	1.51404	5.42554	-1.84136	5e-05	0.000162326
ENSGALG00000012546	MCM5	31.5352	113.027	-1.84163	5e-05	0.000162326
ENSGALG00000000003	PANX2	0.206379	0.739814	-1.84187	5e-05	0.000162326
ENSGALG00000006110	PLK1	23.9406	86.2677	-1.84936	5e-05	0.000162326
ENSGALG00000015219	-	0.373043	1.34467	-1.84984	0.00025	0.000736848
ENSGALG00000012481	TNFIP6	90.781	327.417	-1.85067	5e-05	0.000162326
ENSGALG00000017167	SLC35F2	1.56869	5.66829	-1.85335	5e-05	0.000162326
ENSGALG00000013811	NCAPH2	5.06457	18.319	-1.85483	5e-05	0.000162326
ENSGALG00000017099	RASL11A	0.523628	1.8948	-1.85543	5e-05	0.000162326
ENSGALG00000014764	HSD3B2	0.516365	1.89084	-1.87257	5e-05	0.000162326
ENSGALG00000008512	GRIA3	0.248376	0.910585	-1.87427	5e-05	0.000162326
ENSGALG00000024076	FEN1	14.7218	53.9908	-1.87476	5e-05	0.000162326
ENSGALG00000011350	NEGR1	0.84143	3.08711	-1.87534	5e-05	0.000162326
ENSGALG00000016609	CENPO	2.25198	8.28259	-1.87889	5e-05	0.000162326
ENSGALG00000027425	H2A-VIII	85.8166	316.199	-1.88151	5e-05	0.000162326
ENSGALG00000005870	-	1.87534	6.93128	-1.88597	5e-05	0.000162326
ENSGALG00000025810	CCNB3	22.6816	84.312	-1.89422	5e-05	0.000162326
ENSGALG00000026433	-	0.388962	1.45041	-1.89876	0.01605	0.0322753
ENSGALG00000012756	PARPBP	0.448128	1.67152	-1.89918	0.00035	0.00100824
ENSGALG00000005038	CENPI	4.65089	17.3526	-1.89957	5e-05	0.000162326
ENSGALG00000010773	GREM2	2.13589	7.97912	-1.90139	5e-05	0.000162326
ENSGALG00000009032	PIF1	0.995594	3.72125	-1.90216	5e-05	0.000162326
ENSGALG00000027064	-	55.9837	209.436	-1.90343	5e-05	0.000162326
ENSGALG00000017148	CENPJ	0.398272	1.4934	-1.90678	5e-05	0.000162326
ENSGALG00000003097	FAM83D	5.59347	21.0096	-1.90924	5e-05	0.000162326
ENSGALG00000007493	NSDHL	20.4119	76.7059	-1.90993	5e-05	0.000162326
ENSGALG00000000894	APCDD1	0.940838	3.53955	-1.91155	5e-05	0.000162326
ENSGALG00000007980	KCNG1	0.168712	0.635612	-1.91358	0.0014	0.00358593
ENSGALG00000028131	GINS2	4.92624	18.606	-1.91721	5e-05	0.000162326
ENSGALG00000026433	-	1.90824	7.2111	-1.91797	5e-05	0.000162326
ENSGALG00000009837	DTL	3.48435	13.1847	-1.9199	5e-05	0.000162326
ENSGALG00000027382	HIST1H2B5	348.744	1320.42	-1.92075	5e-05	0.000162326
ENSGALG00000016404	MTBP	1.43391	5.43948	-1.92351	5e-05	0.000162326
ENSGALG00000006051	CDC7	2.9383	11.1731	-1.92698	5e-05	0.000162326
ENSGALG00000017169	ELMOD1	0.183394	0.697623	-1.9275	5e-05	0.000162326
ENSGALG00000016332	MCPH1	2.01221	7.67417	-1.93123	5e-05	0.000162326
ENSGALG00000000690	GDPD4	0.322947	1.23644	-1.93682	5e-05	0.000162326
ENSGALG00000009971	CDC20	28.4854	109.446	-1.94192	5e-05	0.000162326
ENSGALG00000010674	DCTD	14.7311	56.651	-1.94324	5e-05	0.000162326
ENSGALG00000026539	-	0.782567	3.01132	-1.94411	0.0001	0.000312743
ENSGALG00000011901	KIF15	2.4356	9.38751	-1.94647	5e-05	0.000162326
ENSGALG00000015632	TRPA1	0.147387	0.56891	-1.9486	5e-05	0.000162326
ENSGALG00000015985	CCNE2	1.44963	5.60125	-1.95006	0.0004	0.00113883
ENSGALG00000008538	GINS1	5.80767	22.4803	-1.95263	5e-05	0.000162326
ENSGALG00000028931	IGFBP4	60.435	234.375	-1.95536	5e-05	0.000162326
ENSGALG00000000632	CHTF8	7.27605	28.2214	-1.95556	5e-05	0.000162326
ENSGALG00000011668	k60	0.340225	1.32092	-1.95698	5e-05	0.000162326
ENSGALG00000019967	MTFR2	3.51187	13.6493	-1.95852	5e-05	0.000162326
ENSGALG00000020210	MLF1IP	2.76743	10.7979	-1.96413	5e-05	0.000162326
ENSGALG00000011080	BDKRB2	0.956858	3.75235	-1.97142	5e-05	0.000162326
ENSGALG00000015895	HTR1B	0.679994	2.67379	-1.97529	5e-05	0.000162326
ENSGALG00000006167	LRRC8B	1.31064	5.16134	-1.97747	5e-05	0.000162326
ENSGALG00000008233	BUB1	6.00508	23.6561	-1.97796	5e-05	0.000162326
ENSGALG00000010719	-	0.335627	1.32457	-1.9806	5e-05	0.000162326
ENSGALG00000026825	CENPL	2.94009	11.6759	-1.98961	5e-05	0.000162326
ENSGALG00000008095	KIF23	7.61584	30.3152	-1.99297	5e-05	0.000162326
ENSGALG00000011673	STX11	0.435761	1.73538	-1.99365	0.00105	0.00276041
ENSGALG00000009060	SAPCD2	1.75149	6.9831	-1.99529	5e-05	0.000162326
ENSGALG00000004538	TNN	1.62434	6.48112	-1.99639	5e-05	0.000162326
ENSGALG00000016438	MELK	1.20527	4.8214	-2.0001	5e-05	0.000162326
ENSGALG00000003438	NUF2	11.1803	45.0137	-2.0094	5e-05	0.000162326
ENSGALG00000003922	TOP2A	17.7429	71.5318	-2.01135	5e-05	0.000162326
ENSGALG00000016442	RRM2	38.7809	156.576	-2.01345	5e-05	0.000162326
ENSGALG00000003484	BARD1	1.16825	4.72818	-2.01693	5e-05	0.000162326
ENSGALG00000006267	TPX2	13.5433	54.9577	-2.02075	5e-05	0.000162326
ENSGALG00000004706	C15ORF23	15.3345	62.283	-2.02206	5e-05	0.000162326
ENSGALG00000005451	HELLS	6.63686	27.0338	-2.02619	5e-05	0.000162326
ENSGALG00000007768	AURKA	15.6464	63.9736	-2.03164	5e-05	0.000162326
ENSGALG00000010120	KIF2C	1.97248	8.07831	-2.03404	5e-05	0.000162326
ENSGALG00000028911	THRSPB	2.31403	9.51203	-2.03935	5e-05	0.000162326
ENSGALG00000003589	VTN	0.880291	3.6211	-2.04038	5e-05	0.000162326
ENSGALG00000026757	DHFR	5.62927	23.204	-2.04335	5e-05	0.000162326
ENSGALG00000027454	CENPW	5.26221	21.7717	-2.04871	5e-05	0.000162326
ENSGALG00000019756	MLANA	8.26307	34.3015	-2.05352	5e-05	0.000162326
ENSGALG00000000791	-	5.5062	22.9003	-2.05624	5e-05	0.000162326
ENSGALG00000003048	-	3.08823	12.857	-2.0577	5e-05	0.000162326
ENSGALG00000004444	SHCBP1	1.80388	7.5224	-2.06009	5e-05	0.000162326
ENSGALG00000026124	-	0.281688	1.17496	-2.06045	0.00135	0.00346879
ENSGALG00000015522	MYBL1	0.630381	2.63891	-2.06565	5e-05	0.000162326
ENSGALG00000002346	CLSPN	1.47508	6.20151	-2.07183	5e-05	0.000162326
ENSGALG00000014924	POLQ	0.431864	1.82059	-2.07576	5e-05	0.000162326
ENSGALG00000014897	TYMS	10.9601	46.2632	-2.0776	5e-05	0.000162326
ENSGALG00000004195	KIF4A	8.80846	37.3615	-2.08459	5e-05	0.000162326
ENSGALG00000006353	ENDOU	0.245324	1.04288	-2.08782	0.00095	0.00251875
ENSGALG00000009474	ACTN1	12.7543	54.3617	-2.09161	0.00385	0.00898066
ENSGALG00000007354	CIT	1.40887	6.0476	-2.10182	5e-05	0.000162326
ENSGALG00000004132	UHRF1	13.2215	56.8247	-2.10363	5e-05	0.000162326
ENSGALG00000009538	-	13.9948	60.2182	-2.10531	5e-05	0.000162326
ENSGALG00000012508	TRIP13	5.30923	22.8811	-2.10758	5e-05	0.000162326
ENSGALG00000016937	DIAPH3	1.61394	6.97686	-2.112	5e-05	0.000162326
ENSGALG00000002781	BRCA1	2.23655	9.68329	-2.11422	5e-05	0.000162326
ENSGALG00000012836	PRC1	7.60924	33.113	-2.12157	5e-05	0.000162326
ENSGALG00000007448	SPRY3	0.156278	0.690532	-2.14359	0.0142	0.0289467
ENSGALG00000014513	CDCA3	7.32428	32.4509	-2.1475	5e-05	0.000162326
ENSGALG00000025905	-	2.30171	10.2033	-2.14825	5e-05	0.000162326
ENSGALG00000004538	TNN	0.477164	2.12074	-2.15201	5e-05	0.000162326
ENSGALG00000012131	ELOVL6	7.76806	34.5583	-2.15341	5e-05	0.000162326
ENSGALG00000029064	-	0.596833	2.66141	-2.15679	5e-05	0.000162326
ENSGALG00000026183	TIMELESS	1.43086	6.39164	-2.1593	5e-05	0.000162326
ENSGALG00000003881	ERCC6L	1.94265	8.6956	-2.16226	5e-05	0.000162326
ENSGALG00000002897	SLC16A14	0.262428	1.17847	-2.16691	5e-05	0.000162326
ENSGALG00000013607	FBXO5	2.97199	13.3822	-2.17082	5e-05	0.000162326
ENSGALG00000001616	CDC45	5.0248	22.6309	-2.17116	5e-05	0.000162326
ENSGALG00000015633	TERF1	1.41021	6.40287	-2.1828	5e-05	0.000162326
ENSGALG00000010623	ORC1	2.33116	10.6629	-2.19347	5e-05	0.000162326
ENSGALG00000006271	RACGAP1	11.2942	51.6881	-2.19425	5e-05	0.000162326
ENSGALG00000001595	PHF19	1.00502	4.61268	-2.19838	5e-05	0.000162326
ENSGALG00000016483	-	2.59493	11.9881	-2.20784	5e-05	0.000162326
ENSGALG00000010692	LRP8	0.570534	2.63621	-2.20808	5e-05	0.000162326
ENSGALG00000000272	CDCA2	1.57797	7.34332	-2.21836	5e-05	0.000162326
ENSGALG00000015712	SLBP	2.75049	12.8383	-2.22269	5e-05	0.000162326
ENSGALG00000017003	MLNR	0.163137	0.761612	-2.22297	0.00045	0.00126995
ENSGALG00000015874	TTK	3.85016	18.0484	-2.22888	5e-05	0.000162326
ENSGALG00000017128	SKA3	2.39237	11.2271	-2.23048	5e-05	0.000162326
ENSGALG00000012160	KIF18A	1.09639	5.15156	-2.23224	5e-05	0.000162326
ENSGALG00000016931	BORA	1.12831	5.33913	-2.24245	5e-05	0.000162326
ENSGALG00000012104	ANLN	10.3998	49.3677	-2.24702	5e-05	0.000162326
ENSGALG00000003085	CDK1	63.373	300.99	-2.24777	5e-05	0.000162326
ENSGALG00000014766	HAO2	0.871425	4.14541	-2.25007	5e-05	0.000162326
ENSGALG00000006790	KIF11	3.99648	19.0686	-2.2544	5e-05	0.000162326
ENSGALG00000008584	NUSAP1	7.20806	34.4229	-2.25568	5e-05	0.000162326
ENSGALG00000013956	c-myb	0.565842	2.7054	-2.25737	5e-05	0.000162326
ENSGALG00000009854	NEK2	3.29113	15.7652	-2.26009	5e-05	0.000162326
ENSGALG00000008383	SFR1	1.10353	5.33203	-2.27255	5e-05	0.000162326
ENSGALG00000013776	CEP135	0.637374	3.08538	-2.27523	5e-05	0.000162326
ENSGALG00000006470	KIF20B	0.85091	4.1421	-2.28329	5e-05	0.000162326
ENSGALG00000010900	SPC25	20.2925	98.8478	-2.28426	5e-05	0.000162326
ENSGALG00000014801	NDC80	3.36951	16.5396	-2.29531	5e-05	0.000162326
ENSGALG00000008512	GRIA3	1.34756	6.64482	-2.30189	5e-05	0.000162326
ENSGALG00000016394	HAS2	4.9595	24.4799	-2.30333	5e-05	0.000162326
ENSGALG00000015363	HJURP	2.23661	11.0408	-2.30345	5e-05	0.000162326
ENSGALG00000007908	EFEMP1	5.00296	24.7789	-2.30826	5e-05	0.000162326
ENSGALG00000016100	TMEM74	0.184686	0.917313	-2.31234	0.00965	0.020503
ENSGALG00000006525	NCAPG2	1.00803	5.00731	-2.31249	5e-05	0.000162326
ENSGALG00000007191	TK1	27.4689	136.527	-2.31331	5e-05	0.000162326
ENSGALG00000026301	-	1.23139	6.13108	-2.31586	5e-05	0.000162326
ENSGALG00000007507	MASTL	1.38118	6.89709	-2.32008	5e-05	0.000162326
ENSGALG00000004515	KNTC1	1.80142	9.01339	-2.32294	5e-05	0.000162326
ENSGALG00000008660	CST7	0.123814	0.626371	-2.33885	0.00545	0.0122802
ENSGALG00000013494	CENPN	5.72422	28.9868	-2.34025	5e-05	0.000162326
ENSGALG00000002260	CISH	19.3662	98.3255	-2.34402	5e-05	0.000162326
ENSGALG00000009157	ECT2	1.97372	10.2589	-2.37788	5e-05	0.000162326
ENSGALG00000012470	LYPD6	0.0941145	0.489958	-2.38017	0.0133	0.0273246
ENSGALG00000011281	SGOL1	1.76999	9.24147	-2.38438	5e-05	0.000162326
ENSGALG00000011275	DEPDC1	2.27276	11.9525	-2.3948	5e-05	0.000162326
ENSGALG00000002207	ATP6V1G3	0.316158	1.6901	-2.41839	0.0091	0.019452
ENSGALG00000004897	GTSE1	4.59191	24.6759	-2.42594	5e-05	0.000162326
ENSGALG00000013422	C12ORF32	1.44268	7.80576	-2.43579	5e-05	0.000162326
ENSGALG00000009393	CAV1	40.0717	217.192	-2.43832	5e-05	0.000162326
ENSGALG00000004243	IFITM3	2.01937	11.0226	-2.4485	5e-05	0.000162326
ENSGALG00000027255	NRXN3	0.251526	1.37401	-2.44961	0.00325	0.00770382
ENSGALG00000029089	-	0.242227	1.32588	-2.45251	0.00045	0.00126995
ENSGALG00000009626	THBS1	92.0887	504.102	-2.45262	5e-05	0.000162326
ENSGALG00000015701	-	0.407887	2.25713	-2.46825	5e-05	0.000162326
ENSGALG00000006639	CEP55	1.57389	8.84909	-2.4912	5e-05	0.000162326
ENSGALG00000014425	NCAPG	3.07491	17.3041	-2.4925	5e-05	0.000162326
ENSGALG00000017025	CKAP2	8.16682	46.3034	-2.50327	5e-05	0.000162326
ENSGALG00000015691	SMC2	7.64553	44.1284	-2.52902	5e-05	0.000162326
ENSGALG00000027207	-	0.969964	5.62292	-2.53532	5e-05	0.000162326
ENSGALG00000006807	PLSCR5	0.0969995	0.562345	-2.53541	0.01135	0.0236977
ENSGALG00000011532	CYP27C1	0.881201	5.10922	-2.53556	5e-05	0.000162326
ENSGALG00000004522	CASC5	1.59226	9.24636	-2.53781	5e-05	0.000162326
ENSGALG00000010364	-	3.13549	18.5496	-2.56463	5e-05	0.000162326
ENSGALG00000004037	DNA2	2.65748	15.7277	-2.56518	5e-05	0.000162326
ENSGALG00000014615	laminin	0.95053	5.63815	-2.56842	5e-05	0.000162326
ENSGALG00000010331	MME	0.806767	4.81121	-2.57618	5e-05	0.000162326
ENSGALG00000011683	CENPC	0.406029	2.46889	-2.60421	5e-05	0.000162326
ENSGALG00000010152	TSPAN8	0.149415	0.9176	-2.61854	5e-05	0.000162326
ENSGALG00000010748	EXO1	2.39208	14.7027	-2.61975	5e-05	0.000162326
ENSGALG00000013208	CENPE	1.76572	10.907	-2.62693	5e-05	0.000162326
ENSGALG00000027887	-	50.5341	313.102	-2.6313	5e-05	0.000162326
ENSGALG00000009690	CENPF	0.931586	5.84356	-2.64909	5e-05	0.000162326
ENSGALG00000026628	-	0.124124	0.788712	-2.66772	5e-05	0.000162326
ENSGALG00000019063	MMP10	0.0992947	0.631305	-2.66855	5e-05	0.000162326
ENSGALG00000000619	ANGPTL4	13.0925	83.419	-2.67164	5e-05	0.000162326
ENSGALG00000028373	GAS2L3	0.55711	3.55699	-2.67462	5e-05	0.000162326
ENSGALG00000014729	DEPDC1B	0.625396	4.01902	-2.684	5e-05	0.000162326
ENSGALG00000029011	SLC35F1	0.234403	1.54687	-2.72229	5e-05	0.000162326
ENSGALG00000025996	MKI67	2.80197	19.3969	-2.79131	5e-05	0.000162326
ENSGALG00000012756	PARPBP	0.0800348	0.556041	-2.79649	0.0017	0.00428361
ENSGALG00000016962	-	0.0993628	0.697103	-2.81059	0.02625	0.0498231
ENSGALG00000002908	TRAIP	0.227161	1.5943	-2.81113	0.0081	0.0175203
ENSGALG00000006644	-	0.338375	2.41414	-2.83481	5e-05	0.000162326
ENSGALG00000011888	TGM4	0.525641	3.8409	-2.86929	5e-05	0.000162326
ENSGALG00000027536	PERP	0.48195	3.6195	-2.90883	5e-05	0.000162326
ENSGALG00000016222	NDP	0.425029	3.19202	-2.90884	5e-05	0.000162326
ENSGALG00000015618	ATP6AP1L	0.508556	3.83038	-2.91301	5e-05	0.000162326
ENSGALG00000016682	CRISP1	0.167675	1.2833	-2.93612	5e-05	0.000162326
ENSGALG00000002987	SERPINF2	1.52311	12.6497	-3.05401	5e-05	0.000162326
ENSGALG00000024011	Ex-FABP	16.4557	142.44	-3.1137	5e-05	0.000162326
ENSGALG00000009562	PLEK2	0.138662	1.24211	-3.16316	5e-05	0.000162326
ENSGALG00000006708	COL23A1	1.82267	17.2489	-3.24237	5e-05	0.000162326
ENSGALG00000007463	HBAD	0.0962328	1.03611	-3.4285	0.0132	0.0271349
ENSGALG00000007646	-	0.713702	7.79888	-3.44987	5e-05	0.000162326
ENSGALG00000009066	KCND2	0.0608395	0.676942	-3.47595	0.0026	0.0063041
ENSGALG00000005209	AQP1	3.00468	38.4467	-3.67757	5e-05	0.000162326
ENSGALG00000026420	CSF3	0.115837	1.5356	-3.72863	5e-05	0.000162326
ENSGALG00000028273	HBG2	0.182545	2.50365	-3.77771	5e-05	0.000162326
ENSGALG00000010926	SPP1	28.8375	405.419	-3.8134	5e-05	0.000162326
ENSGALG00000026098	IL8	1.7192	24.5739	-3.83732	5e-05	0.000162326
ENSGALG00000008756	PLEK	0.642344	9.42636	-3.87528	5e-05	0.000162326
ENSGALG00000024484	-	3.92592	88.9562	-4.50199	5e-05	0.000162326
ENSGALG00000016740	OCA2	0.154542	3.60845	-4.54531	5e-05	0.000162326
ENSGALG00000001857	FAM132A	0.858092	25.8805	-4.91459	5e-05	0.000162326
ENSGALG00000017184	MMP7	0.634501	25.2538	-5.31474	5e-05	0.000162326

## Sheet: A3vsA1.mRNA
gene_id	gene_name	A3_FPKM	A1_FPKM	log2(foldchange)	pvalue	qvalue
ENSGALG00000025715	HSPE1	0	0.761335	#NAME?	0.00055	0.00152567
ENSGALG00000019114	CLDN10	0	0.551012	#NAME?	5e-05	0.000162326
ENSGALG00000001556	ROMO1	0	5.56595	#NAME?	5e-05	0.000162326
ENSGALG00000009317	-	0	1.19857	#NAME?	0.02285	0.044084
ENSGALG00000009509	-	0	0.854184	#NAME?	5e-05	0.000162326
ENSGALG00000023699	-	0.588427	0	inf	0.0006	0.00165427
ENSGALG00000014726	RAB3C	0.695785	0	inf	5e-05	0.000162326
ENSGALG00000006746	-	0.977082	0	inf	0.0001	0.000312743
ENSGALG00000016324	GSTA3	0.576214	0	inf	5e-05	0.000162326
ENSGALG00000020929	-	0.819829	0	inf	0.00045	0.00126995
ENSGALG00000007003	-	5.51498	0.0542765	6.66688	0.01495	0.0302916
ENSGALG00000011521	FAM198A	8.38223	0.0879598	6.57435	0.0012	0.00311875
ENSGALG00000026862	CLDN1	16.8624	0.266314	5.98453	5e-05	0.000162326
ENSGALG00000016257	-	3.2319	0.0679243	5.57231	0.00065	0.00177949
ENSGALG00000027168	CCDC3	1.85699	0.042493	5.4496	0.00025	0.000736848
ENSGALG00000016118	SLC30A8	5.59311	0.138566	5.335	0.0002	0.000598642
ENSGALG00000015767	FABP4	2581.54	79.7392	5.0168	5e-05	0.000162326
ENSGALG00000011875	TRPC3	1.43365	0.0459203	4.96441	0.0011	0.00287989
ENSGALG00000009256	LEFTY2	3.51816	0.114477	4.94169	0.0022	0.00541547
ENSGALG00000001795	GFRA2	14.9211	0.494694	4.91467	5e-05	0.000162326
ENSGALG00000016448	KCNF1	4.69819	0.216663	4.43858	5e-05	0.000162326
ENSGALG00000008439	CD36	32.339	1.57067	4.36383	5e-05	0.000162326
ENSGALG00000028256	CCL19	0.90433	0.0530826	4.09054	0.0035	0.00824282
ENSGALG00000002637	RBP7	248.529	14.826	4.06721	5e-05	0.000162326
ENSGALG00000010983	NPY	14.5369	0.915405	3.98917	5e-05	0.000162326
ENSGALG00000002435	-	3.62655	0.231172	3.97156	0.0001	0.000312743
ENSGALG00000007417	ARMC4	1.96501	0.129848	3.91964	5e-05	0.000162326
ENSGALG00000000560	PI16	1.24362	0.083187	3.90204	0.01035	0.0218253
ENSGALG00000001282	GABRD	1.18133	0.0800741	3.88294	0.0002	0.000598642
ENSGALG00000012873	SERPINB5	0.484985	0.0341204	3.82923	0.01305	0.0268627
ENSGALG00000020554	ADAMTSL1	0.533005	0.0380261	3.80909	5e-05	0.000162326
ENSGALG00000027067	-	68.7282	4.91202	3.80651	5e-05	0.000162326
ENSGALG00000027778	-	4.18865	0.303567	3.7864	5e-05	0.000162326
ENSGALG00000004527	UNC13C	1.6188	0.118246	3.77506	5e-05	0.000162326
ENSGALG00000016411	col14A1	12.363	0.913245	3.75889	5e-05	0.000162326
ENSGALG00000015089	GAP43	1.28268	0.0950014	3.75507	0.00065	0.00177949
ENSGALG00000015023	STK32B	0.85703	0.0636657	3.75076	5e-05	0.000162326
ENSGALG00000017343	FOLR1	0.985836	0.0743009	3.7299	0.01915	0.0377145
ENSGALG00000026998	HTR7	5.20231	0.410266	3.66452	5e-05	0.000162326
ENSGALG00000010769	HPGD	1.05979	0.086081	3.62194	0.0027	0.00652139
ENSGALG00000016428	Enpp2	0.63925	0.0526301	3.60242	0.00155	0.00393531
ENSGALG00000011369	LHX8	0.493141	0.0408075	3.59509	0.0075	0.0163539
ENSGALG00000004414	LUZP2	2.16906	0.183813	3.56075	5e-05	0.000162326
ENSGALG00000016411	col14A1	10.2545	0.875207	3.55049	5e-05	0.000162326
ENSGALG00000013101	-	1.64892	0.146664	3.49093	0.0008	0.00215432
ENSGALG00000024487	C8orf22	1.02017	0.0908361	3.48939	0.00055	0.00152567
ENSGALG00000002203	FGF18	5.46124	0.497506	3.45644	5e-05	0.000162326
ENSGALG00000007943	lasp-2	4.2891	0.394598	3.44222	0.0003	0.000872803
ENSGALG00000017411	RXFP3	0.676268	0.0624844	3.43603	0.01435	0.0292209
ENSGALG00000008044	CD82	151.793	14.0936	3.42899	5e-05	0.000162326
ENSGALG00000012906	CDH20	7.03974	0.662192	3.4102	5e-05	0.000162326
ENSGALG00000011206	KITLG	1.62957	0.15588	3.38598	0.02065	0.0403182
ENSGALG00000023779	TMEM82	1.22784	0.118	3.37926	0.00445	0.0102323
ENSGALG00000016428	Enpp2	17.65	1.71628	3.36231	5e-05	0.000162326
ENSGALG00000001288	CFAP74	0.663577	0.0649202	3.35352	5e-05	0.000162326
ENSGALG00000008490	TRH	2.59449	0.255892	3.34184	5e-05	0.000162326
ENSGALG00000014812	SIDT1	4.54468	0.452526	3.32811	5e-05	0.000162326
ENSGALG00000009207	TRIM2	11.47	1.14594	3.32326	5e-05	0.000162326
ENSGALG00000007530	-	7.27438	0.72853	3.31976	5e-05	0.000162326
ENSGALG00000022964	-	1.037	0.104995	3.30402	5e-05	0.000162326
ENSGALG00000004261	AQP9	14.441	1.46228	3.30388	0.00785	0.0170362
ENSGALG00000006793	NTRK3	8.60564	0.885616	3.28053	5e-05	0.000162326
ENSGALG00000007786	DOK5	1.43515	0.152024	3.23883	5e-05	0.000162326
ENSGALG00000013890	MC5R	5.9486	0.632291	3.23389	5e-05	0.000162326
ENSGALG00000009594	RARRES1	158.53	17.1998	3.2043	5e-05	0.000162326
ENSGALG00000028048	PTN	24.0443	2.62537	3.1951	5e-05	0.000162326
ENSGALG00000005938	C7orf62	8.77264	0.975497	3.1688	5e-05	0.000162326
ENSGALG00000001271	C17orf105	3.46677	0.386427	3.16533	0.00155	0.00393531
ENSGALG00000021057	KCNE4	59.5281	6.65833	3.16034	5e-05	0.000162326
ENSGALG00000002383	CD72	1.54652	0.173233	3.15824	0.0004	0.00113883
ENSGALG00000025748	Fgf9	0.550971	0.0632577	3.12266	0.0001	0.000312743
ENSGALG00000013057	-	43.8926	5.077	3.11193	5e-05	0.000162326
ENSGALG00000012407	LRP1B	0.679556	0.078929	3.10597	5e-05	0.000162326
ENSGALG00000016108	SYBU	13.1137	1.52573	3.1035	5e-05	0.000162326
ENSGALG00000008615	LTK	1.54826	0.18216	3.08737	5e-05	0.000162326
ENSGALG00000007001	TLR4	0.617632	0.0726708	3.0873	5e-05	0.000162326
ENSGALG00000012061	-	30.6407	3.61804	3.08217	5e-05	0.000162326
ENSGALG00000023904	FIBIN	118.944	14.1448	3.07195	5e-05	0.000162326
ENSGALG00000008947	PAK7	0.761455	0.0905941	3.07127	5e-05	0.000162326
ENSGALG00000015028	RFLB	0.803475	0.0957559	3.06882	0.011	0.0230429
ENSGALG00000014515	C1QTNF7	1.32597	0.158942	3.06048	0.001	0.00264009
ENSGALG00000017103	WASF3	1.35842	0.164675	3.04424	0.00025	0.000736848
ENSGALG00000002118	CO6	7.38168	0.902039	3.03269	5e-05	0.000162326
ENSGALG00000022958	-	1.09084	0.133558	3.0299	5e-05	0.000162326
ENSGALG00000016375	PHEX	44.8751	5.49726	3.02913	5e-05	0.000162326
ENSGALG00000007608	ARHGEF9	15.5764	1.91754	3.02203	5e-05	0.000162326
ENSGALG00000006728	-	10.0795	1.26668	2.9923	5e-05	0.000162326
ENSGALG00000015347	ZPLD1	1.28979	0.163083	2.98345	5e-05	0.000162326
ENSGALG00000026921	-	3.96697	0.514739	2.94612	0.01575	0.0317513
ENSGALG00000016399	SNTB1	26.1007	3.41496	2.93415	5e-05	0.000162326
ENSGALG00000012224	PDE1C	2.0321	0.266727	2.92953	5e-05	0.000162326
ENSGALG00000013006	ROPN1L	38.6183	5.14335	2.90851	5e-05	0.000162326
ENSGALG00000011883	CLEC3B	77.0763	10.2758	2.90703	5e-05	0.000162326
ENSGALG00000010364	-	23.476	3.13549	2.90442	5e-05	0.000162326
ENSGALG00000026249	HOXC6	4.08056	0.549232	2.89328	5e-05	0.000162326
ENSGALG00000011663	FNDC1	25.1449	3.38888	2.89139	5e-05	0.000162326
ENSGALG00000001071	ELN	17.72	2.4239	2.86998	5e-05	0.000162326
ENSGALG00000008164	ADAMTS7	5.52853	0.777377	2.83021	5e-05	0.000162326
ENSGALG00000010187	SLC1A1	4.00959	0.565797	2.8251	5e-05	0.000162326
ENSGALG00000017302	SLCO2B1	4.18207	0.590665	2.82381	5e-05	0.000162326
ENSGALG00000016360	ANXA13	0.777495	0.110109	2.8199	0.01995	0.0391049
ENSGALG00000016261	Nox2	1.2642	0.179743	2.81422	0.0001	0.000312743
ENSGALG00000011823	FAT4	11.7518	1.67667	2.80921	5e-05	0.000162326
ENSGALG00000028459	FAM180A	22.1561	3.19328	2.79459	5e-05	0.000162326
ENSGALG00000007943	lasp-2	2.89243	0.419233	2.78645	5e-05	0.000162326
ENSGALG00000006041	BNC1	3.02187	0.439878	2.78027	5e-05	0.000162326
ENSGALG00000002992	DAW1	1.33121	0.19399	2.77869	5e-05	0.000162326
ENSGALG00000013001	-	2.79038	0.412809	2.75691	5e-05	0.000162326
ENSGALG00000027177	MYH1C	16.8022	2.52372	2.73503	5e-05	0.000162326
ENSGALG00000004724	-	113.333	17.1635	2.72315	5e-05	0.000162326
ENSGALG00000016083	ANG-1	6.28872	0.956354	2.71715	5e-05	0.000162326
ENSGALG00000016074	RIMS2	0.633221	0.0963009	2.71709	5e-05	0.000162326
ENSGALG00000010732	GALNTL6	1.13148	0.17437	2.69798	5e-05	0.000162326
ENSGALG00000026870	TMEM200C	4.97458	0.766879	2.6975	5e-05	0.000162326
ENSGALG00000010974	GSC	0.799841	0.123958	2.68986	0.01655	0.0331738
ENSGALG00000027390	COLEC10	2.40415	0.375566	2.67839	5e-05	0.000162326
ENSGALG00000012097	AOAH	0.655403	0.102681	2.67421	0.0019	0.00474237
ENSGALG00000027109	SPON2	116.698	18.343	2.66948	5e-05	0.000162326
ENSGALG00000006341	SLC25A48	3.44681	0.544166	2.66314	5e-05	0.000162326
ENSGALG00000027621	-	6.05995	0.956882	2.66289	5e-05	0.000162326
ENSGALG00000001177	CD34	1.43152	0.227267	2.65509	0.00025	0.000736848
ENSGALG00000007426	MKX	17.2284	2.74931	2.64764	5e-05	0.000162326
ENSGALG00000024441	-	287.524	46.1861	2.63815	5e-05	0.000162326
ENSGALG00000007710	-	51.7526	8.32102	2.6368	5e-05	0.000162326
ENSGALG00000026283	-	2.88422	0.467587	2.62488	5e-05	0.000162326
ENSGALG00000014713	DDX4	16.3337	2.64843	2.62465	5e-05	0.000162326
ENSGALG00000016558	FIGF	5.16461	0.840415	2.61949	5e-05	0.000162326
ENSGALG00000017347	HBE	0.577628	0.0946899	2.60886	0.00165	0.00416663
ENSGALG00000002744	PCDH15	0.676865	0.111142	2.60646	5e-05	0.000162326
ENSGALG00000002555	RET	1.93045	0.319262	2.59612	5e-05	0.000162326
ENSGALG00000016570	-	1.61537	0.26992	2.58126	5e-05	0.000162326
ENSGALG00000013703	FAM69C	6.42311	1.07501	2.57892	5e-05	0.000162326
ENSGALG00000016076	DPYS	0.703491	0.117884	2.57716	0.00315	0.00749204
ENSGALG00000009405	GRIA2	0.516585	0.0885903	2.54378	0.0022	0.00541547
ENSGALG00000015032	CD274	0.986855	0.172889	2.51299	0.0001	0.000312743
ENSGALG00000016361	FAM110C	2.53452	0.44521	2.50916	5e-05	0.000162326
ENSGALG00000014585	CCLI10	7.86359	1.38577	2.5045	5e-05	0.000162326
ENSGALG00000007278	GRIN2A	1.31719	0.232356	2.50306	5e-05	0.000162326
ENSGALG00000028822	RNF152	2.93755	0.519177	2.50032	5e-05	0.000162326
ENSGALG00000003473	SFRP1	12.6547	2.24203	2.49679	5e-05	0.000162326
ENSGALG00000008367	MDK	1495.44	265.019	2.4964	5e-05	0.000162326
ENSGALG00000017168	-	7.64512	1.36414	2.48654	0.0049	0.0111573
ENSGALG00000005141	-	2.04295	0.364539	2.48651	5e-05	0.000162326
ENSGALG00000011671	SLC15A2	1.40712	0.251143	2.48616	5e-05	0.000162326
ENSGALG00000028863	-	2.82181	0.504323	2.4842	5e-05	0.000162326
ENSGALG00000028018	RAB38	2.68701	0.482944	2.47607	5e-05	0.000162326
ENSGALG00000004334	MYLK3	5.44463	0.981004	2.4725	5e-05	0.000162326
ENSGALG00000010521	COL25A1	0.605182	0.109357	2.46833	0.0007	0.00190501
ENSGALG00000016580	SCARA5	4.65835	0.844304	2.46398	5e-05	0.000162326
ENSGALG00000001035	-	0.709657	0.12885	2.46143	0.0028	0.00673867
ENSGALG00000009458	-	2.34	0.428724	2.44839	5e-05	0.000162326
ENSGALG00000007114	APOA1	24866.8	4587.28	2.43851	5e-05	0.000162326
ENSGALG00000016244	LRRC6	1.99716	0.373286	2.4196	5e-05	0.000162326
ENSGALG00000003316	FMO3	15.4409	2.88841	2.41841	5e-05	0.000162326
ENSGALG00000006574	CRYGS	5.44909	1.02071	2.41644	5e-05	0.000162326
ENSGALG00000016152	LY6E	155.507	29.1319	2.41631	5e-05	0.000162326
ENSGALG00000026525	EBP	67.3793	12.6398	2.41434	5e-05	0.000162326
ENSGALG00000004771	C1QB	16.7549	3.14571	2.41312	5e-05	0.000162326
ENSGALG00000001916	SLIT3	60.2365	11.3639	2.40618	5e-05	0.000162326
ENSGALG00000003349	TAPP2	2.92158	0.551512	2.40529	5e-05	0.000162326
ENSGALG00000028861	GAMT	15.7031	2.98314	2.39615	5e-05	0.000162326
ENSGALG00000014675	RHOBTB3	3.30483	0.627828	2.39613	5e-05	0.000162326
ENSGALG00000003163	GNAO1	15.3622	2.95189	2.37967	5e-05	0.000162326
ENSGALG00000011120	SLC4A10	8.50928	1.63793	2.37716	5e-05	0.000162326
ENSGALG00000016456	Lpin1	30.0946	5.80292	2.37465	5e-05	0.000162326
ENSGALG00000004974	PPAR	103.336	20.0068	2.36879	5e-05	0.000162326
ENSGALG00000012377	HNMT	78.5288	15.2663	2.36287	5e-05	0.000162326
ENSGALG00000009241	SFRP2	40.7523	7.94127	2.35944	5e-05	0.000162326
ENSGALG00000006894	PLTP	74.7881	14.5817	2.35865	5e-05	0.000162326
ENSGALG00000008428	CDK15	13.4051	2.62205	2.35402	5e-05	0.000162326
ENSGALG00000020876	AOX2P	1.20946	0.238846	2.34021	5e-05	0.000162326
ENSGALG00000010949	GPNMB	9.7885	1.93331	2.34001	5e-05	0.000162326
ENSGALG00000006348	RAPGEF3	7.3991	1.46968	2.33184	5e-05	0.000162326
ENSGALG00000006756	LBP	16.7571	3.33329	2.32975	5e-05	0.000162326
ENSGALG00000009415	SMOC1	10.2421	2.03844	2.32897	5e-05	0.000162326
ENSGALG00000012801	LY86	4.41079	0.881303	2.32333	5e-05	0.000162326
ENSGALG00000000040	FAM195A	151.025	30.3328	2.31584	5e-05	0.000162326
ENSGALG00000026945	CIDEC	5.67904	1.15119	2.30252	5e-05	0.000162326
ENSGALG00000027255	NRXN3	1.23107	0.251526	2.29113	0.0045	0.0103347
ENSGALG00000007226	OSTN	5.87731	1.20476	2.28641	5e-05	0.000162326
ENSGALG00000014634	PMEL	1.47939	0.304931	2.27845	5e-05	0.000162326
ENSGALG00000017005	CAB39L	15.2237	3.16802	2.26467	5e-05	0.000162326
ENSGALG00000006343	ACTG2	1895.55	394.691	2.26382	5e-05	0.000162326
ENSGALG00000027357	PTGES	4.34198	0.904286	2.2635	5e-05	0.000162326
ENSGALG00000021104	SLC22A4	2.24781	0.468575	2.26216	5e-05	0.000162326
ENSGALG00000004829	ATP2B2	4.46809	0.933917	2.25829	5e-05	0.000162326
ENSGALG00000015895	HTR1B	3.20886	0.679994	2.23847	5e-05	0.000162326
ENSGALG00000021627	IFI27L2	20.2522	4.29668	2.23678	5e-05	0.000162326
ENSGALG00000024486	C4orf48	120.148	25.6401	2.22834	5e-05	0.000162326
ENSGALG00000028826	ABHD8	6.88396	1.47218	2.22529	5e-05	0.000162326
ENSGALG00000019514	CNDP2	357.296	77.0688	2.2129	5e-05	0.000162326
ENSGALG00000019229	DPT	147.728	31.9096	2.21088	5e-05	0.000162326
ENSGALG00000012401	GPR137C	21.8571	4.7226	2.21045	5e-05	0.000162326
ENSGALG00000018778	SLC48A1	115.119	24.967	2.20503	5e-05	0.000162326
ENSGALG00000028710	FAM180B	2.00711	0.435305	2.20502	0.0053	0.0119754
ENSGALG00000007186	C9orf91	59.2987	12.9179	2.19863	5e-05	0.000162326
ENSGALG00000020883	-	0.809566	0.176686	2.19597	0.005	0.0113633
ENSGALG00000001065	DRC7	0.501426	0.109836	2.19069	5e-05	0.000162326
ENSGALG00000008940	SPTBN5	1.53312	0.340216	2.17194	5e-05	0.000162326
ENSGALG00000012522	pvalb1	12.2574	2.74543	2.15855	5e-05	0.000162326
ENSGALG00000016820	GAS6	79.6619	17.9056	2.15348	5e-05	0.000162326
ENSGALG00000006725	ACAN	2.08601	0.469287	2.1522	5e-05	0.000162326
ENSGALG00000002204	SLC7A4	1.77133	0.398513	2.15214	5e-05	0.000162326
ENSGALG00000001604	-	13.0599	2.94328	2.14965	5e-05	0.000162326
ENSGALG00000016473	OSR1	8.71162	1.96505	2.14838	0.0081	0.0175203
ENSGALG00000005842	GDPD2	0.965644	0.218772	2.14206	5e-05	0.000162326
ENSGALG00000016322	-	8.73722	1.98288	2.13958	5e-05	0.000162326
ENSGALG00000005539	ITM2C	4.38722	0.998694	2.13519	5e-05	0.000162326
ENSGALG00000024049	RAB33A	14.0772	3.20605	2.13449	5e-05	0.000162326
ENSGALG00000028813	NRN1	1.8781	0.428145	2.1331	5e-05	0.000162326
ENSGALG00000013101	-	2.50299	0.572929	2.12722	5e-05	0.000162326
ENSGALG00000016833	F7	0.728506	0.167018	2.12494	0.0029	0.00695458
ENSGALG00000005204	-	164.369	37.7027	2.1242	5e-05	0.000162326
ENSGALG00000008185	AOX1	15.0094	3.45095	2.1208	5e-05	0.000162326
ENSGALG00000000780	SMPD3	1.51966	0.349836	2.119	5e-05	0.000162326
ENSGALG00000012942	CDH18	0.58798	0.135813	2.11414	5e-05	0.000162326
ENSGALG00000023607	ASCL2	0.67558	0.156177	2.11294	0.0033	0.00781085
ENSGALG00000009759	SLC16A7	5.26844	1.22839	2.1006	5e-05	0.000162326
ENSGALG00000011104	GCG	1.30967	0.306498	2.09525	5e-05	0.000162326
ENSGALG00000005958	TRIM66	5.5353	1.29755	2.09287	5e-05	0.000162326
ENSGALG00000007993	DCX	34.4478	8.0773	2.09247	5e-05	0.000162326
ENSGALG00000003170	DNAH10	3.09727	0.726731	2.0915	5e-05	0.000162326
ENSGALG00000011264	Sulf1	8.24426	1.94293	2.08516	5e-05	0.000162326
ENSGALG00000021869	PODN	93.5513	22.0586	2.08441	5e-05	0.000162326
ENSGALG00000002555	RET	1.00345	0.23749	2.07904	5e-05	0.000162326
ENSGALG00000012908	SLC13A4	2.37967	0.566213	2.07135	5e-05	0.000162326
ENSGALG00000003899	RAB17	0.587858	0.140553	2.06435	0.00365	0.00856239
ENSGALG00000004154	WISP2	6.61358	1.58673	2.05937	5e-05	0.000162326
ENSGALG00000000158	DMA	33.8407	8.11927	2.05934	5e-05	0.000162326
ENSGALG00000000139	-	0.832486	0.199911	2.05807	0.01165	0.0242583
ENSGALG00000005419	ERC2	1.43247	0.344062	2.05776	5e-05	0.000162326
ENSGALG00000008997	STEAP4	0.757684	0.18211	2.05678	0.0001	0.000312743
ENSGALG00000005180	COL11A1	18.4316	4.4474	2.05115	5e-05	0.000162326
ENSGALG00000015519	ROBO2	6.34406	1.53332	2.04875	5e-05	0.000162326
ENSGALG00000022001	CAMKV	0.827816	0.200194	2.04791	0.0028	0.00673867
ENSGALG00000021074	MYOC	2.58338	0.624836	2.04771	5e-05	0.000162326
ENSGALG00000001768	TENM2	1.26167	0.306781	2.04006	5e-05	0.000162326
ENSGALG00000013503	FAM149A	0.72852	0.177732	2.03526	5e-05	0.000162326
ENSGALG00000005102	CDH4	1.07169	0.261499	2.03501	5e-05	0.000162326
ENSGALG00000021031	CXCR7	28.0755	6.86792	2.03137	5e-05	0.000162326
ENSGALG00000006821	TNMD	13.7143	3.38619	2.01795	5e-05	0.000162326
ENSGALG00000002631	LRRC75A	1.99172	0.494478	2.01004	0.00015	0.000457752
ENSGALG00000015659	PI15	4.59885	1.14187	2.00988	5e-05	0.000162326
ENSGALG00000011609	ABTB2	1.40492	0.349327	2.00783	5e-05	0.000162326
ENSGALG00000006710	RAB36	11.7827	2.93147	2.00698	5e-05	0.000162326
ENSGALG00000009392	TLR5	3.94056	0.983292	2.00271	5e-05	0.000162326
ENSGALG00000013954	PIEZO2	9.57928	2.39521	1.99977	5e-05	0.000162326
ENSGALG00000011339	IGFBP7	157.091	39.3863	1.99584	5e-05	0.000162326
ENSGALG00000017099	RASL11A	2.08719	0.523628	1.99495	5e-05	0.000162326
ENSGALG00000016986	LCP1	2.65713	0.668768	1.99029	5e-05	0.000162326
ENSGALG00000025818	KCNK5	4.5608	1.14883	1.98912	5e-05	0.000162326
ENSGALG00000004121	LPAR4	34.0779	8.6004	1.98636	5e-05	0.000162326
ENSGALG00000013684	SGCZ	2.19017	0.552941	1.98584	5e-05	0.000162326
ENSGALG00000001270	PRKCZ	3.9967	1.01267	1.98064	5e-05	0.000162326
ENSGALG00000021569	C1QA	14.882	3.77168	1.98029	5e-05	0.000162326
ENSGALG00000006325	-	7.20855	1.82715	1.98011	5e-05	0.000162326
ENSGALG00000017204	SESN3	41.1729	10.4522	1.97788	5e-05	0.000162326
ENSGALG00000000775	CTSS	15.1572	3.85032	1.97695	5e-05	0.000162326
ENSGALG00000006826	KLHL25	53.0152	13.4712	1.97652	5e-05	0.000162326
ENSGALG00000001808	ST8SIA5	3.66162	0.930654	1.97616	5e-05	0.000162326
ENSGALG00000017059	MAB21L1	5.47815	1.39441	1.97404	0.0028	0.00673867
ENSGALG00000000562	LAPTM5	8.10139	2.06495	1.97207	5e-05	0.000162326
ENSGALG00000001874	-	1.55136	0.395534	1.97166	5e-05	0.000162326
ENSGALG00000016161	TSNARE1	34.195	8.72059	1.97129	5e-05	0.000162326
ENSGALG00000007220	FTH1	9140.66	2340.36	1.96557	5e-05	0.000162326
ENSGALG00000019430	-	3.70011	0.949533	1.96228	5e-05	0.000162326
ENSGALG00000016900	GPC6	1.514	0.388619	1.96194	5e-05	0.000162326
ENSGALG00000006851	-	11.609	2.98056	1.96158	5e-05	0.000162326
ENSGALG00000008340	FES	0.584313	0.1503	1.9589	0.0002	0.000598642
ENSGALG00000016464	VSNL1	19.1407	4.92737	1.95776	5e-05	0.000162326
ENSGALG00000011241	RFTN1	1.01247	0.260999	1.95576	0.0007	0.00190501
ENSGALG00000000442	KCNA2	0.508064	0.130972	1.95575	0.00685	0.015081
ENSGALG00000008976	ADAM22	3.30684	0.852999	1.95484	5e-05	0.000162326
ENSGALG00000001808	ST8SIA5	2.3186	0.598788	1.95314	5e-05	0.000162326
ENSGALG00000003620	AKTIP	1.43061	0.371545	1.94502	0.0194	0.038156
ENSGALG00000001211	-	13.9094	3.618	1.9428	5e-05	0.000162326
ENSGALG00000006453	TF	4.47962	1.16908	1.938	5e-05	0.000162326
ENSGALG00000019761	CHAD	2.19713	0.573687	1.93729	0.0051	0.0115695
ENSGALG00000015669	PTBP3	5.0406	1.32749	1.92489	5e-05	0.000162326
ENSGALG00000004623	AGTRAP	24.1137	6.3865	1.91676	5e-05	0.000162326
ENSGALG00000027450	SPOCK2	22.9658	6.08711	1.91566	5e-05	0.000162326
ENSGALG00000001617	CAMKK1	1.23979	0.328826	1.9147	5e-05	0.000162326
ENSGALG00000014561	PTPN6	1.50175	0.399043	1.91202	5e-05	0.000162326
ENSGALG00000002421	C10ORF58	26.7652	7.12914	1.90856	5e-05	0.000162326
ENSGALG00000000558	SLC1A6	17.4068	4.63933	1.90766	5e-05	0.000162326
ENSGALG00000003860	MID2	8.77197	2.33999	1.9064	5e-05	0.000162326
ENSGALG00000000498	ACE	8.21091	2.19581	1.90279	5e-05	0.000162326
ENSGALG00000007579	APBB1IP	0.546859	0.146754	1.89776	0.0011	0.00287989
ENSGALG00000016782	IL1R2	1.48928	0.400431	1.89499	0.00025	0.000736848
ENSGALG00000006314	DPP6	0.988619	0.265815	1.89499	5e-05	0.000162326
ENSGALG00000004127	-	4.04597	1.08853	1.8941	5e-05	0.000162326
ENSGALG00000016356	TDRP	6.6833	1.80628	1.88754	5e-05	0.000162326
ENSGALG00000027471	MFAP5	18.9913	5.14083	1.88526	5e-05	0.000162326
ENSGALG00000000141	BLB1	14.3188	3.88014	1.88373	5e-05	0.000162326
ENSGALG00000005601	-	1.86834	0.506354	1.88354	5e-05	0.000162326
ENSGALG00000027737	CIDEA	19.6261	5.32868	1.88092	5e-05	0.000162326
ENSGALG00000012886	MARVELD3	1.74357	0.47378	1.87976	5e-05	0.000162326
ENSGALG00000027903	HOXB5	2.72838	0.742025	1.8785	5e-05	0.000162326
ENSGALG00000001130	WBSCR17	48.6672	13.2715	1.87462	5e-05	0.000162326
ENSGALG00000002132	KCNIP1	0.677376	0.184786	1.8741	5e-05	0.000162326
ENSGALG00000015928	-	0.481348	0.132402	1.86216	0.0004	0.00113883
ENSGALG00000026633	-	0.596406	0.16417	1.8611	0.0062	0.0137825
ENSGALG00000005638	IL2RG	3.37893	0.930688	1.8602	5e-05	0.000162326
ENSGALG00000026510	-	0.711216	0.196063	1.85897	0.0006	0.00165427
ENSGALG00000023709	-	1.01588	0.280772	1.85526	0.00085	0.00227747
ENSGALG00000000206	RASSF2	7.50826	2.07973	1.85208	5e-05	0.000162326
ENSGALG00000024372	BFIV21	31.9514	8.86331	1.84996	5e-05	0.000162326
ENSGALG00000021882	-	0.874885	0.243378	1.84589	0.01955	0.0384101
ENSGALG00000027805	C15orf39	0.798155	0.222666	1.84179	0.0041	0.00950724
ENSGALG00000000356	SLC37A2	5.40866	1.51046	1.84028	5e-05	0.000162326
ENSGALG00000015720	CHODL	0.577917	0.161523	1.83912	0.01645	0.0329995
ENSGALG00000014908	FST	2.35066	0.659284	1.8341	5e-05	0.000162326
ENSGALG00000005848	IL11Ra	8.45847	2.37622	1.83173	5e-05	0.000162326
ENSGALG00000000132	ARHGAP25	1.71136	0.481186	1.83048	5e-05	0.000162326
ENSGALG00000015846	SNAP91	2.59873	0.731635	1.82861	5e-05	0.000162326
ENSGALG00000011110	DPP4	1.84429	0.520729	1.82446	5e-05	0.000162326
ENSGALG00000005589	SYNGR3	4.48523	1.2699	1.82047	5e-05	0.000162326
ENSGALG00000016666	CTSB	1029.12	292.519	1.8148	5e-05	0.000162326
ENSGALG00000029120	SLC5A3	7.33727	2.08596	1.81453	5e-05	0.000162326
ENSGALG00000004300	PTDSS2	71.6155	20.3614	1.81444	5e-05	0.000162326
ENSGALG00000001621	cldn5	14.1224	4.01542	1.81437	5e-05	0.000162326
ENSGALG00000004990	C10orf11	2.46819	0.702775	1.81232	5e-05	0.000162326
ENSGALG00000006337	k123	1.18587	0.337766	1.81185	5e-05	0.000162326
ENSGALG00000003389	GILT	34.386	9.79472	1.81175	5e-05	0.000162326
ENSGALG00000004772	-	2.32101	0.661753	1.81039	0.00015	0.000457752
ENSGALG00000010924	cNFI-A4	4.34382	1.24048	1.80807	0.00025	0.000736848
ENSGALG00000016616	KAL1	12.282	3.50894	1.80744	5e-05	0.000162326
ENSGALG00000021092	-	0.694508	0.198514	1.80675	0.0136	0.0278712
ENSGALG00000006091	-	1.11213	0.318023	1.80612	5e-05	0.000162326
ENSGALG00000002046	-	3.30315	0.946411	1.80331	5e-05	0.000162326
ENSGALG00000009567	TLL1	4.61913	1.32617	1.80036	5e-05	0.000162326
ENSGALG00000007053	FAM43A	207.853	59.7359	1.79889	5e-05	0.000162326
ENSGALG00000003118	ADGRA2	6.06992	1.74488	1.79855	5e-05	0.000162326
ENSGALG00000028726	HOXB6	2.31699	0.666311	1.79798	0.0001	0.000312743
ENSGALG00000008253	TBX5	4.43587	1.27809	1.79522	5e-05	0.000162326
ENSGALG00000024273	PGPEP1	35.3595	10.2165	1.79119	5e-05	0.000162326
ENSGALG00000003213	LGALS2	2.11189	0.611908	1.78715	0.00115	0.00299989
ENSGALG00000028931	IGFBP4	208.411	60.435	1.78597	5e-05	0.000162326
ENSGALG00000014891	ITGA1	2.58978	0.751547	1.78489	0.0083	0.0179083
ENSGALG00000001716	C15orf59	1.01804	0.29549	1.78461	0.00035	0.00100824
ENSGALG00000011200	THBS2	119.777	34.8149	1.78258	5e-05	0.000162326
ENSGALG00000010303	-	9.22599	2.6849	1.78083	5e-05	0.000162326
ENSGALG00000011314	LRRC3B	0.527814	0.154426	1.77311	5e-05	0.000162326
ENSGALG00000016473	OSR1	20.8775	6.11121	1.77242	5e-05	0.000162326
ENSGALG00000016740	OCA2	0.527775	0.154542	1.77193	5e-05	0.000162326
ENSGALG00000012074	ALPK1	0.672274	0.197447	1.76758	5e-05	0.000162326
ENSGALG00000016299	FAM83B	2.11566	0.622562	1.76482	5e-05	0.000162326
ENSGALG00000004860	RASD1	22.0185	6.48961	1.76251	5e-05	0.000162326
ENSGALG00000000178	BF1	15.627	4.62093	1.75779	5e-05	0.000162326
ENSGALG00000015675	-	1.78432	0.528935	1.75421	5e-05	0.000162326
ENSGALG00000016545	REPS2	3.27182	0.971685	1.75153	5e-05	0.000162326
ENSGALG00000002466	-	1.69474	0.503812	1.75011	5e-05	0.000162326
ENSGALG00000003324	PRRX1	26.5766	7.91395	1.74769	5e-05	0.000162326
ENSGALG00000014412	CSTA	260.555	77.6781	1.74601	5e-05	0.000162326
ENSGALG00000002374	SLC9A9	9.89296	2.95115	1.74513	5e-05	0.000162326
ENSGALG00000003217	LITAF	1.86123	0.556277	1.74238	0.00225	0.00552734
ENSGALG00000002564	RGS4	3.48111	1.04151	1.74087	5e-05	0.000162326
ENSGALG00000020538	MFSD7	9.67944	2.89658	1.74057	5e-05	0.000162326
ENSGALG00000015661	CRISPLD1	6.95085	2.08082	1.74004	5e-05	0.000162326
ENSGALG00000023855	KRT14	4.52956	1.35858	1.73728	0.0184	0.0364197
ENSGALG00000027769	CLCF1	2.72555	0.818635	1.73526	0.00075	0.00203085
ENSGALG00000010625	SRD5A2	1.33085	0.399895	1.73466	5e-05	0.000162326
ENSGALG00000013350	-	4.48303	1.34759	1.7341	5e-05	0.000162326
ENSGALG00000013804	SRD5A3	74.5026	22.4555	1.73022	5e-05	0.000162326
ENSGALG00000023776	FAM131A	1.46535	0.44289	1.72623	5e-05	0.000162326
ENSGALG00000020329	FAM155B	1.53314	0.464219	1.72362	0.0003	0.000872803
ENSGALG00000012773	GCNT2	5.40241	1.63675	1.72277	5e-05	0.000162326
ENSGALG00000009497	AVPR2	1.07669	0.32672	1.72047	5e-05	0.000162326
ENSGALG00000001531	FN3K	0.849437	0.258202	1.71801	5e-05	0.000162326
ENSGALG00000028480	-	0.808798	0.245953	1.7174	0.00675	0.0148827
ENSGALG00000011902	TAGLN	213.798	65.1008	1.7155	5e-05	0.000162326
ENSGALG00000026572	RGS5	4.87652	1.48575	1.71466	5e-05	0.000162326
ENSGALG00000005275	-	3.26842	0.996719	1.71333	0.00015	0.000457752
ENSGALG00000014891	ITGA1	3.11534	0.950714	1.71231	5e-05	0.000162326
ENSGALG00000005473	PNAT3	3.63671	1.11165	1.70993	5e-05	0.000162326
ENSGALG00000005256	EPHA4	9.97413	3.05299	1.70797	5e-05	0.000162326
ENSGALG00000004512	SH3GLB2	9.9902	3.07227	1.70121	5e-05	0.000162326
ENSGALG00000004370	MAP2K6	8.30512	2.5579	1.69904	5e-05	0.000162326
ENSGALG00000017086	MTUS2	0.812632	0.25137	1.69279	5e-05	0.000162326
ENSGALG00000013218	C3AR1	0.638471	0.197618	1.69191	0.00145	0.00370051
ENSGALG00000009805	PPM1H	3.76838	1.16802	1.68988	5e-05	0.000162326
ENSGALG00000002831	SH3PXD2B	58.3007	18.0816	1.68899	5e-05	0.000162326
ENSGALG00000001021	MYOCD	1.74889	0.542825	1.68788	0.0001	0.000312743
ENSGALG00000012006	RTN1	2.50179	0.777921	1.68526	0.0142	0.0289467
ENSGALG00000008353	MAGI2	1.74568	0.543214	1.6842	5e-05	0.000162326
ENSGALG00000015348	ALCAM	1.55063	0.48312	1.6824	5e-05	0.000162326
ENSGALG00000010721	GLIS1	5.46202	1.70176	1.6824	5e-05	0.000162326
ENSGALG00000026586	HOXC9	1.34162	0.418069	1.68216	0.0002	0.000598642
ENSGALG00000023689	ASS1	21.7446	6.79341	1.67845	5e-05	0.000162326
ENSGALG00000010362	SUCNR1	0.992961	0.310477	1.67725	0.00605	0.0134829
ENSGALG00000001535	STAB1	2.38751	0.748507	1.67342	0.01565	0.0315698
ENSGALG00000008885	PDE1A	3.56147	1.11958	1.66952	5e-05	0.000162326
ENSGALG00000017417	USP43	6.19679	1.94917	1.66866	5e-05	0.000162326
ENSGALG00000015598	RASGRF2	0.974119	0.307953	1.66139	5e-05	0.000162326
ENSGALG00000019663	ACBD7	40.8934	12.9615	1.65763	5e-05	0.000162326
ENSGALG00000026702	TCEA3	21.2765	6.75188	1.6559	5e-05	0.000162326
ENSGALG00000012400	TXNDC16	27.0123	8.60039	1.65114	5e-05	0.000162326
ENSGALG00000014861	NIM1	2.65082	0.844582	1.65013	5e-05	0.000162326
ENSGALG00000013632	ACOT13	85.3871	27.4354	1.63798	5e-05	0.000162326
ENSGALG00000001933	CORO2A	0.722155	0.23205	1.63787	0.00175	0.00439909
ENSGALG00000016767	AFF3	0.781868	0.252148	1.63265	5e-05	0.000162326
ENSGALG00000000695	MFSD4	0.999814	0.323204	1.62922	0.0005	0.00139774
ENSGALG00000002558	ASL1	0.611329	0.197705	1.6286	0.007	0.0153814
ENSGALG00000016139	BACE2	42.141	13.7241	1.61851	5e-05	0.000162326
ENSGALG00000026269	TAP1	1.95874	0.638421	1.61735	5e-05	0.000162326
ENSGALG00000008914	NRAP	3.27001	1.0679	1.61452	5e-05	0.000162326
ENSGALG00000009667	MFAP3L	3.08893	1.01021	1.61246	5e-05	0.000162326
ENSGALG00000011250	ASIC4	1.97753	0.646952	1.61197	5e-05	0.000162326
ENSGALG00000011205	SMOC2	7.57678	2.48491	1.60839	5e-05	0.000162326
ENSGALG00000003424	LMX1A	0.619578	0.203315	1.60757	5e-05	0.000162326
ENSGALG00000020956	SCARF2	18.9019	6.22614	1.60212	5e-05	0.000162326
ENSGALG00000024372	BFIV21	18.0637	5.95389	1.60119	5e-05	0.000162326
ENSGALG00000000284	HOXB4	21.8546	7.21328	1.59921	5e-05	0.000162326
ENSGALG00000011241	RFTN1	30.7758	10.1605	1.59883	5e-05	0.000162326
ENSGALG00000028147	CTSK	1601	529.125	1.59729	5e-05	0.000162326
ENSGALG00000015324	-	3.50943	1.16042	1.59658	0.00145	0.00370051
ENSGALG00000002988	PHGDH	2412.9	799.717	1.5932	5e-05	0.000162326
ENSGALG00000012486	KCTD17	5.26156	1.74797	1.58981	5e-05	0.000162326
ENSGALG00000005725	CSF1R	1.97679	0.656961	1.58928	5e-05	0.000162326
ENSGALG00000012613	FBP1	1.05296	0.350164	1.58834	5e-05	0.000162326
ENSGALG00000009514	NRCAM	2.70215	0.900093	1.58596	5e-05	0.000162326
ENSGALG00000012173	LGALS3	15.9947	5.33875	1.58302	5e-05	0.000162326
ENSGALG00000012985	SLC6A13	1.51376	0.505926	1.58114	5e-05	0.000162326
ENSGALG00000005120	FBLN2	193.652	64.8593	1.57808	5e-05	0.000162326
ENSGALG00000017044	TRPC4	0.489925	0.164957	1.57047	5e-05	0.000162326
ENSGALG00000002595	-	2359.16	795.503	1.56833	5e-05	0.000162326
ENSGALG00000010009	TTC29	0.719146	0.242697	1.56713	0.00065	0.00177949
ENSGALG00000015905	-	1.66681	0.562594	1.56692	0.0001	0.000312743
ENSGALG00000009248	HSPA12A	35.0299	11.8333	1.56573	5e-05	0.000162326
ENSGALG00000008473	PLXND1	5.89782	1.99512	1.5637	5e-05	0.000162326
ENSGALG00000005347	ADAMTS18	2.45872	0.832628	1.56216	5e-05	0.000162326
ENSGALG00000021231	C10ORF57	33.4762	11.3669	1.5583	5e-05	0.000162326
ENSGALG00000016325	GSTA3	8.2835	2.81423	1.5575	5e-05	0.000162326
ENSGALG00000005408	BCO1	1.33145	0.452474	1.55709	5e-05	0.000162326
ENSGALG00000012802	F13A1	1.99667	0.682606	1.54847	0.0002	0.000598642
ENSGALG00000022137	CRP	2.61354	0.893717	1.54812	0.0009	0.00239867
ENSGALG00000026022	CREG2	4.74062	1.62229	1.54704	5e-05	0.000162326
ENSGALG00000001021	MYOCD	3.31518	1.13657	1.5444	5e-05	0.000162326
ENSGALG00000016648	-	1.68689	0.579332	1.54191	5e-05	0.000162326
ENSGALG00000012802	F13A1	2.9196	1.00464	1.5391	5e-05	0.000162326
ENSGALG00000014686	fbn2	25.4143	8.74805	1.53861	5e-05	0.000162326
ENSGALG00000009552	-	1.1165	0.385043	1.53589	0.00125	0.00323654
ENSGALG00000011921	DHRS7	88.9041	30.6694	1.53545	5e-05	0.000162326
ENSGALG00000001026	EPB41L1	30.5475	10.5786	1.52991	5e-05	0.000162326
ENSGALG00000026044	VPS37D	10.4383	3.62947	1.52406	5e-05	0.000162326
ENSGALG00000003379	MDFI	43.7553	15.2326	1.5223	5e-05	0.000162326
ENSGALG00000016868	NALCN	5.53594	1.92919	1.52084	5e-05	0.000162326
ENSGALG00000015764	FABP5	224.468	78.4417	1.51682	5e-05	0.000162326
ENSGALG00000012298	SLC39A8	3.74181	1.30836	1.51598	5e-05	0.000162326
ENSGALG00000002740	MPP2	5.45569	1.90971	1.51441	5e-05	0.000162326
ENSGALG00000014783	PTPRK	6.03884	2.11549	1.51328	5e-05	0.000162326
ENSGALG00000006087	GPC3	1.09954	0.385923	1.51052	0.00015	0.000457752
ENSGALG00000005458	RPL3L	2.66444	0.936191	1.50896	5e-05	0.000162326
ENSGALG00000005410	WNT5A	5.62973	1.98089	1.50692	5e-05	0.000162326
ENSGALG00000005537	ASB14	1.34659	0.474707	1.5042	5e-05	0.000162326
ENSGALG00000010697	SEMA4D	3.76898	1.32978	1.50299	5e-05	0.000162326
ENSGALG00000028246	-	4.30421	1.52369	1.49818	0.016	0.0321915
ENSGALG00000016769	CHST10	11.112	3.93808	1.49656	5e-05	0.000162326
ENSGALG00000003185	SCPEP1	30.7813	10.9104	1.49635	5e-05	0.000162326
ENSGALG00000019228	SFT2D2	4.33841	1.54042	1.49384	5e-05	0.000162326
ENSGALG00000002160	B2M	230.839	81.9805	1.49354	5e-05	0.000162326
ENSGALG00000016971	TSC22D1	50.1475	17.8141	1.49316	5e-05	0.000162326
ENSGALG00000026902	P2RX6	1.66182	0.590696	1.49227	0.0053	0.0119754
ENSGALG00000000184	SLC27A6	0.699813	0.248751	1.49227	5e-05	0.000162326
ENSGALG00000021313	PDGFRB	25.6262	9.11794	1.49084	5e-05	0.000162326
ENSGALG00000012418	KYNU	0.660003	0.234943	1.49016	5e-05	0.000162326
ENSGALG00000028158	FGF7	8.71974	3.10575	1.48934	5e-05	0.000162326
ENSGALG00000006609	EPHB1	44.8551	15.9948	1.48767	5e-05	0.000162326
ENSGALG00000008127	SPI1	1.4322	0.510759	1.48751	0.0001	0.000312743
ENSGALG00000016661	BLK	1.04689	0.373846	1.4856	5e-05	0.000162326
ENSGALG00000015792	ADAMTS1	18.6832	6.67234	1.48547	5e-05	0.000162326
ENSGALG00000001862	ST6GALNAC1	1.05367	0.37653	1.48459	5e-05	0.000162326
ENSGALG00000010122	SH2D4A	0.67094	0.239977	1.48329	5e-05	0.000162326
ENSGALG00000009205	-	9.19856	3.29196	1.48246	5e-05	0.000162326
ENSGALG00000007038	ASTN2	0.667043	0.238776	1.48212	5e-05	0.000162326
ENSGALG00000024449	RAMP2	8.72537	3.13367	1.47736	5e-05	0.000162326
ENSGALG00000008861	BSPRY	0.546175	0.196619	1.47396	0.0108	0.0226636
ENSGALG00000009388	SUSD4	0.818775	0.295387	1.47086	0.0013	0.00335306
ENSGALG00000015122	TAF4B	3.37625	1.21931	1.46936	5e-05	0.000162326
ENSGALG00000009352	DPF3	0.854047	0.308834	1.46748	0.00015	0.000457752
ENSGALG00000005024	EFCC1	2.25075	0.814593	1.46625	5e-05	0.000162326
ENSGALG00000005065	PLA2G4A	29.8972	10.8259	1.46552	5e-05	0.000162326
ENSGALG00000010801	TMEM61	131.339	47.6462	1.46286	5e-05	0.000162326
ENSGALG00000019459	PMP2	5.15271	1.8727	1.46021	5e-05	0.000162326
ENSGALG00000005861	-	2.11159	0.768182	1.45881	5e-05	0.000162326
ENSGALG00000009628	-	21.405	7.81154	1.45427	5e-05	0.000162326
ENSGALG00000016908	PCDH9	2.61712	0.961596	1.44448	5e-05	0.000162326
ENSGALG00000006942	PIK3IP1	84.3575	31.1069	1.43928	5e-05	0.000162326
ENSGALG00000010335	-	6.79136	2.50518	1.43879	5e-05	0.000162326
ENSGALG00000003742	CPAMD8	30.8808	11.4132	1.43601	5e-05	0.000162326
ENSGALG00000009302	EMX2	0.746472	0.276114	1.43482	0.0047	0.0107458
ENSGALG00000005401	WNT9a	10.8831	4.04583	1.42758	5e-05	0.000162326
ENSGALG00000025874	CPXM1	12.8566	4.7817	1.42692	5e-05	0.000162326
ENSGALG00000002484	CRYM	61.0069	22.7095	1.42568	5e-05	0.000162326
ENSGALG00000017150	ARHGAP20	1.07796	0.401485	1.42488	5e-05	0.000162326
ENSGALG00000003446	PRLR	0.939602	0.350532	1.4225	5e-05	0.000162326
ENSGALG00000004994	ZNF703	5.51184	2.05824	1.42112	5e-05	0.000162326
ENSGALG00000016510	KRTCAP3	10.0932	3.76945	1.42095	5e-05	0.000162326
ENSGALG00000026697	-	1.36563	0.510806	1.41872	0.00155	0.00393531
ENSGALG00000004274	cdermo-1	36.3116	13.6401	1.41257	5e-05	0.000162326
ENSGALG00000010798	DHCR24	29.32	11.0177	1.41206	5e-05	0.000162326
ENSGALG00000002022	CKI	49.0446	18.4618	1.40955	5e-05	0.000162326
ENSGALG00000000244	CAMK4	16.1608	6.08626	1.40887	5e-05	0.000162326
ENSGALG00000011283	ZNF385D	3.53442	1.3329	1.4069	5e-05	0.000162326
ENSGALG00000010156	DOCK8	1.05144	0.396602	1.40661	5e-05	0.000162326
ENSGALG00000023542	ALPL	8.79759	3.31991	1.40596	5e-05	0.000162326
ENSGALG00000016567	EPHX2	43.1539	16.3242	1.40248	5e-05	0.000162326
ENSGALG00000010272	-	0.530715	0.200823	1.40201	0.0183	0.0362404
ENSGALG00000014192	ATP10D	4.16184	1.57533	1.40156	5e-05	0.000162326
ENSGALG00000011812	SULT1E1	70.4757	26.6852	1.40108	5e-05	0.000162326
ENSGALG00000027165	RSFR	18.4602	7.0079	1.39737	5e-05	0.000162326
ENSGALG00000010068	KCNK17	8.51482	3.23668	1.39546	5e-05	0.000162326
ENSGALG00000011708	MYLK	25.2982	9.62469	1.39422	5e-05	0.000162326
ENSGALG00000004043	NBL1	286.792	109.148	1.39371	5e-05	0.000162326
ENSGALG00000028038	-	2.54146	0.967879	1.39276	5e-05	0.000162326
ENSGALG00000008111	MEST	8.46938	3.22807	1.39159	5e-05	0.000162326
ENSGALG00000003648	SVIP	111.851	42.6888	1.38964	5e-05	0.000162326
ENSGALG00000007758	OSBP2	3.84501	1.46991	1.38726	5e-05	0.000162326
ENSGALG00000025740	EN1	0.550158	0.210446	1.3864	0.00015	0.000457752
ENSGALG00000013708	CYB5A	94.1759	36.0255	1.38634	5e-05	0.000162326
ENSGALG00000028709	RNF144A	14.9705	5.73288	1.38479	5e-05	0.000162326
ENSGALG00000008408	GAB3	0.664946	0.255497	1.37993	5e-05	0.000162326
ENSGALG00000027855	ZNRF2	16.9354	6.51027	1.37926	5e-05	0.000162326
ENSGALG00000011709	TMEM108	1.83882	0.70726	1.37847	5e-05	0.000162326
ENSGALG00000016800	C2orf40	94.9477	36.5391	1.37769	5e-05	0.000162326
ENSGALG00000017247	PRCP	8.72263	3.35728	1.37747	5e-05	0.000162326
ENSGALG00000004306	SYT12	1.01708	0.391473	1.37745	0.00665	0.0146841
ENSGALG00000010369	IGSF10	0.559815	0.215593	1.37664	0.01005	0.021261
ENSGALG00000015834	TBX18	7.08309	2.72854	1.37625	5e-05	0.000162326
ENSGALG00000003901	P2RX4	13.2561	5.12831	1.3701	5e-05	0.000162326
ENSGALG00000000154	DENND2D	4.90254	1.89816	1.36893	5e-05	0.000162326
ENSGALG00000009042	ISM1	4.49316	1.7408	1.36798	5e-05	0.000162326
ENSGALG00000028858	-	2.86372	1.11077	1.36633	5e-05	0.000162326
ENSGALG00000015152	BOC	9.88165	3.83316	1.36622	5e-05	0.000162326
ENSGALG00000016866	FGF14	2.12177	0.826771	1.35971	0.00225	0.00552734
ENSGALG00000008591	CACNB2	1.03744	0.404301	1.35952	5e-05	0.000162326
ENSGALG00000016246	KCNQ3	2.26471	0.882716	1.3593	5e-05	0.000162326
ENSGALG00000028023	LRRC74B	0.660447	0.257515	1.35878	5e-05	0.000162326
ENSGALG00000008357	TPCN1	16.4114	6.40193	1.35812	5e-05	0.000162326
ENSGALG00000005849	PPDPF	908.097	354.319	1.3578	5e-05	0.000162326
ENSGALG00000011099	FAP	203.781	79.8176	1.35224	5e-05	0.000162326
ENSGALG00000028575	MYH6	0.615807	0.241551	1.35015	0.00245	0.00597113
ENSGALG00000006039	SNED1	7.45946	2.92831	1.349	5e-05	0.000162326
ENSGALG00000010180	GLIS3	1.19483	0.469685	1.34704	5e-05	0.000162326
ENSGALG00000027861	GPR37	2.56308	1.00792	1.3465	5e-05	0.000162326
ENSGALG00000012426	DDHD1	24.7867	9.76145	1.3444	5e-05	0.000162326
ENSGALG00000023420	-	0.524421	0.206644	1.34358	0.00295	0.00706111
ENSGALG00000016234	SLA	34.2176	13.4967	1.34214	5e-05	0.000162326
ENSGALG00000014903	ITGA2	0.71154	0.281177	1.33947	5e-05	0.000162326
ENSGALG00000010806	RIN3	4.02141	1.59123	1.33756	5e-05	0.000162326
ENSGALG00000027637	-	4.17031	1.652	1.33594	5e-05	0.000162326
ENSGALG00000012520	NCF4	10.2987	4.08405	1.3344	5e-05	0.000162326
ENSGALG00000022887	KBTBD11	2.64495	1.04953	1.33349	5e-05	0.000162326
ENSGALG00000016675	PAQR8	2.2384	0.888501	1.33302	0.0001	0.000312743
ENSGALG00000005763	VILL	1.6916	0.672178	1.33147	0.00325	0.00770382
ENSGALG00000012740	ADAM12	20.8016	8.26983	1.33076	5e-05	0.000162326
ENSGALG00000026871	SC5D	2.25482	0.896605	1.33047	5e-05	0.000162326
ENSGALG00000012069	EPDR1	13.8618	5.51698	1.32917	5e-05	0.000162326
ENSGALG00000027707	ESM1	2.24212	0.893001	1.32813	5e-05	0.000162326
ENSGALG00000006563	SEMA3D	17.8013	7.09752	1.32659	5e-05	0.000162326
ENSGALG00000023773	-	7.12886	2.84332	1.32609	5e-05	0.000162326
ENSGALG00000012177	NCKAP5	1.24452	0.497652	1.32239	5e-05	0.000162326
ENSGALG00000024035	-	0.578251	0.231582	1.32017	5e-05	0.000162326
ENSGALG00000011046	SNX10	11.2964	4.53295	1.31734	5e-05	0.000162326
ENSGALG00000011227	CDS1	1.05519	0.423527	1.31698	5e-05	0.000162326
ENSGALG00000008888	IL1RAPL2	3.61385	1.45074	1.31675	5e-05	0.000162326
ENSGALG00000004128	CYSLTR1	1.79146	0.71918	1.31671	0.00065	0.00177949
ENSGALG00000010125	CSGALNACT1	23.896	9.5945	1.31649	5e-05	0.000162326
ENSGALG00000012740	ADAM12	14.4783	5.81403	1.31628	5e-05	0.000162326
ENSGALG00000011530	-	9.11196	3.66149	1.31533	5e-05	0.000162326
ENSGALG00000017154	ZC3H12C	9.58568	3.8532	1.31483	5e-05	0.000162326
ENSGALG00000002963	PID1	143.261	57.6383	1.31355	5e-05	0.000162326
ENSGALG00000021226	-	8.54114	3.4418	1.31126	5e-05	0.000162326
ENSGALG00000023881	PLXDC1	18.2444	7.3659	1.30852	5e-05	0.000162326
ENSGALG00000013876	FAM136A	425.878	172.066	1.30748	5e-05	0.000162326
ENSGALG00000017166	RAB39A	9.77805	3.95397	1.30624	5e-05	0.000162326
ENSGALG00000003932	SDC4	131.047	52.9949	1.30616	5e-05	0.000162326
ENSGALG00000005675	PTTG1IP	196.581	79.7262	1.302	5e-05	0.000162326
ENSGALG00000003015	SERPINF1	441.821	179.369	1.30053	5e-05	0.000162326
ENSGALG00000008319	PLBD2	70.7276	28.7148	1.30048	5e-05	0.000162326
ENSGALG00000000304	MTFR1	82.715	33.595	1.2999	5e-05	0.000162326
ENSGALG00000004181	-	7.53042	3.07177	1.29366	5e-05	0.000162326
ENSGALG00000014751	ADAMTS6	15.565	6.35202	1.29301	5e-05	0.000162326
ENSGALG00000012550	HMOX1	269.751	110.135	1.29235	5e-05	0.000162326
ENSGALG00000008537	EPHB3	9.89112	4.04605	1.28962	5e-05	0.000162326
ENSGALG00000005957	SLC6A14	1.23464	0.505741	1.28762	0.0001	0.000312743
ENSGALG00000006378	LIPA	63.0987	25.85	1.28745	5e-05	0.000162326
ENSGALG00000011680	EPHA5	0.562512	0.230524	1.28696	0.00025	0.000736848
ENSGALG00000019757	-	1.70107	0.697446	1.28629	5e-05	0.000162326
ENSGALG00000015425	LPL	62.611	25.6817	1.28568	5e-05	0.000162326
ENSGALG00000011510	ABHD5	12.2452	5.02337	1.28549	5e-05	0.000162326
ENSGALG00000004986	CERCAM	78.1649	32.0975	1.28406	5e-05	0.000162326
ENSGALG00000016362	SH3YL1	0.99704	0.409583	1.2835	5e-05	0.000162326
ENSGALG00000015947	CDH17	0.766151	0.315219	1.28128	5e-05	0.000162326
ENSGALG00000004614	NPL	39.3142	16.1926	1.27971	5e-05	0.000162326
ENSGALG00000010250	-	7.07212	2.91619	1.27806	5e-05	0.000162326
ENSGALG00000014857	SEPP1	64.0103	26.4244	1.27643	5e-05	0.000162326
ENSGALG00000017462	FNIP1	37.401	15.4569	1.27483	5e-05	0.000162326
ENSGALG00000008525	ABHD12	56.1209	23.1934	1.27482	5e-05	0.000162326
ENSGALG00000003569	TMEM130	2.63656	1.09092	1.27312	5e-05	0.000162326
ENSGALG00000013297	BBOX1	10.8905	4.50922	1.27213	5e-05	0.000162326
ENSGALG00000004438	ARSB	34.1601	14.1505	1.27146	5e-05	0.000162326
ENSGALG00000026424	TOR2A	20.5826	8.5391	1.26927	5e-05	0.000162326
ENSGALG00000023793	-	1.19636	0.496392	1.2691	0.0147	0.0298567
ENSGALG00000009739	AMIGO2	6.52179	2.7061	1.26905	5e-05	0.000162326
ENSGALG00000002150	-	1.8918	0.786923	1.26547	5e-05	0.000162326
ENSGALG00000002667	OLFML2B	26.7042	11.1748	1.25682	5e-05	0.000162326
ENSGALG00000013529	NUP210L	0.975432	0.408363	1.25619	0.00675	0.0148827
ENSGALG00000019384	MAPK12	14.78	6.1924	1.25508	5e-05	0.000162326
ENSGALG00000001937	HEXA	53.2302	22.3061	1.25481	5e-05	0.000162326
ENSGALG00000012816	SLC22A23	6.44731	2.70589	1.25259	5e-05	0.000162326
ENSGALG00000014013	ARHGAP18	19.4434	8.17007	1.25086	5e-05	0.000162326
ENSGALG00000004009	DHRS13	12.5485	5.27944	1.24905	5e-05	0.000162326
ENSGALG00000027572	CCR7	0.948695	0.400437	1.24437	0.0002	0.000598642
ENSGALG00000013617	PDGFRL	54.6959	23.1096	1.24294	5e-05	0.000162326
ENSGALG00000001558	MOV10	5.38139	2.27471	1.2423	5e-05	0.000162326
ENSGALG00000009163	S100A11	753.523	318.619	1.24182	5e-05	0.000162326
ENSGALG00000006259	KIRREL	31.4886	13.3358	1.23952	5e-05	0.000162326
ENSGALG00000008285	NAPEPLD	2.52146	1.06895	1.23806	5e-05	0.000162326
ENSGALG00000008392	CFAP43	0.72961	0.309745	1.23604	5e-05	0.000162326
ENSGALG00000010402	HPGDS	468.969	199.152	1.23562	5e-05	0.000162326
ENSGALG00000008836	ATP6AP1	45.9201	19.5649	1.23086	5e-05	0.000162326
ENSGALG00000002618	KCTD7	6.71549	2.8617	1.23062	5e-05	0.000162326
ENSGALG00000012119	MARCO	5.148	2.19517	1.22968	5e-05	0.000162326
ENSGALG00000020092	-	34.6216	14.7717	1.22884	5e-05	0.000162326
ENSGALG00000025774	HOXB2	1.61279	0.688309	1.22843	5e-05	0.000162326
ENSGALG00000009006	-	12.8348	5.48029	1.22774	5e-05	0.000162326
ENSGALG00000012345	UST	75.0808	32.0637	1.2275	5e-05	0.000162326
ENSGALG00000021655	BCL2L15	5.15183	2.20499	1.22431	5e-05	0.000162326
ENSGALG00000007300	-	556.649	238.379	1.22351	5e-05	0.000162326
ENSGALG00000008217	RNFT2	3.30954	1.41762	1.22316	5e-05	0.000162326
ENSGALG00000004113	-	3.14176	1.34579	1.22312	5e-05	0.000162326
ENSGALG00000007462	CTSZ	182.544	78.2674	1.22176	5e-05	0.000162326
ENSGALG00000006838	-	3.12654	1.34202	1.22016	5e-05	0.000162326
ENSGALG00000012055	-	18.2504	7.84284	1.21848	5e-05	0.000162326
ENSGALG00000009866	CAMK1D	8.51035	3.65989	1.21742	5e-05	0.000162326
ENSGALG00000004501	-	0.897398	0.386227	1.2163	0.00185	0.00462944
ENSGALG00000014203	PARVG	1.78333	0.767527	1.21628	5e-05	0.000162326
ENSGALG00000023973	-	689.049	297.182	1.21326	5e-05	0.000162326
ENSGALG00000028695	-	1.91469	0.827838	1.20969	0.0005	0.00139774
ENSGALG00000012456	RAC2	1.36028	0.590135	1.20479	0.0039	0.00908629
ENSGALG00000013031	CECR1	2.40179	1.04279	1.20366	5e-05	0.000162326
ENSGALG00000013637	TDP2	41.0042	17.81	1.20309	5e-05	0.000162326
ENSGALG00000010706	TENM3	6.41502	2.78811	1.20217	5e-05	0.000162326
ENSGALG00000002355	RBPMS2	0.611108	0.266395	1.19786	0.0033	0.00781085
ENSGALG00000006350	DDT	107.947	47.0613	1.19771	5e-05	0.000162326
ENSGALG00000020688	-	1.5384	0.671566	1.19582	5e-05	0.000162326
ENSGALG00000001118	NEK6	469.686	205.078	1.19552	5e-05	0.000162326
ENSGALG00000010986	GNG4	70.4857	30.8192	1.1935	0.00515	0.0116698
ENSGALG00000025876	Tpo	0.919194	0.402232	1.19234	0.0259	0.0492506
ENSGALG00000011894	CYP2D6	16.561	7.25167	1.19141	5e-05	0.000162326
ENSGALG00000002347	C3orf58	30.3001	13.2703	1.19112	5e-05	0.000162326
ENSGALG00000015896	MMP16	10.9499	4.79658	1.19084	5e-05	0.000162326
ENSGALG00000026580	-	4.62602	2.02731	1.19021	0.0002	0.000598642
ENSGALG00000028479	-	48.1396	21.1052	1.18963	5e-05	0.000162326
ENSGALG00000011635	TFCP2L1	4.39206	1.92558	1.1896	5e-05	0.000162326
ENSGALG00000014853	CLVS2	2.32677	1.0207	1.18877	0.0003	0.000872803
ENSGALG00000018557	SOD3	23.4909	10.3117	1.18783	5e-05	0.000162326
ENSGALG00000008216	ANXA4	187.803	82.518	1.18644	5e-05	0.000162326
ENSGALG00000004589	OPHN1	16.9812	7.47769	1.18328	5e-05	0.000162326
ENSGALG00000004064	GPER1	0.659594	0.290471	1.18318	0.00795	0.0172308
ENSGALG00000005994	DERL3	34.2895	15.1164	1.18165	5e-05	0.000162326
ENSGALG00000016499	-	1.03618	0.457092	1.18071	5e-05	0.000162326
ENSGALG00000026616	-	2.67086	1.17839	1.18049	5e-05	0.000162326
ENSGALG00000004436	-	15.8042	6.98266	1.17846	5e-05	0.000162326
ENSGALG00000011792	-	1.27213	0.56209	1.17837	0.00065	0.00177949
ENSGALG00000012163	BDNF	2.5196	1.11588	1.17501	0.0014	0.00358593
ENSGALG00000003803	DAB2	8.94999	3.96564	1.17433	5e-05	0.000162326
ENSGALG00000007679	MITF	2.51052	1.11271	1.17391	0.00285	0.00684803
ENSGALG00000001392	MMP23B	36.5927	16.2201	1.17378	5e-05	0.000162326
ENSGALG00000002707	CHRNB2	6.03865	2.67703	1.17359	5e-05	0.000162326
ENSGALG00000014958	ANKDD1B	0.683856	0.303474	1.17212	0.00575	0.0128857
ENSGALG00000008337	SLC8B1	5.08218	2.25688	1.17112	5e-05	0.000162326
ENSGALG00000006751	THY1	86.1278	38.2541	1.17086	5e-05	0.000162326
ENSGALG00000014770	EPB41L3	10.2734	4.57085	1.16838	5e-05	0.000162326
ENSGALG00000005692	CRISPLD2	0.535167	0.238524	1.16585	0.00645	0.0142849
ENSGALG00000002433	SLC40A1	25.0664	11.1766	1.16527	5e-05	0.000162326
ENSGALG00000000755	ACER3	52.4666	23.4197	1.16368	5e-05	0.000162326
ENSGALG00000003146	CCDC92	8.59338	3.83916	1.16244	5e-05	0.000162326
ENSGALG00000026215	CCDC177	1.46427	0.654807	1.16104	0.00025	0.000736848
ENSGALG00000020251	FNIP2	21.2197	9.49065	1.16083	5e-05	0.000162326
ENSGALG00000009298	TNIK	37.5915	16.8331	1.1591	5e-05	0.000162326
ENSGALG00000010708	ICA1	0.827669	0.371223	1.15677	0.00135	0.00346879
ENSGALG00000020326	VSIG4	1.33192	0.597467	1.15658	0.00235	0.00575083
ENSGALG00000009105	DPP7	130.225	58.4448	1.15586	5e-05	0.000162326
ENSGALG00000008354	HARBI1	60.7459	27.2899	1.15442	5e-05	0.000162326
ENSGALG00000001805	MXRA7	13.4511	6.04666	1.15352	5e-05	0.000162326
ENSGALG00000021301	-	7.81215	3.51382	1.15268	5e-05	0.000162326
ENSGALG00000025887	ATF3	40.3706	18.1737	1.15146	5e-05	0.000162326
ENSGALG00000019768	ACSF2	32.5095	14.646	1.15036	5e-05	0.000162326
ENSGALG00000020342	ABHD12B	13.7515	6.19754	1.14982	0.00155	0.00393531
ENSGALG00000003515	PECAM1	4.1088	1.85303	1.14883	5e-05	0.000162326
ENSGALG00000015702	PTGR1	58.0859	26.1982	1.14872	5e-05	0.000162326
ENSGALG00000001571	MYO1F	0.664684	0.300578	1.14493	0.00015	0.000457752
ENSGALG00000002116	C18H17ORF106	8.39421	3.8029	1.14229	5e-05	0.000162326
ENSGALG00000015673	ZFHX4	8.87992	4.0271	1.1408	5e-05	0.000162326
ENSGALG00000028790	DNASE2	3.66523	1.66299	1.14013	5e-05	0.000162326
ENSGALG00000012454	CYTH4	0.949035	0.430973	1.13886	0.0003	0.000872803
ENSGALG00000019361	FAM19A2	0.688074	0.312733	1.13763	0.00805	0.0174241
ENSGALG00000003172	SLC16A9	10.6556	4.84339	1.13752	5e-05	0.000162326
ENSGALG00000006000	ADAMTS2	40.3213	18.33	1.13734	5e-05	0.000162326
ENSGALG00000003580	MMP2	253.232	115.189	1.13646	5e-05	0.000162326
ENSGALG00000006382	PTPRJ	4.29483	1.95363	1.13645	5e-05	0.000162326
ENSGALG00000003196	ANG	1.11046	0.50584	1.1344	0.01325	0.0272301
ENSGALG00000008461	HGF/SF	17.5108	7.97899	1.13397	5e-05	0.000162326
ENSGALG00000002854	PDZD2	2.98116	1.35953	1.13276	5e-05	0.000162326
ENSGALG00000010422	FEZ1	62.7523	28.6542	1.13092	5e-05	0.000162326
ENSGALG00000006217	S100B	0.658083	0.300575	1.13054	0.01605	0.0322753
ENSGALG00000011687	-	7.86971	3.59605	1.1299	5e-05	0.000162326
ENSGALG00000006719	GNAZ	6.12549	2.80172	1.12851	5e-05	0.000162326
ENSGALG00000016563	ASB9	6.35279	2.90825	1.12724	5e-05	0.000162326
ENSGALG00000015436	SDCBP	484.543	221.826	1.12719	5e-05	0.000162326
ENSGALG00000012250	-	1.66414	0.761875	1.12715	0.01785	0.0354697
ENSGALG00000000426	IGSF21	10.9001	4.99402	1.12607	5e-05	0.000162326
ENSGALG00000021171	-	4.90428	2.25112	1.1234	5e-05	0.000162326
ENSGALG00000007079	PAPPA	6.96033	3.19776	1.12209	5e-05	0.000162326
ENSGALG00000000750	CAPN5	1.99737	0.917835	1.12179	5e-05	0.000162326
ENSGALG00000010997	DFNA5	14.8725	6.8396	1.12066	5e-05	0.000162326
ENSGALG00000008143	UACA	13.4901	6.21576	1.1179	5e-05	0.000162326
ENSGALG00000026333	GNGT2	2.95356	1.36164	1.1171	0.0075	0.0163539
ENSGALG00000008744	-	1.99409	0.919974	1.11607	0.00055	0.00152567
ENSGALG00000015377	PHLDB2	13.736	6.33728	1.11603	5e-05	0.000162326
ENSGALG00000004657	FBXO2	2.07535	0.958535	1.11445	0.0015	0.00381931
ENSGALG00000001589	INPP5D	0.620933	0.286797	1.11441	5e-05	0.000162326
ENSGALG00000009152	ATRNL1	8.10308	3.7453	1.11339	5e-05	0.000162326
ENSGALG00000006960	RNF185	64.303	29.7603	1.1115	5e-05	0.000162326
ENSGALG00000001879	GRID1	0.790856	0.366251	1.11058	5e-05	0.000162326
ENSGALG00000011518	C2H3ORF39	6.63773	3.07599	1.10964	5e-05	0.000162326
ENSGALG00000023773	-	17.9662	8.34981	1.10547	5e-05	0.000162326
ENSGALG00000013902	PTPRM	3.05436	1.42022	1.10475	5e-05	0.000162326
ENSGALG00000015219	-	0.801978	0.373043	1.10422	0.01615	0.0324579
ENSGALG00000002184	RANBP17	1.15895	0.539209	1.10391	5e-05	0.000162326
ENSGALG00000015183	-	9.68318	4.51447	1.10093	5e-05	0.000162326
ENSGALG00000024000	7	7.17399	3.34474	1.10088	5e-05	0.000162326
ENSGALG00000004842	NT5M	6.38065	2.97504	1.10079	5e-05	0.000162326
ENSGALG00000004275	RHOF	1.27726	0.595659	1.10049	0.0001	0.000312743
ENSGALG00000019198	-	9.61307	4.48386	1.10026	5e-05	0.000162326
ENSGALG00000026890	ANGPT4	0.765157	0.357059	1.09959	0.0001	0.000312743
ENSGALG00000002260	CISH	41.4539	19.3662	1.09796	5e-05	0.000162326
ENSGALG00000005474	PNAT10	1.37964	0.64461	1.09779	5e-05	0.000162326
ENSGALG00000005632	MRVI1	3.94051	1.84236	1.09683	5e-05	0.000162326
ENSGALG00000012341	SAV1	102.698	48.0224	1.09662	5e-05	0.000162326
ENSGALG00000004875	PEMT	62.1627	29.0764	1.0962	5e-05	0.000162326
ENSGALG00000000242	EBF2	16.9391	7.93983	1.09318	5e-05	0.000162326
ENSGALG00000012357	CXCR4	2.05714	0.965028	1.092	5e-05	0.000162326
ENSGALG00000016026	C20orf194	132.422	62.163	1.09101	5e-05	0.000162326
ENSGALG00000009799	MEIS2	2.8993	1.36627	1.08546	0.016	0.0321915
ENSGALG00000004158	GPT2	10.4443	4.92373	1.0849	5e-05	0.000162326
ENSGALG00000009638	ANO6	29.2069	13.7768	1.08406	5e-05	0.000162326
ENSGALG00000027907	NR2F1	3.96156	1.87014	1.08292	5e-05	0.000162326
ENSGALG00000014970	FSTL1	969.05	457.557	1.08262	5e-05	0.000162326
ENSGALG00000016619	ZNF395	10.0066	4.727	1.08195	5e-05	0.000162326
ENSGALG00000027232	C1QTNF2	4.66425	2.20476	1.08102	5e-05	0.000162326
ENSGALG00000028130	KIAA1644	2.75593	1.30322	1.08046	5e-05	0.000162326
ENSGALG00000012192	NT5C3A	43.5701	20.6104	1.07997	5e-05	0.000162326
ENSGALG00000026032	-	0.515084	0.243658	1.07995	0.0079	0.0171354
ENSGALG00000016764	EIF5B	80.8708	38.2776	1.07912	5e-05	0.000162326
ENSGALG00000012111	TMEM37	1.68981	0.799878	1.07901	0.00215	0.00530404
ENSGALG00000003443	LRRC52	2.53259	1.19904	1.07873	0.00085	0.00227747
ENSGALG00000010713	SDCCAG8	6.82445	3.23285	1.0779	5e-05	0.000162326
ENSGALG00000027980	NANOS1	48.3576	22.9169	1.07733	5e-05	0.000162326
ENSGALG00000026437	CHST2	43.4571	20.6614	1.07265	5e-05	0.000162326
ENSGALG00000002327	NRG3	1.78383	0.848297	1.07234	0.00025	0.000736848
ENSGALG00000014855	GHR	89.8281	42.8002	1.06955	5e-05	0.000162326
ENSGALG00000000461	MRC2	131.623	62.7146	1.06954	5e-05	0.000162326
ENSGALG00000004183	FAM20A	11.4724	5.47004	1.06854	5e-05	0.000162326
ENSGALG00000009212	MND1	18.8193	8.98027	1.06738	5e-05	0.000162326
ENSGALG00000027943	RWDD3	10.7172	5.12039	1.0656	5e-05	0.000162326
ENSGALG00000004612	MTHFR	14.877	7.11204	1.06475	5e-05	0.000162326
ENSGALG00000012232	DNAAF2	3.40713	1.63013	1.06357	0.0003	0.000872803
ENSGALG00000010044	KCNMB4	2.01061	0.962389	1.06294	5e-05	0.000162326
ENSGALG00000015868	ATP6V0D2	0.498011	0.238616	1.06149	0.0209	0.0407479
ENSGALG00000009145	STARD9	3.41441	1.63598	1.06148	5e-05	0.000162326
ENSGALG00000003591	FTO	1.62774	0.780659	1.06011	5e-05	0.000162326
ENSGALG00000027579	MRPS6	21.3156	10.2353	1.05835	5e-05	0.000162326
ENSGALG00000007493	NSDHL	42.4944	20.4119	1.05786	5e-05	0.000162326
ENSGALG00000008022	TPN	23.0645	11.085	1.05707	5e-05	0.000162326
ENSGALG00000003137	FAM101A	1.45099	0.697513	1.05675	0.01415	0.0288541
ENSGALG00000003033	STXBP4	16.8111	8.09723	1.05392	5e-05	0.000162326
ENSGALG00000017178	GRIA4	1.37995	0.665048	1.05309	5e-05	0.000162326
ENSGALG00000015424	FAM110B	14.8141	7.14008	1.05296	5e-05	0.000162326
ENSGALG00000011176	SCRN1	5.52683	2.66507	1.05228	5e-05	0.000162326
ENSGALG00000013455	HOXB3	0.664128	0.320333	1.05189	5e-05	0.000162326
ENSGALG00000008430	MAPK8IP1	8.40175	4.05666	1.0504	5e-05	0.000162326
ENSGALG00000016622	STS	2.84397	1.37397	1.04955	5e-05	0.000162326
ENSGALG00000028803	B3GNT4	4.57817	2.21355	1.04841	5e-05	0.000162326
ENSGALG00000026000	ANKRD13B	7.35097	3.55496	1.0481	5e-05	0.000162326
ENSGALG00000008548	MDH1B	1.36695	0.661103	1.04802	0.0011	0.00287989
ENSGALG00000010211	ALDH6A1	26.2849	12.7137	1.04784	5e-05	0.000162326
ENSGALG00000014944	GCNT4	0.547969	0.265808	1.04371	0.00385	0.00898066
ENSGALG00000002574	-	1.3533	0.656622	1.04334	0.00935	0.0199292
ENSGALG00000007679	MITF	9.11308	4.4221	1.04321	5e-05	0.000162326
ENSGALG00000008992	ETNPPL	2.22576	1.0813	1.04154	5e-05	0.000162326
ENSGALG00000028810	CHCHD10	151.931	73.8725	1.0403	5e-05	0.000162326
ENSGALG00000011898	FAM109B	107.185	52.1687	1.03884	5e-05	0.000162326
ENSGALG00000023419	HOXD4	0.492696	0.239917	1.03816	0.01155	0.0240716
ENSGALG00000015987	TP53INP1	12.5704	6.123	1.03772	5e-05	0.000162326
ENSGALG00000008747	ITGA8	24.253	11.8215	1.03674	5e-05	0.000162326
ENSGALG00000010943	SCN1A	0.544188	0.266059	1.03236	5e-05	0.000162326
ENSGALG00000011867	SERHL2	20.3339	9.94884	1.03128	5e-05	0.000162326
ENSGALG00000018373	COX1	510.988	250.125	1.03064	5e-05	0.000162326
ENSGALG00000004845	TIMM10	91.014	44.58	1.02969	5e-05	0.000162326
ENSGALG00000028978	BTBD19	4.6144	2.26043	1.02955	5e-05	0.000162326
ENSGALG00000014410	CSTB	110.008	53.8917	1.02947	5e-05	0.000162326
ENSGALG00000008906	EHBP1	9.40216	4.60819	1.02879	5e-05	0.000162326
ENSGALG00000009560	MSMO1	229.391	112.432	1.02876	5e-05	0.000162326
ENSGALG00000003657	UNC119	2.12748	1.04288	1.02856	0.0083	0.0179083
ENSGALG00000010633	GPX7	154.773	75.8708	1.02854	5e-05	0.000162326
ENSGALG00000019690	WDR86	19.1529	9.39376	1.02779	5e-05	0.000162326
ENSGALG00000027308	-	37.6715	18.4874	1.02693	5e-05	0.000162326
ENSGALG00000023936	-	15.5805	7.65241	1.02576	5e-05	0.000162326
ENSGALG00000002610	-	9.132	4.49198	1.02358	5e-05	0.000162326
ENSGALG00000012530	FOXRED2	8.72488	4.29507	1.02245	5e-05	0.000162326
ENSGALG00000006981	MCTP2	4.96975	2.44728	1.022	5e-05	0.000162326
ENSGALG00000002427	SMIM5	19.413	9.56119	1.02176	5e-05	0.000162326
ENSGALG00000009027	ST6GALNAC3	16.5326	8.14296	1.02169	5e-05	0.000162326
ENSGALG00000015899	RIPK2	8.7802	4.32461	1.02168	5e-05	0.000162326
ENSGALG00000027483	GLRX	120.257	59.2555	1.0211	5e-05	0.000162326
ENSGALG00000027876	IMMP2L	1.37694	0.679932	1.018	5e-05	0.000162326
ENSGALG00000008918	LAMP5	4.42434	2.18886	1.01528	0.0003	0.000872803
ENSGALG00000015081	ACER2	1.91597	0.949018	1.01357	0.00115	0.00299989
ENSGALG00000005608	Slc9a3r2	18.8067	9.33072	1.01118	5e-05	0.000162326
ENSGALG00000014999	MAP1B	6.59511	3.27368	1.01048	5e-05	0.000162326
ENSGALG00000025738	RHOU	53.2613	26.4572	1.00942	5e-05	0.000162326
ENSGALG00000029090	Hoxb-7	2.44841	1.21723	1.00825	0.0007	0.00190501
ENSGALG00000008006	CAPN6	149.413	74.3133	1.00762	5e-05	0.000162326
ENSGALG00000017205	ENDOD1	7.46227	3.71217	1.00735	5e-05	0.000162326
ENSGALG00000006613	CTSD	459.8	228.932	1.00609	5e-05	0.000162326
ENSGALG00000000874	NDRG4	4.58684	2.28436	1.00571	5e-05	0.000162326
ENSGALG00000005074	FAM102A	21.614	10.7646	1.00567	5e-05	0.000162326
ENSGALG00000000280	EFNA5	1.59766	0.796302	1.00458	0.00905	0.0193563
ENSGALG00000010522	ALDH18A1	271.992	135.739	1.00273	5e-05	0.000162326
ENSGALG00000008378	SRGAP3	14.4688	7.22371	1.00214	5e-05	0.000162326
ENSGALG00000000327	FBN3	29.1107	14.5376	1.00176	5e-05	0.000162326
ENSGALG00000013031	CECR1	2.62832	1.31279	1.0015	5e-05	0.000162326
ENSGALG00000015913	DECR1	88.7801	44.3512	1.00126	5e-05	0.000162326
ENSGALG00000009431	PLEKHD1	1.19111	0.595171	1.00093	0.00225	0.00552734
ENSGALG00000029022	NPAS3	1.75334	0.876165	1.00083	5e-05	0.000162326
ENSGALG00000011320	TMCC3	0.600946	0.30031	1.00078	0.02275	0.0439149
ENSGALG00000026540	CYP51A1	13.6785	6.83582	1.00073	5e-05	0.000162326
ENSGALG00000013941	PDE7B	1.74728	3.49498	-1.00017	5e-05	0.000162326
ENSGALG00000010030	BAZ1A	7.32183	14.6517	-1.00079	5e-05	0.000162326
ENSGALG00000008437	NET1	39.1674	78.3855	-1.00093	5e-05	0.000162326
ENSGALG00000002470	CYP27A1	3.17501	6.36518	-1.00344	5e-05	0.000162326
ENSGALG00000000056	DAPP1	1.22404	2.45588	-1.0046	5e-05	0.000162326
ENSGALG00000003339	MTOR	12.1753	24.4635	-1.00668	5e-05	0.000162326
ENSGALG00000012495	-	15.4841	31.1223	-1.00716	5e-05	0.000162326
ENSGALG00000005930	PLS3	336.94	677.346	-1.0074	5e-05	0.000162326
ENSGALG00000006069	SMTNL2	21.2746	42.8197	-1.00914	5e-05	0.000162326
ENSGALG00000003642	PDGF-A	3.15245	6.34654	-1.0095	5e-05	0.000162326
ENSGALG00000006588	LRRC75B	5.50071	11.0742	-1.00951	5e-05	0.000162326
ENSGALG00000012635	BTBD11	6.92963	13.9625	-1.0107	5e-05	0.000162326
ENSGALG00000005554	ADIPOQ	0.883626	1.7829	-1.01272	0.00025	0.000736848
ENSGALG00000025788	CACNB1	12.3187	24.8755	-1.01388	5e-05	0.000162326
ENSGALG00000025882	-	0.622951	1.25928	-1.01541	0.0118	0.0245337
ENSGALG00000014912	HSPB3	1.19318	2.41326	-1.01617	0.00285	0.00684803
ENSGALG00000009155	CHGB	2.59475	5.24842	-1.01629	5e-05	0.000162326
ENSGALG00000004355	MCU	41.496	83.9654	-1.01682	5e-05	0.000162326
ENSGALG00000001416	ADRA1B	3.54565	7.17538	-1.017	5e-05	0.000162326
ENSGALG00000015113	PTAR1	1.79204	3.63641	-1.02092	5e-05	0.000162326
ENSGALG00000010837	ASB5	55.7245	113.145	-1.02179	5e-05	0.000162326
ENSGALG00000028582	LMO2	0.446015	0.906084	-1.02255	5e-05	0.000162326
ENSGALG00000027695	-	2.4268	4.93255	-1.02328	0.0006	0.00165427
ENSGALG00000027641	DUSP14	11.5891	23.5573	-1.02341	5e-05	0.000162326
ENSGALG00000009396	CAV2	9.97153	20.2744	-1.02377	5e-05	0.000162326
ENSGALG00000010934	INADL	0.665085	1.35315	-1.02471	5e-05	0.000162326
ENSGALG00000007965	HN1	510.291	1038.38	-1.02494	5e-05	0.000162326
ENSGALG00000026674	CIB2	1.6476	3.35662	-1.02664	5e-05	0.000162326
ENSGALG00000003548	BAIAP2L1	1.27671	2.60243	-1.02742	5e-05	0.000162326
ENSGALG00000012046	ARPP21	4.96026	10.1142	-1.02789	5e-05	0.000162326
ENSGALG00000010854	HDAC9	1.58895	3.24444	-1.0299	5e-05	0.000162326
ENSGALG00000008352	CKMT1A	1.26621	2.58784	-1.03123	0.0005	0.00139774
ENSGALG00000009722	DYNC1I1	1.05367	2.15422	-1.03174	5e-05	0.000162326
ENSGALG00000007324	TP63	5.16881	10.5683	-1.03184	5e-05	0.000162326
ENSGALG00000009293	CHN1	14.4056	29.4766	-1.03294	5e-05	0.000162326
ENSGALG00000017056	DCLK1	21.0024	43.0115	-1.03417	5e-05	0.000162326
ENSGALG00000005007	-	0.332108	0.680457	-1.03485	0.0214	0.0416064
ENSGALG00000005135	SERPINE2	178.924	366.844	-1.03582	5e-05	0.000162326
ENSGALG00000017041	FREM2	6.24512	12.8159	-1.03713	5e-05	0.000162326
ENSGALG00000028951	TMEM182	25.2708	51.8714	-1.03747	5e-05	0.000162326
ENSGALG00000001789	HECTD2	2.70638	5.55989	-1.03869	5e-05	0.000162326
ENSGALG00000003410	CDK2AP1	12.4528	25.6066	-1.04005	5e-05	0.000162326
ENSGALG00000009433	BAG3	8.68008	17.868	-1.0416	0.00235	0.00575083
ENSGALG00000026207	CNTF	2.37084	4.88282	-1.04231	5e-05	0.000162326
ENSGALG00000003135	chAnk3	6.81299	14.0352	-1.04269	5e-05	0.000162326
ENSGALG00000010434	CP	1.6028	3.30196	-1.04273	5e-05	0.000162326
ENSGALG00000004980	kcnma1	3.53702	7.2998	-1.04532	0.0003	0.000872803
ENSGALG00000027456	OCLN	0.976925	2.01761	-1.04633	0.00045	0.00126995
ENSGALG00000001977	LDB3	11.0919	22.9098	-1.04646	5e-05	0.000162326
ENSGALG00000005400	CACNA2D3	0.608572	1.25721	-1.04673	5e-05	0.000162326
ENSGALG00000009021	SIAT7E	0.751731	1.55403	-1.04773	0.0148	0.0300337
ENSGALG00000016906	SPRY2	17.781	36.791	-1.04902	5e-05	0.000162326
ENSGALG00000011071	CLMN	1.70668	3.5343	-1.05024	5e-05	0.000162326
ENSGALG00000001434	STOM	7.6925	15.9354	-1.05071	5e-05	0.000162326
ENSGALG00000011242	OBSL1	5.77241	11.9585	-1.05079	5e-05	0.000162326
ENSGALG00000007996	ANKRD44	12.6175	26.1467	-1.0512	5e-05	0.000162326
ENSGALG00000007617	ANO1	0.631477	1.31034	-1.05314	5e-05	0.000162326
ENSGALG00000001250	APLP2	33.0361	68.6315	-1.05483	0.0001	0.000312743
ENSGALG00000010878	USO1	46.9069	97.4536	-1.05492	5e-05	0.000162326
ENSGALG00000028543	FGFR4	17.55	36.4827	-1.05574	5e-05	0.000162326
ENSGALG00000007537	INCENP	0.794587	1.65225	-1.05615	0.0021	0.00519313
ENSGALG00000007045	ADGRA1	3.48934	7.26047	-1.05711	5e-05	0.000162326
ENSGALG00000012117	STEAP3	4.95913	10.3194	-1.0572	5e-05	0.000162326
ENSGALG00000027829	-	3.46151	7.20547	-1.05769	5e-05	0.000162326
ENSGALG00000002577	-	0.533953	1.11162	-1.05788	0.0001	0.000312743
ENSGALG00000002907	MYL1	680.655	1417.16	-1.05801	5e-05	0.000162326
ENSGALG00000014342	TEAD4	5.75754	12.001	-1.05963	0.0037	0.00866591
ENSGALG00000000826	MAPK13	19.1497	39.9201	-1.0598	5e-05	0.000162326
ENSGALG00000014041	RASSF8	23.9988	50.0336	-1.05993	5e-05	0.000162326
ENSGALG00000009321	WIPF1	7.27283	15.1635	-1.06002	5e-05	0.000162326
ENSGALG00000023768	EphA2	2.48605	5.18523	-1.06055	5e-05	0.000162326
ENSGALG00000015728	MUSK	14.7495	30.7837	-1.0615	5e-05	0.000162326
ENSGALG00000008623	TOR4A	0.609541	1.27278	-1.06219	0.00015	0.000457752
ENSGALG00000002121	PLEKHN1	2.28723	4.77632	-1.0623	5e-05	0.000162326
ENSGALG00000009362	ITGA6	60.1848	125.753	-1.06312	5e-05	0.000162326
ENSGALG00000014201	PARVB	39.3768	82.3291	-1.06405	5e-05	0.000162326
ENSGALG00000026291	CDH3	1.7474	3.65486	-1.06461	5e-05	0.000162326
ENSGALG00000014463	ACTN2	70.5069	147.478	-1.06466	5e-05	0.000162326
ENSGALG00000013768	PHACTR2	7.03234	14.7105	-1.06477	5e-05	0.000162326
ENSGALG00000028949	CORO6	4.09192	8.56037	-1.0649	5e-05	0.000162326
ENSGALG00000008814	ASB15	0.636352	1.33138	-1.06502	5e-05	0.000162326
ENSGALG00000004662	DISP3	0.838306	1.75416	-1.06523	5e-05	0.000162326
ENSGALG00000003999	NAV2	6.85774	14.3557	-1.06582	5e-05	0.000162326
ENSGALG00000016200	SIK1	18.8837	39.6534	-1.0703	5e-05	0.000162326
ENSGALG00000008518	-	1.00854	2.11876	-1.07096	5e-05	0.000162326
ENSGALG00000000997	GJC1	7.84863	16.4922	-1.07127	5e-05	0.000162326
ENSGALG00000006503	VDAC1	39.1127	82.1941	-1.0714	5e-05	0.000162326
ENSGALG00000024426	-	2.63412	5.5399	-1.07254	5e-05	0.000162326
ENSGALG00000013568	NR4A3	0.774619	1.63024	-1.07353	0.0002	0.000598642
ENSGALG00000016835	ATP11A	7.42891	15.6383	-1.07387	5e-05	0.000162326
ENSGALG00000009433	BAG3	10.4858	22.1143	-1.07654	5e-05	0.000162326
ENSGALG00000012662	NUAK1	37.5511	79.2164	-1.07694	5e-05	0.000162326
ENSGALG00000016967	ENOX1	3.66633	7.74029	-1.07805	5e-05	0.000162326
ENSGALG00000011618	ADSSL1	12.1022	25.5529	-1.07822	5e-05	0.000162326
ENSGALG00000009034	ALK	0.931664	1.96722	-1.07828	5e-05	0.000162326
ENSGALG00000015559	ABLIM2	5.00727	10.5777	-1.07893	5e-05	0.000162326
ENSGALG00000011733	CCR2	0.4148	0.877851	-1.08156	0.0191	0.0376328
ENSGALG00000006755	USP2	2.41231	5.10579	-1.08172	5e-05	0.000162326
ENSGALG00000000516	FANCA	0.99588	2.10918	-1.08264	5e-05	0.000162326
ENSGALG00000003066	FECH	15.921	33.7314	-1.08316	5e-05	0.000162326
ENSGALG00000018503	NKX6-3	0.35846	0.759717	-1.08365	0.02335	0.0449331
ENSGALG00000021021	ARL4C	37.829	80.3924	-1.08757	5e-05	0.000162326
ENSGALG00000022277	-	1.60506	3.41526	-1.08937	5e-05	0.000162326
ENSGALG00000013999	FBXO40	1.8172	3.86975	-1.09053	5e-05	0.000162326
ENSGALG00000016412	MBOAT2	3.72914	7.94318	-1.09087	5e-05	0.000162326
ENSGALG00000009139	-	22.7468	48.4766	-1.09163	5e-05	0.000162326
ENSGALG00000026714	SHISA2	71.2211	151.874	-1.0925	5e-05	0.000162326
ENSGALG00000014766	HAO2	0.408373	0.871425	-1.09349	0.0155	0.0312957
ENSGALG00000000433	-	15.785	33.6953	-1.09399	5e-05	0.000162326
ENSGALG00000010741	MAP1LC3C	13.0304	27.8177	-1.09412	5e-05	0.000162326
ENSGALG00000015118	SMC5	3.10761	6.6345	-1.09418	5e-05	0.000162326
ENSGALG00000029169	HHEX	3.57192	7.62984	-1.09495	5e-05	0.000162326
ENSGALG00000025886	SUSD3	0.261208	0.559065	-1.09782	0.00155	0.00393531
ENSGALG00000012618	FANCC	1.16879	2.50275	-1.0985	5e-05	0.000162326
ENSGALG00000028785	MAP3K6	0.231989	0.497265	-1.09996	0.00185	0.00462944
ENSGALG00000006715	OAF	49.1041	105.425	-1.1023	5e-05	0.000162326
ENSGALG00000007929	DIXDC1	0.610451	1.31165	-1.10344	5e-05	0.000162326
ENSGALG00000026651	SCARA3	3.76751	8.0979	-1.10394	5e-05	0.000162326
ENSGALG00000008575	GNMT	52.1211	112.061	-1.10435	5e-05	0.000162326
ENSGALG00000010258	LTBP2	14.6843	31.5807	-1.10477	5e-05	0.000162326
ENSGALG00000005349	MSLN	0.921294	1.98201	-1.10523	5e-05	0.000162326
ENSGALG00000005517	KIF9	4.33369	9.36124	-1.11111	5e-05	0.000162326
ENSGALG00000008864	FXR1	50.0594	108.2	-1.11199	5e-05	0.000162326
ENSGALG00000007113	TNC	54.4399	117.743	-1.1129	5e-05	0.000162326
ENSGALG00000008034	CASKIN2	5.42293	11.7293	-1.11297	5e-05	0.000162326
ENSGALG00000005284	LRRC39	3.13781	6.78826	-1.11328	5e-05	0.000162326
ENSGALG00000007808	HID1	17.1008	37.014	-1.11401	5e-05	0.000162326
ENSGALG00000011474	OSBPL10	10.9894	23.8156	-1.1158	5e-05	0.000162326
ENSGALG00000009303	avenaII	3.64673	7.90622	-1.11638	0.0002	0.000598642
ENSGALG00000002991	ARID5B	3.04985	6.61928	-1.11794	5e-05	0.000162326
ENSGALG00000005503	WFDC1	4.63067	10.0632	-1.11979	5e-05	0.000162326
ENSGALG00000016333	MTSS1	12.5103	27.2021	-1.1206	5e-05	0.000162326
ENSGALG00000010567	RAB3B	0.672968	1.46372	-1.12103	5e-05	0.000162326
ENSGALG00000015531	PPP2R2C	1.74526	3.80476	-1.12437	5e-05	0.000162326
ENSGALG00000008351	CAV3	130.988	285.679	-1.12496	5e-05	0.000162326
ENSGALG00000013834	CCDC28A	17.4584	38.0852	-1.12531	5e-05	0.000162326
ENSGALG00000006340	PIEZO1	4.12239	8.99731	-1.12601	5e-05	0.000162326
ENSGALG00000015110	FAM189A2	0.994758	2.17205	-1.12664	5e-05	0.000162326
ENSGALG00000008118	RFTN2	35.5936	77.7701	-1.1276	5e-05	0.000162326
ENSGALG00000010171	NFKBIE	5.76928	12.6062	-1.12767	5e-05	0.000162326
ENSGALG00000004060	RGS9	1.4602	3.19154	-1.12808	5e-05	0.000162326
ENSGALG00000026314	KCNN3	26.5256	58.0081	-1.12887	5e-05	0.000162326
ENSGALG00000009473	EFCAB1	5.90243	12.9113	-1.12925	0.00045	0.00126995
ENSGALG00000011481	GPD1L	37.2883	81.5915	-1.1297	5e-05	0.000162326
ENSGALG00000009446	LSMEM1	2.1855	4.78969	-1.13197	0.0001	0.000312743
ENSGALG00000003404	TFEB	8.04958	17.6461	-1.13236	5e-05	0.000162326
ENSGALG00000003005	CHRNB4	0.415095	0.910057	-1.13251	5e-05	0.000162326
ENSGALG00000003386	SPTB	8.9515	19.6469	-1.1341	5e-05	0.000162326
ENSGALG00000002287	CRB1	4.68688	10.2942	-1.13513	5e-05	0.000162326
ENSGALG00000007104	LRRC15	0.626829	1.37693	-1.13531	0.0003	0.000872803
ENSGALG00000016390	ZHX2	5.00383	10.993	-1.13547	5e-05	0.000162326
ENSGALG00000003113	RGS14	5.95918	13.0937	-1.13568	5e-05	0.000162326
ENSGALG00000015355	CD47	64.1234	140.993	-1.1367	5e-05	0.000162326
ENSGALG00000014559	MEF2D	4.51327	9.93367	-1.13815	5e-05	0.000162326
ENSGALG00000009654	MLF1	13.2708	29.2127	-1.13834	5e-05	0.000162326
ENSGALG00000026553	CMYA5	0.8283	1.82377	-1.1387	5e-05	0.000162326
ENSGALG00000011172	-	4.53131	9.98891	-1.1404	5e-05	0.000162326
ENSGALG00000022438	-	12.1939	26.9487	-1.14406	5e-05	0.000162326
ENSGALG00000014997	PLA1A	0.688726	1.52309	-1.145	0.0001	0.000312743
ENSGALG00000008100	RAPSN	48.8894	108.194	-1.14603	5e-05	0.000162326
ENSGALG00000013537	TPM3	8.00416	17.7278	-1.14719	5e-05	0.000162326
ENSGALG00000016927	KLF5	6.4604	14.3473	-1.15109	5e-05	0.000162326
ENSGALG00000009517	GNG11	56.4093	125.381	-1.15231	5e-05	0.000162326
ENSGALG00000003226	APOBEC2	47.6702	105.982	-1.15266	5e-05	0.000162326
ENSGALG00000011708	MYLK	1.5632	3.4759	-1.15289	0.0078	0.0169418
ENSGALG00000006174	VSTM4	6.91591	15.3833	-1.15337	5e-05	0.000162326
ENSGALG00000001346	-	2.88549	6.41991	-1.15374	5e-05	0.000162326
ENSGALG00000026802	-	113.384	252.321	-1.15405	5e-05	0.000162326
ENSGALG00000027684	TUBB6	64.1091	142.67	-1.15408	5e-05	0.000162326
ENSGALG00000011938	TRAK1	14.0813	31.3948	-1.15675	5e-05	0.000162326
ENSGALG00000001048	OLFML2A	28.9573	64.5883	-1.15735	5e-05	0.000162326
ENSGALG00000029043	LGALS1	40.5455	90.6531	-1.16082	5e-05	0.000162326
ENSGALG00000003644	-	0.452179	1.01233	-1.16271	0.0023	0.00563828
ENSGALG00000015233	ATP1B1	21.1405	47.41	-1.16518	5e-05	0.000162326
ENSGALG00000002771	-	119.79	268.841	-1.16624	5e-05	0.000162326
ENSGALG00000028795	CADM3	2.60381	5.84572	-1.16676	5e-05	0.000162326
ENSGALG00000003521	TPM1	187.861	421.908	-1.16726	5e-05	0.000162326
ENSGALG00000016174	LMBRD1	10.7578	24.1691	-1.16777	5e-05	0.000162326
ENSGALG00000025842	BRT-1	282.417	634.811	-1.1685	5e-05	0.000162326
ENSGALG00000022909	PTPN3	1.66912	3.75629	-1.17022	5e-05	0.000162326
ENSGALG00000003521	TPM1	30.6985	69.1794	-1.17217	0.0012	0.00311875
ENSGALG00000006634	DNMT3B	0.639941	1.44335	-1.17341	5e-05	0.000162326
ENSGALG00000027848	PFKM	19.2821	43.4984	-1.1737	5e-05	0.000162326
ENSGALG00000009901	DYRK2	18.1997	41.0642	-1.17397	5e-05	0.000162326
ENSGALG00000006919	POF1B	1.2654	2.85573	-1.17427	5e-05	0.000162326
ENSGALG00000009478	BCHE	13.5796	30.6669	-1.17525	5e-05	0.000162326
ENSGALG00000014758	ARHGAP28	22.0324	49.7844	-1.17607	5e-05	0.000162326
ENSGALG00000020316	IL13RA2	3.01633	6.8162	-1.17617	5e-05	0.000162326
ENSGALG00000005895	-	13.8496	31.3196	-1.17722	5e-05	0.000162326
ENSGALG00000012620	PTCH1	0.727442	1.64627	-1.17829	5e-05	0.000162326
ENSGALG00000004376	IRK1	5.30394	12.0097	-1.17906	5e-05	0.000162326
ENSGALG00000025937	FXYD6	67.4064	152.762	-1.18032	5e-05	0.000162326
ENSGALG00000025948	SLA2	0.490856	1.11246	-1.18038	0.00405	0.00940435
ENSGALG00000005292	KLHL40	34.5531	78.338	-1.1809	5e-05	0.000162326
ENSGALG00000016330	angiopoietin-2	2.52064	5.7183	-1.18179	5e-05	0.000162326
ENSGALG00000027948	-	0.526996	1.19642	-1.18286	0.01095	0.0229518
ENSGALG00000007669	EGR1	16.7572	38.1091	-1.18535	5e-05	0.000162326
ENSGALG00000005621	CAMK2A	3.61259	8.21808	-1.18577	0.0006	0.00165427
ENSGALG00000010940	ACSS3	1.56398	3.55801	-1.18585	5e-05	0.000162326
ENSGALG00000006351	FAS	1.84502	4.1982	-1.18613	5e-05	0.000162326
ENSGALG00000005498	-	20.282	46.1739	-1.18688	5e-05	0.000162326
ENSGALG00000002898	ALPK2	1.0811	2.46205	-1.18736	5e-05	0.000162326
ENSGALG00000002846	NEURL1B	4.25107	9.69796	-1.18985	5e-05	0.000162326
ENSGALG00000016569	FANCB	3.11566	7.11199	-1.19071	5e-05	0.000162326
ENSGALG00000004191	RIC8A	63.4801	144.936	-1.19104	5e-05	0.000162326
ENSGALG00000005057	ADK	71.0223	162.3	-1.19232	5e-05	0.000162326
ENSGALG00000015404	-	0.321393	0.735127	-1.19366	0.0009	0.00239867
ENSGALG00000023834	JPH2	18.7952	43.0465	-1.19553	5e-05	0.000162326
ENSGALG00000000589	BTN1A1	0.512004	1.173	-1.19598	0.00025	0.000736848
ENSGALG00000014854	MYL12A	402.721	923.035	-1.1966	5e-05	0.000162326
ENSGALG00000003521	TPM1	175.825	403.08	-1.19693	5e-05	0.000162326
ENSGALG00000017644	COTL1	207.877	477.072	-1.19848	5e-05	0.000162326
ENSGALG00000009686	PPP1R9A	1.68568	3.86984	-1.19895	5e-05	0.000162326
ENSGALG00000027380	SELENBP1	3.68573	8.49759	-1.2051	5e-05	0.000162326
ENSGALG00000009530	PDZRN4	0.582346	1.34292	-1.20543	5e-05	0.000162326
ENSGALG00000026471	CRIP2	19.6756	45.4141	-1.20673	5e-05	0.000162326
ENSGALG00000004554	CACYBP	52.6331	121.557	-1.20759	5e-05	0.000162326
ENSGALG00000004476	SEMA3G	0.245365	0.56707	-1.2086	0.0021	0.00519313
ENSGALG00000002030	AHCY	261.266	603.93	-1.20886	5e-05	0.000162326
ENSGALG00000001129	KIRREL3	0.240569	0.556701	-1.21045	0.0015	0.00381931
ENSGALG00000015358	myosin	33.0938	76.8616	-1.2157	5e-05	0.000162326
ENSGALG00000000863	DYRK3	11.7562	27.327	-1.21691	5e-05	0.000162326
ENSGALG00000001160	DOK4	6.27092	14.586	-1.21783	5e-05	0.000162326
ENSGALG00000009012	ZNF385B	8.01392	18.6552	-1.219	5e-05	0.000162326
ENSGALG00000027342	METRN	3.2366	7.53552	-1.21923	5e-05	0.000162326
ENSGALG00000008266	COL4A6	7.6408	17.7912	-1.21937	5e-05	0.000162326
ENSGALG00000028966	HSPB2	8.12775	18.928	-1.21959	5e-05	0.000162326
ENSGALG00000014988	POPDC2	22.4392	52.3933	-1.22336	5e-05	0.000162326
ENSGALG00000006112	SCN5A	2.97206	6.94748	-1.22502	5e-05	0.000162326
ENSGALG00000000897	LHFPL5	5.93807	13.9034	-1.22737	5e-05	0.000162326
ENSGALG00000010551	CDC42EP3	15.938	37.3282	-1.2278	5e-05	0.000162326
ENSGALG00000008763	SSX2IP	0.532821	1.24842	-1.22839	5e-05	0.000162326
ENSGALG00000016803	ST6GAL2	3.0354	7.11953	-1.2299	5e-05	0.000162326
ENSGALG00000028386	SPEG	3.73311	8.772	-1.23253	0.00015	0.000457752
ENSGALG00000005511	-	1.16428	2.73587	-1.23256	5e-05	0.000162326
ENSGALG00000016678	IL17F	0.300519	0.706622	-1.23348	0.00325	0.00770382
ENSGALG00000024298	ADAMTSL5	1.29301	3.04198	-1.23428	5e-05	0.000162326
ENSGALG00000010873	DHRS9	3.50432	8.24595	-1.23455	5e-05	0.000162326
ENSGALG00000028896	MYH1E	3.22849	7.60078	-1.23529	0.00105	0.00276041
ENSGALG00000001573	P2X1	0.665462	1.5682	-1.23668	0.00045	0.00126995
ENSGALG00000007412	MPZL2	0.23757	0.560123	-1.23739	0.00055	0.00152567
ENSGALG00000009553	SMC4	4.95947	11.7044	-1.23879	5e-05	0.000162326
ENSGALG00000005811	COL7A1	0.34622	0.817583	-1.23967	5e-05	0.000162326
ENSGALG00000013399	CELSR1	2.4143	5.7023	-1.23994	5e-05	0.000162326
ENSGALG00000010346	TGFB3	166.315	393.596	-1.24279	5e-05	0.000162326
ENSGALG00000013587	COL2A1	0.249346	0.590911	-1.24479	0.0001	0.000312743
ENSGALG00000006779	PDZD3	0.655823	1.55468	-1.24524	0.00885	0.0189703
ENSGALG00000010703	C14orf159	4.70146	11.1568	-1.24675	5e-05	0.000162326
ENSGALG00000003821	RAMP1	12.9943	30.8419	-1.24701	5e-05	0.000162326
ENSGALG00000013102	COBL	8.08883	19.2076	-1.24767	5e-05	0.000162326
ENSGALG00000010926	SPP1	12.1315	28.8375	-1.24918	5e-05	0.000162326
ENSGALG00000001620	-	2.6609	6.332	-1.25075	5e-05	0.000162326
ENSGALG00000014984	F2RL1	7.90726	18.8312	-1.25187	5e-05	0.000162326
ENSGALG00000027786	SOCS3	8.94188	21.3104	-1.25291	5e-05	0.000162326
ENSGALG00000011423	FGFR1OP	6.54635	15.6097	-1.25368	5e-05	0.000162326
ENSGALG00000015574	SLCO5A1	1.37998	3.29554	-1.25587	5e-05	0.000162326
ENSGALG00000004273	RALGPS2	14.9807	35.7905	-1.25647	5e-05	0.000162326
ENSGALG00000005613	-	8.69874	20.7875	-1.25684	5e-05	0.000162326
ENSGALG00000009506	-	2.50914	5.99751	-1.25717	5e-05	0.000162326
ENSGALG00000007744	CASS4	8.63058	20.6772	-1.26051	5e-05	0.000162326
ENSGALG00000005493	ITGB1BP2	12.5269	30.0238	-1.26107	5e-05	0.000162326
ENSGALG00000028595	CCNO	0.587476	1.40918	-1.26226	0.0014	0.00358593
ENSGALG00000006319	TGFBI	132.002	316.712	-1.26261	5e-05	0.000162326
ENSGALG00000015653	JPH1	5.01784	12.0489	-1.26376	5e-05	0.000162326
ENSGALG00000015935	SMYD1	53.7167	129.026	-1.26422	5e-05	0.000162326
ENSGALG00000006076	RASGEF1C	1.36378	3.27653	-1.26456	5e-05	0.000162326
ENSGALG00000028015	-	4.04678	9.73482	-1.26638	5e-05	0.000162326
ENSGALG00000026590	KLF13	7.73858	18.6419	-1.26841	5e-05	0.000162326
ENSGALG00000009050	CAPN3	2.36248	5.70237	-1.27126	5e-05	0.000162326
ENSGALG00000002522	-	2.31905	5.59892	-1.27161	5e-05	0.000162326
ENSGALG00000008040	-	1.75368	4.23483	-1.27192	5e-05	0.000162326
ENSGALG00000009913	SMARCA5	3.96646	9.57831	-1.27192	5e-05	0.000162326
ENSGALG00000003660	FANCF	1.41821	3.42502	-1.27204	5e-05	0.000162326
ENSGALG00000014793	-	0.354999	0.857954	-1.27308	0.0043	0.00992166
ENSGALG00000015018	CASQ2	86.8398	209.886	-1.27317	5e-05	0.000162326
ENSGALG00000008681	NSMF	7.02598	16.9813	-1.27318	5e-05	0.000162326
ENSGALG00000010715	CCDC88C	13.8847	33.5755	-1.27391	5e-05	0.000162326
ENSGALG00000001291	-	5.12266	12.3982	-1.27517	5e-05	0.000162326
ENSGALG00000001188	ETV4	2.38253	5.77323	-1.27689	5e-05	0.000162326
ENSGALG00000014508	CD38	0.462799	1.12147	-1.27693	0.0058	0.012981
ENSGALG00000016080	ABRA	5.56124	13.4803	-1.27737	5e-05	0.000162326
ENSGALG00000001892	CYGB	46.4355	112.561	-1.27741	5e-05	0.000162326
ENSGALG00000014847	MYOM1	38.7059	93.9607	-1.2795	5e-05	0.000162326
ENSGALG00000008135	SATB2	0.444229	1.07864	-1.27983	5e-05	0.000162326
ENSGALG00000007906	CHRNG	15.0909	36.662	-1.28061	5e-05	0.000162326
ENSGALG00000000313	TNNI1	440.331	1071.17	-1.28252	5e-05	0.000162326
ENSGALG00000026536	IP6K3	16.5504	40.2927	-1.28366	5e-05	0.000162326
ENSGALG00000012032	PRRG4	8.22741	20.0396	-1.28434	5e-05	0.000162326
ENSGALG00000014776	TBX15	11.7044	28.514	-1.28463	5e-05	0.000162326
ENSGALG00000001723	-	0.346891	0.845222	-1.28485	0.0009	0.00239867
ENSGALG00000006873	RASSF7	0.469349	1.14408	-1.28546	0.00075	0.00203085
ENSGALG00000009738	CTBP2	5.07728	12.3863	-1.28662	0.0001	0.000312743
ENSGALG00000010431	TM4SF18	3.65928	8.92801	-1.28678	5e-05	0.000162326
ENSGALG00000016890	MBNL2	1.38537	3.38085	-1.28712	0.00025	0.000736848
ENSGALG00000008361	THBD	15.6271	38.1439	-1.28741	5e-05	0.000162326
ENSGALG00000011025	SIPA1L2	2.4899	6.08273	-1.28863	5e-05	0.000162326
ENSGALG00000012537	KCNJ3	1.93891	4.74103	-1.28995	5e-05	0.000162326
ENSGALG00000009081	ZNF106	32.8499	80.4271	-1.29179	5e-05	0.000162326
ENSGALG00000008043	CORO2B	1.68564	4.12875	-1.2924	5e-05	0.000162326
ENSGALG00000009100	FSHR	0.613395	1.50319	-1.29314	5e-05	0.000162326
ENSGALG00000004286	COL13A1	1.38844	3.40638	-1.29477	5e-05	0.000162326
ENSGALG00000012265	MICALL1	14.5683	35.7648	-1.2957	5e-05	0.000162326
ENSGALG00000016837	MYO16	8.53576	20.9662	-1.29647	5e-05	0.000162326
ENSGALG00000008659	HACD1	58.8469	144.703	-1.29806	5e-05	0.000162326
ENSGALG00000003401	FBXL22	36.8145	90.7694	-1.30193	5e-05	0.000162326
ENSGALG00000026594	HS3ST5	0.674846	1.66426	-1.30225	5e-05	0.000162326
ENSGALG00000021688	CD320	3.39513	8.37302	-1.30228	0.0004	0.00113883
ENSGALG00000005621	CAMK2A	3.88285	9.57679	-1.30243	5e-05	0.000162326
ENSGALG00000003203	-	0.59476	1.4697	-1.30514	5e-05	0.000162326
ENSGALG00000006323	LECT2	0.529656	1.30907	-1.30541	0.0028	0.00673867
ENSGALG00000015862	CA2	6.35278	15.7114	-1.30636	5e-05	0.000162326
ENSGALG00000010166	VLDL	13.8863	34.358	-1.30698	5e-05	0.000162326
ENSGALG00000004155	MYOM3	21.7961	53.9689	-1.30806	5e-05	0.000162326
ENSGALG00000023581	-	8.1402	20.1655	-1.30876	5e-05	0.000162326
ENSGALG00000012156	DPP10	2.31617	5.73856	-1.30895	5e-05	0.000162326
ENSGALG00000017328	P2RY2	0.615191	1.52707	-1.31166	0.0017	0.00428361
ENSGALG00000003126	ERBB4	0.716525	1.77864	-1.31168	5e-05	0.000162326
ENSGALG00000016287	NR0B1	1.59847	3.9705	-1.31263	5e-05	0.000162326
ENSGALG00000008945	NEXN	18.1597	45.1087	-1.31267	5e-05	0.000162326
ENSGALG00000012116	EEPD1	20.5641	51.084	-1.31274	5e-05	0.000162326
ENSGALG00000016014	RCAN1	50.2434	124.939	-1.31422	5e-05	0.000162326
ENSGALG00000010232	VRTN	0.353619	0.8797	-1.31482	5e-05	0.000162326
ENSGALG00000002594	TFPI	1.119	2.78483	-1.31538	5e-05	0.000162326
ENSGALG00000014398	PPARGC1A	0.785538	1.95529	-1.31563	5e-05	0.000162326
ENSGALG00000010513	TCTN3	0.243723	0.606695	-1.31573	0.02485	0.0474813
ENSGALG00000011487	SHROOM3	5.89055	14.6641	-1.31581	5e-05	0.000162326
ENSGALG00000026475	SLURP1	0.23296	0.580508	-1.31723	0.00095	0.00251875
ENSGALG00000021620	TMEM59L	0.258484	0.645086	-1.31942	0.02285	0.044084
ENSGALG00000008697	RBM20	2.52362	6.30078	-1.32003	5e-05	0.000162326
ENSGALG00000008297	SEMA4B	5.12237	12.8067	-1.32202	5e-05	0.000162326
ENSGALG00000004162	SLC16A6	3.00143	7.52184	-1.32543	5e-05	0.000162326
ENSGALG00000012913	PKP2	1.2477	3.13603	-1.32967	5e-05	0.000162326
ENSGALG00000014486	TAPT1	6.3567	15.9953	-1.3313	5e-05	0.000162326
ENSGALG00000023114	TAL2	0.230579	0.580522	-1.33209	0.02525	0.0481604
ENSGALG00000005209	AQP1	1.19279	3.00468	-1.33287	5e-05	0.000162326
ENSGALG00000015410	BVES	11.7241	29.5627	-1.33429	5e-05	0.000162326
ENSGALG00000028410	-	14.129	35.6855	-1.33668	5e-05	0.000162326
ENSGALG00000009107	NRXN1	5.81974	14.7383	-1.34054	5e-05	0.000162326
ENSGALG00000025751	NMRK2	8.29875	21.033	-1.34169	5e-05	0.000162326
ENSGALG00000004788	TNFAIP8L3	17.3858	44.0982	-1.34281	5e-05	0.000162326
ENSGALG00000011124	ARHGAP24	6.20259	15.7412	-1.3436	5e-05	0.000162326
ENSGALG00000010417	-	0.884561	2.24655	-1.34468	5e-05	0.000162326
ENSGALG00000028752	SGCA	7.03505	17.8763	-1.34542	5e-05	0.000162326
ENSGALG00000008141	COL4A5	6.32898	16.1674	-1.35304	5e-05	0.000162326
ENSGALG00000026790	DMRT2	1.74704	4.46844	-1.35486	5e-05	0.000162326
ENSGALG00000001085	ADGRG1	5.52681	14.1574	-1.35704	5e-05	0.000162326
ENSGALG00000005616	ARSI	0.864321	2.21705	-1.359	5e-05	0.000162326
ENSGALG00000007796	BCAS1	0.244479	0.627219	-1.35926	0.0001	0.000312743
ENSGALG00000011484	CMTM8	8.87271	22.8211	-1.36292	5e-05	0.000162326
ENSGALG00000005036	SH2D3C	1.14025	2.93383	-1.36344	5e-05	0.000162326
ENSGALG00000012715	CAP2	14.4582	37.284	-1.36667	5e-05	0.000162326
ENSGALG00000013655	ZDHHC2	5.14139	13.2606	-1.36692	5e-05	0.000162326
ENSGALG00000019470	MSC	62.9354	162.33	-1.36699	5e-05	0.000162326
ENSGALG00000015211	DTNA	26.2725	67.7875	-1.36747	5e-05	0.000162326
ENSGALG00000015622	EYA1	7.35617	18.9804	-1.36748	5e-05	0.000162326
ENSGALG00000001459	TNNC1	829.585	2141.81	-1.36837	5e-05	0.000162326
ENSGALG00000011899	-	10.1662	26.3076	-1.3717	5e-05	0.000162326
ENSGALG00000010827	ITPK1	6.70785	17.3659	-1.37233	5e-05	0.000162326
ENSGALG00000000309	LAD1	0.565574	1.46513	-1.37324	0.0003	0.000872803
ENSGALG00000005886	WSCD1	1.15087	2.98178	-1.37344	5e-05	0.000162326
ENSGALG00000017053	SPG20	28.6181	74.3105	-1.37664	5e-05	0.000162326
ENSGALG00000017106	ATP8A2	0.318052	0.826184	-1.3772	5e-05	0.000162326
ENSGALG00000006567	UBASH3B	5.20891	13.5439	-1.37859	5e-05	0.000162326
ENSGALG00000026748	MYH1A	3.12869	8.14116	-1.37968	5e-05	0.000162326
ENSGALG00000023025	ZBTB42	2.45336	6.38675	-1.38032	5e-05	0.000162326
ENSGALG00000022994	SIX1	16.1675	42.2411	-1.38555	5e-05	0.000162326
ENSGALG00000027364	HEY1	2.97528	7.78007	-1.38676	5e-05	0.000162326
ENSGALG00000025875	Alx-4	0.29289	0.765955	-1.3869	5e-05	0.000162326
ENSGALG00000027598	LY96	0.308446	0.807388	-1.38825	0.0003	0.000872803
ENSGALG00000012541	MB	2.23998	5.86423	-1.38846	5e-05	0.000162326
ENSGALG00000005492	NBEAL2	1.13884	2.98185	-1.38864	5e-05	0.000162326
ENSGALG00000008028	LIF	0.577681	1.51404	-1.39006	0.00785	0.0170362
ENSGALG00000004904	-	0.309174	0.810335	-1.3901	0.0022	0.00541547
ENSGALG00000015732	PKIA	66.5866	174.599	-1.39074	5e-05	0.000162326
ENSGALG00000003778	TMEM38A	17.3466	45.6039	-1.39451	5e-05	0.000162326
ENSGALG00000002678	CSPG4	1.91668	5.0453	-1.39633	5e-05	0.000162326
ENSGALG00000007055	-	1.27695	3.36174	-1.3965	5e-05	0.000162326
ENSGALG00000005723	-	1.45386	3.82966	-1.39733	5e-05	0.000162326
ENSGALG00000021520	TMEM8C	150.069	396.123	-1.40032	5e-05	0.000162326
ENSGALG00000006835	TNNC2	1048.23	2771.43	-1.40267	5e-05	0.000162326
ENSGALG00000020505	KCNJ11	5.47585	14.4846	-1.40336	5e-05	0.000162326
ENSGALG00000002562	ARAP3	0.204439	0.540872	-1.40362	5e-05	0.000162326
ENSGALG00000015077	ARHGAP31	19.8056	52.4856	-1.40602	5e-05	0.000162326
ENSGALG00000005768	ETV5	1.20386	3.19513	-1.4082	5e-05	0.000162326
ENSGALG00000002480	ALPK3	10.7489	28.5461	-1.40911	5e-05	0.000162326
ENSGALG00000005540	MICAL2	13.1394	35.1224	-1.4185	5e-05	0.000162326
ENSGALG00000003465	-	234.145	626.482	-1.41987	5e-05	0.000162326
ENSGALG00000015822	MAP3K7CL	19.7175	52.7577	-1.41991	5e-05	0.000162326
ENSGALG00000010316	FRAS1	8.17602	21.8771	-1.41995	5e-05	0.000162326
ENSGALG00000006591	TNNI2	1539.4	4120.72	-1.42053	5e-05	0.000162326
ENSGALG00000011962	NDNF	0.184898	0.495367	-1.42176	0.00085	0.00227747
ENSGALG00000011207	MKP3	8.70619	23.336	-1.42244	5e-05	0.000162326
ENSGALG00000020921	-	0.601587	1.61393	-1.42373	0.0003	0.000872803
ENSGALG00000015786	REEP1	51.8504	139.188	-1.42461	5e-05	0.000162326
ENSGALG00000006901	AATK	0.344408	0.925181	-1.42562	5e-05	0.000162326
ENSGALG00000008911	RNF208	2.02509	5.44299	-1.42642	5e-05	0.000162326
ENSGALG00000015355	CD47	81.3397	218.816	-1.42768	5e-05	0.000162326
ENSGALG00000026081	RBM38	9.126	24.5505	-1.4277	5e-05	0.000162326
ENSGALG00000009301	CHRNA1	37.061	99.7249	-1.42805	5e-05	0.000162326
ENSGALG00000010785	ACOT11	5.31817	14.3121	-1.42824	5e-05	0.000162326
ENSGALG00000000164	MYBPH	16.6453	44.8048	-1.42854	5e-05	0.000162326
ENSGALG00000026644	DBN1	1.33374	3.59083	-1.42884	0.00615	0.0136831
ENSGALG00000004510	ZNF536	0.546137	1.47225	-1.43069	5e-05	0.000162326
ENSGALG00000011258	ATP2B1	4.25689	11.4761	-1.43076	5e-05	0.000162326
ENSGALG00000007849	CD44	11.4675	30.977	-1.43365	5e-05	0.000162326
ENSGALG00000003814	Dkk-1	0.663493	1.7929	-1.43414	0.0041	0.00950724
ENSGALG00000012382	-	2.16264	5.84915	-1.43543	5e-05	0.000162326
ENSGALG00000001171	SEMA6B	10.7815	29.164	-1.43563	5e-05	0.000162326
ENSGALG00000017652	TTC9	3.14292	8.53353	-1.44104	5e-05	0.000162326
ENSGALG00000029064	-	0.219574	0.596833	-1.44262	0.0006	0.00165427
ENSGALG00000004400	SPECC1	21.6345	58.8216	-1.44301	5e-05	0.000162326
ENSGALG00000025842	BRT-1	106.324	289.28	-1.444	5e-05	0.000162326
ENSGALG00000004689	PKN3	1.20066	3.26876	-1.44491	5e-05	0.000162326
ENSGALG00000011777	-	8.06275	21.9563	-1.44529	5e-05	0.000162326
ENSGALG00000008231	PACSIN3	173.025	471.642	-1.44671	5e-05	0.000162326
ENSGALG00000011994	SYNPO2	9.28082	25.3436	-1.4493	5e-05	0.000162326
ENSGALG00000010826	PRKAA2	0.907676	2.48141	-1.45091	5e-05	0.000162326
ENSGALG00000028892	-	4.93248	13.5359	-1.45641	5e-05	0.000162326
ENSGALG00000011696	JAG2	5.54518	15.2329	-1.45788	5e-05	0.000162326
ENSGALG00000005808	KREMEN1	11.0262	30.3166	-1.45917	5e-05	0.000162326
ENSGALG00000028210	-	2.57041	7.06763	-1.45923	0.0191	0.0376328
ENSGALG00000003562	NPTX2	1.70397	4.69509	-1.46225	5e-05	0.000162326
ENSGALG00000007218	MB21D2	4.9398	13.6326	-1.46454	5e-05	0.000162326
ENSGALG00000002888	CASZ1	1.79451	4.96187	-1.4673	5e-05	0.000162326
ENSGALG00000014917	VGLL2	1.77775	4.92732	-1.47075	5e-05	0.000162326
ENSGALG00000002704	AFAP1L1	13.093	36.2985	-1.47111	5e-05	0.000162326
ENSGALG00000010208	CAPS2	0.254499	0.706299	-1.47262	0.002	0.00496817
ENSGALG00000015142	DSG2	0.26465	0.734773	-1.47321	0.0001	0.000312743
ENSGALG00000020067	VASH2	65.0799	180.784	-1.47399	5e-05	0.000162326
ENSGALG00000010331	MME	0.290304	0.806767	-1.47459	5e-05	0.000162326
ENSGALG00000019751	MICAL1	7.3287	20.3669	-1.4746	5e-05	0.000162326
ENSGALG00000017075	-	0.301722	0.838954	-1.47537	5e-05	0.000162326
ENSGALG00000014804	THBS4	1.06799	2.97205	-1.47656	5e-05	0.000162326
ENSGALG00000014764	HSD3B2	0.185508	0.516365	-1.47691	0.00025	0.000736848
ENSGALG00000013060	ADCY2	2.84083	7.91144	-1.47763	5e-05	0.000162326
ENSGALG00000003706	DUSP1	4.608	12.8371	-1.47811	5e-05	0.000162326
ENSGALG00000025851	GPRIN3	0.944413	2.63138	-1.47833	5e-05	0.000162326
ENSGALG00000013110	-	0.93208	2.59713	-1.47839	0.00135	0.00346879
ENSGALG00000006572	TNNT3	797.444	2222.09	-1.47846	5e-05	0.000162326
ENSGALG00000012577	FRMD3	9.59612	26.783	-1.4808	5e-05	0.000162326
ENSGALG00000016734	SLC9A7	15.0019	41.8723	-1.48085	5e-05	0.000162326
ENSGALG00000026769	-	7.0653	19.7471	-1.48282	5e-05	0.000162326
ENSGALG00000006508	FGF13	4.81477	13.4584	-1.48296	5e-05	0.000162326
ENSGALG00000003134	-	1.77361	4.96069	-1.48385	5e-05	0.000162326
ENSGALG00000015440	RCSD1	7.59474	21.244	-1.48399	5e-05	0.000162326
ENSGALG00000010960	GALNT3	0.211046	0.590585	-1.48459	0.0003	0.000872803
ENSGALG00000015977	SMOX	10.4607	29.279	-1.48489	5e-05	0.000162326
ENSGALG00000000302	TNNT2	613.494	1720.36	-1.48759	5e-05	0.000162326
ENSGALG00000013035	SBK2	0.474933	1.33258	-1.48843	0.0021	0.00519313
ENSGALG00000026975	-	0.548407	1.53907	-1.48874	0.0006	0.00165427
ENSGALG00000009173	GFRA1	1.27233	3.5714	-1.48901	5e-05	0.000162326
ENSGALG00000006172	ABCC8	3.83046	10.7736	-1.49191	5e-05	0.000162326
ENSGALG00000005843	EF1A	178.785	503.112	-1.49265	5e-05	0.000162326
ENSGALG00000007383	HSPB8	56.4225	159.143	-1.49598	5e-05	0.000162326
ENSGALG00000005017	DUSP13	0.415434	1.1743	-1.49912	0.00415	0.00961336
ENSGALG00000016920	LMO7	27.6311	78.2954	-1.50264	5e-05	0.000162326
ENSGALG00000027983	TNK2	5.94974	16.8623	-1.5029	5e-05	0.000162326
ENSGALG00000004538	TNN	0.573045	1.62434	-1.50313	5e-05	0.000162326
ENSGALG00000011086	ACTA1	265.964	754.576	-1.50443	5e-05	0.000162326
ENSGALG00000002054	RALY	4.61904	13.1122	-1.50524	5e-05	0.000162326
ENSGALG00000006260	KLHL30	3.30614	9.38627	-1.5054	5e-05	0.000162326
ENSGALG00000003149	ITPR3	0.728987	2.07283	-1.50764	5e-05	0.000162326
ENSGALG00000015132	CDH2	27.9592	79.5343	-1.50825	5e-05	0.000162326
ENSGALG00000016292	COL21A1	1.43418	4.09068	-1.51212	5e-05	0.000162326
ENSGALG00000022324	-	0.933968	2.66472	-1.51254	5e-05	0.000162326
ENSGALG00000013742	EZR	16.6029	47.4629	-1.51536	5e-05	0.000162326
ENSGALG00000029083	NXPH2	0.243788	0.69756	-1.51669	5e-05	0.000162326
ENSGALG00000011511	CKB	101.157	290.185	-1.52037	5e-05	0.000162326
ENSGALG00000005685	KSR1	2.91976	8.38	-1.5211	5e-05	0.000162326
ENSGALG00000005572	NOXO1	0.869446	2.49698	-1.52202	5e-05	0.000162326
ENSGALG00000018702	-	2.34083	6.73107	-1.52382	0.0002	0.000598642
ENSGALG00000012998	WNT5B	0.986054	2.84115	-1.52674	5e-05	0.000162326
ENSGALG00000019917	SPACA1	0.197608	0.569477	-1.527	0.00615	0.0136831
ENSGALG00000002493	-	1.61072	4.64433	-1.52777	5e-05	0.000162326
ENSGALG00000015630	EDIL3	5.25526	15.1545	-1.52792	5e-05	0.000162326
ENSGALG00000005662	AMPD3	30.3806	87.7085	-1.52957	5e-05	0.000162326
ENSGALG00000001918	DNAJB5	9.69941	28.0188	-1.53043	5e-05	0.000162326
ENSGALG00000015233	ATP1B1	2.61029	7.54162	-1.53067	0.0005	0.00139774
ENSGALG00000002082	AMPD1	13.546	39.195	-1.53281	5e-05	0.000162326
ENSGALG00000024083	C8orf4	1.08739	3.15328	-1.53598	0.0001	0.000312743
ENSGALG00000007454	PDCD1	0.426433	1.23672	-1.53613	0.00315	0.00749204
ENSGALG00000011865	SMTN	15.1	43.8536	-1.53815	5e-05	0.000162326
ENSGALG00000011690	C14orf79	1.06701	3.09957	-1.53849	5e-05	0.000162326
ENSGALG00000029175	EFNB2	1.35971	3.95931	-1.54195	5e-05	0.000162326
ENSGALG00000007594	ASB12	3.72698	10.8604	-1.54299	5e-05	0.000162326
ENSGALG00000009151	-	1.08947	3.17569	-1.54344	5e-05	0.000162326
ENSGALG00000002987	SERPINF2	0.522439	1.52311	-1.54368	5e-05	0.000162326
ENSGALG00000020151	NMU	1.30021	3.79632	-1.54585	5e-05	0.000162326
ENSGALG00000015084	IGSF11	0.798966	2.33564	-1.54761	5e-05	0.000162326
ENSGALG00000008589	GPR1	3.52995	10.322	-1.54801	5e-05	0.000162326
ENSGALG00000027742	KLHL33	0.498726	1.45882	-1.54849	5e-05	0.000162326
ENSGALG00000012965	FAM105A	1.96368	5.75875	-1.5522	5e-05	0.000162326
ENSGALG00000009959	-	1.09804	3.22224	-1.55314	5e-05	0.000162326
ENSGALG00000006137	ARHGAP22	0.300918	0.884284	-1.55514	5e-05	0.000162326
ENSGALG00000005790	-	0.24441	0.718481	-1.55565	0.0046	0.0105395
ENSGALG00000009407	-	6.07345	17.8616	-1.55627	5e-05	0.000162326
ENSGALG00000019702	HIGD1A	36.8276	108.748	-1.56213	5e-05	0.000162326
ENSGALG00000003426	RHBDL3	0.374393	1.10571	-1.56234	0.00185	0.00462944
ENSGALG00000003747	OSMR	6.43712	19.0738	-1.56711	5e-05	0.000162326
ENSGALG00000012390	PPP1R14C	12.174	36.0872	-1.56769	5e-05	0.000162326
ENSGALG00000009340	TRIM63	9.02538	26.7569	-1.56785	5e-05	0.000162326
ENSGALG00000015115	MAMDC2	23.7363	70.48	-1.57012	5e-05	0.000162326
ENSGALG00000011592	MRAS	247.184	734.247	-1.57068	5e-05	0.000162326
ENSGALG00000016403	ID2	30.7107	91.271	-1.57141	5e-05	0.000162326
ENSGALG00000007886	PAMR1	0.162048	0.482161	-1.57309	0.0003	0.000872803
ENSGALG00000009596	TMEM117	0.568701	1.69511	-1.57564	5e-05	0.000162326
ENSGALG00000000225	MGAT4C	0.630001	1.87966	-1.57705	0.0003	0.000872803
ENSGALG00000016426	MAP3K15	0.508066	1.51735	-1.57847	5e-05	0.000162326
ENSGALG00000010936	MYF6	2.2712	6.83863	-1.59026	5e-05	0.000162326
ENSGALG00000012845	MYLK4	2.30755	6.95228	-1.59112	5e-05	0.000162326
ENSGALG00000014988	POPDC2	10.7147	32.285	-1.59128	5e-05	0.000162326
ENSGALG00000004574	NPPB	1.4984	4.52056	-1.59308	5e-05	0.000162326
ENSGALG00000026276	TCF15	7.86897	23.7902	-1.59612	5e-05	0.000162326
ENSGALG00000016309	KLHL31	19.8542	60.0414	-1.59652	5e-05	0.000162326
ENSGALG00000015666	TNIP2	1.56631	4.74882	-1.6002	5e-05	0.000162326
ENSGALG00000018946	LMOD3	9.42863	28.6324	-1.60253	5e-05	0.000162326
ENSGALG00000008148	MYBPC3	29.7854	90.7143	-1.60672	5e-05	0.000162326
ENSGALG00000016223	MAOB	2.12585	6.47584	-1.60703	5e-05	0.000162326
ENSGALG00000013239	NES	24.2371	73.9265	-1.60888	5e-05	0.000162326
ENSGALG00000026452	MURC	60.0784	183.818	-1.61336	5e-05	0.000162326
ENSGALG00000010827	ITPK1	8.92993	27.3748	-1.61613	5e-05	0.000162326
ENSGALG00000005321	LAMA5	3.71113	11.4167	-1.62122	5e-05	0.000162326
ENSGALG00000009435	PPP1R3A	1.76746	5.43749	-1.62126	0.0006	0.00165427
ENSGALG00000004514	PDE6G	7.51855	23.1415	-1.62195	5e-05	0.000162326
ENSGALG00000007668	BMP7	0.72261	2.22525	-1.62268	5e-05	0.000162326
ENSGALG00000016562	ASB11	0.20109	0.619334	-1.62288	0.0207	0.040406
ENSGALG00000015520	TRIM55	100.142	308.626	-1.62382	5e-05	0.000162326
ENSGALG00000001690	GABARB	0.823307	2.54261	-1.62681	5e-05	0.000162326
ENSGALG00000004246	SLC6A4	0.341749	1.05645	-1.62822	5e-05	0.000162326
ENSGALG00000015615	DOK7	9.92387	30.7391	-1.6311	5e-05	0.000162326
ENSGALG00000005806	KIF24	4.02777	12.4782	-1.63135	5e-05	0.000162326
ENSGALG00000016301	MLIP	0.560711	1.7415	-1.635	0.0023	0.00563828
ENSGALG00000000107	TRIM7.1	5.61336	17.4778	-1.63859	5e-05	0.000162326
ENSGALG00000003925	-	5.85638	18.2354	-1.63866	5e-05	0.000162326
ENSGALG00000023905	-	0.408912	1.2741	-1.63961	0.0127	0.026216
ENSGALG00000010433	FAAH	8.69916	27.1254	-1.6407	5e-05	0.000162326
ENSGALG00000016971	TSC22D1	3.56347	11.1238	-1.6423	5e-05	0.000162326
ENSGALG00000010915	IL6	1.04469	3.2628	-1.64303	5e-05	0.000162326
ENSGALG00000019489	CHST9	4.69755	14.7002	-1.64586	5e-05	0.000162326
ENSGALG00000015109	TJP2	4.03099	12.6174	-1.64621	5e-05	0.000162326
ENSGALG00000020002	SLC22A3	0.835903	2.62144	-1.64895	5e-05	0.000162326
ENSGALG00000016679	PKHD1	0.213088	0.668832	-1.6502	5e-05	0.000162326
ENSGALG00000026397	-	3.08008	9.67564	-1.65139	5e-05	0.000162326
ENSGALG00000007782	SRL	70.0234	220.189	-1.65283	5e-05	0.000162326
ENSGALG00000011991	MYOZ2	33.3937	105.845	-1.6643	5e-05	0.000162326
ENSGALG00000004491	DMGDH	7.07771	22.4825	-1.66745	5e-05	0.000162326
ENSGALG00000012712	RBM24	72.5007	230.527	-1.66887	5e-05	0.000162326
ENSGALG00000027353	C10orf71	6.17593	19.69	-1.67273	5e-05	0.000162326
ENSGALG00000012705	GMPR	11.9171	38.0066	-1.67321	5e-05	0.000162326
ENSGALG00000026687	PLCD4	2.21989	7.0825	-1.67377	5e-05	0.000162326
ENSGALG00000020303	-	0.911268	2.90862	-1.67439	0.01895	0.0373738
ENSGALG00000026166	VDR	0.619986	1.98002	-1.6752	5e-05	0.000162326
ENSGALG00000002540	RGS2	6.80185	21.788	-1.67954	5e-05	0.000162326
ENSGALG00000000172	MYOG	280.066	897.139	-1.67957	5e-05	0.000162326
ENSGALG00000002125	TMOD1	56.8557	182.337	-1.68123	5e-05	0.000162326
ENSGALG00000028884	SMTNL1	1.28466	4.12202	-1.68197	0.0261	0.0495724
ENSGALG00000012988	B4GALNT3	1.5311	4.92388	-1.68523	5e-05	0.000162326
ENSGALG00000002554	TSPAN2	9.09439	29.2499	-1.68538	5e-05	0.000162326
ENSGALG00000008881	RGS3	4.73974	15.2691	-1.68773	5e-05	0.000162326
ENSGALG00000005630	CRYBB1	0.250196	0.806199	-1.68807	0.01305	0.0268627
ENSGALG00000005207	SYNPO2L	11.303	36.4334	-1.68856	5e-05	0.000162326
ENSGALG00000027420	POPDC3	18.264	59.1779	-1.69606	5e-05	0.000162326
ENSGALG00000016702	PPP2R3B	26.756	86.9128	-1.69971	5e-05	0.000162326
ENSGALG00000017091	FLT1	0.405187	1.31649	-1.70004	5e-05	0.000162326
ENSGALG00000002507	MBL2	0.238575	0.775982	-1.70158	0.0014	0.00358593
ENSGALG00000013268	-	0.412318	1.34435	-1.70508	5e-05	0.000162326
ENSGALG00000014182	7	2.05331	6.69636	-1.70543	5e-05	0.000162326
ENSGALG00000023919	HS3ST2	0.696349	2.27125	-1.7056	5e-05	0.000162326
ENSGALG00000000252	SCN4A	0.778128	2.55419	-1.71479	5e-05	0.000162326
ENSGALG00000011306	DES	181.859	597.27	-1.71556	5e-05	0.000162326
ENSGALG00000004044	CSRP3	11.7991	38.7659	-1.71611	5e-05	0.000162326
ENSGALG00000014128	A4GALT	1.55332	5.10885	-1.71765	5e-05	0.000162326
ENSGALG00000010430	TM4SF1	1.91781	6.3296	-1.72266	5e-05	0.000162326
ENSGALG00000001698	GABRA1	0.616874	2.04143	-1.72654	5e-05	0.000162326
ENSGALG00000028005	gadd45	13.089	43.3236	-1.7268	5e-05	0.000162326
ENSGALG00000027020	-	0.200903	0.665279	-1.72746	0.00385	0.00898066
ENSGALG00000009792	-	3.00128	9.96072	-1.73067	5e-05	0.000162326
ENSGALG00000021273	TMPRSS13	0.721569	2.3966	-1.73178	5e-05	0.000162326
ENSGALG00000027198	TMEM47	6.37853	21.251	-1.73624	5e-05	0.000162326
ENSGALG00000023876	PRKCQ	58.7115	195.702	-1.73694	5e-05	0.000162326
ENSGALG00000016651	-	12.0909	40.3865	-1.73995	5e-05	0.000162326
ENSGALG00000008915	-	0.26435	0.884379	-1.74221	0.00015	0.000457752
ENSGALG00000015935	SMYD1	59.2941	200.01	-1.75411	5e-05	0.000162326
ENSGALG00000004103	FAM81A	0.143548	0.486648	-1.76135	0.02095	0.0408337
ENSGALG00000023241	-	150.622	510.773	-1.76175	5e-05	0.000162326
ENSGALG00000005806	KIF24	0.336611	1.14186	-1.76224	0.00175	0.00439909
ENSGALG00000028102	-	17.344	58.923	-1.7644	5e-05	0.000162326
ENSGALG00000012004	PRSS12	0.808253	2.74649	-1.76471	5e-05	0.000162326
ENSGALG00000006210	Id1	25.9436	88.2709	-1.76656	5e-05	0.000162326
ENSGALG00000010780	ER81	4.42475	15.0992	-1.7708	5e-05	0.000162326
ENSGALG00000007899	CHRND	12.7901	43.8341	-1.77702	5e-05	0.000162326
ENSGALG00000004747	-	3.40405	11.7078	-1.78215	5e-05	0.000162326
ENSGALG00000014208	GRHL2	0.894476	3.08085	-1.78422	5e-05	0.000162326
ENSGALG00000005259	VIPR1	1.57774	5.44325	-1.78661	5e-05	0.000162326
ENSGALG00000000505	-	0.653398	2.26072	-1.79075	5e-05	0.000162326
ENSGALG00000004673	C10orf54	1.90852	6.63953	-1.79862	5e-05	0.000162326
ENSGALG00000016127	SH3BGR	111.981	389.714	-1.79917	5e-05	0.000162326
ENSGALG00000011136	CAPN9	0.431769	1.50296	-1.79948	5e-05	0.000162326
ENSGALG00000009390	c-met	1.15762	4.03727	-1.80222	5e-05	0.000162326
ENSGALG00000009700	PDK4	5.96749	20.8263	-1.80321	5e-05	0.000162326
ENSGALG00000020386	BDKRB1	0.683242	2.39178	-1.80761	5e-05	0.000162326
ENSGALG00000023852	-	0.568723	2.0002	-1.81435	0.0023	0.00563828
ENSGALG00000016826	ADPRHL1	0.641301	2.25893	-1.81657	5e-05	0.000162326
ENSGALG00000006025	XIRP1	30.1283	106.595	-1.82294	5e-05	0.000162326
ENSGALG00000005538	MYO18B	2.06703	7.33541	-1.82732	5e-05	0.000162326
ENSGALG00000020485	-	0.174425	0.620608	-1.83107	0.00055	0.00152567
ENSGALG00000008909	USP13	17.2127	61.4968	-1.83704	5e-05	0.000162326
ENSGALG00000007011	ZBTB16	1.2142	4.34881	-1.84062	0.0081	0.0175203
ENSGALG00000003069	-	7.07641	25.3993	-1.8437	5e-05	0.000162326
ENSGALG00000013207	CTNNAL1	1.38621	4.97964	-1.8449	5e-05	0.000162326
ENSGALG00000003336	DAPK2	14.1856	51.0255	-1.84679	5e-05	0.000162326
ENSGALG00000022586	HPX	5.89982	21.2989	-1.85203	5e-05	0.000162326
ENSGALG00000007924	STK17B	10.3926	37.5269	-1.85237	5e-05	0.000162326
ENSGALG00000002503	SP-A	0.199276	0.727659	-1.86849	0.0254	0.0484141
ENSGALG00000009844	ACTC1	858.352	3136.29	-1.86942	5e-05	0.000162326
ENSGALG00000019157	SMPX	27.9186	102.186	-1.8719	5e-05	0.000162326
ENSGALG00000008444	TUBAL3	218.659	802.415	-1.87566	5e-05	0.000162326
ENSGALG00000021304	RANBP3L	0.242409	0.890219	-1.87672	5e-05	0.000162326
ENSGALG00000004209	ELFN1	0.314654	1.15667	-1.87814	5e-05	0.000162326
ENSGALG00000006608	-	9.0088	33.1262	-1.87857	5e-05	0.000162326
ENSGALG00000015332	CPLX1	1.10077	4.04804	-1.8787	0.0004	0.00113883
ENSGALG00000013624	FAM65B	82.7453	304.765	-1.88095	5e-05	0.000162326
ENSGALG00000002186	UNC45B	20.7297	76.3706	-1.88132	5e-05	0.000162326
ENSGALG00000009390	c-met	1.27009	4.68351	-1.88266	5e-05	0.000162326
ENSGALG00000022531	-	4.37551	16.137	-1.88285	5e-05	0.000162326
ENSGALG00000011225	SLC25A47	0.58786	2.16999	-1.88414	0.00015	0.000457752
ENSGALG00000008704	CUBN	1.46422	5.40945	-1.88535	5e-05	0.000162326
ENSGALG00000015779	PM20D2	6.40564	23.714	-1.88832	5e-05	0.000162326
ENSGALG00000016155	COL19A1	2.49135	9.32976	-1.90491	5e-05	0.000162326
ENSGALG00000015001	LAMA4	5.16997	19.3661	-1.90531	5e-05	0.000162326
ENSGALG00000009315	PAPLN	1.45683	5.45886	-1.90577	5e-05	0.000162326
ENSGALG00000008349	LMCD1	6.36394	23.9882	-1.91434	5e-05	0.000162326
ENSGALG00000001442	OPCML	0.52144	1.96587	-1.91459	5e-05	0.000162326
ENSGALG00000002911	MOXD1	2.05394	7.74772	-1.91538	5e-05	0.000162326
ENSGALG00000007834	SALL4	0.277872	1.05009	-1.91802	5e-05	0.000162326
ENSGALG00000026179	FAM163B	0.350336	1.32656	-1.92087	0.00315	0.00749204
ENSGALG00000018578	42805	0.346452	1.31503	-1.92437	5e-05	0.000162326
ENSGALG00000028657	-	0.971917	3.69621	-1.92714	5e-05	0.000162326
ENSGALG00000012155	EGF	3.55213	13.5555	-1.93212	5e-05	0.000162326
ENSGALG00000001787	LOXHD1	0.514374	1.97523	-1.94113	5e-05	0.000162326
ENSGALG00000005868	RAP1GAP2	0.25457	0.977895	-1.94162	5e-05	0.000162326
ENSGALG00000011509	C3d	0.689768	2.65065	-1.94216	5e-05	0.000162326
ENSGALG00000012705	GMPR	5.88436	22.62	-1.94264	5e-05	0.000162326
ENSGALG00000002907	MYL1	37.1874	142.991	-1.94304	0.00125	0.00323654
ENSGALG00000002086	RASL10B	1.95181	7.51476	-1.94491	5e-05	0.000162326
ENSGALG00000005519	TLL2	0.28697	1.10489	-1.94493	5e-05	0.000162326
ENSGALG00000001564	ATP2A3	0.142058	0.548137	-1.94806	5e-05	0.000162326
ENSGALG00000006216	MYOD1	40.637	157.158	-1.95135	5e-05	0.000162326
ENSGALG00000026070	-	1.96232	7.59547	-1.95258	5e-05	0.000162326
ENSGALG00000026460	-	1.34259	5.2268	-1.96091	5e-05	0.000162326
ENSGALG00000008805	LMOD2	6.14628	23.9286	-1.96095	5e-05	0.000162326
ENSGALG00000019077	-	0.611926	2.40078	-1.97207	5e-05	0.000162326
ENSGALG00000009845	GJD2	3.03268	11.9109	-1.97362	5e-05	0.000162326
ENSGALG00000009512	TFPI2	58.8079	231.928	-1.9796	5e-05	0.000162326
ENSGALG00000007945	CRYAB	155.434	613.209	-1.98008	5e-05	0.000162326
ENSGALG00000011406	NTN4	1.9944	7.89877	-1.98567	5e-05	0.000162326
ENSGALG00000019552	SERPINB2	3.11127	12.3378	-1.98751	5e-05	0.000162326
ENSGALG00000016163	GPR20	0.493719	1.96131	-1.99006	5e-05	0.000162326
ENSGALG00000026005	-	0.285564	1.13722	-1.99363	0.0103	0.0217323
ENSGALG00000026781	ALOX5AP	0.687527	2.73805	-1.99366	5e-05	0.000162326
ENSGALG00000007110	-	13.4394	53.9705	-2.0057	5e-05	0.000162326
ENSGALG00000009393	CAV1	9.95849	40.0717	-2.00859	5e-05	0.000162326
ENSGALG00000003437	ADAM8	2.21152	8.92376	-2.01261	5e-05	0.000162326
ENSGALG00000011740	MGP	99.0596	401.283	-2.01825	5e-05	0.000162326
ENSGALG00000015322	IMPG2	0.887922	3.61311	-2.02474	5e-05	0.000162326
ENSGALG00000026146	CRLF1	1.705	6.95829	-2.02896	5e-05	0.000162326
ENSGALG00000013363	NCALD	25.305	103.66	-2.03437	5e-05	0.000162326
ENSGALG00000012216	BMPR1B	0.502007	2.05895	-2.03613	0.0001	0.000312743
ENSGALG00000008581	DUSP5	1.15003	4.72243	-2.03786	5e-05	0.000162326
ENSGALG00000003726	EGFLAM	0.833004	3.42183	-2.03837	5e-05	0.000162326
ENSGALG00000016592	PRPS2	15.4545	63.7444	-2.04427	5e-05	0.000162326
ENSGALG00000019756	MLANA	1.9982	8.26307	-2.04798	5e-05	0.000162326
ENSGALG00000006491	ANKRD1	68.7858	285.517	-2.0534	5e-05	0.000162326
ENSGALG00000009945	CPM	7.19514	29.9231	-2.05616	5e-05	0.000162326
ENSGALG00000000277	GnRH-I	4.15978	17.4092	-2.06527	5e-05	0.000162326
ENSGALG00000015422	NRG1	0.357943	1.4998	-2.06697	5e-05	0.000162326
ENSGALG00000009730	SLC38A4	0.259424	1.0917	-2.07319	5e-05	0.000162326
ENSGALG00000002081	MMP28	2.61562	11.0113	-2.07376	5e-05	0.000162326
ENSGALG00000027973	CATHL1	1.72532	7.30529	-2.08208	5e-05	0.000162326
ENSGALG00000008830	BMP2	0.752183	3.26261	-2.11687	5e-05	0.000162326
ENSGALG00000023521	ADRA2A	0.457224	1.9973	-2.12708	5e-05	0.000162326
ENSGALG00000001532	WNT2B	0.237992	1.04409	-2.13326	0.00055	0.00152567
ENSGALG00000000947	FKBP51	5.96874	26.2037	-2.13427	5e-05	0.000162326
ENSGALG00000007667	GPR158	0.39943	1.75399	-2.13463	5e-05	0.000162326
ENSGALG00000001031	HSF5	0.139729	0.616838	-2.14226	0.0006	0.00165427
ENSGALG00000001793	Myl2	74.4612	330.209	-2.14882	5e-05	0.000162326
ENSGALG00000027323	-	128.839	575.651	-2.15962	5e-05	0.000162326
ENSGALG00000016199	CRYAA	0.177449	0.818102	-2.20488	0.0013	0.00335306
ENSGALG00000013253	INSRR	0.128732	0.594401	-2.20706	5e-05	0.000162326
ENSGALG00000012095	C14orf105	0.13857	0.644204	-2.2169	0.0026	0.0063041
ENSGALG00000014141	-	0.210195	0.978223	-2.21844	0.00565	0.0126879
ENSGALG00000003782	Pax-7	3.96642	18.6201	-2.23095	5e-05	0.000162326
ENSGALG00000006273	MYLK2	0.556018	2.62373	-2.23842	5e-05	0.000162326
ENSGALG00000015974	ADRA1D	0.936413	4.45925	-2.25158	5e-05	0.000162326
ENSGALG00000015079	UPK1B	4.73507	22.6172	-2.25596	5e-05	0.000162326
ENSGALG00000017229	FAT3	0.509334	2.43603	-2.25785	5e-05	0.000162326
ENSGALG00000014523	MATN2	3.12943	15.0142	-2.26236	5e-05	0.000162326
ENSGALG00000002712	LIPG	10.883	52.7679	-2.27759	5e-05	0.000162326
ENSGALG00000002358	CDO1	3.36711	16.3357	-2.27844	5e-05	0.000162326
ENSGALG00000006134	HOGA1	0.245151	1.20541	-2.29778	0.0002	0.000598642
ENSGALG00000015521	CRH	2.54212	12.5062	-2.29854	5e-05	0.000162326
ENSGALG00000025735	PDE6H	0.130597	0.656833	-2.33041	5e-05	0.000162326
ENSGALG00000004518	-	42.6036	217.823	-2.35411	5e-05	0.000162326
ENSGALG00000020723	NOG2	0.778368	4.06646	-2.38525	0.0004	0.00113883
ENSGALG00000010935	PTPRQ	0.169441	0.886186	-2.38683	5e-05	0.000162326
ENSGALG00000011419	DUSP4	0.903035	4.75842	-2.39763	5e-05	0.000162326
ENSGALG00000000779	MYH13	0.316967	1.67533	-2.40204	5e-05	0.000162326
ENSGALG00000020376	-	0.327642	1.73742	-2.40675	0.0095	0.0202192
ENSGALG00000010579	STON2	0.532119	2.8238	-2.40782	5e-05	0.000162326
ENSGALG00000001094	ADGRD2	1.40584	7.52016	-2.41933	5e-05	0.000162326
ENSGALG00000026779	-	0.682154	3.69242	-2.4364	0.00055	0.00152567
ENSGALG00000023354	FSCN2	0.251767	1.40895	-2.48446	5e-05	0.000162326
ENSGALG00000010898	BMP3	0.332586	1.88691	-2.50423	5e-05	0.000162326
ENSGALG00000007515	SFRP5	0.17828	1.01361	-2.5073	0.0051	0.0115695
ENSGALG00000001191	GGMOXr1	0.135436	0.774681	-2.51599	5e-05	0.000162326
ENSGALG00000026264	MAFA	5.45999	31.2608	-2.51738	5e-05	0.000162326
ENSGALG00000011551	IGJ	0.776307	4.46737	-2.52473	5e-05	0.000162326
ENSGALG00000023608	-	0.144813	0.834119	-2.52606	0.0114	0.0237886
ENSGALG00000009687	KCNK2	1.02702	5.98112	-2.54195	5e-05	0.000162326
ENSGALG00000010707	GPR68	1.93971	11.4353	-2.55958	5e-05	0.000162326
ENSGALG00000002242	GALNT9	0.209939	1.25245	-2.57672	5e-05	0.000162326
ENSGALG00000027887	-	8.42345	50.5341	-2.58477	5e-05	0.000162326
ENSGALG00000001385	FGF22	0.172316	1.03632	-2.58834	0.00925	0.0197412
ENSGALG00000003224	HSF4	0.127603	0.771132	-2.59532	0.0013	0.00335306
ENSGALG00000028091	MYF5	4.89113	30.264	-2.62936	5e-05	0.000162326
ENSGALG00000028258	-	1.6737	10.3974	-2.63511	5e-05	0.000162326
ENSGALG00000007303	LEPREL1	1.28219	8.21027	-2.67882	5e-05	0.000162326
ENSGALG00000010163	LGR5	0.636878	4.09676	-2.68539	5e-05	0.000162326
ENSGALG00000012021	-	0.285608	1.84888	-2.69454	5e-05	0.000162326
ENSGALG00000005246	PAX3	0.585086	3.83812	-2.71368	5e-05	0.000162326
ENSGALG00000004083	GluR1/A	0.279887	1.88046	-2.74817	5e-05	0.000162326
ENSGALG00000029173	LAT2	0.0954719	0.656004	-2.78056	0.00105	0.00276041
ENSGALG00000000667	EDN2	0.252916	1.76666	-2.8043	5e-05	0.000162326
ENSGALG00000004849	WSCD2	0.276555	1.95957	-2.8249	5e-05	0.000162326
ENSGALG00000028466	IL34	1.36836	9.72285	-2.82893	5e-05	0.000162326
ENSGALG00000003816	NT5C1A	0.122556	0.87158	-2.83019	0.0005	0.00139774
ENSGALG00000016415	MAP7D2	0.417585	2.99025	-2.84013	5e-05	0.000162326
ENSGALG00000011080	BDKRB2	0.130462	0.956858	-2.87467	5e-05	0.000162326
ENSGALG00000020906	GAS2L2	0.109082	0.803017	-2.88002	0.00125	0.00323654
ENSGALG00000028628	LAPTM4B	2.87425	21.2138	-2.88375	5e-05	0.000162326
ENSGALG00000006572	TNNT3	27.6573	208.907	-2.91713	5e-05	0.000162326
ENSGALG00000006370	Tulp	0.162335	1.24418	-2.93814	5e-05	0.000162326
ENSGALG00000021593	HEYL	0.229848	1.78304	-2.95559	0.0006	0.00165427
ENSGALG00000004582	MYL2	2.66397	20.9892	-2.978	5e-05	0.000162326
ENSGALG00000007539	ANKRD2	2.79213	22.7965	-3.02938	5e-05	0.000162326
ENSGALG00000005011	SHC4	0.291651	2.63504	-3.17551	5e-05	0.000162326
ENSGALG00000017316	UCP	0.662152	6.0663	-3.19558	5e-05	0.000162326
ENSGALG00000014681	PCSK1	3.55264	33.563	-3.23991	5e-05	0.000162326
ENSGALG00000027374	KLF9	1.70598	17.4659	-3.35587	5e-05	0.000162326
ENSGALG00000013212	-	1.24688	13.0529	-3.38798	5e-05	0.000162326
ENSGALG00000013305	NXNL1	0.0995209	1.07701	-3.43589	0.00325	0.00770382
ENSGALG00000016483	-	0.231399	2.59493	-3.48724	5e-05	0.000162326
ENSGALG00000001608	UNC5D	0.207086	2.73838	-3.72502	5e-05	0.000162326
ENSGALG00000008263	FAR-1	0.128029	1.75229	-3.7747	5e-05	0.000162326
ENSGALG00000012178	PDGFB	0.18877	2.61586	-3.79258	0.0205	0.0400535
ENSGALG00000027617	-	0.0609889	0.937088	-3.94157	5e-05	0.000162326
ENSGALG00000019553	SERPINB10	0.0625667	1.01286	-4.01689	0.0012	0.00311875
ENSGALG00000003965	DBX1	0.771881	12.5361	-4.02157	5e-05	0.000162326
ENSGALG00000017308	CHRDL2	0.206923	3.67085	-4.14895	5e-05	0.000162326
ENSGALG00000023961	GDF8	0.457603	8.49934	-4.21518	5e-05	0.000162326
ENSGALG00000026677	F10	0.382566	8.00825	-4.38771	5e-05	0.000162326

## Sheet: A5vsA3.mRNA
gene_id	gene_name	A5_FPKM	A3_FPKM	log2(foldchange)	pvalue	qvalue
ENSGALG00000022815	GAL1	0	0.705369	#NAME?	5e-05	0.000162326
ENSGALG00000018942	NRGN	0	0.917423	#NAME?	0.0002	0.000598642
ENSGALG00000017347	HBE	10.7043	0.577628	4.2119	5e-05	0.000162326
ENSGALG00000014835	C7	2.02402	0.13859	3.86833	5e-05	0.000162326
ENSGALG00000024487	C8orf22	9.54907	1.02017	3.22656	5e-05	0.000162326
ENSGALG00000023738	IRX6	5.97673	0.706307	3.08099	0.0002	0.000598642
ENSGALG00000016112	NOV	7.14178	0.911133	2.97055	5e-05	0.000162326
ENSGALG00000019061	-	1.06637	0.140329	2.92582	0.00035	0.00100824
ENSGALG00000003316	FMO3	3.9181	0.52417	2.90205	5e-05	0.000162326
ENSGALG00000007980	KCNG1	1.44543	0.200316	2.85116	5e-05	0.000162326
ENSGALG00000009693	CPXM2	1.58598	0.235299	2.75281	5e-05	0.000162326
ENSGALG00000008741	PROKR2	1.04136	0.159446	2.70733	5e-05	0.000162326
ENSGALG00000015167	-	1.33947	0.211376	2.66378	5e-05	0.000162326
ENSGALG00000000569	SDC3	0.861667	0.140581	2.61573	5e-05	0.000162326
ENSGALG00000015248	SNTG1	1.55692	0.262652	2.56747	5e-05	0.000162326
ENSGALG00000008615	LTK	9.14923	1.54826	2.563	5e-05	0.000162326
ENSGALG00000011926	-	1.67847	0.28757	2.54516	5e-05	0.000162326
ENSGALG00000008961	PTPRZ1	2.21974	0.397207	2.48243	5e-05	0.000162326
ENSGALG00000009315	PAPLN	8.08281	1.45683	2.47202	5e-05	0.000162326
ENSGALG00000014634	PMEL	8.17242	1.47939	2.46576	5e-05	0.000162326
ENSGALG00000014179	SBK1	2.34676	0.428334	2.45386	5e-05	0.000162326
ENSGALG00000017348	COR3'beta	0.753094	0.137517	2.45322	0.0145	0.0294938
ENSGALG00000007908	EFEMP1	18.5981	3.41236	2.44632	5e-05	0.000162326
ENSGALG00000024000	7	38.7743	7.17399	2.43425	5e-05	0.000162326
ENSGALG00000005541	GJB1	1.46954	0.275829	2.41352	0.00185	0.00462944
ENSGALG00000003316	FMO3	79.3344	15.4409	2.36119	5e-05	0.000162326
ENSGALG00000006370	Tulp	0.828337	0.162335	2.35124	0.0003	0.000872803
ENSGALG00000000498	ACE	41.7705	8.21091	2.34687	5e-05	0.000162326
ENSGALG00000014845	PLCXD3	0.481812	0.0978575	2.29971	0.00565	0.0126879
ENSGALG00000019060	MMP27	1.47197	0.299048	2.2993	5e-05	0.000162326
ENSGALG00000015028	RFLB	3.94975	0.803475	2.29744	5e-05	0.000162326
ENSGALG00000016361	FAM110C	12.3347	2.53452	2.28294	5e-05	0.000162326
ENSGALG00000011415	SPINK2	1.05276	0.218871	2.26602	0.01985	0.0389304
ENSGALG00000007367	WFIKKN2	0.816724	0.171933	2.248	5e-05	0.000162326
ENSGALG00000016118	SLC30A8	26.213	5.59311	2.22856	5e-05	0.000162326
ENSGALG00000009719	PCDH10	1.61864	0.346794	2.22263	5e-05	0.000162326
ENSGALG00000012801	LY86	20.3842	4.41079	2.20835	5e-05	0.000162326
ENSGALG00000015701	-	3.20338	0.70515	2.18359	5e-05	0.000162326
ENSGALG00000007740	-	0.480518	0.109272	2.13666	0.00695	0.0152799
ENSGALG00000009523	CNTN1	1.18248	0.271271	2.12401	5e-05	0.000162326
ENSGALG00000006995	ApoD	0.693819	0.160371	2.11315	0.01745	0.0347662
ENSGALG00000013101	-	10.789	2.50299	2.10784	5e-05	0.000162326
ENSGALG00000028510	SIGLEC1	1.79168	0.424907	2.0761	0.00015	0.000457752
ENSGALG00000026609	-	0.580148	0.13842	2.06737	0.00605	0.0134829
ENSGALG00000014857	SEPP1	268.006	64.0103	2.06589	5e-05	0.000162326
ENSGALG00000016740	OCA2	2.1336	0.527775	2.0153	5e-05	0.000162326
ENSGALG00000001629	-	12.4108	3.10361	1.99958	5e-05	0.000162326
ENSGALG00000004414	LUZP2	2.17199	0.546996	1.98941	0.00495	0.0112595
ENSGALG00000006708	COL23A1	10.2957	2.59982	1.98556	5e-05	0.000162326
ENSGALG00000005472	NAT	3.17702	0.817293	1.95875	5e-05	0.000162326
ENSGALG00000019761	CHAD	8.48651	2.19713	1.94955	0.0001	0.000312743
ENSGALG00000028304	-	1.081	0.280984	1.94381	5e-05	0.000162326
ENSGALG00000028924	S100A16	3.68294	0.966962	1.92933	0.01425	0.0290393
ENSGALG00000009530	PDZRN4	2.19455	0.582346	1.91398	5e-05	0.000162326
ENSGALG00000010769	HPGD	3.93072	1.05979	1.89101	5e-05	0.000162326
ENSGALG00000009724	GREM1	3.63218	0.979913	1.89011	5e-05	0.000162326
ENSGALG00000014726	RAB3C	2.57591	0.695785	1.88837	0.00055	0.00152567
ENSGALG00000016580	SCARA5	17.1791	4.65835	1.88277	5e-05	0.000162326
ENSGALG00000005310	CLSTN2	8.93718	2.43785	1.87421	5e-05	0.000162326
ENSGALG00000010949	GPNMB	35.7341	9.7885	1.86814	5e-05	0.000162326
ENSGALG00000007292	RNF14	1.13436	0.310845	1.86761	0.01385	0.0283101
ENSGALG00000011468	IGFBP5	10.9524	3.00567	1.86549	5e-05	0.000162326
ENSGALG00000008439	CD36	117.743	32.339	1.86429	5e-05	0.000162326
ENSGALG00000027133	CD83	0.492223	0.135628	1.85966	5e-05	0.000162326
ENSGALG00000015348	ALCAM	5.603	1.55063	1.85334	5e-05	0.000162326
ENSGALG00000011225	SLC25A47	2.11357	0.58786	1.84614	5e-05	0.000162326
ENSGALG00000007785	PROK2	1.89665	0.530399	1.8383	5e-05	0.000162326
ENSGALG00000013414	PDLIM3	141.826	39.8581	1.83118	5e-05	0.000162326
ENSGALG00000004414	LUZP2	7.65332	2.16906	1.81902	5e-05	0.000162326
ENSGALG00000027374	KLF9	6.00467	1.70598	1.81548	5e-05	0.000162326
ENSGALG00000016900	GPC6	5.17046	1.514	1.77192	5e-05	0.000162326
ENSGALG00000016300	TINAG	1.19369	0.351946	1.762	0.0001	0.000312743
ENSGALG00000011663	FNDC1	84.9971	25.1449	1.75715	5e-05	0.000162326
ENSGALG00000005960	-	1.22417	0.363935	1.75005	0.01485	0.0301213
ENSGALG00000012389	-	1.15338	0.345521	1.73902	5e-05	0.000162326
ENSGALG00000016324	GSTA3	1.92106	0.576214	1.73722	0.00095	0.00251875
ENSGALG00000006384	-	1.04502	0.313888	1.73521	0.00055	0.00152567
ENSGALG00000012250	-	5.53247	1.66414	1.73315	5e-05	0.000162326
ENSGALG00000013818	CITED2	13.4119	4.10696	1.70737	5e-05	0.000162326
ENSGALG00000024437	-	2.23571	0.684697	1.7072	0.00355	0.00834792
ENSGALG00000016715	MEP1A	3.43489	1.05959	1.69676	5e-05	0.000162326
ENSGALG00000003677	NTNG2	1.73196	0.539927	1.68157	5e-05	0.000162326
ENSGALG00000011369	LHX8	1.578	0.493141	1.67803	5e-05	0.000162326
ENSGALG00000028622	PEAR1	6.48285	2.03401	1.67231	5e-05	0.000162326
ENSGALG00000012802	F13A1	6.31648	1.99667	1.66153	5e-05	0.000162326
ENSGALG00000021399	-	12.9065	4.10766	1.65171	5e-05	0.000162326
ENSGALG00000022001	CAMKV	2.60011	0.827816	1.65119	5e-05	0.000162326
ENSGALG00000002558	ASL1	1.91999	0.611329	1.65108	5e-05	0.000162326
ENSGALG00000008306	FGL2	1.10423	0.353804	1.64202	5e-05	0.000162326
ENSGALG00000005474	PNAT10	4.26654	1.37964	1.62878	5e-05	0.000162326
ENSGALG00000026945	CIDEC	17.501	5.67904	1.62372	5e-05	0.000162326
ENSGALG00000010820	CHGA	0.578931	0.188158	1.62145	0.00185	0.00462944
ENSGALG00000007123	-	0.920333	0.300021	1.61709	0.00925	0.0197412
ENSGALG00000012362	THSD7B	4.53771	1.47961	1.61674	5e-05	0.000162326
ENSGALG00000028580	C15orf48	5.98598	1.96182	1.6094	5e-05	0.000162326
ENSGALG00000009256	LEFTY2	10.6564	3.51816	1.59882	5e-05	0.000162326
ENSGALG00000027747	-	0.789434	0.261051	1.59649	0.0003	0.000872803
ENSGALG00000010331	MME	0.875117	0.290304	1.59191	5e-05	0.000162326
ENSGALG00000009546	HTRA1	175.465	58.2546	1.59074	5e-05	0.000162326
ENSGALG00000000562	LAPTM5	24.3533	8.10139	1.58788	5e-05	0.000162326
ENSGALG00000016341	CSMD1	0.95579	0.318133	1.58706	5e-05	0.000162326
ENSGALG00000026873	RSPO2	0.488354	0.163302	1.58038	0.00015	0.000457752
ENSGALG00000015023	STK32B	2.56268	0.85703	1.58023	5e-05	0.000162326
ENSGALG00000026184	CREG1	33.6939	11.3792	1.56608	5e-05	0.000162326
ENSGALG00000007871	SLC1A2	1.55026	0.525841	1.55981	5e-05	0.000162326
ENSGALG00000004758	KCNB1	0.700416	0.23939	1.54885	5e-05	0.000162326
ENSGALG00000013604	VIP	3.20087	1.09564	1.5467	0.01465	0.0297661
ENSGALG00000028911	THRSPB	3.60773	1.24804	1.53143	0.0002	0.000598642
ENSGALG00000009759	SLC16A7	15.1507	5.26844	1.52394	5e-05	0.000162326
ENSGALG00000010187	SLC1A1	11.5173	4.00959	1.52227	5e-05	0.000162326
ENSGALG00000012061	-	87.9493	30.6407	1.52123	5e-05	0.000162326
ENSGALG00000026241	GRIN3B	3.25349	1.15865	1.48955	5e-05	0.000162326
ENSGALG00000003103	MST1R	1.46213	0.524555	1.4789	5e-05	0.000162326
ENSGALG00000003761	NIPAL4	0.657967	0.238021	1.46693	5e-05	0.000162326
ENSGALG00000002896	ENPP1	4.13845	1.50411	1.46019	5e-05	0.000162326
ENSGALG00000016293	BMP5	1.08883	0.395809	1.4599	5e-05	0.000162326
ENSGALG00000023781	TREM-A1	2.02417	0.737648	1.45633	0.0008	0.00215432
ENSGALG00000001071	ELN	48.614	17.72	1.45599	5e-05	0.000162326
ENSGALG00000015720	CHODL	1.58326	0.577917	1.45396	0.0005	0.00139774
ENSGALG00000008361	THBD	42.5698	15.6271	1.44578	5e-05	0.000162326
ENSGALG00000013218	C3AR1	1.73587	0.638471	1.44296	5e-05	0.000162326
ENSGALG00000002461	MMP17	9.05964	3.33635	1.44118	5e-05	0.000162326
ENSGALG00000001768	TENM2	1.53008	0.56361	1.44084	0.02235	0.0432267
ENSGALG00000008382	GNAI1	72.9782	26.8917	1.4403	5e-05	0.000162326
ENSGALG00000009739	AMIGO2	17.6122	6.52179	1.43324	5e-05	0.000162326
ENSGALG00000000947	FKBP51	16.0941	5.96874	1.43104	5e-05	0.000162326
ENSGALG00000015441	CD247	1.23493	0.462136	1.41804	0.0001	0.000312743
ENSGALG00000000314	NEFL	4.0883	1.53456	1.41367	5e-05	0.000162326
ENSGALG00000015142	DSG2	0.704856	0.26465	1.41324	5e-05	0.000162326
ENSGALG00000012119	MARCO	13.7069	5.148	1.41282	5e-05	0.000162326
ENSGALG00000012076	TIFA	2.20299	0.833087	1.40292	0.0079	0.0171354
ENSGALG00000017362	HAVCR1	1.73236	0.657404	1.39788	0.00205	0.0050814
ENSGALG00000010595	GPR65	0.544266	0.207121	1.39384	0.00595	0.0132841
ENSGALG00000008127	SPI1	3.76238	1.4322	1.39342	5e-05	0.000162326
ENSGALG00000011872	NFAM1	1.18775	0.453048	1.3905	0.02345	0.045104
ENSGALG00000004766	SCG3	13.2664	5.07246	1.38702	5e-05	0.000162326
ENSGALG00000011894	CYP2D6	43.2618	16.561	1.3853	5e-05	0.000162326
ENSGALG00000011656	AHNAK2	14.9157	5.72331	1.38192	5e-05	0.000162326
ENSGALG00000027184	OLFML1	0.500343	0.192107	1.38101	5e-05	0.000162326
ENSGALG00000000644	NFASC	1.32615	0.509333	1.38056	5e-05	0.000162326
ENSGALG00000006019	EPHX4	1.2666	0.486617	1.3801	5e-05	0.000162326
ENSGALG00000022974	CCDC96	0.934103	0.36153	1.36947	0.00745	0.0162585
ENSGALG00000006756	LBP	43.2582	16.7571	1.3682	5e-05	0.000162326
ENSGALG00000028048	PTN	62.0252	24.0443	1.36716	5e-05	0.000162326
ENSGALG00000010364	-	60.5498	23.476	1.36694	5e-05	0.000162326
ENSGALG00000017274	CD9	2.74038	1.06258	1.3668	0.00015	0.000457752
ENSGALG00000028536	MPEG1	2.07124	0.80549	1.36256	5e-05	0.000162326
ENSGALG00000026422	-	1.9489	0.757935	1.36251	5e-05	0.000162326
ENSGALG00000019663	ACBD7	104.913	40.8934	1.35925	5e-05	0.000162326
ENSGALG00000002080	DOCK2	1.13034	0.440679	1.35895	5e-05	0.000162326
ENSGALG00000012594	NTRK2	1.10414	0.431189	1.35653	5e-05	0.000162326
ENSGALG00000014742	HTR1A	0.54459	0.213116	1.35354	0.0227	0.0438318
ENSGALG00000007871	SLC1A2	5.36662	2.10237	1.352	5e-05	0.000162326
ENSGALG00000015795	ADAMTS5	5.76866	2.26592	1.34814	5e-05	0.000162326
ENSGALG00000015307	ABI3BP	2.43042	0.962868	1.3358	5e-05	0.000162326
ENSGALG00000008408	GAB3	1.67679	0.664946	1.33439	5e-05	0.000162326
ENSGALG00000024449	RAMP2	21.9711	8.72537	1.33232	5e-05	0.000162326
ENSGALG00000015089	GAP43	3.22598	1.28268	1.33057	5e-05	0.000162326
ENSGALG00000028810	CHCHD10	378.642	151.931	1.31742	5e-05	0.000162326
ENSGALG00000014759	STYK1	0.754501	0.302945	1.31647	0.00195	0.00485458
ENSGALG00000009963	Worthington	1.38126	0.554636	1.31637	0.02485	0.0474813
ENSGALG00000009945	CPM	17.907	7.19514	1.31543	5e-05	0.000162326
ENSGALG00000015143	TTR	1.59222	0.640574	1.3136	0.01445	0.0294049
ENSGALG00000003349	TAPP2	7.24932	2.92158	1.3111	5e-05	0.000162326
ENSGALG00000015661	CRISPLD1	17.2352	6.95085	1.3101	5e-05	0.000162326
ENSGALG00000026525	EBP	166.562	67.3793	1.30568	5e-05	0.000162326
ENSGALG00000015425	LPL	154.517	62.611	1.30328	5e-05	0.000162326
ENSGALG00000008912	ABCB1LB	1.232	0.500468	1.29966	0.00065	0.00177949
ENSGALG00000027165	RSFR	45.3984	18.4602	1.29822	5e-05	0.000162326
ENSGALG00000025874	CPXM1	31.5804	12.8566	1.29652	5e-05	0.000162326
ENSGALG00000021074	MYOC	6.33485	2.58338	1.29405	5e-05	0.000162326
ENSGALG00000015602	CKMT2	0.733171	0.299178	1.29315	0.00065	0.00177949
ENSGALG00000026311	OCC-1	138.804	56.7189	1.29115	5e-05	0.000162326
ENSGALG00000007229	PPP1R27	3.44586	1.41008	1.28909	0.0017	0.00428361
ENSGALG00000000400	KCNC4	0.515059	0.21095	1.28784	0.00075	0.00203085
ENSGALG00000008976	ADAM22	8.06741	3.30684	1.28665	5e-05	0.000162326
ENSGALG00000028790	DNASE2	8.92877	3.66523	1.28456	5e-05	0.000162326
ENSGALG00000001768	TENM2	3.06811	1.26167	1.28201	5e-05	0.000162326
ENSGALG00000023660	42990	1.5766	0.652298	1.27321	5e-05	0.000162326
ENSGALG00000013993	VNN1	0.909094	0.377454	1.26813	5e-05	0.000162326
ENSGALG00000026498	-	1.5052	0.62509	1.26782	0.0013	0.00335306
ENSGALG00000026870	TMEM200C	11.9733	4.97458	1.26717	5e-05	0.000162326
ENSGALG00000016322	-	20.9496	8.73722	1.26168	5e-05	0.000162326
ENSGALG00000012538	NR4A2	0.869937	0.363116	1.26048	5e-05	0.000162326
ENSGALG00000004261	AQP9	34.5424	14.441	1.2582	5e-05	0.000162326
ENSGALG00000011579	-	0.548801	0.229554	1.25745	0.00785	0.0170362
ENSGALG00000026505	RDH10	4.79246	2.00903	1.25427	5e-05	0.000162326
ENSGALG00000007098	KIF21A	3.84584	1.61628	1.25062	5e-05	0.000162326
ENSGALG00000027861	GPR37	6.09603	2.56308	1.24999	5e-05	0.000162326
ENSGALG00000000141	BLB1	33.8675	14.3188	1.24199	5e-05	0.000162326
ENSGALG00000009778	HCLS1	0.991061	0.420182	1.23796	5e-05	0.000162326
ENSGALG00000012550	HMOX1	636.081	269.751	1.23758	5e-05	0.000162326
ENSGALG00000021135	-	5.18252	2.19938	1.23656	5e-05	0.000162326
ENSGALG00000028575	MYH6	1.4467	0.615807	1.23222	5e-05	0.000162326
ENSGALG00000013542	-	0.508856	0.216633	1.232	0.0067	0.0147842
ENSGALG00000021395	-	0.976796	0.416493	1.22977	5e-05	0.000162326
ENSGALG00000009048	ABLIM1	3.26389	1.39319	1.22819	0.0183	0.0362404
ENSGALG00000020876	AOX2P	2.82112	1.20946	1.22191	5e-05	0.000162326
ENSGALG00000009497	AVPR2	2.50647	1.07669	1.21905	5e-05	0.000162326
ENSGALG00000014686	fbn2	59.1107	25.4143	1.21778	5e-05	0.000162326
ENSGALG00000000356	SLC37A2	12.5656	5.40866	1.21614	5e-05	0.000162326
ENSGALG00000005408	BCO1	3.09298	1.33145	1.216	5e-05	0.000162326
ENSGALG00000011687	-	18.2728	7.86971	1.21532	5e-05	0.000162326
ENSGALG00000006093	-	1.65994	0.716778	1.21153	0.01905	0.037546
ENSGALG00000003424	LMX1A	1.43456	0.619578	1.21125	5e-05	0.000162326
ENSGALG00000014891	ITGA1	7.19777	3.11534	1.20816	5e-05	0.000162326
ENSGALG00000007003	-	12.7277	5.51498	1.20655	5e-05	0.000162326
ENSGALG00000006008	HOMER2	3.67597	1.59511	1.20447	5e-05	0.000162326
ENSGALG00000013489	CCDC82	6.38194	2.77037	1.20392	5e-05	0.000162326
ENSGALG00000014236	ATP8A1	2.89691	1.25865	1.20263	5e-05	0.000162326
ENSGALG00000005024	EFCC1	5.17238	2.25075	1.20042	5e-05	0.000162326
ENSGALG00000016325	GSTA3	19.0169	8.2835	1.19897	5e-05	0.000162326
ENSGALG00000006374	TBX6	1.01385	0.443907	1.19151	0.0002	0.000598642
ENSGALG00000026884	PINLYP	0.94545	0.41405	1.1912	0.0004	0.00113883
ENSGALG00000008340	FES	1.33139	0.584313	1.18812	5e-05	0.000162326
ENSGALG00000016364	FAM150B	0.876984	0.386286	1.18288	0.01485	0.0301213
ENSGALG00000002555	RET	2.27632	1.00345	1.18173	5e-05	0.000162326
ENSGALG00000023395	PLIN1	0.869752	0.384302	1.17836	0.00045	0.00126995
ENSGALG00000015037	EVC	20.0644	8.88886	1.17457	5e-05	0.000162326
ENSGALG00000008473	PLXND1	13.3081	5.89782	1.17405	5e-05	0.000162326
ENSGALG00000014829	RSPO3	6.62703	2.93747	1.17379	5e-05	0.000162326
ENSGALG00000001571	MYO1F	1.49726	0.664684	1.17158	5e-05	0.000162326
ENSGALG00000014117	AVP	4.64496	2.06395	1.17026	5e-05	0.000162326
ENSGALG00000005114	-	24.2248	10.7676	1.16979	5e-05	0.000162326
ENSGALG00000018778	SLC48A1	258.835	115.119	1.16891	5e-05	0.000162326
ENSGALG00000017166	RAB39A	21.9706	9.77805	1.16795	5e-05	0.000162326
ENSGALG00000009002	CPED1	2.54634	1.13526	1.1654	0.0033	0.00781085
ENSGALG00000015767	FABP4	5757.9	2581.54	1.15731	5e-05	0.000162326
ENSGALG00000013091	EPS8	10.6113	4.75825	1.1571	5e-05	0.000162326
ENSGALG00000004223	-	152.795	68.8586	1.14989	5e-05	0.000162326
ENSGALG00000016648	-	3.735	1.68689	1.14674	5e-05	0.000162326
ENSGALG00000001740	MGAT5B	0.481963	0.217735	1.14635	0.0021	0.00519313
ENSGALG00000011529	NAAA	2.54071	1.14822	1.14583	0.0001	0.000312743
ENSGALG00000016428	Enpp2	38.9202	17.65	1.14085	5e-05	0.000162326
ENSGALG00000011159	C12orf50	3.37841	1.53246	1.1405	5e-05	0.000162326
ENSGALG00000026736	OGN	41.6415	18.9105	1.13883	5e-05	0.000162326
ENSGALG00000014944	GCNT4	1.20436	0.547969	1.13609	5e-05	0.000162326
ENSGALG00000017244	PRSS23	168.856	76.9022	1.13469	5e-05	0.000162326
ENSGALG00000008060	PRKAR2B	1.282	0.584845	1.13227	0.0084	0.018102
ENSGALG00000010566	NPNT	26.2093	11.9651	1.13125	5e-05	0.000162326
ENSGALG00000021304	RANBP3L	0.53095	0.242409	1.13113	0.00255	0.00619525
ENSGALG00000014144	CORIN	0.5797	0.265979	1.12399	0.0007	0.00190501
ENSGALG00000016693	-	0.653745	0.300182	1.12289	0.0003	0.000872803
ENSGALG00000023142	EP3	13.3592	6.13765	1.12208	5e-05	0.000162326
ENSGALG00000015868	ATP6V0D2	1.08148	0.498011	1.11876	0.00095	0.00251875
ENSGALG00000007943	lasp-2	9.27889	4.2891	1.11328	5e-05	0.000162326
ENSGALG00000011532	CYP27C1	2.81041	1.29917	1.11319	5e-05	0.000162326
ENSGALG00000011149	PLA2R1	43.0207	19.9388	1.10945	5e-05	0.000162326
ENSGALG00000002103	TPPP3	6.15707	2.85445	1.10903	5e-05	0.000162326
ENSGALG00000020326	VSIG4	2.86371	1.33192	1.10438	0.0001	0.000312743
ENSGALG00000005275	-	7.02618	3.26842	1.10415	5e-05	0.000162326
ENSGALG00000028018	RAB38	5.76738	2.68701	1.10191	5e-05	0.000162326
ENSGALG00000011469	IGFBP2	166.408	77.5444	1.10163	5e-05	0.000162326
ENSGALG00000012238	ITGA9	8.61839	4.01794	1.10096	5e-05	0.000162326
ENSGALG00000001535	STAB1	5.11702	2.38751	1.09979	0.00085	0.00227747
ENSGALG00000028584	-	2.68475	1.25506	1.09703	0.0008	0.00215432
ENSGALG00000002421	C10ORF58	57.2544	26.7652	1.09703	5e-05	0.000162326
ENSGALG00000016545	REPS2	6.99123	3.27182	1.09545	5e-05	0.000162326
ENSGALG00000003446	PRLR	1.99983	0.939602	1.08976	5e-05	0.000162326
ENSGALG00000028158	FGF7	18.5585	8.71974	1.08972	5e-05	0.000162326
ENSGALG00000006337	k123	2.52309	1.18587	1.08924	5e-05	0.000162326
ENSGALG00000004724	-	240.807	113.333	1.08731	5e-05	0.000162326
ENSGALG00000008836	ATP6AP1	97.4297	45.9201	1.08524	5e-05	0.000162326
ENSGALG00000000644	NFASC	0.896489	0.42294	1.08383	0.00025	0.000736848
ENSGALG00000027168	CCDC3	3.93602	1.85699	1.08377	5e-05	0.000162326
ENSGALG00000007193	HRASLS	15.6506	7.38442	1.08366	5e-05	0.000162326
ENSGALG00000012802	F13A1	6.16625	2.9196	1.07862	5e-05	0.000162326
ENSGALG00000005043	-	1.28476	0.609995	1.07463	5e-05	0.000162326
ENSGALG00000004695	ECM2	48.2839	22.9295	1.07434	5e-05	0.000162326
ENSGALG00000015474	CD80	1.17438	0.558222	1.07299	0.01685	0.0336989
ENSGALG00000004418	SS2R	0.593159	0.282017	1.07264	0.0027	0.00652139
ENSGALG00000024011	Ex-FABP	27.1977	12.9337	1.07235	5e-05	0.000162326
ENSGALG00000004512	SH3GLB2	20.9201	9.9902	1.0663	5e-05	0.000162326
ENSGALG00000014014	LAMA2	27.6917	13.2299	1.06565	5e-05	0.000162326
ENSGALG00000022704	CNGA4	1.14287	0.546022	1.06563	0.00185	0.00462944
ENSGALG00000011566	GYPC	40.238	19.3463	1.0565	5e-05	0.000162326
ENSGALG00000002623	PCOLCE2	28.164	13.5447	1.05612	5e-05	0.000162326
ENSGALG00000026364	ASAH1	64.3508	30.9619	1.05547	5e-05	0.000162326
ENSGALG00000010770	SCIN	0.551183	0.265791	1.05224	0.00015	0.000457752
ENSGALG00000000775	CTSS	31.3926	15.1572	1.05042	5e-05	0.000162326
ENSGALG00000011970	CHADL	1.11885	0.540614	1.04935	5e-05	0.000162326
ENSGALG00000009134	CORTBP2	3.00231	1.45105	1.04897	5e-05	0.000162326
ENSGALG00000027737	CIDEA	40.5803	19.6261	1.04801	5e-05	0.000162326
ENSGALG00000016904	SLITRK6	1.22117	0.590821	1.04747	5e-05	0.000162326
ENSGALG00000004812	FAM129A	22.8251	11.0454	1.04718	5e-05	0.000162326
ENSGALG00000012773	GCNT2	11.1629	5.40241	1.04703	5e-05	0.000162326
ENSGALG00000011250	ASIC4	4.08438	1.97753	1.04641	5e-05	0.000162326
ENSGALG00000010818	PPAP2B	43.1319	20.8975	1.04542	5e-05	0.000162326
ENSGALG00000028861	GAMT	32.3745	15.7031	1.04381	5e-05	0.000162326
ENSGALG00000000771	PLA2G15	24.379	11.8286	1.04336	5e-05	0.000162326
ENSGALG00000029151	ISLR2	0.634258	0.308344	1.04053	0.0041	0.00950724
ENSGALG00000010982	NID1	30.3514	14.7628	1.0398	5e-05	0.000162326
ENSGALG00000021087	-	12.5806	6.12528	1.03836	5e-05	0.000162326
ENSGALG00000015096	SH3GL2	4.15949	2.02563	1.03803	5e-05	0.000162326
ENSGALG00000011613	CPNE4	13.8139	6.72958	1.03753	5e-05	0.000162326
ENSGALG00000006501	GGT5	6.7556	3.29242	1.03694	5e-05	0.000162326
ENSGALG00000027621	-	12.4176	6.05995	1.03501	5e-05	0.000162326
ENSGALG00000026032	-	1.0529	0.515084	1.03149	0.0006	0.00165427
ENSGALG00000016986	LCP1	5.42842	2.65713	1.03066	5e-05	0.000162326
ENSGALG00000001189	NCF1	5.59575	2.73967	1.03033	5e-05	0.000162326
ENSGALG00000010362	SUCNR1	2.0254	0.992961	1.0284	0.0026	0.0063041
ENSGALG00000005906	SQSTM1	194.457	95.3746	1.02777	5e-05	0.000162326
ENSGALG00000009948	HHIP	0.672819	0.330788	1.02431	0.002	0.00496817
ENSGALG00000001969	PLPPR3	1.89989	0.934942	1.02297	0.0001	0.000312743
ENSGALG00000006942	PIK3IP1	171.364	84.3575	1.02248	5e-05	0.000162326
ENSGALG00000016152	LY6E	315.749	155.507	1.0218	5e-05	0.000162326
ENSGALG00000009700	PDK4	12.112	5.96749	1.02125	5e-05	0.000162326
ENSGALG00000007155	RMI2	49.4891	24.4579	1.01681	5e-05	0.000162326
ENSGALG00000000280	EFNA5	3.23191	1.59766	1.01642	0.00055	0.00152567
ENSGALG00000009095	LHCGR	2.02036	0.999771	1.01494	5e-05	0.000162326
ENSGALG00000006894	PLTP	151.017	74.7881	1.01383	5e-05	0.000162326
ENSGALG00000008185	AOX1	30.2855	15.0094	1.01276	5e-05	0.000162326
ENSGALG00000013350	-	9.03694	4.48303	1.01136	5e-05	0.000162326
ENSGALG00000015032	CD274	1.98705	0.986855	1.00972	5e-05	0.000162326
ENSGALG00000011104	GCG	4.48336	2.22778	1.00898	0.00095	0.00251875
ENSGALG00000012791	TBXAS1	0.687844	0.341804	1.00891	0.0066	0.0145839
ENSGALG00000007771	C20H20ORF108	21.1186	10.5128	1.00637	5e-05	0.000162326
ENSGALG00000007240	TRAIL-LIKE	14.7117	7.32691	1.00569	5e-05	0.000162326
ENSGALG00000017150	ARHGAP20	2.1634	1.07796	1.005	5e-05	0.000162326
ENSGALG00000001271	C17orf105	6.94072	3.46677	1.00149	0.00015	0.000457752
ENSGALG00000007837	KAZALD1	7.38423	14.7708	-1.00023	5e-05	0.000162326
ENSGALG00000002358	CDO1	1.67918	3.36711	-1.00375	0.0045	0.0103347
ENSGALG00000016442	RRM2	15.9587	32.0024	-1.00384	5e-05	0.000162326
ENSGALG00000008713	BIRC5	17.9149	35.9461	-1.00467	5e-05	0.000162326
ENSGALG00000016609	CENPO	0.99883	2.00764	-1.00719	5e-05	0.000162326
ENSGALG00000010316	FRAS1	4.06672	8.17602	-1.00753	5e-05	0.000162326
ENSGALG00000007924	STK17B	5.16906	10.3926	-1.00758	5e-05	0.000162326
ENSGALG00000007768	AURKA	6.84723	13.771	-1.00804	5e-05	0.000162326
ENSGALG00000012836	PRC1	2.99745	6.03163	-1.00882	5e-05	0.000162326
ENSGALG00000010915	IL6	0.518849	1.04469	-1.00969	0.01035	0.0218253
ENSGALG00000000742	PIM1	9.41539	18.9674	-1.01043	5e-05	0.000162326
ENSGALG00000008440	CHST1	0.337059	0.680568	-1.01374	0.00565	0.0126879
ENSGALG00000010801	TMEM61	65.0248	131.339	-1.01423	5e-05	0.000162326
ENSGALG00000008881	RGS3	2.34624	4.73974	-1.01446	5e-05	0.000162326
ENSGALG00000006491	ANKRD1	34.0437	68.7858	-1.01472	5e-05	0.000162326
ENSGALG00000014603	C1S	20.4506	41.3272	-1.01495	5e-05	0.000162326
ENSGALG00000006608	-	4.45558	9.0088	-1.01572	5e-05	0.000162326
ENSGALG00000002327	NRG3	0.882144	1.78383	-1.01589	0.00025	0.000736848
ENSGALG00000002522	-	1.14639	2.31905	-1.01644	5e-05	0.000162326
ENSGALG00000028803	B3GNT4	2.26091	4.57817	-1.01787	5e-05	0.000162326
ENSGALG00000011888	TGM4	0.383246	0.776136	-1.01804	0.00165	0.00416663
ENSGALG00000001926	HSPB1	59.0015	119.536	-1.01862	5e-05	0.000162326
ENSGALG00000005806	KIF24	1.9879	4.02777	-1.01873	5e-05	0.000162326
ENSGALG00000004345	OIT3	1.94713	3.94575	-1.01895	5e-05	0.000162326
ENSGALG00000009069	CAPN14	0.266885	0.54086	-1.01904	0.00965	0.020503
ENSGALG00000009089	titin	28.1235	57.0382	-1.02015	5e-05	0.000162326
ENSGALG00000027198	TMEM47	3.14354	6.37853	-1.02083	5e-05	0.000162326
ENSGALG00000003567	FNDC5	29.3025	59.7019	-1.02675	5e-05	0.000162326
ENSGALG00000005613	-	4.26013	8.69874	-1.02991	5e-05	0.000162326
ENSGALG00000004518	-	20.7698	42.6036	-1.03649	5e-05	0.000162326
ENSGALG00000001749	ACSBG2	1.94684	3.99386	-1.03665	0.0125	0.0258514
ENSGALG00000012662	NUAK1	18.2841	37.5511	-1.03826	5e-05	0.000162326
ENSGALG00000015110	FAM189A2	0.484211	0.994758	-1.03871	0.0004	0.00113883
ENSGALG00000009405	GRIA2	0.251421	0.516585	-1.0389	0.0115	0.0239792
ENSGALG00000002086	RASL10B	0.949834	1.95181	-1.03907	0.02085	0.0406611
ENSGALG00000008896	PPP1R1C	5.55505	11.4312	-1.0411	5e-05	0.000162326
ENSGALG00000000379	ITGB3	10.7277	22.0754	-1.0411	5e-05	0.000162326
ENSGALG00000027777	CNN2	62.6973	129.155	-1.04263	5e-05	0.000162326
ENSGALG00000009579	IQCJ-SCHIP1	5.0666	10.439	-1.04289	5e-05	0.000162326
ENSGALG00000004426	TNFRSF8	2.21189	4.5629	-1.04467	5e-05	0.000162326
ENSGALG00000024128	NCAPH	4.66949	9.63303	-1.04472	5e-05	0.000162326
ENSGALG00000004448	BRINP2	1.47337	3.04293	-1.04634	5e-05	0.000162326
ENSGALG00000012165	DLGAP5	3.34223	6.90784	-1.04742	5e-05	0.000162326
ENSGALG00000007324	TP63	2.48834	5.16881	-1.05465	5e-05	0.000162326
ENSGALG00000019622	TRIM71	0.305776	0.635389	-1.05517	0.00795	0.0172308
ENSGALG00000008100	RAPSN	23.5145	48.8894	-1.05597	5e-05	0.000162326
ENSGALG00000000516	FANCA	0.478504	0.99588	-1.05744	5e-05	0.000162326
ENSGALG00000004747	-	1.63531	3.40405	-1.05769	0.00045	0.00126995
ENSGALG00000009100	FSHR	0.293225	0.613395	-1.06481	0.00045	0.00126995
ENSGALG00000026521	-	3.31191	6.93726	-1.0667	5e-05	0.000162326
ENSGALG00000004286	COL13A1	0.662799	1.38844	-1.06683	5e-05	0.000162326
ENSGALG00000003562	NPTX2	0.812572	1.70397	-1.06833	5e-05	0.000162326
ENSGALG00000006460	TTLL9	0.410268	0.86149	-1.07027	0.0072	0.0157712
ENSGALG00000007906	CHRNG	7.17447	15.0909	-1.07273	5e-05	0.000162326
ENSGALG00000010715	CCDC88C	6.59878	13.8847	-1.07323	5e-05	0.000162326
ENSGALG00000006271	RACGAP1	5.0513	10.632	-1.07369	5e-05	0.000162326
ENSGALG00000014681	PCSK1	1.68781	3.55264	-1.07374	5e-05	0.000162326
ENSGALG00000009173	GFRA1	0.603542	1.27233	-1.07595	5e-05	0.000162326
ENSGALG00000003818	CYFIP2	0.408675	0.861659	-1.07616	5e-05	0.000162326
ENSGALG00000004044	CSRP3	5.59161	11.7991	-1.07734	5e-05	0.000162326
ENSGALG00000002121	PLEKHN1	1.08251	2.28723	-1.07922	0.0002	0.000598642
ENSGALG00000004980	kcnma1	1.99808	4.23005	-1.08206	5e-05	0.000162326
ENSGALG00000011623	ADAMTS3	1.88676	3.9973	-1.08312	5e-05	0.000162326
ENSGALG00000006217	S100B	0.310169	0.658083	-1.08522	0.0167	0.0334381
ENSGALG00000014108	SLC10A4	7.7019	16.3512	-1.08611	5e-05	0.000162326
ENSGALG00000003726	EGFLAM	0.391783	0.833004	-1.08827	5e-05	0.000162326
ENSGALG00000001314	PTGS1	7.56031	16.0765	-1.08844	5e-05	0.000162326
ENSGALG00000013102	COBL	3.80161	8.08883	-1.08932	5e-05	0.000162326
ENSGALG00000013239	NES	11.3883	24.2371	-1.08966	5e-05	0.000162326
ENSGALG00000005422	PDLIM1	68.1464	145.055	-1.08989	5e-05	0.000162326
ENSGALG00000003437	ADAM8	1.0366	2.21152	-1.09319	5e-05	0.000162326
ENSGALG00000017119	TNFRSF19	2.96854	6.34061	-1.09487	5e-05	0.000162326
ENSGALG00000009034	ALK	0.436043	0.931664	-1.09534	0.0005	0.00139774
ENSGALG00000020972	-	1.07991	2.30813	-1.09581	0.00525	0.0118748
ENSGALG00000011690	C14orf79	0.499162	1.06701	-1.09599	0.00015	0.000457752
ENSGALG00000005870	-	0.883719	1.88933	-1.09622	5e-05	0.000162326
ENSGALG00000008512	GRIA3	0.38115	0.81602	-1.09824	0.0045	0.0103347
ENSGALG00000011740	MGP	46.2379	99.0596	-1.09922	5e-05	0.000162326
ENSGALG00000000172	MYOG	130.499	280.066	-1.10173	5e-05	0.000162326
ENSGALG00000009058	ENTPD2	1.07906	2.31861	-1.10349	5e-05	0.000162326
ENSGALG00000026366	MYPN	17.5383	37.7324	-1.10529	5e-05	0.000162326
ENSGALG00000016503	-	0.528973	1.14023	-1.10806	0.0208	0.0405708
ENSGALG00000001918	DNAJB5	4.49455	9.69941	-1.10972	5e-05	0.000162326
ENSGALG00000005038	CENPI	1.91384	4.13638	-1.1119	5e-05	0.000162326
ENSGALG00000007410	IGDCC4	0.43912	0.949208	-1.11211	5e-05	0.000162326
ENSGALG00000004256	DHRS3	10.1687	21.9866	-1.11249	5e-05	0.000162326
ENSGALG00000015520	TRIM55	46.3104	100.142	-1.11263	5e-05	0.000162326
ENSGALG00000010122	SH2D4A	0.309916	0.67094	-1.11431	0.0014	0.00358593
ENSGALG00000016582	PBK	4.22143	9.14444	-1.11516	5e-05	0.000162326
ENSGALG00000005696	ABHD6	3.13086	6.78888	-1.11662	5e-05	0.000162326
ENSGALG00000011734	CCR8L	3.84306	8.36954	-1.12289	5e-05	0.000162326
ENSGALG00000011511	CKB	46.4177	101.157	-1.12385	5e-05	0.000162326
ENSGALG00000000632	CHTF8	3.89634	8.5007	-1.12546	5e-05	0.000162326
ENSGALG00000000313	TNNI1	201.519	440.331	-1.12767	5e-05	0.000162326
ENSGALG00000004298	R3HDML	1.02575	2.24177	-1.12796	5e-05	0.000162326
ENSGALG00000001256	NLRC5	0.968552	2.12162	-1.13126	5e-05	0.000162326
ENSGALG00000027752	ARHGAP39	2.08792	4.5745	-1.13155	5e-05	0.000162326
ENSGALG00000006886	Dach2	0.251272	0.551642	-1.13448	0.0087	0.0186763
ENSGALG00000019679	-	0.887665	1.95359	-1.13804	0.02065	0.0403182
ENSGALG00000016220	WISP1	70.3855	154.957	-1.13852	5e-05	0.000162326
ENSGALG00000003137	FAM101A	0.658606	1.45099	-1.13955	0.01095	0.0229518
ENSGALG00000005772	BOK	4.74309	10.4867	-1.14466	5e-05	0.000162326
ENSGALG00000015935	SMYD1	26.7954	59.2941	-1.14591	5e-05	0.000162326
ENSGALG00000002790	ABLIM3	2.00279	4.43954	-1.1484	5e-05	0.000162326
ENSGALG00000009680	PAQR7	1.90612	4.22717	-1.14906	5e-05	0.000162326
ENSGALG00000001573	P2X1	0.300066	0.665462	-1.14908	0.01495	0.0302916
ENSGALG00000000364	STC1	1.21899	2.70553	-1.15022	0.0011	0.00287989
ENSGALG00000028420	SAMD5	2.4978	5.55957	-1.15431	5e-05	0.000162326
ENSGALG00000011182	DLL1	0.503714	1.1234	-1.15719	0.0006	0.00165427
ENSGALG00000027707	ESM1	1.00201	2.24212	-1.16196	5e-05	0.000162326
ENSGALG00000011170	WIPF3	0.966298	2.16416	-1.16327	0.00025	0.000736848
ENSGALG00000004162	SLC16A6	1.33937	3.00143	-1.1641	5e-05	0.000162326
ENSGALG00000012032	PRRG4	3.64207	8.22741	-1.17568	5e-05	0.000162326
ENSGALG00000014513	CDCA3	3.05014	6.91178	-1.18018	5e-05	0.000162326
ENSGALG00000012616	COL15A1	2.46612	5.60657	-1.18488	5e-05	0.000162326
ENSGALG00000026825	CENPL	1.14183	2.5969	-1.18544	5e-05	0.000162326
ENSGALG00000009971	CDC20	10.7774	24.5548	-1.188	5e-05	0.000162326
ENSGALG00000015315	TRIM14	0.295876	0.6774	-1.19501	0.00145	0.00370051
ENSGALG00000014182	7	0.894491	2.05331	-1.19881	5e-05	0.000162326
ENSGALG00000023463	-	1.64898	3.79157	-1.20122	0.0007	0.00190501
ENSGALG00000002955	ADAMTSL2	32.1418	73.9792	-1.20267	5e-05	0.000162326
ENSGALG00000008999	AFAP1L2	2.90767	6.70412	-1.20519	5e-05	0.000162326
ENSGALG00000004035	CRYBA1	0.403576	0.932662	-1.20851	0.02475	0.0473126
ENSGALG00000014208	GRHL2	0.386533	0.894476	-1.21045	0.0007	0.00190501
ENSGALG00000000309	LAD1	0.242551	0.565574	-1.22143	0.02555	0.0486686
ENSGALG00000006634	DNMT3B	0.274247	0.639941	-1.22246	5e-05	0.000162326
ENSGALG00000013742	EZR	7.10946	16.6029	-1.22363	5e-05	0.000162326
ENSGALG00000010032	PLB1	0.210963	0.492914	-1.22435	5e-05	0.000162326
ENSGALG00000005621	CAMK2A	1.54191	3.61259	-1.22832	0.02295	0.0442605
ENSGALG00000005643	LYVE1	0.319427	0.750134	-1.23166	0.01915	0.0377145
ENSGALG00000027594	HIST1H2B7	42.1534	99.0184	-1.23205	5e-05	0.000162326
ENSGALG00000010827	ITPK1	2.8499	6.70785	-1.23494	5e-05	0.000162326
ENSGALG00000025810	CCNB3	8.60817	20.2693	-1.23552	5e-05	0.000162326
ENSGALG00000003488	PTPRT	3.02023	7.11456	-1.23612	5e-05	0.000162326
ENSGALG00000006064	TEKT1	3.41683	8.04894	-1.23614	5e-05	0.000162326
ENSGALG00000016709	RCAN2	0.468573	1.10738	-1.2408	0.01755	0.0349379
ENSGALG00000010533	ELAVL4	0.456553	1.07945	-1.24145	0.0004	0.00113883
ENSGALG00000005036	SH2D3C	0.480533	1.14025	-1.24664	5e-05	0.000162326
ENSGALG00000003881	ERCC6L	0.677301	1.61008	-1.24926	5e-05	0.000162326
ENSGALG00000002493	-	0.677276	1.61072	-1.24989	0.00055	0.00152567
ENSGALG00000019325	-	0.333586	0.7952	-1.25326	0.00965	0.020503
ENSGALG00000016651	-	5.06259	12.0909	-1.25598	5e-05	0.000162326
ENSGALG00000005797	COL20A1	1.56106	3.73287	-1.25776	5e-05	0.000162326
ENSGALG00000027835	PCBD1	3.25539	7.78833	-1.25848	5e-05	0.000162326
ENSGALG00000012382	-	0.903262	2.16264	-1.25958	5e-05	0.000162326
ENSGALG00000006112	SCN5A	1.23997	2.97206	-1.26116	5e-05	0.000162326
ENSGALG00000015487	GJA5	0.667003	1.59894	-1.26135	5e-05	0.000162326
ENSGALG00000027255	NRXN3	0.511947	1.23107	-1.26584	0.01115	0.0233197
ENSGALG00000007609	ARHGAP19	1.05731	2.55723	-1.27419	5e-05	0.000162326
ENSGALG00000015935	SMYD1	22.1552	53.7167	-1.27773	5e-05	0.000162326
ENSGALG00000016480	SDC1	10.5956	25.6933	-1.27793	5e-05	0.000162326
ENSGALG00000002015	SNCG1	1.64377	3.98644	-1.2781	5e-05	0.000162326
ENSGALG00000007646	-	0.250812	0.609511	-1.28105	5e-05	0.000162326
ENSGALG00000004376	IRK1	2.1825	5.30394	-1.28108	5e-05	0.000162326
ENSGALG00000003777	NELL1	0.478009	1.16837	-1.28939	5e-05	0.000162326
ENSGALG00000019719	KRT19	2.87127	7.03668	-1.29321	0.01275	0.0263088
ENSGALG00000028543	FGFR4	7.16024	17.55	-1.29339	5e-05	0.000162326
ENSGALG00000011942	-	1.4549	3.57057	-1.29524	0.00015	0.000457752
ENSGALG00000005476	PTH1R	0.735845	1.81429	-1.30194	5e-05	0.000162326
ENSGALG00000006110	PLK1	6.79165	16.9251	-1.31733	5e-05	0.000162326
ENSGALG00000002055	hairy1	3.16977	7.91634	-1.32045	5e-05	0.000162326
ENSGALG00000027973	CATHL1	0.690087	1.72532	-1.32201	0.00505	0.0114664
ENSGALG00000000736	MATK	0.508818	1.27551	-1.32585	0.0004	0.00113883
ENSGALG00000002577	-	0.21285	0.533953	-1.32688	0.0024	0.00586169
ENSGALG00000005426	FREM1	1.24629	3.12908	-1.3281	5e-05	0.000162326
ENSGALG00000021520	TMEM8C	59.7516	150.069	-1.32858	5e-05	0.000162326
ENSGALG00000015842	TIAM1	1.14042	2.86479	-1.32886	5e-05	0.000162326
ENSGALG00000006343	ACTG2	754.407	1895.55	-1.3292	5e-05	0.000162326
ENSGALG00000009107	NRXN1	2.31393	5.81974	-1.33061	5e-05	0.000162326
ENSGALG00000015358	myosin	13.0657	33.0938	-1.34077	5e-05	0.000162326
ENSGALG00000012911	SYT10	0.875164	2.22144	-1.34387	5e-05	0.000162326
ENSGALG00000005511	-	0.45847	1.16428	-1.34454	0.00015	0.000457752
ENSGALG00000011551	IGJ	0.305375	0.776307	-1.34604	5e-05	0.000162326
ENSGALG00000009414	FAM198B	1.73825	4.43476	-1.35122	5e-05	0.000162326
ENSGALG00000023876	PRKCQ	22.9378	58.7115	-1.35591	5e-05	0.000162326
ENSGALG00000013624	FAM65B	32.3226	82.7453	-1.35614	5e-05	0.000162326
ENSGALG00000019552	SERPINB2	1.20899	3.11127	-1.3637	5e-05	0.000162326
ENSGALG00000016076	DPYS	0.26994	0.703491	-1.3819	0.00395	0.00919335
ENSGALG00000002005	-	0.557182	1.46113	-1.39086	5e-05	0.000162326
ENSGALG00000022324	-	0.355803	0.933968	-1.39229	0.00865	0.0185811
ENSGALG00000003134	-	0.67288	1.77361	-1.39827	0.00045	0.00126995
ENSGALG00000010707	GPR68	0.733362	1.93971	-1.40324	0.0001	0.000312743
ENSGALG00000008444	TUBAL3	82.1619	218.659	-1.41214	5e-05	0.000162326
ENSGALG00000028131	GINS2	2.11432	5.64291	-1.41624	5e-05	0.000162326
ENSGALG00000026380	UBE2C	12.3833	33.208	-1.42313	5e-05	0.000162326
ENSGALG00000028200	DPYSL5	2.42177	6.51862	-1.42851	5e-05	0.000162326
ENSGALG00000007065	GJD4	0.573798	1.54674	-1.43061	5e-05	0.000162326
ENSGALG00000006319	TGFBI	48.7962	132.002	-1.43572	5e-05	0.000162326
ENSGALG00000016945	LECT1	2.53096	6.88111	-1.44296	5e-05	0.000162326
ENSGALG00000028628	LAPTM4B	1.05138	2.87425	-1.4509	5e-05	0.000162326
ENSGALG00000023464	-	1.3659	3.74179	-1.45388	0.00095	0.00251875
ENSGALG00000008681	NSMF	2.56416	7.02598	-1.45421	5e-05	0.000162326
ENSGALG00000007899	CHRND	4.63708	12.7901	-1.46374	5e-05	0.000162326
ENSGALG00000003465	-	84.4341	234.145	-1.47151	5e-05	0.000162326
ENSGALG00000005460	SLCO4A1	0.197477	0.547775	-1.4719	0.00015	0.000457752
ENSGALG00000002987	SERPINF2	0.188008	0.522439	-1.47447	0.0024	0.00586169
ENSGALG00000003490	-	1.98267	5.51622	-1.47624	5e-05	0.000162326
ENSGALG00000026283	-	1.03638	2.88422	-1.47663	5e-05	0.000162326
ENSGALG00000015754	TMEM215	1.72249	4.79963	-1.47842	5e-05	0.000162326
ENSGALG00000013422	C12ORF32	0.827041	2.31666	-1.48602	5e-05	0.000162326
ENSGALG00000009390	c-met	0.412093	1.15762	-1.49011	0.00125	0.00323654
ENSGALG00000007508	HPSE2	0.248437	0.699521	-1.49349	0.00115	0.00299989
ENSGALG00000028946	CSRP2	41.9302	118.634	-1.50045	5e-05	0.000162326
ENSGALG00000015115	MAMDC2	8.3303	23.7363	-1.51066	5e-05	0.000162326
ENSGALG00000016213	-	0.476672	1.36527	-1.51812	0.00855	0.0183917
ENSGALG00000023936	-	5.42639	15.5805	-1.52168	5e-05	0.000162326
ENSGALG00000002931	REG4	0.468213	1.34894	-1.52659	0.0202	0.0395459
ENSGALG00000015608	ADRA2C	0.205862	0.593884	-1.52851	0.00815	0.0176151
ENSGALG00000011449	-	0.28004	0.810558	-1.53328	0.00065	0.00177949
ENSGALG00000026576	C17H9ORF7	3.6372	10.5455	-1.53573	5e-05	0.000162326
ENSGALG00000027786	SOCS3	3.06894	8.94188	-1.54284	5e-05	0.000162326
ENSGALG00000028091	MYF5	1.67545	4.89113	-1.54562	5e-05	0.000162326
ENSGALG00000028350	-	1.4298	4.17446	-1.54577	5e-05	0.000162326
ENSGALG00000021327	CCDC153	2.30468	6.92074	-1.58636	5e-05	0.000162326
ENSGALG00000024447	NMB	0.357572	1.0911	-1.60948	0.02405	0.0461218
ENSGALG00000010163	LGR5	0.208217	0.636878	-1.61293	5e-05	0.000162326
ENSGALG00000002041	AGRN	0.242417	0.745295	-1.62032	5e-05	0.000162326
ENSGALG00000020151	NMU	0.422507	1.30021	-1.6217	0.00095	0.00251875
ENSGALG00000000585	MYL4	6.03834	18.7951	-1.63814	5e-05	0.000162326
ENSGALG00000026603	-	0.295143	0.918919	-1.63852	0.00485	0.0110548
ENSGALG00000010352	ARHGEF26	0.267365	0.833933	-1.64112	0.00015	0.000457752
ENSGALG00000012975	IQSEC3	0.363815	1.14055	-1.64845	5e-05	0.000162326
ENSGALG00000011671	SLC15A2	0.447489	1.40712	-1.65282	5e-05	0.000162326
ENSGALG00000015947	CDH17	0.242973	0.766151	-1.65683	5e-05	0.000162326
ENSGALG00000004790	WNT4	0.363558	1.14664	-1.65715	0.00015	0.000457752
ENSGALG00000022586	HPX	1.85459	5.89982	-1.66957	5e-05	0.000162326
ENSGALG00000010762	OPN3	0.255525	0.813199	-1.67015	0.0041	0.00950724
ENSGALG00000028015	-	1.27122	4.04678	-1.67056	5e-05	0.000162326
ENSGALG00000000479	PADI3	1.10927	3.57428	-1.68805	5e-05	0.000162326
ENSGALG00000007668	BMP7	0.222602	0.72261	-1.69875	5e-05	0.000162326
ENSGALG00000006700	PROSER2	0.164627	0.536484	-1.70434	0.01365	0.0279568
ENSGALG00000001094	ADGRD2	0.430432	1.40584	-1.70757	5e-05	0.000162326
ENSGALG00000008043	CORO2B	0.514232	1.68564	-1.71281	5e-05	0.000162326
ENSGALG00000017254	DLG2	0.258921	0.849039	-1.71332	0.00075	0.00203085
ENSGALG00000016803	ST6GAL2	0.685434	2.25575	-1.71852	0.0008	0.00215432
ENSGALG00000004510	ZNF536	0.164782	0.546137	-1.72871	5e-05	0.000162326
ENSGALG00000007539	ANKRD2	0.836657	2.79213	-1.73866	5e-05	0.000162326
ENSGALG00000023919	HS3ST2	0.207535	0.696349	-1.74646	0.00285	0.00684803
ENSGALG00000005321	LAMA5	1.09794	3.71113	-1.75706	5e-05	0.000162326
ENSGALG00000002671	TMEM132D	0.649209	2.22999	-1.78028	5e-05	0.000162326
ENSGALG00000002712	LIPG	3.16058	10.883	-1.78381	5e-05	0.000162326
ENSGALG00000023351	-	0.424645	1.46628	-1.78783	0.01045	0.0220084
ENSGALG00000011792	-	0.365231	1.27213	-1.80036	5e-05	0.000162326
ENSGALG00000015001	LAMA4	1.47965	5.16997	-1.8049	5e-05	0.000162326
ENSGALG00000010417	-	0.242071	0.884561	-1.86953	5e-05	0.000162326
ENSGALG00000007055	-	0.345546	1.27695	-1.88576	5e-05	0.000162326
ENSGALG00000003713	-	0.183483	0.680502	-1.89095	0.0005	0.00139774
ENSGALG00000028258	-	0.450983	1.6737	-1.89189	5e-05	0.000162326
ENSGALG00000014861	NIM1	0.701963	2.65082	-1.91697	5e-05	0.000162326
ENSGALG00000009474	ACTN1	7.42017	28.042	-1.91806	0.01005	0.021261
ENSGALG00000028256	CCL19	0.233952	0.90433	-1.95063	0.0017	0.00428361
ENSGALG00000020380	-	0.13921	0.545115	-1.9693	0.02325	0.0447601
ENSGALG00000015764	FABP5	55.8654	224.468	-2.00648	5e-05	0.000162326
ENSGALG00000003904	MLPH	0.181534	0.738447	-2.02426	0.00085	0.00227747
ENSGALG00000003965	DBX1	0.187562	0.771881	-2.04101	0.0002	0.000598642
ENSGALG00000011288	DACT2	0.629036	2.66362	-2.08218	5e-05	0.000162326
ENSGALG00000027315	H2A-VIII	0.747429	3.20572	-2.10064	0.01765	0.0351204
ENSGALG00000026790	DMRT2	0.38797	1.74704	-2.17089	5e-05	0.000162326
ENSGALG00000003782	Pax-7	0.868843	3.96642	-2.19067	5e-05	0.000162326
ENSGALG00000026921	-	0.850414	3.96697	-2.2218	0.00965	0.020503
ENSGALG00000026779	-	0.143807	0.682154	-2.24596	0.0177	0.0352104
ENSGALG00000005467	HSD17B2	0.301319	1.47047	-2.28691	5e-05	0.000162326
ENSGALG00000002556	NGF	0.129502	0.643644	-2.31329	0.0073	0.0159666
ENSGALG00000005209	AQP1	0.22747	1.19279	-2.39059	5e-05	0.000162326
ENSGALG00000004574	NPPB	0.278487	1.4984	-2.42774	0.00355	0.00834792
ENSGALG00000019756	MLANA	0.351259	1.9982	-2.50809	5e-05	0.000162326
ENSGALG00000015079	UPK1B	0.614299	4.73507	-2.94637	5e-05	0.000162326
ENSGALG00000002081	MMP28	0.319774	2.61562	-3.03203	5e-05	0.000162326
ENSGALG00000028489	-	0.208968	1.88376	-3.17226	0.00015	0.000457752

## Sheet: A3vsA0.mRNA
gene_id	gene_name	A3_FPKM	A0_FPKM	log2(foldchange)	pvalue	qvalue
ENSGALG00000014280	AICDA	0	2.38118	#NAME?	5e-05	0.000162326
ENSGALG00000016393	-	0	0.637417	#NAME?	5e-05	0.000162326
ENSGALG00000019114	CLDN10	0	0.699426	#NAME?	5e-05	0.000162326
ENSGALG00000016962	-	0	0.697103	#NAME?	5e-05	0.000162326
ENSGALG00000009317	-	0	1.34319	#NAME?	0.0035	0.00824282
ENSGALG00000009509	-	0	0.558883	#NAME?	5e-05	0.000162326
ENSGALG00000007463	HBAD	0	1.03611	#NAME?	5e-05	0.000162326
ENSGALG00000006093	-	0.716778	0	inf	5e-05	0.000162326
ENSGALG00000006746	-	0.977082	0	inf	0.0001	0.000312743
ENSGALG00000002329	CCL1	0.635514	0	inf	5e-05	0.000162326
ENSGALG00000000560	PI16	1.24362	0	inf	5e-05	0.000162326
ENSGALG00000012076	TIFA	0.833087	0	inf	5e-05	0.000162326
ENSGALG00000028769	-	1.71197	0	inf	0.00145	0.00370051
ENSGALG00000023781	TREM-A1	0.737648	0	inf	5e-05	0.000162326
ENSGALG00000019824	-	0.756948	0	inf	5e-05	0.000162326
ENSGALG00000014713	DDX4	16.3337	0.0597618	8.09442	0.0172	0.034326
ENSGALG00000019229	DPT	147.728	0.825201	7.48398	5e-05	0.000162326
ENSGALG00000016428	Enpp2	17.65	0.121097	7.18735	5e-05	0.000162326
ENSGALG00000027778	-	4.18865	0.0291353	7.16757	0.00175	0.00439909
ENSGALG00000009594	RARRES1	158.53	1.36643	6.85821	5e-05	0.000162326
ENSGALG00000026862	CLDN1	16.8624	0.160492	6.71516	5e-05	0.000162326
ENSGALG00000010068	KCNK17	8.51482	0.0836287	6.66983	5e-05	0.000162326
ENSGALG00000007114	APOA1	24866.8	283.132	6.4566	5e-05	0.000162326
ENSGALG00000001071	ELN	17.72	0.205941	6.427	5e-05	0.000162326
ENSGALG00000011205	SMOC2	7.57678	0.0948637	6.31959	5e-05	0.000162326
ENSGALG00000017302	SLCO2B1	4.18207	0.0529278	6.30405	5e-05	0.000162326
ENSGALG00000012906	CDH20	7.03974	0.0897338	6.29373	5e-05	0.000162326
ENSGALG00000021057	KCNE4	59.5281	0.777741	6.25814	5e-05	0.000162326
ENSGALG00000012377	HNMT	78.5288	1.18167	6.05432	5e-05	0.000162326
ENSGALG00000027067	-	68.7282	1.04597	6.03799	5e-05	0.000162326
ENSGALG00000007530	-	7.27438	0.114685	5.98707	5e-05	0.000162326
ENSGALG00000028826	ABHD8	6.88396	0.110261	5.96424	5e-05	0.000162326
ENSGALG00000011635	TFCP2L1	4.39206	0.0775515	5.8236	0.00195	0.00485458
ENSGALG00000021869	PODN	93.5513	1.65839	5.8179	5e-05	0.000162326
ENSGALG00000016580	SCARA5	4.65835	0.083954	5.79407	0.00095	0.00251875
ENSGALG00000011271	LUM	393.252	7.17729	5.77587	5e-05	0.000162326
ENSGALG00000013006	ROPN1L	38.6183	0.729862	5.72552	5e-05	0.000162326
ENSGALG00000006341	SLC25A48	3.44681	0.0671243	5.68228	5e-05	0.000162326
ENSGALG00000011883	CLEC3B	77.0763	1.5137	5.67014	5e-05	0.000162326
ENSGALG00000008940	SPTBN5	1.53312	0.0307704	5.63878	5e-05	0.000162326
ENSGALG00000011120	SLC4A10	8.50928	0.176506	5.59125	5e-05	0.000162326
ENSGALG00000011521	FAM198A	8.38223	0.179617	5.54434	5e-05	0.000162326
ENSGALG00000006728	-	10.0795	0.221285	5.50937	5e-05	0.000162326
ENSGALG00000016234	SLA	34.2176	0.760849	5.49099	5e-05	0.000162326
ENSGALG00000027177	MYH1C	16.8022	0.383251	5.45422	5e-05	0.000162326
ENSGALG00000002993	CA10	0.489624	0.0113416	5.43198	0.0137	0.0280411
ENSGALG00000001288	CFAP74	0.663577	0.0158299	5.38954	0.0124	0.0256601
ENSGALG00000012801	LY86	4.41079	0.114249	5.27078	5e-05	0.000162326
ENSGALG00000000132	ARHGAP25	1.71136	0.0445103	5.26486	0.0001	0.000312743
ENSGALG00000006891	ITIH5	63.5704	1.66003	5.25908	5e-05	0.000162326
ENSGALG00000021627	IFI27L2	20.2522	0.54015	5.22857	0.00045	0.00126995
ENSGALG00000007608	ARHGEF9	15.5764	0.448307	5.11873	5e-05	0.000162326
ENSGALG00000016820	GAS6	79.6619	2.30815	5.10908	5e-05	0.000162326
ENSGALG00000004527	UNC13C	1.6188	0.0469805	5.10672	5e-05	0.000162326
ENSGALG00000024486	C4orf48	120.148	3.51399	5.09556	5e-05	0.000162326
ENSGALG00000012061	-	30.6407	0.923458	5.05226	5e-05	0.000162326
ENSGALG00000027109	SPON2	116.698	3.53406	5.04532	5e-05	0.000162326
ENSGALG00000006348	RAPGEF3	7.3991	0.224753	5.04094	5e-05	0.000162326
ENSGALG00000022958	-	1.09084	0.0332847	5.03443	0.0137	0.0280411
ENSGALG00000006725	ACAN	2.08601	0.0640453	5.02551	0.00535	0.0120779
ENSGALG00000021569	C1QA	14.882	0.457622	5.02327	5e-05	0.000162326
ENSGALG00000002988	PHGDH	2412.9	74.2935	5.02139	5e-05	0.000162326
ENSGALG00000010732	GALNTL6	1.13148	0.0351286	5.00942	0.00625	0.0138825
ENSGALG00000004771	C1QB	16.7549	0.532732	4.97502	5e-05	0.000162326
ENSGALG00000007226	OSTN	5.87731	0.187673	4.96887	0.0004	0.00113883
ENSGALG00000002637	RBP7	248.529	7.9437	4.96746	5e-05	0.000162326
ENSGALG00000007943	lasp-2	2.89243	0.0938445	4.94586	5e-05	0.000162326
ENSGALG00000015767	FABP4	2581.54	84.3022	4.93652	5e-05	0.000162326
ENSGALG00000001065	DRC7	0.501426	0.0166475	4.91266	0.0179	0.03555
ENSGALG00000005601	-	1.86834	0.0637522	4.87314	5e-05	0.000162326
ENSGALG00000020876	AOX2P	1.20946	0.0416801	4.85886	5e-05	0.000162326
ENSGALG00000011663	FNDC1	25.1449	0.871395	4.8508	5e-05	0.000162326
ENSGALG00000001519	NEU2	9.61491	0.343247	4.80796	5e-05	0.000162326
ENSGALG00000016411	col14A1	12.363	0.446651	4.79074	5e-05	0.000162326
ENSGALG00000024020	-	5.41841	0.200418	4.75679	0.0235	0.0451874
ENSGALG00000011792	-	1.27213	0.0473672	4.74721	0.00985	0.0208803
ENSGALG00000000558	SLC1A6	17.4068	0.661164	4.7185	5e-05	0.000162326
ENSGALG00000026998	HTR7	5.20231	0.199283	4.70626	5e-05	0.000162326
ENSGALG00000010983	NPY	14.5369	0.561381	4.6946	5e-05	0.000162326
ENSGALG00000016411	col14A1	10.2545	0.398929	4.68398	5e-05	0.000162326
ENSGALG00000016112	NOV	0.911133	0.0354679	4.68308	0.01255	0.0259432
ENSGALG00000001808	ST8SIA5	2.3186	0.0903075	4.68227	0.01575	0.0317513
ENSGALG00000004860	RASD1	22.0185	0.866519	4.66734	5e-05	0.000162326
ENSGALG00000028822	RNF152	2.93755	0.115836	4.66447	5e-05	0.000162326
ENSGALG00000012783	MYBPC1	12.2788	0.491705	4.64224	5e-05	0.000162326
ENSGALG00000026702	TCEA3	21.2765	0.862179	4.62513	5e-05	0.000162326
ENSGALG00000026622	-	18.8211	0.770274	4.61084	5e-05	0.000162326
ENSGALG00000009207	TRIM2	11.47	0.469526	4.61051	5e-05	0.000162326
ENSGALG00000006343	ACTG2	1895.55	77.939	4.60413	5e-05	0.000162326
ENSGALG00000015253	COL8A1	21.638	0.921318	4.55372	5e-05	0.000162326
ENSGALG00000027694	-	5.72119	0.245603	4.54192	5e-05	0.000162326
ENSGALG00000011206	KITLG	1.62957	0.0702904	4.53502	0.01825	0.0361559
ENSGALG00000015928	-	0.481348	0.0213407	4.4954	0.0124	0.0256601
ENSGALG00000004614	NPL	39.3142	1.81955	4.4334	5e-05	0.000162326
ENSGALG00000009237	-	4.33151	0.201518	4.42589	5e-05	0.000162326
ENSGALG00000013703	FAM69C	6.42311	0.303312	4.4044	5e-05	0.000162326
ENSGALG00000012486	KCTD17	5.26156	0.249097	4.40071	5e-05	0.000162326
ENSGALG00000016375	PHEX	44.8751	2.16546	4.37317	5e-05	0.000162326
ENSGALG00000007186	C9orf91	59.2987	2.87446	4.36664	5e-05	0.000162326
ENSGALG00000011339	IGFBP7	157.091	7.68239	4.35391	5e-05	0.000162326
ENSGALG00000008896	PPP1R1C	11.4312	0.569271	4.32771	5e-05	0.000162326
ENSGALG00000006574	CRYGS	5.44909	0.274146	4.313	0.00215	0.00530404
ENSGALG00000002203	FGF18	5.46124	0.280486	4.28322	0.00055	0.00152567
ENSGALG00000001329	EPB41	1.93857	0.099596	4.28276	0.00635	0.0140835
ENSGALG00000008340	FES	0.584313	0.0301546	4.27629	0.01205	0.0250007
ENSGALG00000001589	INPP5D	0.620933	0.0322353	4.26772	5e-05	0.000162326
ENSGALG00000026249	HOXC6	4.08056	0.213894	4.2538	5e-05	0.000162326
ENSGALG00000017567	GPD1	13.2713	0.697439	4.2501	5e-05	0.000162326
ENSGALG00000017086	MTUS2	0.812632	0.0436845	4.21741	5e-05	0.000162326
ENSGALG00000006833	ITIH2	1.23687	0.0668945	4.20866	0.00795	0.0172308
ENSGALG00000024449	RAMP2	8.72537	0.475713	4.19705	5e-05	0.000162326
ENSGALG00000017103	WASF3	1.35842	0.0743858	4.19076	0.00355	0.00834792
ENSGALG00000013890	MC5R	5.9486	0.327335	4.18371	5e-05	0.000162326
ENSGALG00000012454	CYTH4	0.949035	0.0523219	4.18097	0.0008	0.00215432
ENSGALG00000014203	PARVG	1.78333	0.0990467	4.17032	5e-05	0.000162326
ENSGALG00000016499	-	1.03618	0.0584201	4.14866	5e-05	0.000162326
ENSGALG00000017059	MAB21L1	5.47815	0.313592	4.12673	0.0026	0.0063041
ENSGALG00000002671	TMEM132D	2.22999	0.130232	4.09789	5e-05	0.000162326
ENSGALG00000008164	ADAMTS7	5.52853	0.325666	4.08543	5e-05	0.000162326
ENSGALG00000005968	MMP11	1.84743	0.108977	4.08342	0.0006	0.00165427
ENSGALG00000023779	TMEM82	1.22784	0.0732727	4.0667	0.0137	0.0280411
ENSGALG00000026283	-	2.88422	0.173292	4.05691	5e-05	0.000162326
ENSGALG00000010801	TMEM61	131.339	8.15039	4.01028	5e-05	0.000162326
ENSGALG00000011104	GCG	2.22778	0.139672	3.99549	0.0088	0.0188722
ENSGALG00000007417	ARMC4	1.96501	0.12363	3.99043	5e-05	0.000162326
ENSGALG00000012886	MARVELD3	1.74357	0.10984	3.98857	0.0001	0.000312743
ENSGALG00000006064	TEKT1	8.04894	0.521505	3.94805	5e-05	0.000162326
ENSGALG00000011104	GCG	1.30967	0.0859887	3.92891	0.0001	0.000312743
ENSGALG00000007001	TLR4	0.617632	0.0406336	3.926	0.00025	0.000736848
ENSGALG00000026902	P2RX6	1.66182	0.11023	3.91417	0.00815	0.0176151
ENSGALG00000004058	GPR146	4.08069	0.271413	3.91025	5e-05	0.000162326
ENSGALG00000005204	-	164.369	10.9408	3.90914	5e-05	0.000162326
ENSGALG00000005938	C7orf62	8.77264	0.585864	3.90437	5e-05	0.000162326
ENSGALG00000004990	C10orf11	2.46819	0.165007	3.90285	5e-05	0.000162326
ENSGALG00000007710	-	51.7526	3.47607	3.8961	5e-05	0.000162326
ENSGALG00000026044	VPS37D	10.4383	0.705902	3.88628	5e-05	0.000162326
ENSGALG00000016118	SLC30A8	5.59311	0.378665	3.88466	5e-05	0.000162326
ENSGALG00000015932	KCNQ5	0.958097	0.0656238	3.86788	5e-05	0.000162326
ENSGALG00000016715	MEP1A	1.05959	0.0726371	3.86665	0.0002	0.000598642
ENSGALG00000002466	-	1.69474	0.117734	3.84747	5e-05	0.000162326
ENSGALG00000009628	-	21.405	1.49943	3.83546	5e-05	0.000162326
ENSGALG00000009241	SFRP2	40.7523	2.88333	3.82107	5e-05	0.000162326
ENSGALG00000001874	-	1.55136	0.110169	3.81574	5e-05	0.000162326
ENSGALG00000016083	ANG-1	6.28872	0.446989	3.81446	5e-05	0.000162326
ENSGALG00000012719	GLT8D2	8.76023	0.623129	3.81337	0.0007	0.00190501
ENSGALG00000002204	SLC7A4	1.77133	0.126445	3.80825	5e-05	0.000162326
ENSGALG00000013001	-	2.79038	0.19975	3.80419	5e-05	0.000162326
ENSGALG00000026736	OGN	18.9105	1.35456	3.80329	5e-05	0.000162326
ENSGALG00000026084	-	10.8672	0.778694	3.80278	5e-05	0.000162326
ENSGALG00000008992	ETNPPL	2.22576	0.159858	3.79943	5e-05	0.000162326
ENSGALG00000003742	CPAMD8	30.8808	2.27816	3.76077	5e-05	0.000162326
ENSGALG00000002431	-	1.35732	0.100261	3.75894	5e-05	0.000162326
ENSGALG00000004974	PPAR	103.336	7.69172	3.7479	5e-05	0.000162326
ENSGALG00000005458	RPL3L	2.66444	0.198431	3.74713	5e-05	0.000162326
ENSGALG00000006894	PLTP	74.7881	5.57816	3.74495	5e-05	0.000162326
ENSGALG00000016473	OSR1	20.8775	1.55947	3.74282	5e-05	0.000162326
ENSGALG00000008253	TBX5	4.43587	0.332026	3.73985	5e-05	0.000162326
ENSGALG00000010156	DOCK8	1.05144	0.0788458	3.7372	5e-05	0.000162326
ENSGALG00000016616	KAL1	12.282	0.921811	3.73593	5e-05	0.000162326
ENSGALG00000016868	NALCN	5.53594	0.420356	3.71915	5e-05	0.000162326
ENSGALG00000001211	-	13.9094	1.05738	3.71749	5e-05	0.000162326
ENSGALG00000027165	RSFR	18.4602	1.40455	3.71624	5e-05	0.000162326
ENSGALG00000016721	PLCXD1	13.1573	1.00651	3.70843	5e-05	0.000162326
ENSGALG00000003899	RAB17	0.587858	0.0449854	3.70794	0.01515	0.0306477
ENSGALG00000026510	-	0.711216	0.0548593	3.69648	0.006	0.0133843
ENSGALG00000028459	FAM180A	22.1561	1.73112	3.67792	5e-05	0.000162326
ENSGALG00000024049	RAB33A	14.0772	1.10196	3.67522	5e-05	0.000162326
ENSGALG00000016558	FIGF	5.16461	0.40533	3.67149	5e-05	0.000162326
ENSGALG00000006942	PIK3IP1	84.3575	6.62544	3.67043	5e-05	0.000162326
ENSGALG00000004419	TNFRSF1B	2.27176	0.178912	3.66649	5e-05	0.000162326
ENSGALG00000016570	-	1.61537	0.127885	3.65894	0.00015	0.000457752
ENSGALG00000006314	DPP6	0.988619	0.079197	3.6419	5e-05	0.000162326
ENSGALG00000015347	ZPLD1	1.28979	0.104134	3.63063	5e-05	0.000162326
ENSGALG00000021655	BCL2L15	5.15183	0.419729	3.61755	5e-05	0.000162326
ENSGALG00000005958	TRIM66	5.5353	0.453722	3.60878	5e-05	0.000162326
ENSGALG00000024487	C8orf22	1.02017	0.0840553	3.60132	0.0007	0.00190501
ENSGALG00000001130	WBSCR17	48.6672	4.0113	3.60081	5e-05	0.000162326
ENSGALG00000006793	NTRK3	8.60564	0.710377	3.59863	5e-05	0.000162326
ENSGALG00000006710	RAB36	11.7827	0.976731	3.59257	5e-05	0.000162326
ENSGALG00000028479	-	48.1396	3.99908	3.58948	5e-05	0.000162326
ENSGALG00000010044	KCNMB4	2.01061	0.167403	3.58623	5e-05	0.000162326
ENSGALG00000013684	SGCZ	2.19017	0.182491	3.58514	5e-05	0.000162326
ENSGALG00000025992	CDHR4	0.907846	0.0758823	3.58061	0.00035	0.00100824
ENSGALG00000001035	-	0.709657	0.0594673	3.57695	0.01515	0.0306477
ENSGALG00000005842	GDPD2	0.965644	0.0812468	3.57111	5e-05	0.000162326
ENSGALG00000021226	-	8.54114	0.719844	3.56867	5e-05	0.000162326
ENSGALG00000000426	IGSF21	10.9001	0.926581	3.55628	5e-05	0.000162326
ENSGALG00000026572	RGS5	4.87652	0.414646	3.5559	5e-05	0.000162326
ENSGALG00000004426	TNFRSF8	4.5629	0.388242	3.55492	5e-05	0.000162326
ENSGALG00000011200	THBS2	119.777	10.4255	3.52217	5e-05	0.000162326
ENSGALG00000024298	ADAMTSL5	1.29301	0.113266	3.51295	0.00095	0.00251875
ENSGALG00000026697	-	1.36563	0.12044	3.50318	0.0032	0.00759771
ENSGALG00000003424	LMX1A	0.619578	0.0547287	3.50092	0.00015	0.000457752
ENSGALG00000021666	TMEM240	3.84573	0.340117	3.49915	0.0002	0.000598642
ENSGALG00000009392	TLR5	3.94056	0.350504	3.4909	5e-05	0.000162326
ENSGALG00000016026	C20orf194	132.422	11.7975	3.48859	5e-05	0.000162326
ENSGALG00000028018	RAB38	2.68701	0.239969	3.48508	5e-05	0.000162326
ENSGALG00000014585	CCLI10	7.86359	0.703757	3.48204	5e-05	0.000162326
ENSGALG00000028803	B3GNT4	4.57817	0.415415	3.46215	5e-05	0.000162326
ENSGALG00000006138	HELZ2	2.34596	0.214914	3.44834	5e-05	0.000162326
ENSGALG00000004334	MYLK3	5.44463	0.501981	3.43913	5e-05	0.000162326
ENSGALG00000012911	SYT10	2.22144	0.20589	3.43155	5e-05	0.000162326
ENSGALG00000005141	-	2.04295	0.189774	3.42831	5e-05	0.000162326
ENSGALG00000017204	SESN3	41.1729	3.87586	3.40911	5e-05	0.000162326
ENSGALG00000000242	EBF2	16.9391	1.59923	3.40491	5e-05	0.000162326
ENSGALG00000005474	PNAT10	1.37964	0.130465	3.40256	5e-05	0.000162326
ENSGALG00000008615	LTK	1.54826	0.147294	3.39387	5e-05	0.000162326
ENSGALG00000006864	COL24A1	2.4795	0.236193	3.39201	5e-05	0.000162326
ENSGALG00000012418	KYNU	0.660003	0.0628853	3.39168	5e-05	0.000162326
ENSGALG00000001808	ST8SIA5	3.66162	0.35045	3.3852	5e-05	0.000162326
ENSGALG00000002046	-	3.30315	0.317649	3.37834	0.00255	0.00619525
ENSGALG00000027861	GPR37	2.56308	0.248208	3.36825	5e-05	0.000162326
ENSGALG00000011708	MYLK	25.2982	2.48239	3.34923	5e-05	0.000162326
ENSGALG00000000284	HOXB4	21.8546	2.14656	3.34783	5e-05	0.000162326
ENSGALG00000015764	FABP5	224.468	22.1577	3.34063	5e-05	0.000162326
ENSGALG00000008428	CDK15	13.4051	1.32517	3.33853	5e-05	0.000162326
ENSGALG00000006758	C1QTNF5	18.0628	1.7911	3.33411	5e-05	0.000162326
ENSGALG00000016108	SYBU	13.1137	1.31419	3.31883	5e-05	0.000162326
ENSGALG00000006555	IGF2	18.626	1.88934	3.30136	5e-05	0.000162326
ENSGALG00000009497	AVPR2	1.07669	0.109271	3.30062	5e-05	0.000162326
ENSGALG00000024000	7	7.17399	0.728942	3.2989	5e-05	0.000162326
ENSGALG00000001916	SLIT3	60.2365	6.14017	3.29429	5e-05	0.000162326
ENSGALG00000023122	-	12.8383	1.31068	3.29206	5e-05	0.000162326
ENSGALG00000016464	VSNL1	19.1407	1.95736	3.28966	5e-05	0.000162326
ENSGALG00000002744	PCDH15	0.676865	0.0692214	3.28958	5e-05	0.000162326
ENSGALG00000012407	LRP1B	0.679556	0.0695977	3.28748	5e-05	0.000162326
ENSGALG00000010272	-	0.530715	0.0546386	3.27994	0.01075	0.0225673
ENSGALG00000027357	PTGES	4.34198	0.447536	3.27828	5e-05	0.000162326
ENSGALG00000027232	C1QTNF2	4.66425	0.483081	3.27131	5e-05	0.000162326
ENSGALG00000013954	PIEZO2	9.57928	0.994432	3.26797	5e-05	0.000162326
ENSGALG00000000644	NFASC	0.509333	0.0533429	3.25524	5e-05	0.000162326
ENSGALG00000028023	LRRC74B	0.660447	0.0692803	3.25293	5e-05	0.000162326
ENSGALG00000012192	NT5C3A	43.5701	4.57646	3.25103	5e-05	0.000162326
ENSGALG00000012522	pvalb1	12.2574	1.30125	3.23568	5e-05	0.000162326
ENSGALG00000011823	FAT4	11.7518	1.24957	3.23337	5e-05	0.000162326
ENSGALG00000027707	ESM1	2.24212	0.238595	3.23223	5e-05	0.000162326
ENSGALG00000001021	MYOCD	3.31518	0.354349	3.22584	5e-05	0.000162326
ENSGALG00000017261	TENM4	6.39722	0.687148	3.21875	5e-05	0.000162326
ENSGALG00000026353	-	2.2799	0.246187	3.21114	5e-05	0.000162326
ENSGALG00000012224	PDE1C	2.0321	0.219647	3.20971	5e-05	0.000162326
ENSGALG00000003170	DNAH10	3.09727	0.33537	3.20717	5e-05	0.000162326
ENSGALG00000005473	PNAT3	3.63671	0.394627	3.20407	5e-05	0.000162326
ENSGALG00000008044	CD82	151.793	16.4822	3.20312	5e-05	0.000162326
ENSGALG00000016661	BLK	1.04689	0.113692	3.20291	5e-05	0.000162326
ENSGALG00000009567	TLL1	4.61913	0.502378	3.20078	5e-05	0.000162326
ENSGALG00000006413	CEMIP	4.14223	0.450609	3.20046	5e-05	0.000162326
ENSGALG00000009205	-	9.19856	1.00514	3.194	5e-05	0.000162326
ENSGALG00000019761	CHAD	2.19713	0.241162	3.18754	0.0008	0.00215432
ENSGALG00000010402	HPGDS	468.969	51.5407	3.18571	5e-05	0.000162326
ENSGALG00000014221	YIPF7	0.634192	0.0698509	3.18257	0.0002	0.000598642
ENSGALG00000015846	SNAP91	2.59873	0.286528	3.18106	5e-05	0.000162326
ENSGALG00000003283	COMP	3.47369	0.383532	3.17905	5e-05	0.000162326
ENSGALG00000025818	KCNK5	4.5608	0.505736	3.17283	5e-05	0.000162326
ENSGALG00000016246	KCNQ3	2.26471	0.251214	3.17234	5e-05	0.000162326
ENSGALG00000010645	ENPP6	3.48988	0.389474	3.16358	5e-05	0.000162326
ENSGALG00000024441	-	287.524	32.1182	3.16222	5e-05	0.000162326
ENSGALG00000020956	SCARF2	18.9019	2.11768	3.15798	5e-05	0.000162326
ENSGALG00000015659	PI15	4.59885	0.515517	3.15718	5e-05	0.000162326
ENSGALG00000004512	SH3GLB2	9.9902	1.12064	3.15619	5e-05	0.000162326
ENSGALG00000015721	SVEP1	38.7198	4.349	3.15432	5e-05	0.000162326
ENSGALG00000007786	DOK5	1.43515	0.162321	3.14428	5e-05	0.000162326
ENSGALG00000015433	ABCA1	36.9835	4.18767	3.14266	5e-05	0.000162326
ENSGALG00000028863	-	2.82181	0.319614	3.14222	5e-05	0.000162326
ENSGALG00000028529	PTGDS	8.47047	0.961452	3.13916	5e-05	0.000162326
ENSGALG00000022964	-	1.037	0.118655	3.12757	5e-05	0.000162326
ENSGALG00000004261	AQP9	14.441	1.6541	3.12605	0.0001	0.000312743
ENSGALG00000009759	SLC16A7	5.26844	0.604203	3.12427	5e-05	0.000162326
ENSGALG00000009006	-	12.8348	1.47203	3.12418	5e-05	0.000162326
ENSGALG00000024372	BFIV21	31.9514	3.67345	3.12067	5e-05	0.000162326
ENSGALG00000014407	CASR	0.769732	0.0886349	3.11841	5e-05	0.000162326
ENSGALG00000012055	-	18.2504	2.1051	3.11597	5e-05	0.000162326
ENSGALG00000010522	ALDH18A1	271.992	31.4105	3.11425	5e-05	0.000162326
ENSGALG00000014561	PTPN6	1.50175	0.174495	3.10538	5e-05	0.000162326
ENSGALG00000012834	AKR1D1	1058.98	123.088	3.10492	5e-05	0.000162326
ENSGALG00000013606	FGL1	18.6987	2.17695	3.10256	5e-05	0.000162326
ENSGALG00000014812	SIDT1	4.54468	0.529627	3.10113	5e-05	0.000162326
ENSGALG00000026000	ANKRD13B	7.35097	0.856777	3.10094	5e-05	0.000162326
ENSGALG00000028134	MYH1B	19.602	2.28701	3.09947	5e-05	0.000162326
ENSGALG00000003860	MID2	8.77197	1.02791	3.09319	5e-05	0.000162326
ENSGALG00000003655	GAS2	28.6819	3.36272	3.09244	5e-05	0.000162326
ENSGALG00000027874	CHAC1	199.032	23.3594	3.09093	5e-05	0.000162326
ENSGALG00000028858	-	2.86372	0.336419	3.08956	5e-05	0.000162326
ENSGALG00000025740	EN1	0.550158	0.0646583	3.08894	5e-05	0.000162326
ENSGALG00000013992	-	2.264	0.266302	3.08774	5e-05	0.000162326
ENSGALG00000026866	TBKBP1	2.1273	0.251503	3.08037	5e-05	0.000162326
ENSGALG00000008461	HGF/SF	17.5108	2.07396	3.07778	5e-05	0.000162326
ENSGALG00000000529	LIMD2	39.4791	4.6777	3.07722	5e-05	0.000162326
ENSGALG00000025874	CPXM1	12.8566	1.53081	3.07015	5e-05	0.000162326
ENSGALG00000005472	NAT	0.817293	0.0975796	3.0662	0.00515	0.0116698
ENSGALG00000005608	Slc9a3r2	18.8067	2.24577	3.06596	5e-05	0.000162326
ENSGALG00000003406	RXRG	2.03561	0.243128	3.06567	5e-05	0.000162326
ENSGALG00000004043	NBL1	286.792	34.3556	3.06139	5e-05	0.000162326
ENSGALG00000007426	MKX	17.2284	2.06865	3.05803	5e-05	0.000162326
ENSGALG00000012401	GPR137C	21.8571	2.63892	3.05008	5e-05	0.000162326
ENSGALG00000006203	C20orf96	1.89911	0.229957	3.04589	0.0001	0.000312743
ENSGALG00000021104	SLC22A4	2.24781	0.27254	3.04398	5e-05	0.000162326
ENSGALG00000013218	C3AR1	0.638471	0.0774262	3.04373	0.00275	0.00662987
ENSGALG00000007874	IL18	19.8377	2.4077	3.04252	5e-05	0.000162326
ENSGALG00000027390	COLEC10	2.40415	0.293321	3.03497	5e-05	0.000162326
ENSGALG00000016244	LRRC6	1.99716	0.243904	3.03357	5e-05	0.000162326
ENSGALG00000002118	CO6	7.38168	0.904504	3.02875	5e-05	0.000162326
ENSGALG00000007079	PAPPA	6.96033	0.853705	3.02735	5e-05	0.000162326
ENSGALG00000027017	SESN2	66.5973	8.1753	3.02612	5e-05	0.000162326
ENSGALG00000009739	AMIGO2	6.52179	0.800955	3.02547	5e-05	0.000162326
ENSGALG00000018778	SLC48A1	115.119	14.1784	3.02135	5e-05	0.000162326
ENSGALG00000013057	-	43.8926	5.4065	3.02121	5e-05	0.000162326
ENSGALG00000011894	CYP2D6	16.561	2.04229	3.01954	5e-05	0.000162326
ENSGALG00000025748	Fgf9	0.550971	0.068133	3.01555	5e-05	0.000162326
ENSGALG00000014349	PCDH7	12.304	1.52428	3.01293	5e-05	0.000162326
ENSGALG00000004916	DRC3	0.569962	0.0710775	3.0034	0.00405	0.00940435
ENSGALG00000003316	FMO3	15.4409	1.9267	3.00255	5e-05	0.000162326
ENSGALG00000004812	FAM129A	11.0454	1.38438	2.99614	5e-05	0.000162326
ENSGALG00000016648	-	1.68689	0.211852	2.99324	5e-05	0.000162326
ENSGALG00000002576	CRYD2	17.8297	2.25026	2.98612	5e-05	0.000162326
ENSGALG00000008185	AOX1	15.0094	1.8949	2.98567	5e-05	0.000162326
ENSGALG00000008947	PAK7	0.761455	0.0962329	2.98416	5e-05	0.000162326
ENSGALG00000016456	Lpin1	30.0946	3.8076	2.98255	5e-05	0.000162326
ENSGALG00000008408	GAB3	0.664946	0.0841566	2.98209	5e-05	0.000162326
ENSGALG00000027903	HOXB5	2.72838	0.346976	2.97513	5e-05	0.000162326
ENSGALG00000002558	ASL1	0.611329	0.0777659	2.97474	0.00965	0.020503
ENSGALG00000024372	BFIV21	18.0637	2.31843	2.96187	5e-05	0.000162326
ENSGALG00000000141	BLB1	14.3188	1.83803	2.96168	5e-05	0.000162326
ENSGALG00000005956	-	2.83126	0.363524	2.96132	5e-05	0.000162326
ENSGALG00000005537	ASB14	1.34659	0.173074	2.95985	5e-05	0.000162326
ENSGALG00000006091	-	1.11213	0.143792	2.95127	5e-05	0.000162326
ENSGALG00000007358	CILP	2.21507	0.287982	2.9433	5e-05	0.000162326
ENSGALG00000027769	CLCF1	2.72555	0.354783	2.94154	0.00105	0.00276041
ENSGALG00000017317	DNAJB13	0.860395	0.112268	2.93805	0.0096	0.0204109
ENSGALG00000028136	CXCL12	10.5798	1.38092	2.93762	5e-05	0.000162326
ENSGALG00000023973	-	689.049	90.0729	2.93544	5e-05	0.000162326
ENSGALG00000008439	CD36	32.339	4.24261	2.93025	5e-05	0.000162326
ENSGALG00000000206	RASSF2	7.50826	0.988743	2.92481	5e-05	0.000162326
ENSGALG00000006325	-	7.20855	0.950578	2.92283	5e-05	0.000162326
ENSGALG00000021171	-	4.90428	0.648469	2.91893	5e-05	0.000162326
ENSGALG00000006756	LBP	16.7571	2.23284	2.90782	5e-05	0.000162326
ENSGALG00000012773	GCNT2	5.40241	0.719902	2.90773	5e-05	0.000162326
ENSGALG00000000184	SLC27A6	0.699813	0.0936642	2.9014	0.0001	0.000312743
ENSGALG00000015834	TBX18	7.08309	0.954741	2.8912	5e-05	0.000162326
ENSGALG00000001535	STAB1	2.38751	0.322317	2.88896	0.0021	0.00519313
ENSGALG00000001621	cldn5	14.1224	1.90731	2.88838	5e-05	0.000162326
ENSGALG00000027450	SPOCK2	22.9658	3.10996	2.88452	5e-05	0.000162326
ENSGALG00000016866	FGF14	2.12177	0.287845	2.8819	0.0011	0.00287989
ENSGALG00000000178	BF1	15.627	2.13583	2.87118	5e-05	0.000162326
ENSGALG00000005849	PPDPF	908.097	124.488	2.86684	5e-05	0.000162326
ENSGALG00000006981	MCTP2	4.96975	0.682075	2.86517	5e-05	0.000162326
ENSGALG00000004009	DHRS13	12.5485	1.7253	2.8626	5e-05	0.000162326
ENSGALG00000007806	FGF16	8.5117	1.17089	2.86185	5e-05	0.000162326
ENSGALG00000003580	MMP2	253.232	34.8414	2.86159	5e-05	0.000162326
ENSGALG00000028048	PTN	24.0443	3.3103	2.86066	5e-05	0.000162326
ENSGALG00000013980	SLC2A12	2.72674	0.375873	2.85886	5e-05	0.000162326
ENSGALG00000026366	MYPN	37.7324	5.22706	2.85173	5e-05	0.000162326
ENSGALG00000010422	FEZ1	62.7523	8.7381	2.84428	5e-05	0.000162326
ENSGALG00000011671	SLC15A2	1.40712	0.196146	2.84275	5e-05	0.000162326
ENSGALG00000003286	ACSBG1	0.667521	0.0930497	2.84274	0.00015	0.000457752
ENSGALG00000012027	SPON1	38.2432	5.33391	2.84194	5e-05	0.000162326
ENSGALG00000005797	COL20A1	3.73287	0.528261	2.82096	5e-05	0.000162326
ENSGALG00000004270	ALDH1A2	6.85542	0.974834	2.81402	5e-05	0.000162326
ENSGALG00000015905	-	1.66681	0.237884	2.80876	5e-05	0.000162326
ENSGALG00000006821	TNMD	13.7143	1.96003	2.80674	5e-05	0.000162326
ENSGALG00000028978	BTBD19	4.6144	0.660287	2.80498	5e-05	0.000162326
ENSGALG00000012545	CYTIP	1.6009	0.229227	2.80404	5e-05	0.000162326
ENSGALG00000005256	EPHA4	9.97413	1.42898	2.80321	5e-05	0.000162326
ENSGALG00000021031	CXCR7	28.0755	4.05288	2.79229	5e-05	0.000162326
ENSGALG00000001021	MYOCD	1.74889	0.252482	2.79219	5e-05	0.000162326
ENSGALG00000008006	CAPN6	149.413	21.5894	2.79091	5e-05	0.000162326
ENSGALG00000002740	MPP2	5.45569	0.789533	2.78869	5e-05	0.000162326
ENSGALG00000016161	TSNARE1	34.195	4.95336	2.78731	5e-05	0.000162326
ENSGALG00000003217	LITAF	1.86123	0.270058	2.78492	0.0024	0.00586169
ENSGALG00000004521	GPX3	554.93	80.9126	2.77787	5e-05	0.000162326
ENSGALG00000023419	HOXD4	0.492696	0.0718767	2.7771	0.0023	0.00563828
ENSGALG00000016900	GPC6	1.514	0.220978	2.7764	5e-05	0.000162326
ENSGALG00000015834	TBX18	2.82064	0.413044	2.77165	5e-05	0.000162326
ENSGALG00000012119	MARCO	5.148	0.759571	2.76076	5e-05	0.000162326
ENSGALG00000008354	HARBI1	60.7459	8.99531	2.75554	5e-05	0.000162326
ENSGALG00000011283	ZNF385D	3.53442	0.524049	2.7537	5e-05	0.000162326
ENSGALG00000016651	-	12.0909	1.8078	2.74162	5e-05	0.000162326
ENSGALG00000009017	STEAP2	7.38348	1.10396	2.74161	5e-05	0.000162326
ENSGALG00000002484	CRYM	61.0069	9.17458	2.73326	5e-05	0.000162326
ENSGALG00000005675	PTTG1IP	196.581	29.608	2.73107	5e-05	0.000162326
ENSGALG00000023776	FAM131A	1.46535	0.222166	2.72154	5e-05	0.000162326
ENSGALG00000005994	DERL3	34.2895	5.19955	2.72131	5e-05	0.000162326
ENSGALG00000006609	EPHB1	44.8551	6.8086	2.71984	5e-05	0.000162326
ENSGALG00000020975	-	1.72578	0.262516	2.71677	0.00835	0.0180048
ENSGALG00000005120	FBLN2	193.652	29.4763	2.71584	5e-05	0.000162326
ENSGALG00000003261	PTRF	61.1121	9.31259	2.7142	0.0003	0.000872803
ENSGALG00000003904	MLPH	0.738447	0.11275	2.71137	5e-05	0.000162326
ENSGALG00000000295	-	2.69592	0.413861	2.70356	5e-05	0.000162326
ENSGALG00000003316	FMO3	0.52417	0.0808265	2.69713	0.00115	0.00299989
ENSGALG00000013350	-	4.48303	0.692361	2.69488	5e-05	0.000162326
ENSGALG00000004695	ECM2	22.9295	3.54965	2.69145	5e-05	0.000162326
ENSGALG00000005347	ADAMTS18	2.45872	0.382979	2.68257	5e-05	0.000162326
ENSGALG00000023709	-	1.01588	0.158359	2.68146	0.0014	0.00358593
ENSGALG00000005539	ITM2C	4.38722	0.684059	2.68111	5e-05	0.000162326
ENSGALG00000007220	FTH1	9140.66	1428.01	2.6783	5e-05	0.000162326
ENSGALG00000017311	P4HA3	197.968	31.2055	2.66539	5e-05	0.000162326
ENSGALG00000029131	ASAP3	8.88396	1.4006	2.66516	5e-05	0.000162326
ENSGALG00000014634	PMEL	1.47939	0.234031	2.66023	5e-05	0.000162326
ENSGALG00000016510	KRTCAP3	10.0932	1.59756	2.65944	5e-05	0.000162326
ENSGALG00000009248	HSPA12A	35.0299	5.54892	2.65831	5e-05	0.000162326
ENSGALG00000005389	-	37.1966	5.89598	2.65737	5e-05	0.000162326
ENSGALG00000018373	COX1	510.988	81.017	2.65699	5e-05	0.000162326
ENSGALG00000026075	AMER3	4.014	0.639146	2.65082	5e-05	0.000162326
ENSGALG00000001937	HEXA	53.2302	8.47615	2.65077	5e-05	0.000162326
ENSGALG00000012456	RAC2	1.36028	0.216912	2.64872	0.001	0.00264009
ENSGALG00000016152	LY6E	155.507	24.883	2.64375	5e-05	0.000162326
ENSGALG00000028861	GAMT	15.7031	2.52258	2.63808	5e-05	0.000162326
ENSGALG00000004994	ZNF703	5.51184	0.886185	2.63685	5e-05	0.000162326
ENSGALG00000003648	SVIP	111.851	18.0504	2.63147	5e-05	0.000162326
ENSGALG00000000562	LAPTM5	8.10139	1.30866	2.63008	5e-05	0.000162326
ENSGALG00000002595	-	2359.16	382.476	2.62483	5e-05	0.000162326
ENSGALG00000012250	-	1.66414	0.269935	2.62409	5e-05	0.000162326
ENSGALG00000003389	GILT	34.386	5.58367	2.62254	5e-05	0.000162326
ENSGALG00000016767	AFF3	0.781868	0.126996	2.62214	5e-05	0.000162326
ENSGALG00000005638	IL2RG	3.37893	0.549016	2.62165	5e-05	0.000162326
ENSGALG00000000417	SLC16A4	3.73641	0.607393	2.62095	5e-05	0.000162326
ENSGALG00000004183	FAM20A	11.4724	1.87451	2.61358	5e-05	0.000162326
ENSGALG00000012740	ADAM12	14.4783	2.3706	2.61056	5e-05	0.000162326
ENSGALG00000026870	TMEM200C	4.97458	0.817165	2.60588	5e-05	0.000162326
ENSGALG00000005069	heme	14.0908	2.31873	2.60335	5e-05	0.000162326
ENSGALG00000001407	ADAMTS15	2.92322	0.481082	2.60321	5e-05	0.000162326
ENSGALG00000028790	DNASE2	3.66523	0.605581	2.59751	5e-05	0.000162326
ENSGALG00000008997	STEAP4	0.757684	0.125243	2.59686	5e-05	0.000162326
ENSGALG00000005408	BCO1	1.33145	0.220504	2.59412	5e-05	0.000162326
ENSGALG00000000040	FAM195A	151.025	25.0158	2.59387	5e-05	0.000162326
ENSGALG00000028612	-	5.09554	0.844692	2.59274	5e-05	0.000162326
ENSGALG00000000775	CTSS	15.1572	2.51318	2.59242	5e-05	0.000162326
ENSGALG00000007053	FAM43A	207.853	34.6994	2.58258	5e-05	0.000162326
ENSGALG00000003263	SFXN1	189.689	31.6761	2.58217	5e-05	0.000162326
ENSGALG00000004414	LUZP2	2.16906	0.36297	2.57915	5e-05	0.000162326
ENSGALG00000015987	TP53INP1	12.5704	2.10691	2.57683	5e-05	0.000162326
ENSGALG00000000244	CAMK4	16.1608	2.71934	2.57117	5e-05	0.000162326
ENSGALG00000028726	HOXB6	2.31699	0.390131	2.57022	5e-05	0.000162326
ENSGALG00000002667	OLFML2B	26.7042	4.50106	2.56873	5e-05	0.000162326
ENSGALG00000026241	GRIN3B	1.15865	0.195398	2.56796	5e-05	0.000162326
ENSGALG00000010747	FBLN5	13.1595	2.22115	2.56673	5e-05	0.000162326
ENSGALG00000016399	SNTB1	26.1007	4.42421	2.5606	5e-05	0.000162326
ENSGALG00000008367	MDK	1495.44	254.467	2.55502	5e-05	0.000162326
ENSGALG00000028622	PEAR1	2.03401	0.348376	2.54561	5e-05	0.000162326
ENSGALG00000007912	ATP9A	5.80995	0.996558	2.5435	5e-05	0.000162326
ENSGALG00000010369	IGSF10	0.559815	0.0960964	2.5424	0.00655	0.0144842
ENSGALG00000017411	RXFP3	0.676268	0.116094	2.5423	0.00405	0.00940435
ENSGALG00000014857	SEPP1	64.0103	10.9946	2.54151	5e-05	0.000162326
ENSGALG00000012542	RASD2	5.66645	0.974363	2.53992	5e-05	0.000162326
ENSGALG00000023542	ALPL	8.79759	1.51314	2.53957	5e-05	0.000162326
ENSGALG00000000280	EFNA5	1.59766	0.27588	2.53385	0.00115	0.00299989
ENSGALG00000023904	FIBIN	118.944	20.7429	2.5196	5e-05	0.000162326
ENSGALG00000005589	SYNGR3	4.48523	0.784376	2.51556	5e-05	0.000162326
ENSGALG00000016698	SHOX	23.7711	4.18113	2.50725	5e-05	0.000162326
ENSGALG00000001933	CORO2A	0.722155	0.12758	2.50091	0.00125	0.00323654
ENSGALG00000010125	CSGALNACT1	23.896	4.22775	2.49881	5e-05	0.000162326
ENSGALG00000002577	-	0.533953	0.0944795	2.49864	0.00095	0.00251875
ENSGALG00000002992	DAW1	1.33121	0.235818	2.497	5e-05	0.000162326
ENSGALG00000016361	FAM110C	2.53452	0.449186	2.49633	5e-05	0.000162326
ENSGALG00000016988	KIAA0226L	9.9699	1.77307	2.49133	5e-05	0.000162326
ENSGALG00000027805	C15orf39	0.798155	0.141956	2.49123	0.0042	0.00971775
ENSGALG00000002374	SLC9A9	9.89296	1.7605	2.49042	5e-05	0.000162326
ENSGALG00000028420	SAMD5	5.55957	0.992518	2.48581	5e-05	0.000162326
ENSGALG00000007579	APBB1IP	0.546859	0.0977042	2.48468	0.00105	0.00276041
ENSGALG00000016078	ZFPM2	1.27943	0.228829	2.48315	5e-05	0.000162326
ENSGALG00000001271	C17orf105	3.46677	0.623236	2.47574	0.0003	0.000872803
ENSGALG00000028147	CTSK	1601	288.47	2.47248	5e-05	0.000162326
ENSGALG00000003349	TAPP2	2.92158	0.531008	2.45995	5e-05	0.000162326
ENSGALG00000012740	ADAM12	20.8016	3.7977	2.45349	5e-05	0.000162326
ENSGALG00000005419	ERC2	1.43247	0.262933	2.44574	5e-05	0.000162326
ENSGALG00000002517	ZMYM6NB	147.032	27.0516	2.44235	5e-05	0.000162326
ENSGALG00000001352	MORN5	1.26169	0.232691	2.43887	0.00335	0.00792009
ENSGALG00000015089	GAP43	1.28268	0.236967	2.43641	5e-05	0.000162326
ENSGALG00000002556	NGF	0.643644	0.119254	2.43223	0.0085	0.0182931
ENSGALG00000014014	LAMA2	13.2299	2.45984	2.42717	5e-05	0.000162326
ENSGALG00000008473	PLXND1	5.89782	1.0975	2.42596	5e-05	0.000162326
ENSGALG00000022887	KBTBD11	2.64495	0.492731	2.42437	5e-05	0.000162326
ENSGALG00000027513	HOXD9	1.15049	0.214831	2.42098	0.0241	0.0462087
ENSGALG00000005065	PLA2G4A	29.8972	5.59284	2.41836	5e-05	0.000162326
ENSGALG00000000680	NUAK2	2.63487	0.498183	2.40298	5e-05	0.000162326
ENSGALG00000012612	FBP2	1.0582	0.200303	2.40135	5e-05	0.000162326
ENSGALG00000004184	SPARC	1040.72	197.509	2.3976	5e-05	0.000162326
ENSGALG00000004184	SPARC	1244.01	236.121	2.39741	5e-05	0.000162326
ENSGALG00000017417	USP43	6.19679	1.177	2.3964	5e-05	0.000162326
ENSGALG00000006719	GNAZ	6.12549	1.16819	2.39056	5e-05	0.000162326
ENSGALG00000015519	ROBO2	6.34406	1.21032	2.39002	5e-05	0.000162326
ENSGALG00000005936	AGTR2	12.6888	2.421	2.38988	5e-05	0.000162326
ENSGALG00000011235	GALNT15	4.40598	0.840834	2.38957	5e-05	0.000162326
ENSGALG00000016261	Nox2	1.2642	0.241361	2.38896	5e-05	0.000162326
ENSGALG00000012400	TXNDC16	27.0123	5.1759	2.38373	5e-05	0.000162326
ENSGALG00000004158	GPT2	10.4443	2.00182	2.38334	5e-05	0.000162326
ENSGALG00000007300	-	556.649	106.857	2.38109	5e-05	0.000162326
ENSGALG00000003677	NTNG2	0.539927	0.103779	2.37924	0.00525	0.0118748
ENSGALG00000009667	MFAP3L	3.08893	0.596178	2.37329	5e-05	0.000162326
ENSGALG00000001571	MYO1F	0.664684	0.128322	2.3729	5e-05	0.000162326
ENSGALG00000010974	GSC	0.799841	0.1546	2.37118	0.0128	0.0263966
ENSGALG00000005957	SLC6A14	1.23464	0.238787	2.37029	5e-05	0.000162326
ENSGALG00000006171	-	5.6014	1.08556	2.36734	5e-05	0.000162326
ENSGALG00000015152	BOC	9.88165	1.91843	2.36483	5e-05	0.000162326
ENSGALG00000011709	TMEM108	1.83882	0.357295	2.36359	5e-05	0.000162326
ENSGALG00000015780	PNRC1	223.008	43.333	2.36356	5e-05	0.000162326
ENSGALG00000023689	ASS1	21.7446	4.2326	2.36104	5e-05	0.000162326
ENSGALG00000008022	TPN	23.0645	4.49834	2.35821	5e-05	0.000162326
ENSGALG00000010664	KIF26B	0.978297	0.192026	2.34897	5e-05	0.000162326
ENSGALG00000011680	EPHA5	0.562512	0.110496	2.34789	0.0007	0.00190501
ENSGALG00000006000	ADAMTS2	40.3213	7.92803	2.34651	5e-05	0.000162326
ENSGALG00000009315	PAPLN	1.45683	0.286806	2.34469	5e-05	0.000162326
ENSGALG00000002427	SMIM5	19.413	3.82784	2.34242	5e-05	0.000162326
ENSGALG00000005725	CSF1R	1.97679	0.390808	2.33863	5e-05	0.000162326
ENSGALG00000027275	PPP1R3B	8.00396	1.5865	2.33486	5e-05	0.000162326
ENSGALG00000017168	-	7.64512	1.51908	2.33134	5e-05	0.000162326
ENSGALG00000014944	GCNT4	0.547969	0.109258	2.32636	0.00035	0.00100824
ENSGALG00000003118	ADGRA2	6.06992	1.21059	2.32597	5e-05	0.000162326
ENSGALG00000015673	ZFHX4	8.87992	1.77479	2.32289	5e-05	0.000162326
ENSGALG00000018370	Cu	413.391	82.6787	2.32192	5e-05	0.000162326
ENSGALG00000002128	-	0.492268	0.0987751	2.31723	5e-05	0.000162326
ENSGALG00000017005	CAB39L	15.2237	3.05873	2.31532	5e-05	0.000162326
ENSGALG00000008319	PLBD2	70.7276	14.3524	2.30098	5e-05	0.000162326
ENSGALG00000011099	FAP	203.781	41.3612	2.30067	5e-05	0.000162326
ENSGALG00000009163	S100A11	753.523	153.008	2.30004	5e-05	0.000162326
ENSGALG00000006453	TF	4.47962	0.911868	2.29648	5e-05	0.000162326
ENSGALG00000018557	SOD3	23.4909	4.78445	2.29568	5e-05	0.000162326
ENSGALG00000002193	ARHGEF4	7.07398	1.44309	2.29336	5e-05	0.000162326
ENSGALG00000014891	ITGA1	3.11534	0.636516	2.29112	5e-05	0.000162326
ENSGALG00000002160	B2M	230.839	47.1683	2.291	5e-05	0.000162326
ENSGALG00000004121	LPAR4	34.0779	6.96801	2.29002	5e-05	0.000162326
ENSGALG00000003163	GNAO1	15.3622	3.14263	2.28934	5e-05	0.000162326
ENSGALG00000016666	CTSB	1029.12	210.575	2.289	5e-05	0.000162326
ENSGALG00000005069	heme	6.90061	1.41206	2.28892	5e-05	0.000162326
ENSGALG00000005845	-	59.6015	12.2109	2.28718	5e-05	0.000162326
ENSGALG00000002012	MMRN2	1.17217	0.240254	2.28655	5e-05	0.000162326
ENSGALG00000015675	-	1.78432	0.36585	2.28605	5e-05	0.000162326
ENSGALG00000022137	CRP	2.61354	0.536067	2.28552	0.00065	0.00177949
ENSGALG00000021364	FAM173A	73.4335	15.081	2.2837	5e-05	0.000162326
ENSGALG00000007278	GRIN2A	1.31719	0.270529	2.28361	5e-05	0.000162326
ENSGALG00000008856	-	7.50028	1.54411	2.28017	5e-05	0.000162326
ENSGALG00000013617	PDGFRL	54.6959	11.2818	2.27743	5e-05	0.000162326
ENSGALG00000002831	SH3PXD2B	58.3007	12.0262	2.27733	5e-05	0.000162326
ENSGALG00000010158	KANK1	10.8649	2.2435	2.27585	5e-05	0.000162326
ENSGALG00000025887	ATF3	40.3706	8.34178	2.27488	5e-05	0.000162326
ENSGALG00000002707	CHRNB2	6.03865	1.24803	2.27458	5e-05	0.000162326
ENSGALG00000022706	TPP1	207.323	42.8728	2.27374	5e-05	0.000162326
ENSGALG00000009089	titin	57.0382	11.8023	2.27286	5e-05	0.000162326
ENSGALG00000011266	PPM1K	6.18166	1.28104	2.27068	5e-05	0.000162326
ENSGALG00000004623	AGTRAP	24.1137	5.01575	2.26532	5e-05	0.000162326
ENSGALG00000011227	CDS1	1.05519	0.219639	2.2643	5e-05	0.000162326
ENSGALG00000011234	INHA	7.37909	1.53954	2.26094	5e-05	0.000162326
ENSGALG00000000158	DMA	33.8407	7.06828	2.25933	5e-05	0.000162326
ENSGALG00000027863	SLC7A5	134.886	28.4313	2.24619	5e-05	0.000162326
ENSGALG00000027621	-	6.05995	1.27793	2.2455	5e-05	0.000162326
ENSGALG00000000674	MYO1D	28.8443	6.086	2.24472	5e-05	0.000162326
ENSGALG00000001062	GGT7	3.93747	0.836446	2.23492	5e-05	0.000162326
ENSGALG00000017462	FNIP1	37.401	7.94944	2.23415	5e-05	0.000162326
ENSGALG00000012006	RTN1	2.50179	0.531908	2.23371	0.00075	0.00203085
ENSGALG00000021313	PDGFRB	25.6262	5.45594	2.23172	5e-05	0.000162326
ENSGALG00000010949	GPNMB	9.7885	2.08568	2.23057	5e-05	0.000162326
ENSGALG00000002615	DEF6	14.3033	3.05259	2.22825	5e-05	0.000162326
ENSGALG00000008365	CHRM4	22.9634	4.90382	2.22736	5e-05	0.000162326
ENSGALG00000004842	NT5M	6.38065	1.36993	2.2196	5e-05	0.000162326
ENSGALG00000006838	-	3.12654	0.671634	2.21882	5e-05	0.000162326
ENSGALG00000015032	CD274	0.986855	0.212216	2.2173	0.00025	0.000736848
ENSGALG00000018361	ND5	46.0812	9.93437	2.21368	5e-05	0.000162326
ENSGALG00000004448	BRINP2	3.04293	0.65636	2.2129	5e-05	0.000162326
ENSGALG00000014150	-	5.17617	1.11652	2.21288	5e-05	0.000162326
ENSGALG00000023420	-	0.524421	0.11335	2.20995	0.0011	0.00287989
ENSGALG00000006997	BRINP1	2.04815	0.443327	2.20788	5e-05	0.000162326
ENSGALG00000028506	NHSL2	0.539658	0.116951	2.20614	0.00015	0.000457752
ENSGALG00000021074	MYOC	2.58338	0.559898	2.20602	5e-05	0.000162326
ENSGALG00000001617	CAMKK1	1.23979	0.268921	2.20484	5e-05	0.000162326
ENSGALG00000008914	NRAP	3.27001	0.70956	2.2043	5e-05	0.000162326
ENSGALG00000011241	RFTN1	1.01247	0.220568	2.19858	0.0118	0.0245337
ENSGALG00000016299	FAM83B	2.11566	0.462733	2.19285	5e-05	0.000162326
ENSGALG00000023120	SULT1B1	59.5512	13.0684	2.18805	5e-05	0.000162326
ENSGALG00000021106	-	5.85599	1.2854	2.18769	0.00045	0.00126995
ENSGALG00000007392	ADAMTS9	2.81586	0.618164	2.18752	5e-05	0.000162326
ENSGALG00000011250	ASIC4	1.97753	0.434152	2.18743	5e-05	0.000162326
ENSGALG00000002564	RGS4	3.48111	0.766937	2.18237	5e-05	0.000162326
ENSGALG00000025774	HOXB2	1.61279	0.357542	2.17338	5e-05	0.000162326
ENSGALG00000027308	-	37.6715	8.40241	2.1646	5e-05	0.000162326
ENSGALG00000027380	SELENBP1	3.68573	0.823435	2.16223	5e-05	0.000162326
ENSGALG00000010187	SLC1A1	4.00959	0.898904	2.15722	5e-05	0.000162326
ENSGALG00000004986	CERCAM	78.1649	17.5243	2.15717	5e-05	0.000162326
ENSGALG00000002631	LRRC75A	1.99172	0.446719	2.15657	5e-05	0.000162326
ENSGALG00000023590	KIAA1755	3.83302	0.863534	2.15016	5e-05	0.000162326
ENSGALG00000004958	BTK	0.930206	0.209838	2.14827	5e-05	0.000162326
ENSGALG00000016986	LCP1	2.65713	0.600746	2.14504	5e-05	0.000162326
ENSGALG00000003515	PECAM1	4.1088	0.930728	2.14228	5e-05	0.000162326
ENSGALG00000002383	CD72	1.54652	0.35057	2.14125	5e-05	0.000162326
ENSGALG00000007679	MITF	2.51052	0.570003	2.13894	0.0208	0.0405708
ENSGALG00000008591	CACNB2	1.03744	0.235945	2.1365	5e-05	0.000162326
ENSGALG00000004436	-	15.8042	3.59649	2.13565	5e-05	0.000162326
ENSGALG00000006376	TMC3	0.517597	0.117793	2.13557	5e-05	0.000162326
ENSGALG00000023435	GATM	17.2033	3.92309	2.13262	5e-05	0.000162326
ENSGALG00000002618	KCTD7	6.71549	1.53671	2.12765	5e-05	0.000162326
ENSGALG00000009864	TRAF-5	0.668933	0.15329	2.1256	5e-05	0.000162326
ENSGALG00000029047	TMEM204	16.6544	3.82777	2.12133	5e-05	0.000162326
ENSGALG00000009514	NRCAM	2.70215	0.622083	2.11893	5e-05	0.000162326
ENSGALG00000010521	COL25A1	0.605182	0.139407	2.11807	0.0006	0.00165427
ENSGALG00000001558	MOV10	5.38139	1.24191	2.11542	5e-05	0.000162326
ENSGALG00000003146	CCDC92	1.53447	0.354342	2.11453	0.0036	0.00845607
ENSGALG00000013031	CECR1	2.40179	0.555584	2.11203	0.0006	0.00165427
ENSGALG00000004772	-	2.32101	0.536918	2.11198	0.0001	0.000312743
ENSGALG00000016608	ADCY3	0.575966	0.133651	2.10752	5e-05	0.000162326
ENSGALG00000012184	BMPER	31.5751	7.33062	2.10678	5e-05	0.000162326
ENSGALG00000009758	SLC7A11	15.3152	3.55641	2.10647	5e-05	0.000162326
ENSGALG00000006245	KLF15	8.02656	1.87052	2.10134	5e-05	0.000162326
ENSGALG00000026586	HOXC9	1.34162	0.313176	2.09893	0.0002	0.000598642
ENSGALG00000019768	ACSF2	32.5095	7.60466	2.0959	5e-05	0.000162326
ENSGALG00000002298	COL8A2	8.81318	2.06189	2.0957	5e-05	0.000162326
ENSGALG00000012354	VOPP1	23.3483	5.46349	2.09542	5e-05	0.000162326
ENSGALG00000000461	MRC2	131.623	30.8253	2.09422	5e-05	0.000162326
ENSGALG00000027326	MFAP2	7.86858	1.84494	2.09253	5e-05	0.000162326
ENSGALG00000024035	-	0.578251	0.135687	2.09141	5e-05	0.000162326
ENSGALG00000009002	CPED1	1.13526	0.266603	2.09026	0.00845	0.0181987
ENSGALG00000006976	-	11.1004	2.61218	2.08729	5e-05	0.000162326
ENSGALG00000016782	IL1R2	1.48928	0.350505	2.08711	5e-05	0.000162326
ENSGALG00000015263	TMEM30C	0.508972	0.119811	2.08682	0.02275	0.0439149
ENSGALG00000001392	MMP23B	36.5927	8.64571	2.0815	5e-05	0.000162326
ENSGALG00000000177	KLF3	6.97334	1.65069	2.07878	5e-05	0.000162326
ENSGALG00000015208	ROR2	3.97974	0.94735	2.07071	5e-05	0.000162326
ENSGALG00000007661	MYCBPAP	1.64371	0.391782	2.06883	5e-05	0.000162326
ENSGALG00000028247	LOXL1	180.98	43.1943	2.06692	5e-05	0.000162326
ENSGALG00000009638	ANO6	29.2069	6.97241	2.06658	5e-05	0.000162326
ENSGALG00000000755	ACER3	52.4666	12.5416	2.06468	5e-05	0.000162326
ENSGALG00000023855	KRT14	4.52956	1.08572	2.06072	0.0019	0.00474237
ENSGALG00000013503	FAM149A	0.72852	0.174965	2.0579	5e-05	0.000162326
ENSGALG00000010794	MEOX2	15.9515	3.8349	2.05643	5e-05	0.000162326
ENSGALG00000008347	ATG13	158.594	38.2534	2.05168	5e-05	0.000162326
ENSGALG00000010122	SH2D4A	0.67094	0.16225	2.04796	0.0002	0.000598642
ENSGALG00000014686	fbn2	25.4143	6.14757	2.04755	5e-05	0.000162326
ENSGALG00000004275	RHOF	1.27726	0.309476	2.04515	5e-05	0.000162326
ENSGALG00000000327	FBN3	29.1107	7.06125	2.04355	5e-05	0.000162326
ENSGALG00000012816	SLC22A23	6.44731	1.56592	2.04169	5e-05	0.000162326
ENSGALG00000010211	ALDH6A1	26.2849	6.38863	2.04065	5e-05	0.000162326
ENSGALG00000018360	cytb	73.1838	17.8095	2.03888	5e-05	0.000162326
ENSGALG00000003845	MKNK2	23.801	5.79579	2.03794	5e-05	0.000162326
ENSGALG00000001633	DUSP26	7.00437	1.70813	2.03584	0.00165	0.00416663
ENSGALG00000026533	-	4.51003	1.10098	2.03435	0.0154	0.0311144
ENSGALG00000024285	BKJ	0.509525	0.124445	2.03365	0.0234	0.0450215
ENSGALG00000000498	ACE	8.21091	2.01362	2.02775	5e-05	0.000162326
ENSGALG00000009415	SMOC1	10.2421	2.51308	2.02698	5e-05	0.000162326
ENSGALG00000014891	ITGA1	2.58978	0.635843	2.02609	0.00025	0.000736848
ENSGALG00000012345	UST	75.0808	18.5132	2.01989	5e-05	0.000162326
ENSGALG00000008357	TPCN1	16.4114	4.04692	2.0198	5e-05	0.000162326
ENSGALG00000006597	DZIP1L	1.57256	0.38934	2.01401	5e-05	0.000162326
ENSGALG00000026652	CYBRD1	12.233	3.03006	2.01336	5e-05	0.000162326
ENSGALG00000007238	PCSK6	7.92084	1.96199	2.01333	5e-05	0.000162326
ENSGALG00000002467	MTSS1L	4.74213	1.17624	2.01136	5e-05	0.000162326
ENSGALG00000001161	FLI1	8.27757	2.05399	2.01078	5e-05	0.000162326
ENSGALG00000015669	PTBP3	5.0406	1.25134	2.01013	5e-05	0.000162326
ENSGALG00000011331	CTH	139.854	34.726	2.00983	5e-05	0.000162326
ENSGALG00000026269	TAP1	1.95874	0.486854	2.00837	5e-05	0.000162326
ENSGALG00000018364	ND4	20.2505	5.04125	2.00611	5e-05	0.000162326
ENSGALG00000028575	MYH6	0.615807	0.153515	2.0041	0.00095	0.00251875
ENSGALG00000006826	KLHL25	53.0152	13.2544	1.99993	5e-05	0.000162326
ENSGALG00000000193	-	0.652591	0.163157	1.99992	5e-05	0.000162326
ENSGALG00000006598	SORL1	2.98589	0.746955	1.99907	5e-05	0.000162326
ENSGALG00000007993	DCX	34.4478	8.64585	1.99433	5e-05	0.000162326
ENSGALG00000003185	SCPEP1	30.7813	7.74624	1.99049	5e-05	0.000162326
ENSGALG00000004306	SYT12	1.01708	0.256236	1.98889	0.00095	0.00251875
ENSGALG00000003901	P2RX4	13.2561	3.34308	1.9874	5e-05	0.000162326
ENSGALG00000014412	CSTA	260.555	65.7608	1.98629	5e-05	0.000162326
ENSGALG00000024273	PGPEP1	35.3595	8.94113	1.98357	5e-05	0.000162326
ENSGALG00000026142	-	0.750667	0.189872	1.98315	0.0095	0.0202192
ENSGALG00000023437	NQO1	32.2606	8.19832	1.97637	5e-05	0.000162326
ENSGALG00000020788	CCDC141	3.19014	0.811395	1.97514	5e-05	0.000162326
ENSGALG00000006172	ABCC8	3.83046	0.975026	1.97401	5e-05	0.000162326
ENSGALG00000017155	C11orf87	2.95808	0.753185	1.97358	5e-05	0.000162326
ENSGALG00000027473	-	1.48225	0.377679	1.97256	5e-05	0.000162326
ENSGALG00000006851	-	11.609	2.96259	1.97031	5e-05	0.000162326
ENSGALG00000023607	ASCL2	0.67558	0.172467	1.96981	0.00405	0.00940435
ENSGALG00000026983	CHRD	4.88564	1.24879	1.96801	5e-05	0.000162326
ENSGALG00000029120	SLC5A3	7.33727	1.87734	1.96655	5e-05	0.000162326
ENSGALG00000006003	-	5.97771	1.52954	1.9665	5e-05	0.000162326
ENSGALG00000001805	MXRA7	13.4511	3.44344	1.96581	5e-05	0.000162326
ENSGALG00000017166	RAB39A	9.77805	2.50368	1.96549	5e-05	0.000162326
ENSGALG00000002397	PSPH	154.622	39.6065	1.96494	5e-05	0.000162326
ENSGALG00000014935	GREB1L	4.96856	1.27318	1.9644	5e-05	0.000162326
ENSGALG00000005632	MRVI1	3.94051	1.00992	1.96414	5e-05	0.000162326
ENSGALG00000019514	CNDP2	357.296	91.862	1.95958	5e-05	0.000162326
ENSGALG00000010806	RIN3	4.02141	1.03531	1.95763	5e-05	0.000162326
ENSGALG00000003803	DAB2	8.94999	2.30958	1.95426	5e-05	0.000162326
ENSGALG00000004420	SDK1	4.15975	1.07379	1.95378	5e-05	0.000162326
ENSGALG00000015918	NECAB1	1.5365	0.396905	1.95278	5e-05	0.000162326
ENSGALG00000028695	-	1.91469	0.495021	1.95155	5e-05	0.000162326
ENSGALG00000006041	BNC1	3.02187	0.78274	1.94884	5e-05	0.000162326
ENSGALG00000006819	AGBL1	0.677421	0.175599	1.94776	5e-05	0.000162326
ENSGALG00000004745	C14H17ORF103	4.96689	1.2878	1.94743	5e-05	0.000162326
ENSGALG00000010119	CDKL2	1.86176	0.482868	1.94696	5e-05	0.000162326
ENSGALG00000004300	PTDSS2	71.6155	18.6081	1.94434	5e-05	0.000162326
ENSGALG00000015128	AQP4	0.833714	0.216786	1.94328	0.0058	0.012981
ENSGALG00000015947	CDH17	0.766151	0.199436	1.9417	5e-05	0.000162326
ENSGALG00000028158	FGF7	8.71974	2.27419	1.93893	5e-05	0.000162326
ENSGALG00000001153	AUTS2	0.726346	0.189727	1.93673	5e-05	0.000162326
ENSGALG00000005901	PCMTD2	19.5602	5.11535	1.93501	5e-05	0.000162326
ENSGALG00000027471	MFAP5	18.9913	4.96797	1.93461	5e-05	0.000162326
ENSGALG00000005801	CHRNA4	1.87004	0.489353	1.93412	5e-05	0.000162326
ENSGALG00000000168	7	7.11192	1.86174	1.93359	5e-05	0.000162326
ENSGALG00000022080	-	4.84095	1.27191	1.92829	5e-05	0.000162326
ENSGALG00000009803	MGST2	4.52877	1.19188	1.92588	0.00015	0.000457752
ENSGALG00000006039	SNED1	7.45946	1.96406	1.92523	5e-05	0.000162326
ENSGALG00000014999	MAP1B	6.59511	1.73676	1.92499	5e-05	0.000162326
ENSGALG00000014958	ANKDD1B	0.683856	0.180147	1.92451	0.0018	0.00451542
ENSGALG00000009105	DPP7	130.225	34.3127	1.92419	5e-05	0.000162326
ENSGALG00000028128	HOXD8	14.7901	3.90027	1.92299	5e-05	0.000162326
ENSGALG00000006776	KLHDC8B	0.916623	0.241879	1.92204	0.0005	0.00139774
ENSGALG00000006802	LAMB2	13.7918	3.64504	1.9198	5e-05	0.000162326
ENSGALG00000013804	SRD5A3	74.5026	19.7312	1.91681	5e-05	0.000162326
ENSGALG00000020995	-	36.4999	9.68473	1.91411	5e-05	0.000162326
ENSGALG00000000921	NHE1	3.47934	0.923993	1.91286	5e-05	0.000162326
ENSGALG00000018368	ATP6	138.125	36.6899	1.91252	5e-05	0.000162326
ENSGALG00000026945	CIDEC	5.67904	1.50949	1.91159	5e-05	0.000162326
ENSGALG00000010924	cNFI-A4	4.34382	1.15517	1.91086	0.0003	0.000872803
ENSGALG00000004909	RARRES2	460.789	123.068	1.90465	5e-05	0.000162326
ENSGALG00000015770	APP	331.621	88.653	1.90329	5e-05	0.000162326
ENSGALG00000001716	C15orf59	1.01804	0.272599	1.90093	0.0004	0.00113883
ENSGALG00000024340	-	9.3752	2.51123	1.90046	5e-05	0.000162326
ENSGALG00000005074	FAM102A	21.614	5.80023	1.89778	5e-05	0.000162326
ENSGALG00000015377	PHLDB2	13.736	3.68713	1.89739	5e-05	0.000162326
ENSGALG00000016764	EIF5B	80.8708	21.7203	1.89658	5e-05	0.000162326
ENSGALG00000005774	NKAIN4	65.5281	17.6055	1.89609	5e-05	0.000162326
ENSGALG00000020911	CLEC19A	33.1844	8.93493	1.89298	5e-05	0.000162326
ENSGALG00000004064	GPER1	0.659594	0.178293	1.88733	0.0021	0.00519313
ENSGALG00000026525	EBP	67.3793	18.2531	1.88416	5e-05	0.000162326
ENSGALG00000014970	FSTL1	969.05	262.882	1.88216	5e-05	0.000162326
ENSGALG00000023089	SSBP2	27.9786	7.60081	1.8801	5e-05	0.000162326
ENSGALG00000003539	KIAA1522	1.01994	0.277506	1.8779	5e-05	0.000162326
ENSGALG00000027853	CTNNA2	10.937	2.97658	1.87748	5e-05	0.000162326
ENSGALG00000002622	FCHSD1	12.1614	3.31331	1.87596	5e-05	0.000162326
ENSGALG00000004525	TSPAN10	13.903	3.79584	1.87291	5e-05	0.000162326
ENSGALG00000004875	PEMT	62.1627	16.9809	1.87213	5e-05	0.000162326
ENSGALG00000008861	BSPRY	0.546175	0.149537	1.86886	0.00745	0.0162585
ENSGALG00000025738	RHOU	53.2613	14.6087	1.86626	5e-05	0.000162326
ENSGALG00000027534	GM2A	5.57471	1.53026	1.86512	5e-05	0.000162326
ENSGALG00000008885	PDE1A	3.56147	0.981416	1.85954	5e-05	0.000162326
ENSGALG00000016543	NHS	1.04612	0.288285	1.85948	5e-05	0.000162326
ENSGALG00000006659	MOB2	181.029	49.909	1.85885	5e-05	0.000162326
ENSGALG00000014783	PTPRK	6.03884	1.66498	1.85877	5e-05	0.000162326
ENSGALG00000027637	-	4.17031	1.15087	1.85743	5e-05	0.000162326
ENSGALG00000026928	KLF4	4.25447	1.17445	1.85699	5e-05	0.000162326
ENSGALG00000005974	COL6A1	1037.61	287.551	1.85138	5e-05	0.000162326
ENSGALG00000021719	ND4L	91.8548	25.5139	1.84807	0.0001	0.000312743
ENSGALG00000006034	PITPNM3	1.18308	0.328952	1.84659	5e-05	0.000162326
ENSGALG00000016800	C2orf40	94.9477	26.4961	1.84135	5e-05	0.000162326
ENSGALG00000005418	FRRS1	16.5169	4.62203	1.83734	5e-05	0.000162326
ENSGALG00000016459	FAM84A	1.3966	0.390862	1.83719	5e-05	0.000162326
ENSGALG00000011266	PPM1K	41.2017	11.5392	1.83617	5e-05	0.000162326
ENSGALG00000018367	COX3	1207.39	338.758	1.83356	5e-05	0.000162326
ENSGALG00000006382	PTPRJ	4.29483	1.20727	1.83085	5e-05	0.000162326
ENSGALG00000009405	GRIA2	0.516585	0.145359	1.82938	0.00015	0.000457752
ENSGALG00000008525	ABHD12	56.1209	15.7959	1.82899	5e-05	0.000162326
ENSGALG00000006501	GGT5	3.29242	0.92878	1.82574	5e-05	0.000162326
ENSGALG00000015346	NFKBIZ	4.35492	1.22973	1.82431	5e-05	0.000162326
ENSGALG00000004722	ASPN	2.14636	0.606988	1.82215	0.0122	0.025287
ENSGALG00000028928	LCAT	1.15629	0.327068	1.82185	5e-05	0.000162326
ENSGALG00000012564	-	1.79352	0.507867	1.82027	0.00785	0.0170362
ENSGALG00000008486	CACNA2D1	5.73316	1.62819	1.81606	5e-05	0.000162326
ENSGALG00000003015	SERPINF1	441.821	125.484	1.81597	5e-05	0.000162326
ENSGALG00000015774	CYYR1	9.08186	2.58743	1.81147	5e-05	0.000162326
ENSGALG00000015688	MXD4	31.902	9.11169	1.80786	5e-05	0.000162326
ENSGALG00000012097	AOAH	0.655403	0.187237	1.80751	0.0014	0.00358593
ENSGALG00000027855	ZNRF2	16.9354	4.84405	1.80576	5e-05	0.000162326
ENSGALG00000006473	PLXNA4	3.06163	0.876335	1.80475	5e-05	0.000162326
ENSGALG00000010362	SUCNR1	0.992961	0.284762	1.80198	0.0058	0.012981
ENSGALG00000013818	CITED2	4.10696	1.17893	1.80059	5e-05	0.000162326
ENSGALG00000021301	-	7.81215	2.24454	1.7993	5e-05	0.000162326
ENSGALG00000004593	SULF2	12.0515	3.46703	1.79745	5e-05	0.000162326
ENSGALG00000006087	GPC3	1.09954	0.316366	1.79724	5e-05	0.000162326
ENSGALG00000020002	SLC22A3	0.835903	0.240823	1.79537	0.00015	0.000457752
ENSGALG00000028318	CDKN1A	54.752	15.7828	1.79456	5e-05	0.000162326
ENSGALG00000002574	-	1.3533	0.390526	1.79299	0.00135	0.00346879
ENSGALG00000026173	-	33.1188	9.55871	1.79276	5e-05	0.000162326
ENSGALG00000001531	FN3K	0.849437	0.245212	1.79248	5e-05	0.000162326
ENSGALG00000002896	ENPP1	1.50411	0.434374	1.7919	5e-05	0.000162326
ENSGALG00000004181	-	7.53042	2.18119	1.78761	5e-05	0.000162326
ENSGALG00000026250	DOK2	13.7226	3.98158	1.78514	5e-05	0.000162326
ENSGALG00000015597	CPZ	18.4353	5.35825	1.78264	5e-05	0.000162326
ENSGALG00000013067	-	357.136	103.89	1.78141	5e-05	0.000162326
ENSGALG00000016890	MBNL2	4.53727	1.32326	1.77773	0.011	0.0230429
ENSGALG00000014616	MT1	425.401	124.149	1.77675	0.00085	0.00227747
ENSGALG00000028813	NRN1	1.8781	0.549303	1.7736	5e-05	0.000162326
ENSGALG00000000356	SLC37A2	5.40866	1.58752	1.7685	5e-05	0.000162326
ENSGALG00000002355	RBPMS2	0.611108	0.179754	1.7654	0.00085	0.00227747
ENSGALG00000007955	SLC16A5	1.39311	0.411078	1.76083	5e-05	0.000162326
ENSGALG00000016584	EGFL6	33.9107	10.0102	1.76026	5e-05	0.000162326
ENSGALG00000008906	EHBP1	9.40216	2.79046	1.75249	5e-05	0.000162326
ENSGALG00000026465	TMEM100	5.9493	1.77075	1.74836	5e-05	0.000162326
ENSGALG00000012530	FOXRED2	8.72488	2.59703	1.74827	5e-05	0.000162326
ENSGALG00000007827	NMRAL1	138.117	41.1557	1.74673	5e-05	0.000162326
ENSGALG00000011288	DACT2	2.66362	0.79417	1.74587	5e-05	0.000162326
ENSGALG00000016220	WISP1	154.957	46.2751	1.74356	5e-05	0.000162326
ENSGALG00000006876	CTSA	269.258	80.5092	1.74176	5e-05	0.000162326
ENSGALG00000002386	TMEM8B	0.563911	0.168886	1.73942	0.0002	0.000598642
ENSGALG00000022955	VAMP1	5.92675	1.77556	1.73897	0.00305	0.00728059
ENSGALG00000004438	ARSB	34.1601	10.2437	1.73758	5e-05	0.000162326
ENSGALG00000028354	METRNL	35.9331	10.7785	1.73715	5e-05	0.000162326
ENSGALG00000012985	SLC6A13	1.51376	0.455231	1.73347	5e-05	0.000162326
ENSGALG00000015847	PRSS35	106.751	32.1084	1.73324	5e-05	0.000162326
ENSGALG00000012544	GALNT5	6.80771	2.04843	1.73265	5e-05	0.000162326
ENSGALG00000017150	ARHGAP20	1.07796	0.324833	1.73053	5e-05	0.000162326
ENSGALG00000003379	MDFI	43.7553	13.1926	1.72973	5e-05	0.000162326
ENSGALG00000005861	-	2.11159	0.636742	1.72955	5e-05	0.000162326
ENSGALG00000008744	-	1.99409	0.60408	1.72292	5e-05	0.000162326
ENSGALG00000005410	WNT5A	5.62973	1.70758	1.72111	5e-05	0.000162326
ENSGALG00000003018	SCARB1	18.7496	5.70385	1.71685	5e-05	0.000162326
ENSGALG00000001847	BICC1	2.71787	0.827105	1.71634	5e-05	0.000162326
ENSGALG00000013634	LRRC2	1.75594	0.534404	1.71624	5e-05	0.000162326
ENSGALG00000018382	ND1	39.7266	12.0968	1.71547	5e-05	0.000162326
ENSGALG00000006069	SMTNL2	21.2746	6.49749	1.71118	5e-05	0.000162326
ENSGALG00000007305	NME1	0.654349	0.20005	1.7097	0.00065	0.00177949
ENSGALG00000000098	ANTXR1	19.8258	6.06598	1.70856	5e-05	0.000162326
ENSGALG00000012519	LRRC14B	0.844369	0.258464	1.70791	0.001	0.00264009
ENSGALG00000015348	ALCAM	1.55063	0.475954	1.70396	5e-05	0.000162326
ENSGALG00000011212	IL23R	0.84023	0.257984	1.7035	5e-05	0.000162326
ENSGALG00000002184	RANBP17	1.15895	0.356242	1.7019	5e-05	0.000162326
ENSGALG00000026022	CREG2	4.74062	1.46254	1.6966	5e-05	0.000162326
ENSGALG00000000730	CACNA1S	8.03366	2.47954	1.69598	5e-05	0.000162326
ENSGALG00000009641	COL1A2	1147.24	354.43	1.69459	5e-05	0.000162326
ENSGALG00000010315	GTPBP2	30.5986	9.46874	1.69222	5e-05	0.000162326
ENSGALG00000000104	-	8.35567	2.58771	1.69108	5e-05	0.000162326
ENSGALG00000026047	AEBP1	16.8354	5.21498	1.69077	5e-05	0.000162326
ENSGALG00000016622	STS	2.84397	0.881145	1.69045	5e-05	0.000162326
ENSGALG00000029090	Hoxb-7	2.44841	0.758884	1.6899	5e-05	0.000162326
ENSGALG00000013822	TXLNB	1.5802	0.489791	1.68987	5e-05	0.000162326
ENSGALG00000014855	GHR	89.8281	27.8505	1.68946	5e-05	0.000162326
ENSGALG00000002854	PDZD2	2.98116	0.925076	1.68823	5e-05	0.000162326
ENSGALG00000005021	RAB43	12.8975	4.014	1.68397	5e-05	0.000162326
ENSGALG00000016123	TRPS1	15.3915	4.79489	1.68257	5e-05	0.000162326
ENSGALG00000000750	CAPN5	1.99737	0.622912	1.681	5e-05	0.000162326
ENSGALG00000009458	-	2.34	0.729786	1.68096	5e-05	0.000162326
ENSGALG00000006915	BAIAP2	0.706697	0.220422	1.68083	5e-05	0.000162326
ENSGALG00000015164	PCSK5	4.32795	1.35189	1.67871	5e-05	0.000162326
ENSGALG00000017247	PRCP	8.72263	2.72772	1.67707	5e-05	0.000162326
ENSGALG00000011214	SERPINH1	1098.61	343.739	1.67629	5e-05	0.000162326
ENSGALG00000007431	MAGI1	3.19063	0.99917	1.67504	5e-05	0.000162326
ENSGALG00000006613	CTSD	459.8	144.247	1.67247	5e-05	0.000162326
ENSGALG00000021087	-	6.12528	1.92593	1.66922	5e-05	0.000162326
ENSGALG00000016074	RIMS2	0.633221	0.199545	1.66599	5e-05	0.000162326
ENSGALG00000014453	FAM46C	20.675	6.52423	1.66401	5e-05	0.000162326
ENSGALG00000027369	DGCR6	11.8844	3.75747	1.66124	5e-05	0.000162326
ENSGALG00000007038	ASTN2	0.667043	0.211179	1.65931	5e-05	0.000162326
ENSGALG00000013002	DAP	104.214	33.0017	1.65894	5e-05	0.000162326
ENSGALG00000012429	BMP4	7.75829	2.45715	1.65875	5e-05	0.000162326
ENSGALG00000015310	SOBP	1.30129	0.412653	1.65694	5e-05	0.000162326
ENSGALG00000006130	STMN3	2.34384	0.743491	1.65649	5e-05	0.000162326
ENSGALG00000009058	ENTPD2	2.31861	0.735871	1.65574	5e-05	0.000162326
ENSGALG00000026326	WBP1L	58.7603	18.6505	1.65563	5e-05	0.000162326
ENSGALG00000005772	BOK	10.4867	3.3322	1.65401	5e-05	0.000162326
ENSGALG00000021405	-	5.40367	1.71864	1.65267	5e-05	0.000162326
ENSGALG00000012339	ATL1	40.2502	12.806	1.65218	5e-05	0.000162326
ENSGALG00000025768	-	4.16663	1.3262	1.65158	5e-05	0.000162326
ENSGALG00000016462	MYCN	31.0296	9.88139	1.65086	5e-05	0.000162326
ENSGALG00000026762	WBSCR27	8.51852	2.71676	1.64872	5e-05	0.000162326
ENSGALG00000023621	SFXN3	48.7892	15.5704	1.64776	5e-05	0.000162326
ENSGALG00000003059	HLF	6.95058	2.2184	1.64761	5e-05	0.000162326
ENSGALG00000005278	CDH11	43.8731	14.0094	1.64694	5e-05	0.000162326
ENSGALG00000001281	PHOSPHO1	5.10169	1.62971	1.64636	5e-05	0.000162326
ENSGALG00000009145	STARD9	3.41441	1.09153	1.64528	5e-05	0.000162326
ENSGALG00000002403	ULK1	6.28187	2.0086	1.645	5e-05	0.000162326
ENSGALG00000002845	CTNNA3	0.488879	0.1565	1.64331	0.0005	0.00139774
ENSGALG00000016749	CNGA3	0.489279	0.156749	1.6422	0.01055	0.0221995
ENSGALG00000006176	-	0.799137	0.256049	1.64202	0.00485	0.0110548
ENSGALG00000003340	GBGT1	6.36187	2.04021	1.64074	5e-05	0.000162326
ENSGALG00000013254	LOXL3	20.2437	6.49744	1.63953	5e-05	0.000162326
ENSGALG00000011360	PRKAG3	1.51515	0.48684	1.63794	0.0038	0.00887666
ENSGALG00000014343	ARAP2	1.60901	0.51715	1.63752	5e-05	0.000162326
ENSGALG00000002347	C3orf58	30.3001	9.76119	1.63419	5e-05	0.000162326
ENSGALG00000012357	CXCR4	2.05714	0.662914	1.63374	5e-05	0.000162326
ENSGALG00000011086	ACTA1	265.964	85.7348	1.63328	5e-05	0.000162326
ENSGALG00000021135	-	2.19938	0.709161	1.63291	5e-05	0.000162326
ENSGALG00000012426	DDHD1	24.7867	7.99933	1.63162	5e-05	0.000162326
ENSGALG00000016221	EFHC2	0.77196	0.249167	1.63141	0.0001	0.000312743
ENSGALG00000008537	EPHB3	9.89112	3.19257	1.63141	5e-05	0.000162326
ENSGALG00000024348	-	3.14891	1.01943	1.6271	5e-05	0.000162326
ENSGALG00000028250	ANKRD22	0.590115	0.191351	1.62478	5e-05	0.000162326
ENSGALG00000002581	HTATIP2	2.46255	0.799614	1.62278	5e-05	0.000162326
ENSGALG00000017295	PTHrP	16.1036	5.23352	1.62154	5e-05	0.000162326
ENSGALG00000011812	SULT1E1	70.4757	22.9405	1.61923	5e-05	0.000162326
ENSGALG00000015076	-	0.718357	0.233952	1.61849	0.00655	0.0144842
ENSGALG00000015954	GEM	14.2842	4.65308	1.61817	5e-05	0.000162326
ENSGALG00000023773	-	7.12886	2.32652	1.6155	5e-05	0.000162326
ENSGALG00000008139	EML6	1.00916	0.329592	1.6144	5e-05	0.000162326
ENSGALG00000021362	GPRC5C	2.14995	0.702542	1.61365	5e-05	0.000162326
ENSGALG00000028812	CREBL2	2.35919	0.77175	1.61209	5e-05	0.000162326
ENSGALG00000014751	ADAMTS6	15.565	5.10317	1.60884	5e-05	0.000162326
ENSGALG00000006045	SH3GL3	8.50972	2.79121	1.60822	5e-05	0.000162326
ENSGALG00000006507	CLMP	164.238	54.0431	1.6036	5e-05	0.000162326
ENSGALG00000005763	VILL	1.6916	0.556983	1.60268	0.002	0.00496817
ENSGALG00000027977	PRRG3	3.11264	1.02545	1.60188	5e-05	0.000162326
ENSGALG00000006627	UPB1	0.573769	0.189472	1.59848	0.00375	0.00877258
ENSGALG00000016971	TSC22D1	50.1475	16.5764	1.59705	5e-05	0.000162326
ENSGALG00000026422	-	0.757935	0.250746	1.59585	5e-05	0.000162326
ENSGALG00000029107	CISD3	74.191	24.5534	1.59532	5e-05	0.000162326
ENSGALG00000011900	NAGA	38.5073	12.7528	1.59431	5e-05	0.000162326
ENSGALG00000014554	ATN1	0.838042	0.277622	1.5939	5e-05	0.000162326
ENSGALG00000008542	ADD3	25.428	8.42418	1.59381	5e-05	0.000162326
ENSGALG00000001346	-	2.88549	0.956992	1.59224	0.001	0.00264009
ENSGALG00000012520	NCF4	10.2987	3.41605	1.59207	5e-05	0.000162326
ENSGALG00000019719	KRT19	7.03668	2.33413	1.59201	0.0035	0.00824282
ENSGALG00000004829	ATP2B2	4.46809	1.48268	1.59146	5e-05	0.000162326
ENSGALG00000013773	FUCA2	13.4989	4.48326	1.59022	5e-05	0.000162326
ENSGALG00000001688	42983	93.3996	31.0658	1.58809	5e-05	0.000162326
ENSGALG00000012057	TRANK1	6.65738	2.21484	1.58775	5e-05	0.000162326
ENSGALG00000008811	SLC1A4	108.941	36.2592	1.58713	5e-05	0.000162326
ENSGALG00000012814	PXDC1	13.2921	4.42633	1.58639	5e-05	0.000162326
ENSGALG00000003636	FBLIM1	9.98209	3.33218	1.58288	5e-05	0.000162326
ENSGALG00000015598	RASGRF2	0.974119	0.325546	1.58124	5e-05	0.000162326
ENSGALG00000028350	-	4.17446	1.39524	1.58108	5e-05	0.000162326
ENSGALG00000019198	-	9.61307	3.21317	1.581	5e-05	0.000162326
ENSGALG00000004571	PPP1CC	117.755	39.4377	1.57813	5e-05	0.000162326
ENSGALG00000006120	PKD2L2	3.42692	1.14998	1.5753	5e-05	0.000162326
ENSGALG00000001862	ST6GALNAC1	1.05367	0.353933	1.57388	5e-05	0.000162326
ENSGALG00000029022	NPAS3	1.75334	0.589276	1.57309	5e-05	0.000162326
ENSGALG00000011513	ANO10	23.6657	7.95581	1.57271	5e-05	0.000162326
ENSGALG00000012124	PELI2	27.4619	9.23276	1.5726	5e-05	0.000162326
ENSGALG00000002583	PIK3CD	3.23856	1.08975	1.57135	5e-05	0.000162326
ENSGALG00000010009	TTC29	0.719146	0.242008	1.57123	0.0009	0.00239867
ENSGALG00000003295	ADAMTS12	21.4081	7.21598	1.56889	5e-05	0.000162326
ENSGALG00000015879	HUNK	4.58755	1.54775	1.56755	5e-05	0.000162326
ENSGALG00000004893	TMEM119	115.899	39.1509	1.56575	5e-05	0.000162326
ENSGALG00000003550	ARHGAP40	18.898	6.39299	1.56367	5e-05	0.000162326
ENSGALG00000015250	PCMTD1	9.27506	3.1383	1.56337	5e-05	0.000162326
ENSGALG00000023813	-	43.593	14.753	1.56309	0.00265	0.00641199
ENSGALG00000028871	SLC38A3	0.524101	0.177418	1.56269	0.00275	0.00662987
ENSGALG00000015511	ROBO1	14.4856	4.90544	1.56217	5e-05	0.000162326
ENSGALG00000002555	RET	1.93045	0.654292	1.56093	5e-05	0.000162326
ENSGALG00000007365	PARP16	29.185	9.90383	1.55917	5e-05	0.000162326
ENSGALG00000005114	-	10.7676	3.65422	1.55906	5e-05	0.000162326
ENSGALG00000022440	EVA1B	29.1314	9.88682	1.559	5e-05	0.000162326
ENSGALG00000007332	PRICKLE2	15.3397	5.20883	1.55824	5e-05	0.000162326
ENSGALG00000010769	HPGD	1.05979	0.359926	1.55801	0.0127	0.026216
ENSGALG00000002353	C1orf216	3.57785	1.21568	1.55733	5e-05	0.000162326
ENSGALG00000004437	LHFPL2	23.39	7.95582	1.55581	5e-05	0.000162326
ENSGALG00000001969	PLPPR3	0.934942	0.31801	1.5558	0.00015	0.000457752
ENSGALG00000008217	RNFT2	3.30954	1.12585	1.55562	5e-05	0.000162326
ENSGALG00000009152	ATRNL1	8.10308	2.76166	1.55293	5e-05	0.000162326
ENSGALG00000016368	KLHL38	0.724049	0.246909	1.55211	0.0005	0.00139774
ENSGALG00000007508	HPSE2	0.699521	0.238577	1.55191	0.0014	0.00358593
ENSGALG00000013902	PTPRM	3.05436	1.04172	1.5519	5e-05	0.000162326
ENSGALG00000004589	OPHN1	16.9812	5.79475	1.55112	5e-05	0.000162326
ENSGALG00000008353	MAGI2	1.74568	0.596113	1.55013	5e-05	0.000162326
ENSGALG00000000521	SPIRE2	1.01786	0.347666	1.54977	5e-05	0.000162326
ENSGALG00000016500	FKBP1B	98.7643	33.8183	1.54619	5e-05	0.000162326
ENSGALG00000028428	-	2.51099	0.860136	1.54562	5e-05	0.000162326
ENSGALG00000002963	PID1	143.261	49.1284	1.54402	5e-05	0.000162326
ENSGALG00000013722	SEMA3B	0.732468	0.251245	1.54367	0.00155	0.00393531
ENSGALG00000011510	ABHD5	12.2452	4.20226	1.54299	5e-05	0.000162326
ENSGALG00000015792	ADAMTS1	18.6832	6.41531	1.54215	5e-05	0.000162326
ENSGALG00000001480	FAM212B	7.40197	2.54233	1.54176	5e-05	0.000162326
ENSGALG00000027737	CIDEA	19.6261	6.74102	1.54173	5e-05	0.000162326
ENSGALG00000009027	ST6GALNAC3	16.5326	5.68055	1.54121	5e-05	0.000162326
ENSGALG00000000452	tvb	6.36543	2.18714	1.54121	5e-05	0.000162326
ENSGALG00000015439	SLC44A1	40.0241	13.7572	1.54068	5e-05	0.000162326
ENSGALG00000011867	SERHL2	20.3339	6.99854	1.53876	5e-05	0.000162326
ENSGALG00000003446	PRLR	0.939602	0.323442	1.53854	5e-05	0.000162326
ENSGALG00000002022	CKI	49.0446	16.8968	1.53735	5e-05	0.000162326
ENSGALG00000016139	BACE2	42.141	14.5221	1.53697	5e-05	0.000162326
ENSGALG00000027028	EFCAB10	4.0478	1.39551	1.53635	0.0041	0.00950724
ENSGALG00000010250	-	7.07212	2.4384	1.53621	5e-05	0.000162326
ENSGALG00000002878	C13H5ORF41	4.77328	1.64735	1.53484	5e-05	0.000162326
ENSGALG00000003939	KLF2	18.1103	6.25531	1.53366	5e-05	0.000162326
ENSGALG00000015023	STK32B	0.85703	0.29617	1.53292	5e-05	0.000162326
ENSGALG00000006937	P4HTM	7.81207	2.7017	1.53184	5e-05	0.000162326
ENSGALG00000002005	-	1.46113	0.505475	1.53137	5e-05	0.000162326
ENSGALG00000003590	C17orf58	0.861721	0.298428	1.52984	0.0083	0.0179083
ENSGALG00000027851	-	15.2411	5.28227	1.52873	5e-05	0.000162326
ENSGALG00000015425	LPL	62.611	21.7148	1.52773	5e-05	0.000162326
ENSGALG00000001359	NADK	41.8469	14.5221	1.52687	5e-05	0.000162326
ENSGALG00000011609	ABTB2	1.40492	0.487838	1.52601	5e-05	0.000162326
ENSGALG00000011328	GLB1L	11.3639	3.95586	1.52239	5e-05	0.000162326
ENSGALG00000015720	CHODL	0.577917	0.201375	1.52098	0.0217	0.0421139
ENSGALG00000001483	-	15.7536	5.49351	1.51988	5e-05	0.000162326
ENSGALG00000027800	-	2821.16	984.614	1.51866	0.0143	0.0291298
ENSGALG00000014192	ATP10D	4.16184	1.45317	1.51802	5e-05	0.000162326
ENSGALG00000006071	HS6ST2	14.1743	4.9568	1.5158	5e-05	0.000162326
ENSGALG00000026742	-	25.8055	9.02637	1.51546	5e-05	0.000162326
ENSGALG00000001370	ADAMTS8	2.5048	0.876441	1.51497	5e-05	0.000162326
ENSGALG00000013772	DENND6B	16.7516	5.8623	1.51476	5e-05	0.000162326
ENSGALG00000016131	EEF1D	889.777	311.788	1.51288	5e-05	0.000162326
ENSGALG00000007758	OSBP2	3.84501	1.34819	1.51196	5e-05	0.000162326
ENSGALG00000008430	MAPK8IP1	8.40175	2.9478	1.51105	5e-05	0.000162326
ENSGALG00000007911	CHL1	1.5789	0.554176	1.5105	5e-05	0.000162326
ENSGALG00000015307	ABI3BP	0.962868	0.338152	1.50967	5e-05	0.000162326
ENSGALG00000024292	-	0.489248	0.171926	1.50878	0.00685	0.015081
ENSGALG00000015926	RUNX1T1	8.81216	3.09728	1.50849	5e-05	0.000162326
ENSGALG00000028533	-	8.98428	3.15803	1.50838	5e-05	0.000162326
ENSGALG00000008398	MPP4	1.67475	0.588843	1.50799	5e-05	0.000162326
ENSGALG00000003429	PBX1A	0.98298	0.346005	1.50637	0.0016	0.00405192
ENSGALG00000028573	SAYSD1	19.5119	6.86985	1.50601	5e-05	0.000162326
ENSGALG00000028782	-	12.955	4.56975	1.50332	5e-05	0.000162326
ENSGALG00000018366	ND3	995.018	351.322	1.50193	5e-05	0.000162326
ENSGALG00000015180	PSAT1	78.5966	27.8005	1.49936	5e-05	0.000162326
ENSGALG00000016211	-	5.61103	1.98943	1.49591	5e-05	0.000162326
ENSGALG00000008594	-	1.76775	0.626969	1.49545	0.0182	0.0360714
ENSGALG00000007565	PPP2R2B	17.4156	6.18077	1.49452	5e-05	0.000162326
ENSGALG00000022629	-	24.5391	8.72211	1.49233	5e-05	0.000162326
ENSGALG00000000927	ANGPTL2	13.7832	4.89969	1.49215	5e-05	0.000162326
ENSGALG00000003736	ABCB9	1.00674	0.357946	1.49188	5e-05	0.000162326
ENSGALG00000002832	IFI35	15.7921	5.62196	1.49006	5e-05	0.000162326
ENSGALG00000012908	SLC13A4	2.37967	0.847377	1.48969	5e-05	0.000162326
ENSGALG00000010924	cNFI-A4	5.55362	1.98552	1.48391	5e-05	0.000162326
ENSGALG00000003146	CCDC92	8.59338	3.07232	1.4839	5e-05	0.000162326
ENSGALG00000015436	SDCBP	484.543	173.305	1.48331	5e-05	0.000162326
ENSGALG00000007765	-	1.13916	0.407659	1.48253	0.0154	0.0311144
ENSGALG00000004724	-	113.333	40.5853	1.48154	5e-05	0.000162326
ENSGALG00000025764	FKBP10	95.9255	34.362	1.4811	5e-05	0.000162326
ENSGALG00000003429	PBX1A	25.2848	9.06578	1.47977	5e-05	0.000162326
ENSGALG00000006382	PTPRJ	3.17523	1.13931	1.4787	5e-05	0.000162326
ENSGALG00000006311	HDAC7	15.3106	5.49418	1.47856	5e-05	0.000162326
ENSGALG00000001544	ADAMTS10	9.7106	3.49033	1.4762	5e-05	0.000162326
ENSGALG00000007069	ADAMTS17	10.9964	3.95351	1.47582	5e-05	0.000162326
ENSGALG00000012942	CDH18	0.58798	0.211492	1.47517	5e-05	0.000162326
ENSGALG00000026043	-	1.40861	0.506735	1.47497	0.00015	0.000457752
ENSGALG00000026258	MAF	10.568	3.8018	1.47495	5e-05	0.000162326
ENSGALG00000006808	TSPAN6	118.799	42.7458	1.47467	5e-05	0.000162326
ENSGALG00000015966	-	10.6849	3.84615	1.47408	5e-05	0.000162326
ENSGALG00000015333	PCGF3	17.7954	6.41411	1.47218	5e-05	0.000162326
ENSGALG00000009302	EMX2	0.746472	0.26917	1.47157	0.0044	0.0101284
ENSGALG00000004971	URM1	158.484	57.173	1.47094	5e-05	0.000162326
ENSGALG00000001226	ABCA2	3.29382	1.19062	1.46805	5e-05	0.000162326
ENSGALG00000011921	DHRS7	88.9041	32.1567	1.46713	5e-05	0.000162326
ENSGALG00000021231	C10ORF57	33.4762	12.1166	1.46615	5e-05	0.000162326
ENSGALG00000027609	RAB40C	20.0228	7.2508	1.46543	5e-05	0.000162326
ENSGALG00000023396	ASPHD2	2.40096	0.870231	1.46414	5e-05	0.000162326
ENSGALG00000014042	SSPN	143.351	52.1229	1.45957	5e-05	0.000162326
ENSGALG00000003921	DBNDD2	93.4929	33.9948	1.45955	5e-05	0.000162326
ENSGALG00000012074	ALPK1	0.672274	0.244544	1.45895	5e-05	0.000162326
ENSGALG00000008378	SRGAP3	14.4688	5.26656	1.45802	5e-05	0.000162326
ENSGALG00000008045	SLC9A8	16.1778	5.88916	1.45788	5e-05	0.000162326
ENSGALG00000005648	-	3.20397	1.16682	1.45728	5e-05	0.000162326
ENSGALG00000005884	-	22.7847	8.30472	1.45606	5e-05	0.000162326
ENSGALG00000011708	MYLK	1.5632	0.569789	1.456	0.001	0.00264009
ENSGALG00000003818	CYFIP2	0.861659	0.314128	1.45576	5e-05	0.000162326
ENSGALG00000014490	P3H3	18.5042	6.74923	1.45505	5e-05	0.000162326
ENSGALG00000009748	ASNS	380.351	138.796	1.45436	5e-05	0.000162326
ENSGALG00000014185	ADHFE1	2.14308	0.782161	1.45415	5e-05	0.000162326
ENSGALG00000007679	MITF	9.11308	3.32821	1.45319	5e-05	0.000162326
ENSGALG00000016545	REPS2	3.27182	1.19673	1.451	5e-05	0.000162326
ENSGALG00000007909	IQCH	1.32423	0.484639	1.45017	5e-05	0.000162326
ENSGALG00000002626	RXRA	3.74691	1.37234	1.44906	5e-05	0.000162326
ENSGALG00000026890	ANGPT4	0.765157	0.280256	1.44901	5e-05	0.000162326
ENSGALG00000000774	TLR21	1.59032	0.58257	1.44882	5e-05	0.000162326
ENSGALG00000005298	ST6GALNAC6	73.5416	26.9439	1.4486	5e-05	0.000162326
ENSGALG00000011902	TAGLN	213.798	78.3436	1.44836	5e-05	0.000162326
ENSGALG00000016325	GSTA3	8.2835	3.03569	1.44822	5e-05	0.000162326
ENSGALG00000010457	SAMD15	2.5088	0.920669	1.44624	0.0008	0.00215432
ENSGALG00000016752	INPP4A	27.8727	10.2337	1.44552	5e-05	0.000162326
ENSGALG00000001626	UTS2R	2.41118	0.886884	1.44292	0.0001	0.000312743
ENSGALG00000023773	-	17.9662	6.61129	1.44228	5e-05	0.000162326
ENSGALG00000028182	-	1.77859	0.655231	1.44066	5e-05	0.000162326
ENSGALG00000028762	-	1.70596	0.628578	1.44042	0.02135	0.0415183
ENSGALG00000027058	EMP2	28.9877	10.6867	1.43963	5e-05	0.000162326
ENSGALG00000009352	DPF3	0.854047	0.315071	1.43864	0.00035	0.00100824
ENSGALG00000016567	EPHX2	43.1539	15.923	1.43838	5e-05	0.000162326
ENSGALG00000016038	ADAM33	19.6959	7.26801	1.43826	5e-05	0.000162326
ENSGALG00000027210	-	0.573811	0.212146	1.43552	0.01165	0.0242583
ENSGALG00000020329	FAM155B	1.53314	0.567096	1.43483	0.00035	0.00100824
ENSGALG00000001701	-	2.45976	0.911466	1.43226	0.0142	0.0289467
ENSGALG00000002769	DNAJC12	10.5688	3.9181	1.43159	5e-05	0.000162326
ENSGALG00000014528	ENO2	11.5187	4.27499	1.42998	5e-05	0.000162326
ENSGALG00000003614	AZIN2	10.9273	4.05707	1.42943	5e-05	0.000162326
ENSGALG00000011898	FAM109B	107.185	39.7958	1.42941	5e-05	0.000162326
ENSGALG00000010098	SLC6A9	47.155	17.5122	1.42905	5e-05	0.000162326
ENSGALG00000000780	SMPD3	1.51966	0.564609	1.42842	5e-05	0.000162326
ENSGALG00000002515	OLFM1	7.62178	2.83733	1.42559	5e-05	0.000162326
ENSGALG00000014166	TSPO	113.401	42.2225	1.42535	5e-05	0.000162326
ENSGALG00000003144	TRIM25	18.3536	6.83613	1.42481	5e-05	0.000162326
ENSGALG00000008976	ADAM22	3.30684	1.23169	1.42481	5e-05	0.000162326
ENSGALG00000005710	CTDSPL	4.70721	1.75373	1.42444	0.00075	0.00203085
ENSGALG00000028145	BORCS6	31.1643	11.6229	1.42293	5e-05	0.000162326
ENSGALG00000008121	CYP17A1	2.06533	0.771593	1.42046	5e-05	0.000162326
ENSGALG00000019663	ACBD7	40.8934	15.2853	1.41972	5e-05	0.000162326
ENSGALG00000010943	SCN1A	0.544188	0.203621	1.41822	5e-05	0.000162326
ENSGALG00000002123	OSCP1	6.70051	2.50809	1.41768	5e-05	0.000162326
ENSGALG00000007728	-	2.84004	1.06339	1.41724	5e-05	0.000162326
ENSGALG00000005060	ENG	2.35013	0.88013	1.41695	5e-05	0.000162326
ENSGALG00000020883	-	0.809566	0.303435	1.41576	0.0106	0.022291
ENSGALG00000027334	-	25.8919	9.70889	1.41512	5e-05	0.000162326
ENSGALG00000010589	FLRT2	2.91468	1.09304	1.415	5e-05	0.000162326
ENSGALG00000005688	DNASE1L3	2.89773	1.08726	1.41422	5e-05	0.000162326
ENSGALG00000020092	-	34.6216	12.9979	1.41339	5e-05	0.000162326
ENSGALG00000017173	GUCY1A2	1.14173	0.429053	1.412	5e-05	0.000162326
ENSGALG00000006592	-	1.99503	0.749867	1.4117	5e-05	0.000162326
ENSGALG00000026002	-	1.25407	0.471744	1.41054	0.00015	0.000457752
ENSGALG00000011013	PCNXL2	1.55811	0.586924	1.40856	5e-05	0.000162326
ENSGALG00000026437	CHST2	43.4571	16.3712	1.40843	5e-05	0.000162326
ENSGALG00000020513	MS4A15	1.63357	0.617058	1.40455	5e-05	0.000162326
ENSGALG00000014537	BMF	20.3189	7.68507	1.40269	5e-05	0.000162326
ENSGALG00000021572	SSH2	2.46747	0.934635	1.40056	5e-05	0.000162326
ENSGALG00000016886	FARP1	7.27111	2.75673	1.39922	5e-05	0.000162326
ENSGALG00000010355	YIPF3	112.139	42.5297	1.39875	5e-05	0.000162326
ENSGALG00000008508	PYGB	4.48122	1.70112	1.39741	5e-05	0.000162326
ENSGALG00000000819	-	1.10516	0.419809	1.39645	0.0152	0.0307405
ENSGALG00000001331	ST14	20.5708	7.82419	1.39459	5e-05	0.000162326
ENSGALG00000010950	PPP4R4	0.486865	0.185374	1.39308	0.00015	0.000457752
ENSGALG00000007144	-	0.780147	0.297233	1.39215	5e-05	0.000162326
ENSGALG00000006960	RNF185	64.303	24.5245	1.39066	5e-05	0.000162326
ENSGALG00000000154	DENND2D	4.90254	1.86979	1.39065	5e-05	0.000162326
ENSGALG00000000748	TJP3	3.73596	1.42624	1.38926	5e-05	0.000162326
ENSGALG00000007132	ACOX2	5.54144	2.11851	1.38721	5e-05	0.000162326
ENSGALG00000016619	ZNF395	10.0066	3.82813	1.38624	5e-05	0.000162326
ENSGALG00000009552	-	1.1165	0.427172	1.38609	0.0013	0.00335306
ENSGALG00000012111	TMEM37	1.68981	0.646615	1.38589	0.00065	0.00177949
ENSGALG00000020716	C1orf228	4.56953	1.75025	1.38449	0.0175	0.0348532
ENSGALG00000006126	COL6A2	1175.43	450.634	1.38316	5e-05	0.000162326
ENSGALG00000003516	TCIRG1	5.95701	2.28463	1.38263	5e-05	0.000162326
ENSGALG00000026830	FMR1NB	0.492384	0.188964	1.38167	0.0004	0.00113883
ENSGALG00000021017	DUSP15	1.86368	0.715521	1.38109	0.00055	0.00152567
ENSGALG00000012067	LMLN	5.10856	1.96141	1.38103	5e-05	0.000162326
ENSGALG00000007030	-	11.8924	4.57807	1.37722	5e-05	0.000162326
ENSGALG00000000818	LRRC32	5.21418	2.00831	1.37645	5e-05	0.000162326
ENSGALG00000016034	ATRN	61.2137	23.58	1.37629	5e-05	0.000162326
ENSGALG00000016917	CLN5	28.0177	10.7983	1.37553	5e-05	0.000162326
ENSGALG00000009381	SIPA1L1	21.5479	8.30614	1.3753	5e-05	0.000162326
ENSGALG00000008465	SORCS1	1.92086	0.740771	1.37465	5e-05	0.000162326
ENSGALG00000008692	MAPKBP1	12.6809	4.89377	1.37364	5e-05	0.000162326
ENSGALG00000016457	TRIB2	27.2134	10.5104	1.3725	5e-05	0.000162326
ENSGALG00000005694	GARS	316.892	122.418	1.37218	5e-05	0.000162326
ENSGALG00000020538	MFSD7	9.67944	3.73977	1.37197	5e-05	0.000162326
ENSGALG00000025800	-	6.76738	2.61505	1.37176	5e-05	0.000162326
ENSGALG00000028685	-	7.08607	2.74097	1.3703	0.0059	0.0131825
ENSGALG00000006912	CPEB3	6.81184	2.63507	1.3702	5e-05	0.000162326
ENSGALG00000010721	GLIS1	5.46202	2.11422	1.36931	5e-05	0.000162326
ENSGALG00000003699	EBF1	7.06807	2.7368	1.36883	5e-05	0.000162326
ENSGALG00000023073	AKAP12	26.8795	10.4104	1.36847	5e-05	0.000162326
ENSGALG00000028258	-	1.6737	0.648532	1.36779	5e-05	0.000162326
ENSGALG00000005610	SLC44A3	9.35149	3.62446	1.36743	5e-05	0.000162326
ENSGALG00000010476	BNIP3	143.027	55.4738	1.36641	5e-05	0.000162326
ENSGALG00000012281	PLA2G6	7.29238	2.8289	1.36615	5e-05	0.000162326
ENSGALG00000002294	SEMA6A	11.2014	4.3485	1.36508	5e-05	0.000162326
ENSGALG00000028363	AFG3L2	262.623	101.96	1.365	5e-05	0.000162326
ENSGALG00000016146	TOP1MT	102.655	39.8741	1.36428	5e-05	0.000162326
ENSGALG00000012747	NEDD9	5.7937	2.25173	1.36345	5e-05	0.000162326
ENSGALG00000005747	-	1.22455	0.476497	1.36171	0.00165	0.00416663
ENSGALG00000004140	SH3BP4	18.6774	7.28561	1.35817	5e-05	0.000162326
ENSGALG00000013828	GALM	125.515	48.9703	1.35788	5e-05	0.000162326
ENSGALG00000011270	KERA	3.52222	1.37483	1.35723	5e-05	0.000162326
ENSGALG00000015499	CADM2	0.6687	0.261017	1.35721	0.0004	0.00113883
ENSGALG00000024378	ZNF414	1.27095	0.496271	1.3567	0.0002	0.000598642
ENSGALG00000005848	IL11Ra	8.45847	3.30903	1.35399	5e-05	0.000162326
ENSGALG00000001270	PRKCZ	3.9967	1.5642	1.35338	5e-05	0.000162326
ENSGALG00000003028	ADAMTS13	7.70256	3.01649	1.35247	5e-05	0.000162326
ENSGALG00000008883	TCF7L2	4.3888	1.71982	1.35157	5e-05	0.000162326
ENSGALG00000004481	EDA	35.7101	13.9984	1.35107	5e-05	0.000162326
ENSGALG00000005299	ANXA7	45.8557	17.9835	1.35043	5e-05	0.000162326
ENSGALG00000002790	ABLIM3	4.43954	1.7414	1.35016	5e-05	0.000162326
ENSGALG00000013404	AK8	2.02598	0.794898	1.34978	5e-05	0.000162326
ENSGALG00000004638	HEPH	10.0937	3.96282	1.34886	5e-05	0.000162326
ENSGALG00000013780	AIG1	16.3044	6.40261	1.34853	5e-05	0.000162326
ENSGALG00000004596	AR	11.554	4.53719	1.34852	5e-05	0.000162326
ENSGALG00000026491	TMEM17	1.75348	0.689325	1.34696	5e-05	0.000162326
ENSGALG00000007366	RBFOX1	0.481995	0.189642	1.34574	5e-05	0.000162326
ENSGALG00000028451	MT4	166.608	65.8281	1.33968	5e-05	0.000162326
ENSGALG00000012802	F13A1	2.9196	1.15438	1.33866	5e-05	0.000162326
ENSGALG00000001026	EPB41L1	30.5475	12.0876	1.33753	5e-05	0.000162326
ENSGALG00000028065	C2	1.21804	0.482452	1.3361	0.00095	0.00251875
ENSGALG00000008609	PTK7	58.3648	23.1184	1.33606	5e-05	0.000162326
ENSGALG00000011110	DPP4	1.84429	0.731054	1.33502	5e-05	0.000162326
ENSGALG00000002066	NCOA4	131.268	52.0436	1.33473	5e-05	0.000162326
ENSGALG00000013455	HOXB3	0.664128	0.263423	1.33408	5e-05	0.000162326
ENSGALG00000004234	ATHL1	7.20594	2.85852	1.33392	5e-05	0.000162326
ENSGALG00000000209	PRNP	6.84499	2.71548	1.33384	5e-05	0.000162326
ENSGALG00000009485	-	1.39659	0.554054	1.33381	0.01055	0.0221995
ENSGALG00000027173	TMEM159	76.6508	30.4216	1.33321	5e-05	0.000162326
ENSGALG00000027273	-	1.1426	0.453679	1.33258	0.002	0.00496817
ENSGALG00000029178	ZNF628	0.637392	0.253233	1.33172	0.0007	0.00190501
ENSGALG00000006886	Dach2	0.551642	0.219332	1.33062	0.00365	0.00856239
ENSGALG00000021529	GP1BB	1.39427	0.554924	1.32915	5e-05	0.000162326
ENSGALG00000004610	SH2B3	2.07442	0.825643	1.32912	5e-05	0.000162326
ENSGALG00000011264	Sulf1	8.24426	3.28253	1.32858	5e-05	0.000162326
ENSGALG00000028801	YPEL1	12.3807	4.93399	1.32727	5e-05	0.000162326
ENSGALG00000004793	NXN	13.8209	5.5112	1.32642	0.0057	0.0127866
ENSGALG00000006346	JSC	78.4302	31.3156	1.32453	5e-05	0.000162326
ENSGALG00000000844	SLC26A8	0.62759	0.250637	1.32422	0.0001	0.000312743
ENSGALG00000004298	R3HDML	2.24177	0.895877	1.32327	5e-05	0.000162326
ENSGALG00000003578	fn1	10.572	4.2298	1.32159	5e-05	0.000162326
ENSGALG00000025822	CYP1B1	8.82751	3.54036	1.31811	5e-05	0.000162326
ENSGALG00000014233	FBLN1	70.3937	28.2515	1.31712	5e-05	0.000162326
ENSGALG00000026333	GNGT2	2.95356	1.18581	1.31659	0.00025	0.000736848
ENSGALG00000021835	-	3.16713	1.27225	1.31579	5e-05	0.000162326
ENSGALG00000015896	MMP16	10.9499	4.39871	1.31577	5e-05	0.000162326
ENSGALG00000008216	ANXA4	187.803	75.4501	1.31562	5e-05	0.000162326
ENSGALG00000009063	-	0.738235	0.296596	1.31558	0.0001	0.000312743
ENSGALG00000028903	-	5.76801	2.31744	1.31554	5e-05	0.000162326
ENSGALG00000003923	COL6A3	250.882	101.058	1.31182	5e-05	0.000162326
ENSGALG00000015597	CPZ	2.01256	0.810715	1.31176	5e-05	0.000162326
ENSGALG00000000852	TMEM173	0.787592	0.31752	1.3106	0.00415	0.00961336
ENSGALG00000026824	SNTA1	81.9093	33.0457	1.30957	5e-05	0.000162326
ENSGALG00000013794	MPPE1	15.692	6.33304	1.30906	5e-05	0.000162326
ENSGALG00000020326	VSIG4	1.33192	0.5376	1.3089	0.0014	0.00358593
ENSGALG00000026294	PIGZ	1.1966	0.483007	1.30883	0.00025	0.000736848
ENSGALG00000005297	HHATL	11.8173	4.77254	1.30807	5e-05	0.000162326
ENSGALG00000001896	NTNG1	5.20361	2.10205	1.30772	5e-05	0.000162326
ENSGALG00000001709	MUSTN1	132.601	53.6162	1.30636	5e-05	0.000162326
ENSGALG00000007196	STXBP1	4.89146	1.98043	1.30445	5e-05	0.000162326
ENSGALG00000011242	OBSL1	5.77241	2.33962	1.3029	5e-05	0.000162326
ENSGALG00000008393	CREB3L1	39.5173	16.0181	1.30278	5e-05	0.000162326
ENSGALG00000001996	DNALI1	2.49033	1.01006	1.3019	0.00075	0.00203085
ENSGALG00000028391	-	0.626187	0.254196	1.30065	0.0017	0.00428361
ENSGALG00000008700	PDCD4	39.1934	15.9333	1.29857	5e-05	0.000162326
ENSGALG00000008198	TPCN3	8.33433	3.39181	1.29701	5e-05	0.000162326
ENSGALG00000004370	MAP2K6	8.30512	3.38319	1.29562	5e-05	0.000162326
ENSGALG00000002169	PLEKHB2	49.473	20.158	1.29529	5e-05	0.000162326
ENSGALG00000016783	IL1R1	6.53665	2.66352	1.29522	5e-05	0.000162326
ENSGALG00000009480	DOCK4	2.41136	0.982955	1.29465	5e-05	0.000162326
ENSGALG00000019283	-	3.77006	1.53717	1.29431	5e-05	0.000162326
ENSGALG00000004852	DNM1	29.9658	12.2199	1.29409	5e-05	0.000162326
ENSGALG00000003657	UNC119	2.12748	0.868766	1.2921	0.00255	0.00619525
ENSGALG00000012447	TNS3	32.6418	13.3326	1.29177	5e-05	0.000162326
ENSGALG00000012704	MYLIP	9.8067	4.00703	1.29123	5e-05	0.000162326
ENSGALG00000010180	GLIS3	1.19483	0.488575	1.29015	5e-05	0.000162326
ENSGALG00000004728	RGL1	28.4602	11.6681	1.28638	5e-05	0.000162326
ENSGALG00000004501	-	0.897398	0.367964	1.28618	0.00085	0.00227747
ENSGALG00000009536	TCN2	13.2846	5.45154	1.28502	5e-05	0.000162326
ENSGALG00000029102	PXYLP1	10.9008	4.47474	1.28455	5e-05	0.000162326
ENSGALG00000013370	Sema3F	0.653526	0.268282	1.28449	0.00065	0.00177949
ENSGALG00000000874	NDRG4	4.58684	1.88314	1.28436	5e-05	0.000162326
ENSGALG00000016614	SHROOM2	3.4882	1.43244	1.284	5e-05	0.000162326
ENSGALG00000029181	-	13.5035	5.55583	1.28126	0.00065	0.00177949
ENSGALG00000016886	FARP1	6.29813	2.59136	1.28122	5e-05	0.000162326
ENSGALG00000004474	PLEKHF1	47.1186	19.4116	1.27937	5e-05	0.000162326
ENSGALG00000007233	P4HB	1264.35	520.917	1.27927	5e-05	0.000162326
ENSGALG00000028204	GPX1	320.833	132.231	1.27876	5e-05	0.000162326
ENSGALG00000009380	ST7	25.2629	10.4178	1.27797	5e-05	0.000162326
ENSGALG00000026860	AMPD2	2.66201	1.09809	1.27753	5e-05	0.000162326
ENSGALG00000018378	ND2	18.5721	7.67267	1.27534	5e-05	0.000162326
ENSGALG00000008731	DZANK1	1.24913	0.516064	1.27531	5e-05	0.000162326
ENSGALG00000000812	OAZ1	906.467	374.57	1.27502	5e-05	0.000162326
ENSGALG00000012341	SAV1	102.698	42.4451	1.27474	5e-05	0.000162326
ENSGALG00000026836	COL16A1	15.2239	6.3001	1.27289	5e-05	0.000162326
ENSGALG00000002555	RET	1.00345	0.415515	1.272	5e-05	0.000162326
ENSGALG00000004310	TTYH3	92.3197	38.2811	1.27001	5e-05	0.000162326
ENSGALG00000002326	-	31.1735	12.9406	1.26841	5e-05	0.000162326
ENSGALG00000016388	KLHL34	0.594512	0.247133	1.26642	0.00405	0.00940435
ENSGALG00000019254	A2ML1	1.05453	0.438722	1.26522	5e-05	0.000162326
ENSGALG00000023577	TBX2	0.926384	0.38554	1.26473	0.00025	0.000736848
ENSGALG00000003578	fn1	69.4188	28.9144	1.26354	5e-05	0.000162326
ENSGALG00000012011	L3HYPDH	30.6888	12.7845	1.26332	5e-05	0.000162326
ENSGALG00000028690	-	1.60295	0.667951	1.26291	0.00785	0.0170362
ENSGALG00000023273	VSIG10	10.875	4.54025	1.26017	5e-05	0.000162326
ENSGALG00000002240	C3orf18	4.64364	1.93936	1.25967	5e-05	0.000162326
ENSGALG00000003962	ZDHHC9	66.1655	27.6342	1.25963	5e-05	0.000162326
ENSGALG00000013402	ahrr	18.7528	7.83418	1.25925	5e-05	0.000162326
ENSGALG00000021812	-	3.16572	1.32284	1.25889	0.00095	0.00251875
ENSGALG00000021399	-	4.10766	1.71731	1.25817	5e-05	0.000162326
ENSGALG00000001118	NEK6	469.686	196.544	1.25684	5e-05	0.000162326
ENSGALG00000005778	-	4.717	1.97454	1.25635	0.0001	0.000312743
ENSGALG00000028014	-	3.52057	1.47444	1.25564	5e-05	0.000162326
ENSGALG00000007161	LRRK2	5.93961	2.4887	1.25498	5e-05	0.000162326
ENSGALG00000015057	DDO	5.66435	2.37543	1.25372	5e-05	0.000162326
ENSGALG00000017036	LHFP	141.578	59.4344	1.25222	5e-05	0.000162326
ENSGALG00000016774	NPAS2	0.6018	0.252704	1.25183	5e-05	0.000162326
ENSGALG00000005295	BCAS3	11.646	4.89831	1.24947	5e-05	0.000162326
ENSGALG00000029153	GPATCH4	25.305	10.6469	1.24899	5e-05	0.000162326
ENSGALG00000029117	-	0.808037	0.339999	1.24889	5e-05	0.000162326
ENSGALG00000011896	SIDT2	6.13395	2.58372	1.24737	5e-05	0.000162326
ENSGALG00000009318	IFT140	2.36876	0.998426	1.24641	0.00165	0.00416663
ENSGALG00000010875	ITGB8	0.858715	0.362231	1.24527	0.00035	0.00100824
ENSGALG00000005693	INOS	2.4133	1.01819	1.24501	5e-05	0.000162326
ENSGALG00000016322	-	8.73722	3.68747	1.24454	5e-05	0.000162326
ENSGALG00000026262	PMP22	34.115	14.4208	1.24226	5e-05	0.000162326
ENSGALG00000010899	G6PC2	3.20079	1.35355	1.24168	5e-05	0.000162326
ENSGALG00000005239	CYB561A3	20.7868	8.79313	1.24122	5e-05	0.000162326
ENSGALG00000012613	FBP1	1.05296	0.445509	1.24092	5e-05	0.000162326
ENSGALG00000021525	-	12.8799	5.45161	1.24036	5e-05	0.000162326
ENSGALG00000026910	SMPD1	93.1296	39.4738	1.23834	5e-05	0.000162326
ENSGALG00000028550	ABHD14A	15.6826	6.64867	1.23803	5e-05	0.000162326
ENSGALG00000012308	MANBA	13.9097	5.8999	1.23733	5e-05	0.000162326
ENSGALG00000006311	HDAC7	4.70752	1.99944	1.23537	5e-05	0.000162326
ENSGALG00000021685	SERINC2	4.57206	1.94448	1.23346	5e-05	0.000162326
ENSGALG00000004127	-	4.04597	1.72104	1.23321	5e-05	0.000162326
ENSGALG00000016875	CLYBL	4.2157	1.7952	1.23163	5e-05	0.000162326
ENSGALG00000008953	AASS	3.96252	1.68808	1.23103	5e-05	0.000162326
ENSGALG00000014980	MAATS1	1.23502	0.526206	1.23084	0.00575	0.0128857
ENSGALG00000006751	THY1	86.1278	36.7453	1.22892	5e-05	0.000162326
ENSGALG00000003264	DDHD2	7.58846	3.24031	1.22768	5e-05	0.000162326
ENSGALG00000003172	SLC16A9	10.6556	4.56035	1.22439	5e-05	0.000162326
ENSGALG00000011041	DNAJC6	0.616682	0.264102	1.22343	0.0005	0.00139774
ENSGALG00000028810	CHCHD10	151.931	65.0837	1.22305	5e-05	0.000162326
ENSGALG00000025972	SELM	122.687	52.5646	1.22281	5e-05	0.000162326
ENSGALG00000027785	CCBE1	3.43462	1.47345	1.22095	5e-05	0.000162326
ENSGALG00000016164	ABCG1	1.12182	0.481387	1.22058	5e-05	0.000162326
ENSGALG00000026616	-	2.67086	1.14704	1.21939	5e-05	0.000162326
ENSGALG00000016837	MYO16	8.53576	3.66654	1.2191	5e-05	0.000162326
ENSGALG00000008859	WDR31	0.49164	0.211422	1.21748	0.0069	0.0151832
ENSGALG00000007381	SERPING1	3.04693	1.31035	1.2174	5e-05	0.000162326
ENSGALG00000027351	LRRC71	0.86905	0.373851	1.21697	0.01475	0.0299487
ENSGALG00000013892	MAP3K5	11.5226	4.9572	1.21687	5e-05	0.000162326
ENSGALG00000001702	EXOC3L1	12.6122	5.42769	1.21641	5e-05	0.000162326
ENSGALG00000016391	CNKSR2	4.27071	1.83884	1.21568	5e-05	0.000162326
ENSGALG00000014933	HEXB	43.1323	18.5733	1.21554	5e-05	0.000162326
ENSGALG00000015396	CD200	1.09444	0.471319	1.21542	5e-05	0.000162326
ENSGALG00000013489	CCDC82	2.77037	1.19336	1.21505	5e-05	0.000162326
ENSGALG00000013637	TDP2	41.0042	17.667	1.21472	5e-05	0.000162326
ENSGALG00000004612	MTHFR	14.877	6.41509	1.21354	5e-05	0.000162326
ENSGALG00000019017	GLTP	39.7248	17.1608	1.21092	5e-05	0.000162326
ENSGALG00000009230	KIAA0922	10.6311	4.5928	1.21085	5e-05	0.000162326
ENSGALG00000027742	KLHL33	0.498726	0.215521	1.21042	0.00315	0.00749204
ENSGALG00000011518	C2H3ORF39	6.63773	2.8685	1.21039	5e-05	0.000162326
ENSGALG00000016359	FBXO25	8.35045	3.61065	1.20959	5e-05	0.000162326
ENSGALG00000010646	STOX2	9.01463	3.89947	1.20899	5e-05	0.000162326
ENSGALG00000021541	SLC47A1	10.6089	4.59233	1.20798	0.02035	0.0397982
ENSGALG00000004039	MINOS1	864.117	374.054	1.20798	5e-05	0.000162326
ENSGALG00000023828	LDHD	4.81229	2.08333	1.20784	5e-05	0.000162326
ENSGALG00000003324	PRRX1	26.5766	11.5118	1.20705	5e-05	0.000162326
ENSGALG00000014946	-	1.94315	0.842674	1.20535	0.00095	0.00251875
ENSGALG00000008286	SUMF1	9.48399	4.11386	1.205	5e-05	0.000162326
ENSGALG00000001943	RHBDF2	3.48217	1.51153	1.20398	5e-05	0.000162326
ENSGALG00000016369	FBXO32	12.8692	5.59199	1.20248	5e-05	0.000162326
ENSGALG00000008337	SLC8B1	5.08218	2.20846	1.20241	5e-05	0.000162326
ENSGALG00000013588	TMEM106C	8.42256	3.66037	1.20227	5e-05	0.000162326
ENSGALG00000010625	SRD5A2	1.33085	0.579068	1.20055	0.0001	0.000312743
ENSGALG00000010697	SEMA4D	3.76898	1.63999	1.20049	5e-05	0.000162326
ENSGALG00000016017	SLC4A11	3.32866	1.44922	1.19966	5e-05	0.000162326
ENSGALG00000002206	SNX22	1.76002	0.76692	1.19844	0.00065	0.00177949
ENSGALG00000014873	GJA1	328.641	143.281	1.19767	5e-05	0.000162326
ENSGALG00000001813	-	0.956732	0.417335	1.19691	0.00295	0.00706111
ENSGALG00000013051	SEMA5A	8.48929	3.70755	1.19518	5e-05	0.000162326
ENSGALG00000015862	CA2	6.35278	2.77458	1.19512	5e-05	0.000162326
ENSGALG00000021972	-	163.385	71.4035	1.19421	5e-05	0.000162326
ENSGALG00000011457	CCNI	42.1213	18.4122	1.19389	5e-05	0.000162326
ENSGALG00000010136	HGSNAT	24.0899	10.5383	1.19278	5e-05	0.000162326
ENSGALG00000026424	TOR2A	20.5826	9.0228	1.18978	5e-05	0.000162326
ENSGALG00000004562	HVCN1	6.4618	2.83496	1.1886	5e-05	0.000162326
ENSGALG00000026600	C1orf198	37.9173	16.6471	1.18759	5e-05	0.000162326
ENSGALG00000003832	TEX264	19.0942	8.38595	1.18709	5e-05	0.000162326
ENSGALG00000014419	SLIT2	6.00222	2.63615	1.18706	5e-05	0.000162326
ENSGALG00000028590	JMJD8	24.7785	10.8911	1.18594	5e-05	0.000162326
ENSGALG00000015055	SLC22A16	14.9206	6.56066	1.18539	5e-05	0.000162326
ENSGALG00000014450	PABPC1	212.723	93.5442	1.18525	5e-05	0.000162326
ENSGALG00000002475	-	5.25239	2.30976	1.18523	5e-05	0.000162326
ENSGALG00000012363	EGFR	12.6998	5.58883	1.18419	5e-05	0.000162326
ENSGALG00000005713	NCKIPSD	5.67719	2.50014	1.18317	5e-05	0.000162326
ENSGALG00000028866	COASY	10.1071	4.4569	1.18125	5e-05	0.000162326
ENSGALG00000008780	CTBS	26.579	11.729	1.1802	5e-05	0.000162326
ENSGALG00000027876	IMMP2L	1.37694	0.608007	1.17931	5e-05	0.000162326
ENSGALG00000026626	SLC44A2	1.11524	0.492786	1.17833	0.0222	0.0429684
ENSGALG00000016171	FAK	30.632	13.5381	1.17801	5e-05	0.000162326
ENSGALG00000010992	SLC6A15	2.28185	1.00918	1.17701	5e-05	0.000162326
ENSGALG00000028753	-	96.6826	42.7653	1.17681	5e-05	0.000162326
ENSGALG00000001242	-	11.491	5.08382	1.17652	5e-05	0.000162326
ENSGALG00000009856	GNS	70.694	31.2784	1.17642	5e-05	0.000162326
ENSGALG00000012177	NCKAP5	1.24452	0.55064	1.17641	5e-05	0.000162326
ENSGALG00000015989	C8orf37	1.96365	0.868832	1.17639	0.0088	0.0188722
ENSGALG00000016356	TDRP	6.6833	2.9577	1.17608	5e-05	0.000162326
ENSGALG00000001798	BBS4	10.9647	4.85372	1.1757	5e-05	0.000162326
ENSGALG00000023146	CBX7	1.18934	0.5266	1.17538	0.0008	0.00215432
ENSGALG00000015323	SENP7	4.10368	1.81827	1.17435	5e-05	0.000162326
ENSGALG00000006958	-	8.75055	3.87818	1.17399	5e-05	0.000162326
ENSGALG00000010406	TMEM63C	7.39329	3.2772	1.17375	5e-05	0.000162326
ENSGALG00000009312	RPL22L1	1566.95	694.942	1.17299	5e-05	0.000162326
ENSGALG00000003412	-	25.9584	11.5238	1.17159	5e-05	0.000162326
ENSGALG00000011473	RPS6KA2	1.04759	0.465138	1.17134	5e-05	0.000162326
ENSGALG00000014786	PIK3R1	16.1074	7.1605	1.16959	5e-05	0.000162326
ENSGALG00000012367	TRIM9	0.609658	0.271105	1.16915	0.0003	0.000872803
ENSGALG00000013117	PIK3C2G	0.696938	0.310094	1.16832	5e-05	0.000162326
ENSGALG00000010633	GPX7	154.773	69.0401	1.16465	5e-05	0.000162326
ENSGALG00000016449	PQLC3	11.2463	5.02192	1.16313	5e-05	0.000162326
ENSGALG00000008133	AS3MT	54.0471	24.1529	1.16202	5e-05	0.000162326
ENSGALG00000013480	MTHFD2	81.5055	36.4518	1.16091	5e-05	0.000162326
ENSGALG00000007093	CYTH1	40.1089	17.9394	1.16079	5e-05	0.000162326
ENSGALG00000011241	RFTN1	30.7758	13.7691	1.16036	5e-05	0.000162326
ENSGALG00000002610	-	9.132	4.08913	1.15913	5e-05	0.000162326
ENSGALG00000000542	ZNF593	709.634	317.798	1.15897	5e-05	0.000162326
ENSGALG00000008480	ABCF3	101.101	45.3027	1.15813	5e-05	0.000162326
ENSGALG00000000978	CEP104	20.3105	9.10399	1.15766	5e-05	0.000162326
ENSGALG00000008486	CACNA2D1	2.77227	1.24276	1.15751	5e-05	0.000162326
ENSGALG00000008219	C15H12ORF49	34.3971	15.4199	1.15749	5e-05	0.000162326
ENSGALG00000008931	COMMD1	200.14	89.7293	1.15736	5e-05	0.000162326
ENSGALG00000005427	-	1.30272	0.584435	1.15641	5e-05	0.000162326
ENSGALG00000000751	ARNT	80.9357	36.3374	1.15532	5e-05	0.000162326
ENSGALG00000015207	F5	0.971255	0.436197	1.15487	5e-05	0.000162326
ENSGALG00000016105	DYSF	4.95056	2.22385	1.15453	5e-05	0.000162326
ENSGALG00000028635	AIF1L	48.1822	21.6493	1.15418	5e-05	0.000162326
ENSGALG00000013031	CECR1	2.62832	1.18102	1.15411	5e-05	0.000162326
ENSGALG00000027768	CTDSP1	13.3444	5.99783	1.15373	5e-05	0.000162326
ENSGALG00000008680	SYDE2	15.8786	7.13742	1.15361	5e-05	0.000162326
ENSGALG00000015215	MAPRE2	24.1765	10.8896	1.15065	5e-05	0.000162326
ENSGALG00000002479	MAT1A	72.1466	32.5057	1.15024	5e-05	0.000162326
ENSGALG00000000530	SLC45A1	4.98581	2.24642	1.1502	5e-05	0.000162326
ENSGALG00000027712	-	0.488577	0.220368	1.14867	0.0054	0.0121793
ENSGALG00000002749	-	5.38789	2.43107	1.14813	5e-05	0.000162326
ENSGALG00000012992	WNK1	9.33364	4.21551	1.14673	5e-05	0.000162326
ENSGALG00000003894	CBLN1	2.51944	1.13817	1.14639	0.0098	0.0207878
ENSGALG00000026311	OCC-1	56.7189	25.625	1.14628	5e-05	0.000162326
ENSGALG00000010303	-	9.22599	4.16864	1.14613	5e-05	0.000162326
ENSGALG00000015286	SESN1	50.9027	23.0073	1.14565	5e-05	0.000162326
ENSGALG00000025795	ARHGAP23	4.74556	2.14558	1.14522	5e-05	0.000162326
ENSGALG00000026981	NHSL1	8.03377	3.63242	1.14515	5e-05	0.000162326
ENSGALG00000004564	FAM214A	22.3857	10.1222	1.14505	5e-05	0.000162326
ENSGALG00000008542	ADD3	22.6317	10.2466	1.1432	5e-05	0.000162326
ENSGALG00000015315	TRIM14	0.6774	0.306723	1.14307	0.00305	0.00728059
ENSGALG00000013632	ACOT13	85.3871	38.6794	1.14245	5e-05	0.000162326
ENSGALG00000001183	MYH10	74.5908	33.7993	1.142	5e-05	0.000162326
ENSGALG00000013876	FAM136A	425.878	193.107	1.14104	5e-05	0.000162326
ENSGALG00000007522	ABCC3	5.12553	2.32456	1.14074	5e-05	0.000162326
ENSGALG00000005710	CTDSPL	27.0442	12.2706	1.14011	5e-05	0.000162326
ENSGALG00000026809	SARS	332.411	150.897	1.13941	5e-05	0.000162326
ENSGALG00000016883	DOCK9	5.45541	2.47773	1.13867	5e-05	0.000162326
ENSGALG00000014910	COLEC12	22.9137	10.4129	1.13784	5e-05	0.000162326
ENSGALG00000009437	MECOM	0.657909	0.299344	1.13608	5e-05	0.000162326
ENSGALG00000022001	CAMKV	0.827816	0.376889	1.13517	0.01125	0.0235099
ENSGALG00000000363	SMARCD2	14.6877	6.69082	1.13435	5e-05	0.000162326
ENSGALG00000006645	LIPH	1.01458	0.462794	1.13244	0.0023	0.00563828
ENSGALG00000006080	GPC4	388.11	177.274	1.13049	5e-05	0.000162326
ENSGALG00000007582	DPYSL3	143.957	65.7721	1.13009	5e-05	0.000162326
ENSGALG00000002779	PAN2	4.89309	2.238	1.12854	5e-05	0.000162326
ENSGALG00000008313	NAPB	2.75818	1.26167	1.12838	5e-05	0.000162326
ENSGALG00000010628	ACSL1	55.2681	25.2873	1.12804	5e-05	0.000162326
ENSGALG00000001220	HERPUD1	54.8099	25.116	1.12583	5e-05	0.000162326
ENSGALG00000010461	EBF3	8.2056	3.76991	1.12208	5e-05	0.000162326
ENSGALG00000005102	CDH4	1.07169	0.492512	1.12166	5e-05	0.000162326
ENSGALG00000011970	CHADL	0.540614	0.248471	1.12152	0.00145	0.00370051
ENSGALG00000016925	TBC1D4	9.03033	4.15376	1.12036	5e-05	0.000162326
ENSGALG00000009556	PRICKLE1	14.2088	6.54554	1.1182	5e-05	0.000162326
ENSGALG00000011175	TMEM150C	20.4502	9.42981	1.11682	5e-05	0.000162326
ENSGALG00000001889	CARD9	1.46898	0.677468	1.11659	0.0004	0.00113883
ENSGALG00000010716	AGA	16.296	7.51828	1.11605	5e-05	0.000162326
ENSGALG00000001233	RHD	4.34657	2.00638	1.11528	5e-05	0.000162326
ENSGALG00000014675	RHOBTB3	3.30483	1.52597	1.11485	5e-05	0.000162326
ENSGALG00000013615	MTUS1	2.91853	1.34803	1.11439	5e-05	0.000162326
ENSGALG00000003362	ACSS2	27.5499	12.7361	1.11313	5e-05	0.000162326
ENSGALG00000007197	-	22.1096	10.2234	1.1128	5e-05	0.000162326
ENSGALG00000019568	-	2.96561	1.373	1.11099	0.0048	0.0109507
ENSGALG00000027442	LIX1L	1.15754	0.535939	1.11092	0.0015	0.00381931
ENSGALG00000000304	MTFR1	82.715	38.3306	1.10965	5e-05	0.000162326
ENSGALG00000015899	RIPK2	8.7802	4.07107	1.10884	5e-05	0.000162326
ENSGALG00000027777	CNN2	129.155	59.9172	1.10806	5e-05	0.000162326
ENSGALG00000006368	PTPN5	1.42251	0.660218	1.10743	0.0002	0.000598642
ENSGALG00000022694	-	4.38115	2.03469	1.1065	0.0027	0.00652139
ENSGALG00000001586	NEIL1	5.77527	2.68316	1.10595	5e-05	0.000162326
ENSGALG00000014631	ACVR1B	12.5658	5.83928	1.10564	5e-05	0.000162326
ENSGALG00000006982	EEF2K	42.4313	19.7286	1.10484	5e-05	0.000162326
ENSGALG00000001446	GSN	106.01	49.325	1.10381	5e-05	0.000162326
ENSGALG00000021325	-	5.05991	2.35755	1.10182	5e-05	0.000162326
ENSGALG00000014997	PLA1A	0.688726	0.320951	1.10158	0.006	0.0133843
ENSGALG00000007809	TSHZ2	13.7791	6.42195	1.1014	5e-05	0.000162326
ENSGALG00000010322	JDP2	88.8965	41.4347	1.10129	5e-05	0.000162326
ENSGALG00000012135	ATF4	448.592	209.522	1.0983	5e-05	0.000162326
ENSGALG00000014808	KIAA2018	1.30413	0.609526	1.09733	5e-05	0.000162326
ENSGALG00000026782	-	8.68266	4.0585	1.09719	0.0116	0.0241616
ENSGALG00000005043	-	0.609995	0.285383	1.0959	5e-05	0.000162326
ENSGALG00000008270	CALHM2	8.65786	4.05617	1.09389	5e-05	0.000162326
ENSGALG00000009431	PLEKHD1	1.19111	0.558392	1.09295	0.0017	0.00428361
ENSGALG00000008167	KMT2E	7.15095	3.35593	1.09142	5e-05	0.000162326
ENSGALG00000010077	RPS3A	8780.16	4121.37	1.09112	5e-05	0.000162326
ENSGALG00000028031	C1QL1	1.13148	0.53115	1.09102	0.0015	0.00381931
ENSGALG00000015608	ADRA2C	0.593884	0.278987	1.08999	0.02325	0.0447601
ENSGALG00000003428	-	55.8827	26.2886	1.08796	5e-05	0.000162326
ENSGALG00000016769	CHST10	17.2666	8.12371	1.08777	5e-05	0.000162326
ENSGALG00000001328	BSG	397.543	187.04	1.08776	5e-05	0.000162326
ENSGALG00000004112	FUCA1	22.4007	10.5408	1.08757	5e-05	0.000162326
ENSGALG00000001076	LIMK1	1.49509	0.704126	1.08632	5e-05	0.000162326
ENSGALG00000028485	-	3.09178	1.45683	1.08561	0.00355	0.00834792
ENSGALG00000005227	-	22.6668	10.6829	1.08528	5e-05	0.000162326
ENSGALG00000001879	GRID1	0.790856	0.373025	1.08414	5e-05	0.000162326
ENSGALG00000012860	HSD11B1L	12.2357	5.77251	1.08382	5e-05	0.000162326
ENSGALG00000020557	-	10.3772	4.90011	1.08254	5e-05	0.000162326
ENSGALG00000015293	TMEM45A	20.9724	9.90383	1.08243	5e-05	0.000162326
ENSGALG00000007766	KIAA1217	3.61988	1.71066	1.08139	0.0005	0.00139774
ENSGALG00000012487	MPST	58.7474	27.7728	1.08085	5e-05	0.000162326
ENSGALG00000000785	HYAL1	21.2636	10.0694	1.07842	5e-05	0.000162326
ENSGALG00000012665	-	29.2132	13.8504	1.07669	5e-05	0.000162326
ENSGALG00000010435	RASGRP3	8.18795	3.88285	1.07639	5e-05	0.000162326
ENSGALG00000005683	ARHGAP29	7.73774	3.67001	1.07613	5e-05	0.000162326
ENSGALG00000012685	KDM1B	5.58228	2.64798	1.07596	5e-05	0.000162326
ENSGALG00000016426	MAP3K15	0.508066	0.241045	1.07571	0.00035	0.00100824
ENSGALG00000028256	CCL19	0.90433	0.429445	1.07437	0.0093	0.019834
ENSGALG00000001494	NISCH	15.6693	7.44641	1.07332	5e-05	0.000162326
ENSGALG00000001192	-	1.34312	0.638311	1.07326	5e-05	0.000162326
ENSGALG00000014861	NIM1	2.65082	1.25995	1.07307	5e-05	0.000162326
ENSGALG00000022704	CNGA4	0.546022	0.259545	1.07297	0.01865	0.0368544
ENSGALG00000002810	UBTD2	27.6658	13.1537	1.07263	5e-05	0.000162326
ENSGALG00000004766	SCG3	5.07246	2.41245	1.07219	5e-05	0.000162326
ENSGALG00000001727	LZTS1	4.99601	2.37703	1.07161	5e-05	0.000162326
ENSGALG00000008188	TRIM36	5.1381	2.44535	1.0712	5e-05	0.000162326
ENSGALG00000012958	ZSCAN2	1.87987	0.895432	1.06997	0.0004	0.00113883
ENSGALG00000029177	IL17RE	1.4435	0.687645	1.06984	0.00385	0.00898066
ENSGALG00000008536	KLHDC3	11.0803	5.28299	1.06857	5e-05	0.000162326
ENSGALG00000003759	RORalpha1	1.14255	0.544828	1.06839	0.0024	0.00586169
ENSGALG00000006857	SPATA20	5.11932	2.44121	1.06836	5e-05	0.000162326
ENSGALG00000017334	DCHS1	7.41857	3.53829	1.06809	5e-05	0.000162326
ENSGALG00000005024	EFCC1	2.25075	1.07415	1.06721	5e-05	0.000162326
ENSGALG00000014911	ARL15	12.637	6.03161	1.06703	5e-05	0.000162326
ENSGALG00000006206	SPG7	166.533	79.5591	1.06571	5e-05	0.000162326
ENSGALG00000013022	CACNA1C	2.71865	1.29883	1.06568	5e-05	0.000162326
ENSGALG00000011371	STK36	1.62264	0.775317	1.06549	5e-05	0.000162326
ENSGALG00000011149	PLA2R1	19.9388	9.5313	1.06483	5e-05	0.000162326
ENSGALG00000014972	LRRC58	26.25	12.5565	1.06388	5e-05	0.000162326
ENSGALG00000005150	PTRH2	242.448	116.091	1.06242	5e-05	0.000162326
ENSGALG00000016216	NDRG1	104.784	50.2118	1.06132	5e-05	0.000162326
ENSGALG00000002132	KCNIP1	0.677376	0.324753	1.06061	0.00115	0.00299989
ENSGALG00000008152	SPATS2L	19.0096	9.11952	1.0597	5e-05	0.000162326
ENSGALG00000005035	KAT6B	5.43965	2.61068	1.05909	5e-05	0.000162326
ENSGALG00000006104	ADAMTSL3	12.6832	6.09241	1.05783	5e-05	0.000162326
ENSGALG00000021658	PAFAH2	5.18345	2.49066	1.05739	5e-05	0.000162326
ENSGALG00000027721	MAP1LC3B	86.1917	41.4229	1.05712	5e-05	0.000162326
ENSGALG00000005441	NFIB	15.529	7.46663	1.05644	5e-05	0.000162326
ENSGALG00000002932	NME2	4934.28	2373.49	1.05583	5e-05	0.000162326
ENSGALG00000002157	RPS17L	23781	11442.5	1.05541	5e-05	0.000162326
ENSGALG00000009704	CHST15	10.6663	5.13355	1.05504	5e-05	0.000162326
ENSGALG00000003429	PBX1A	7.81431	3.76244	1.05445	5e-05	0.000162326
ENSGALG00000027043	KCNH2	0.541582	0.260843	1.054	0.00475	0.0108511
ENSGALG00000006211	BCL2L1	30.6148	14.7516	1.05336	5e-05	0.000162326
ENSGALG00000003466	AKR1B1L	3.51726	1.69491	1.05324	0.00155	0.00393531
ENSGALG00000005030	DOCK10	7.03357	3.39355	1.05146	5e-05	0.000162326
ENSGALG00000017621	QPCTL	38.6664	18.665	1.05074	5e-05	0.000162326
ENSGALG00000006786	SYTL4	5.21171	2.51618	1.05052	5e-05	0.000162326
ENSGALG00000016232	RPL8	4468.5	2157.65	1.05033	5e-05	0.000162326
ENSGALG00000012515	TPPP	1.1279	0.544851	1.0497	0.0043	0.00992166
ENSGALG00000001006	TP73	2.15799	1.0428	1.04923	5e-05	0.000162326
ENSGALG00000007713	CD300A	2.25813	1.0931	1.0467	0.0003	0.000872803
ENSGALG00000006259	KIRREL	31.4886	15.2522	1.04581	5e-05	0.000162326
ENSGALG00000007619	UBALD1	115.269	55.8407	1.04561	5e-05	0.000162326
ENSGALG00000009866	CAMK1D	8.51035	4.12287	1.04557	5e-05	0.000162326
ENSGALG00000028517	EIF1	56.1722	27.2194	1.04522	5e-05	0.000162326
ENSGALG00000004128	CYSLTR1	1.79146	0.868217	1.04501	0.00235	0.00575083
ENSGALG00000002813	RPS10	4808.58	2330.53	1.04496	5e-05	0.000162326
ENSGALG00000009104	-	0.76437	0.370675	1.04412	5e-05	0.000162326
ENSGALG00000010081	SH3D19	11.5669	5.60936	1.04409	5e-05	0.000162326
ENSGALG00000028400	GCHFR	0.951096	0.461305	1.04387	0.01845	0.0365015
ENSGALG00000013878	PCYOX1	32.875	15.9455	1.04384	5e-05	0.000162326
ENSGALG00000011887	ZDHHC3	34.3484	16.6626	1.04362	5e-05	0.000162326
ENSGALG00000009879	-	78.941	38.3182	1.04274	5e-05	0.000162326
ENSGALG00000021079	RGS19	4.51295	2.19218	1.0417	0.0009	0.00239867
ENSGALG00000010335	-	6.79136	3.30104	1.04078	5e-05	0.000162326
ENSGALG00000005683	ARHGAP29	9.80966	4.77696	1.03811	5e-05	0.000162326
ENSGALG00000008238	MED13L	13.5838	6.62128	1.03671	5e-05	0.000162326
ENSGALG00000016224	MAOA	1.96546	0.958511	1.036	5e-05	0.000162326
ENSGALG00000016769	CHST10	11.112	5.41944	1.03591	0.0001	0.000312743
ENSGALG00000026970	-	367.859	179.508	1.03511	5e-05	0.000162326
ENSGALG00000023723	PQLC2	8.81943	4.30839	1.03354	5e-05	0.000162326
ENSGALG00000017019	WDFY2	12.0233	5.87408	1.0334	5e-05	0.000162326
ENSGALG00000001536	-	16.8884	8.25677	1.03239	5e-05	0.000162326
ENSGALG00000007129	ALDH6	24.7937	12.1321	1.03115	5e-05	0.000162326
ENSGALG00000005927	ST5	15.5373	7.60379	1.03094	5e-05	0.000162326
ENSGALG00000006425	SLC6A6	97.8736	47.9169	1.03039	5e-05	0.000162326
ENSGALG00000016602	ARHGAP6	2.65613	1.30048	1.03028	5e-05	0.000162326
ENSGALG00000002552	COL3A1	731.098	358.061	1.02986	5e-05	0.000162326
ENSGALG00000016441	-	29.5058	14.4519	1.02973	5e-05	0.000162326
ENSGALG00000005714	PKD1	6.99602	3.42904	1.02873	5e-05	0.000162326
ENSGALG00000006060	SCN8A	1.69845	0.832762	1.02824	5e-05	0.000162326
ENSGALG00000005468	SYNRG	47.798	23.4395	1.02801	5e-05	0.000162326
ENSGALG00000012761	DRAM1	0.832047	0.408678	1.0257	0.0012	0.00311875
ENSGALG00000001557	ACAD8	15.5551	7.64348	1.02509	5e-05	0.000162326
ENSGALG00000008818	IDH1	181.749	89.3093	1.02506	5e-05	0.000162326
ENSGALG00000007564	-	4.71732	2.32115	1.02313	5e-05	0.000162326
ENSGALG00000004530	MMD2	1.23774	0.609226	1.02266	0.0086	0.0184872
ENSGALG00000015056	LAMA3	1.0108	0.497866	1.02167	5e-05	0.000162326
ENSGALG00000006204	CHST13	1.96484	0.967838	1.02157	5e-05	0.000162326
ENSGALG00000011203	HPSE	0.783017	0.385951	1.02063	0.00645	0.0142849
ENSGALG00000003951	SASH3	0.573417	0.282676	1.02043	0.0067	0.0147842
ENSGALG00000007462	CTSZ	182.544	89.9889	1.02043	5e-05	0.000162326
ENSGALG00000015940	TMEM67	5.66526	2.795	1.01929	5e-05	0.000162326
ENSGALG00000027572	CCR7	0.948695	0.468219	1.01876	0.00015	0.000457752
ENSGALG00000009219	C1ORF95	5.55122	2.74017	1.01854	0.00695	0.0152799
ENSGALG00000003750	PLCG1	6.15117	3.03684	1.01829	5e-05	0.000162326
ENSGALG00000015183	-	9.68318	4.78268	1.01766	0.00145	0.00370051
ENSGALG00000028367	-	2.2783	1.12555	1.01733	0.0003	0.000872803
ENSGALG00000016675	PAQR8	2.2384	1.10772	1.01487	0.0012	0.00311875
ENSGALG00000001682	FBXL20	17.6427	8.73794	1.01371	5e-05	0.000162326
ENSGALG00000020939	SLC35C2	12.7912	6.33925	1.01277	5e-05	0.000162326
ENSGALG00000009537	PPM1L	7.29834	3.61827	1.01227	5e-05	0.000162326
ENSGALG00000028536	MPEG1	0.80549	0.399389	1.01207	0.00035	0.00100824
ENSGALG00000002437	FAM69B	4.34623	2.15508	1.01202	5e-05	0.000162326
ENSGALG00000028520	CST3	843.658	418.339	1.01199	5e-05	0.000162326
ENSGALG00000011298	RARB	7.96317	3.95256	1.01055	5e-05	0.000162326
ENSGALG00000028043	PLCE1	6.65323	3.30378	1.00994	5e-05	0.000162326
ENSGALG00000006209	SMARCD1	41.0111	20.3831	1.00864	5e-05	0.000162326
ENSGALG00000027938	-	9.55232	4.74839	1.00841	5e-05	0.000162326
ENSGALG00000025956	STAT6	44.834	22.3053	1.00721	5e-05	0.000162326
ENSGALG00000007638	HMOX2	43.8392	21.812	1.0071	5e-05	0.000162326
ENSGALG00000004741	EPHB2	21.6954	10.7974	1.00671	5e-05	0.000162326
ENSGALG00000013990	RPS12	3488.6	1736.25	1.00668	5e-05	0.000162326
ENSGALG00000005629	RARA	47.7911	23.7932	1.00619	5e-05	0.000162326
ENSGALG00000006853	QARS	126.53	63.0109	1.0058	5e-05	0.000162326
ENSGALG00000003979	NEK8	4.20038	2.09243	1.00534	5e-05	0.000162326
ENSGALG00000003561	PEX11G	2.32748	1.15952	1.00525	5e-05	0.000162326
ENSGALG00000009298	TNIK	37.5915	18.7275	1.00524	5e-05	0.000162326
ENSGALG00000014716	gp130	40.4268	20.1432	1.00502	5e-05	0.000162326
ENSGALG00000009279	SFMBT2	2.82655	1.40914	1.00422	5e-05	0.000162326
ENSGALG00000006235	SLC41A3	5.26817	2.62774	1.00348	5e-05	0.000162326
ENSGALG00000015725	FGFRL1	3.09038	1.54159	1.00337	5e-05	0.000162326
ENSGALG00000004754	OBSCN	2.95121	1.47227	1.00327	5e-05	0.000162326
ENSGALG00000016212	LICOS	16.118	8.04137	1.00316	5e-05	0.000162326
ENSGALG00000027069	TSC22D3	59.0073	29.4414	1.00305	5e-05	0.000162326
ENSGALG00000000723	STX12	122.469	61.132	1.00242	5e-05	0.000162326
ENSGALG00000010365	ESRRB	0.577655	0.288552	1.00137	0.00055	0.00152567
ENSGALG00000000314	NEFL	1.53456	0.766948	1.00063	0.0001	0.000312743
ENSGALG00000026590	KLF13	7.73858	15.4782	-1.0001	5e-05	0.000162326
ENSGALG00000004510	ZNF536	0.546137	1.09252	-1.00032	5e-05	0.000162326
ENSGALG00000016738	NIPA1	5.64568	11.3014	-1.00128	5e-05	0.000162326
ENSGALG00000016993	SUCLA2	29.2545	58.5623	-1.00131	5e-05	0.000162326
ENSGALG00000016265	LANCL3	1.14373	2.28954	-1.00131	0.0005	0.00139774
ENSGALG00000004273	RALGPS2	14.9807	29.9901	-1.00139	5e-05	0.000162326
ENSGALG00000013061	PAPD7	5.65787	11.3272	-1.00147	5e-05	0.000162326
ENSGALG00000007572	MMS19	18.8765	37.8224	-1.00265	5e-05	0.000162326
ENSGALG00000008574	CLNS1A	40.2719	80.6966	-1.00273	5e-05	0.000162326
ENSGALG00000001500	SLU7	4.6509	9.32788	-1.00404	5e-05	0.000162326
ENSGALG00000001802	JMJD6	8.76703	17.592	-1.00476	5e-05	0.000162326
ENSGALG00000010361	MBNL1	10.5242	21.1229	-1.0051	5e-05	0.000162326
ENSGALG00000006009	PODXL2	10.3229	20.72	-1.00517	5e-05	0.000162326
ENSGALG00000006856	CD151	15.218	30.5463	-1.00522	5e-05	0.000162326
ENSGALG00000017070	PDS5B	12.7368	25.5678	-1.00533	5e-05	0.000162326
ENSGALG00000015421	IMPAD1	13.0505	26.1983	-1.00537	5e-05	0.000162326
ENSGALG00000028275	C16ORF61	6.8258	13.7159	-1.00677	5e-05	0.000162326
ENSGALG00000010744	GALNT7	5.72664	11.5216	-1.00858	5e-05	0.000162326
ENSGALG00000016191	PKNOX1	8.9681	18.0505	-1.00917	5e-05	0.000162326
ENSGALG00000014992	TMEM128	4.98957	10.0437	-1.0093	5e-05	0.000162326
ENSGALG00000011215	POC1B	2.89961	5.84052	-1.01024	5e-05	0.000162326
ENSGALG00000000215	DCP2	4.21096	8.48473	-1.01072	5e-05	0.000162326
ENSGALG00000006100	ZNF644	9.51411	19.1716	-1.01083	5e-05	0.000162326
ENSGALG00000001197	BARX2B	1.38818	2.79768	-1.01104	5e-05	0.000162326
ENSGALG00000008325	CKAP5	36.6422	73.8734	-1.01155	5e-05	0.000162326
ENSGALG00000023768	EphA2	2.48605	5.01361	-1.012	5e-05	0.000162326
ENSGALG00000010023	CALM	706.817	1425.72	-1.01228	5e-05	0.000162326
ENSGALG00000011377	METAP2	43.2554	87.2647	-1.01252	5e-05	0.000162326
ENSGALG00000009654	MLF1	13.2708	26.7759	-1.01268	5e-05	0.000162326
ENSGALG00000026941	EVA1A	1.8279	3.68854	-1.01286	5e-05	0.000162326
ENSGALG00000005806	KIF24	4.02777	8.13073	-1.01341	5e-05	0.000162326
ENSGALG00000006328	CHCHD4	14.6242	29.5222	-1.01345	5e-05	0.000162326
ENSGALG00000016358	PTCHD1	1.79672	3.62967	-1.01448	5e-05	0.000162326
ENSGALG00000008550	MRPS5	7.16483	14.4745	-1.01451	5e-05	0.000162326
ENSGALG00000011056	EGLN1	30.7436	62.148	-1.01542	5e-05	0.000162326
ENSGALG00000007705	NCL	137.287	277.7	-1.01634	5e-05	0.000162326
ENSGALG00000004935	LSM14A	33.7978	68.4296	-1.01769	5e-05	0.000162326
ENSGALG00000007936	PGK1	477.021	966.269	-1.01837	5e-05	0.000162326
ENSGALG00000012387	NUP43	19.5591	39.6317	-1.01882	5e-05	0.000162326
ENSGALG00000005786	DNTTIP2	9.95657	20.1833	-1.01944	5e-05	0.000162326
ENSGALG00000012533	MYH9	109.489	222.216	-1.02118	5e-05	0.000162326
ENSGALG00000007109	apoAIV	0.582786	1.18283	-1.0212	0.00545	0.0122802
ENSGALG00000005507	NONO	135.953	276.132	-1.02225	5e-05	0.000162326
ENSGALG00000008230	PCGF6	9.02991	18.3444	-1.02255	5e-05	0.000162326
ENSGALG00000015138	TMEM2	5.54369	11.2623	-1.02259	5e-05	0.000162326
ENSGALG00000009071	HMGB3	147.86	300.529	-1.02327	5e-05	0.000162326
ENSGALG00000008148	MYBPC3	29.7854	60.5539	-1.02361	5e-05	0.000162326
ENSGALG00000002076	DGCR8	15.0148	30.5374	-1.02419	5e-05	0.000162326
ENSGALG00000004223	-	68.8586	140.049	-1.02422	5e-05	0.000162326
ENSGALG00000028987	-	1.14107	2.32162	-1.02474	0.0015	0.00381931
ENSGALG00000012663	ALDH5A1	8.49224	17.2873	-1.0255	5e-05	0.000162326
ENSGALG00000003072	RPA1	18.8118	38.2974	-1.02561	5e-05	0.000162326
ENSGALG00000017244	PRSS23	76.9022	156.618	-1.02615	5e-05	0.000162326
ENSGALG00000006631	TICRR	3.52156	7.17761	-1.02729	5e-05	0.000162326
ENSGALG00000015151	B4GALT6	2.63321	5.36715	-1.02733	5e-05	0.000162326
ENSGALG00000010490	DPYSL4	2.02494	4.12835	-1.02768	5e-05	0.000162326
ENSGALG00000010169	-	0.88743	1.80927	-1.02771	0.00065	0.00177949
ENSGALG00000012155	EGF	3.55213	7.24576	-1.02845	5e-05	0.000162326
ENSGALG00000016022	RUNX1	13.0677	26.6627	-1.02882	5e-05	0.000162326
ENSGALG00000009477	PDCD10	39.2229	80.0369	-1.02897	5e-05	0.000162326
ENSGALG00000011294	cTR	6.93105	14.1508	-1.02974	5e-05	0.000162326
ENSGALG00000007537	INCENP	3.33764	6.81751	-1.03041	5e-05	0.000162326
ENSGALG00000005236	FARSB	50.0284	102.294	-1.0319	5e-05	0.000162326
ENSGALG00000014573	NAT10	12.0375	24.6188	-1.03223	5e-05	0.000162326
ENSGALG00000002186	UNC45B	20.7297	42.4442	-1.03387	5e-05	0.000162326
ENSGALG00000026213	-	9.96546	20.4083	-1.03415	5e-05	0.000162326
ENSGALG00000028648	CCDC59	2.86915	5.88175	-1.03562	5e-05	0.000162326
ENSGALG00000012947	CAPRIN2	2.30254	4.7248	-1.03703	5e-05	0.000162326
ENSGALG00000003562	NPTX2	1.70397	3.49736	-1.03737	5e-05	0.000162326
ENSGALG00000011493	TMEM169	11.3518	23.3015	-1.0375	5e-05	0.000162326
ENSGALG00000005198	RPS6KB1	17.4569	35.8358	-1.0376	5e-05	0.000162326
ENSGALG00000016004	MTDH	28.0396	57.5601	-1.0376	5e-05	0.000162326
ENSGALG00000026264	MAFA	5.45999	11.2093	-1.03772	5e-05	0.000162326
ENSGALG00000016287	NR0B1	1.59847	3.28388	-1.03871	5e-05	0.000162326
ENSGALG00000028015	-	4.04678	8.31652	-1.03921	5e-05	0.000162326
ENSGALG00000004905	MYEF2	7.28118	14.9644	-1.03929	5e-05	0.000162326
ENSGALG00000016717	GTPBP6	2.59594	5.33659	-1.03966	5e-05	0.000162326
ENSGALG00000026322	ARMT1	8.39621	17.2614	-1.03974	5e-05	0.000162326
ENSGALG00000001973	GNL2	15.2056	31.2685	-1.04011	5e-05	0.000162326
ENSGALG00000017388	YY1	30.5906	62.9309	-1.04068	5e-05	0.000162326
ENSGALG00000016538	RAI2	7.76408	15.9796	-1.04134	5e-05	0.000162326
ENSGALG00000007603	RRP12	18.7444	38.5808	-1.04142	5e-05	0.000162326
ENSGALG00000002985	UTP18	8.46461	17.4229	-1.04147	5e-05	0.000162326
ENSGALG00000008938	DCLRE1A	3.75791	7.73606	-1.04167	5e-05	0.000162326
ENSGALG00000005206	ACSL3	15.8351	32.6083	-1.04211	5e-05	0.000162326
ENSGALG00000016801	UXS1	10.0747	20.7621	-1.04322	5e-05	0.000162326
ENSGALG00000010463	AHSA1	70.581	145.604	-1.0447	5e-05	0.000162326
ENSGALG00000002087	NCBP1	26.8548	55.4335	-1.04558	5e-05	0.000162326
ENSGALG00000016930	DIS3	8.88675	18.3483	-1.04592	5e-05	0.000162326
ENSGALG00000002009	FANCG	3.59166	7.41923	-1.04662	5e-05	0.000162326
ENSGALG00000004160	G3BP1	139.754	288.701	-1.04669	5e-05	0.000162326
ENSGALG00000006843	NCBP2	45.2683	93.5158	-1.04671	5e-05	0.000162326
ENSGALG00000011305	SRSF11	25.5663	52.8287	-1.04708	5e-05	0.000162326
ENSGALG00000007241	NUBP1	33.1877	68.5831	-1.04721	5e-05	0.000162326
ENSGALG00000008930	B3GNT2	3.38483	6.99642	-1.04753	5e-05	0.000162326
ENSGALG00000008234	ORC2	4.06326	8.40185	-1.04807	5e-05	0.000162326
ENSGALG00000002287	CRB1	4.68688	9.69699	-1.04891	5e-05	0.000162326
ENSGALG00000009066	KCND2	0.327156	0.676942	-1.04905	0.00475	0.0108511
ENSGALG00000000011	C10orf88	8.40141	17.3937	-1.04986	5e-05	0.000162326
ENSGALG00000006170	LRRC8C	3.29233	6.81735	-1.0501	5e-05	0.000162326
ENSGALG00000017328	P2RY2	0.615191	1.27397	-1.05022	0.00815	0.0176151
ENSGALG00000007520	SSRP1	40.356	83.6229	-1.05111	5e-05	0.000162326
ENSGALG00000001515	-	12.9788	26.9209	-1.05257	5e-05	0.000162326
ENSGALG00000004143	YWHAB	81.5867	169.348	-1.05358	5e-05	0.000162326
ENSGALG00000011164	CHN2	24.8731	51.6317	-1.05367	5e-05	0.000162326
ENSGALG00000014276	CIR1	10.386	21.5644	-1.05401	5e-05	0.000162326
ENSGALG00000001773	RFX2	0.855565	1.77792	-1.05524	5e-05	0.000162326
ENSGALG00000028109	NOP9	5.20482	10.8168	-1.05536	5e-05	0.000162326
ENSGALG00000003804	ALDH4A1	8.20981	17.066	-1.05571	5e-05	0.000162326
ENSGALG00000012591	-	98.5898	205.049	-1.05646	5e-05	0.000162326
ENSGALG00000014283	ANKRD52	4.36307	9.07528	-1.0566	5e-05	0.000162326
ENSGALG00000011759	HIST1H111L	181.759	378.219	-1.0572	5e-05	0.000162326
ENSGALG00000009689	PON2	1.77497	3.6943	-1.05751	5e-05	0.000162326
ENSGALG00000007644	SLX4	1.6056	3.34255	-1.05784	5e-05	0.000162326
ENSGALG00000006048	FAM64A	3.24673	6.76025	-1.05809	5e-05	0.000162326
ENSGALG00000015271	FILIP1L	0.845023	1.76011	-1.0586	5e-05	0.000162326
ENSGALG00000003045	E2F1	6.96114	14.5063	-1.05928	5e-05	0.000162326
ENSGALG00000001789	HECTD2	2.70638	5.64088	-1.05955	5e-05	0.000162326
ENSGALG00000008950	EHD4	3.37878	7.04324	-1.05974	5e-05	0.000162326
ENSGALG00000007899	CHRND	12.7901	26.665	-1.05992	5e-05	0.000162326
ENSGALG00000013754	PLAGL1	2.81141	5.86165	-1.06001	5e-05	0.000162326
ENSGALG00000013821	GEMIN6	16.7421	34.9124	-1.06026	5e-05	0.000162326
ENSGALG00000019598	PSMA2	126.546	263.964	-1.06068	5e-05	0.000162326
ENSGALG00000008132	PUS7	7.14805	14.9186	-1.06149	5e-05	0.000162326
ENSGALG00000008763	SSX2IP	0.532821	1.11219	-1.06169	5e-05	0.000162326
ENSGALG00000016430	PDHA1	64.6412	134.964	-1.06204	5e-05	0.000162326
ENSGALG00000016363	ACP1	86.8828	181.629	-1.06385	5e-05	0.000162326
ENSGALG00000007788	ABCB7	8.87248	18.5522	-1.06418	5e-05	0.000162326
ENSGALG00000005290	TRMT13	3.23126	6.75778	-1.06445	5e-05	0.000162326
ENSGALG00000004192	SLTM	5.83703	12.215	-1.06535	5e-05	0.000162326
ENSGALG00000009228	PARP1	39.3629	82.4009	-1.06583	5e-05	0.000162326
ENSGALG00000015783	IMMT	55.5149	116.286	-1.06673	5e-05	0.000162326
ENSGALG00000011481	GPD1L	37.2883	78.1206	-1.06698	5e-05	0.000162326
ENSGALG00000014324	SLC2A3	37.3841	78.3419	-1.06736	5e-05	0.000162326
ENSGALG00000001540	SF3A3	31.8768	66.8305	-1.068	5e-05	0.000162326
ENSGALG00000014756	PPWD1	10.9997	23.1151	-1.07137	5e-05	0.000162326
ENSGALG00000002561	FANCE	4.46563	9.38477	-1.07146	5e-05	0.000162326
ENSGALG00000010891	ABCB11	3.39273	7.13412	-1.07229	5e-05	0.000162326
ENSGALG00000014496	PROM1	1.08436	2.28048	-1.07249	5e-05	0.000162326
ENSGALG00000010995	ITGB3BP	2.71207	5.70669	-1.07326	5e-05	0.000162326
ENSGALG00000002480	ALPK3	10.7489	22.6247	-1.07372	5e-05	0.000162326
ENSGALG00000002898	ALPK2	1.0811	2.27762	-1.07502	5e-05	0.000162326
ENSGALG00000015645	GRK4	1.92167	4.04854	-1.07504	5e-05	0.000162326
ENSGALG00000000017	-	16.7374	35.2631	-1.07509	5e-05	0.000162326
ENSGALG00000015930	RBM12B	10.4903	22.1122	-1.07579	5e-05	0.000162326
ENSGALG00000002531	SF3B3	48.7762	102.861	-1.07644	5e-05	0.000162326
ENSGALG00000028890	-	1.34929	2.84632	-1.0769	0.00025	0.000736848
ENSGALG00000016984	ZC3H13	6.65096	14.0389	-1.07779	5e-05	0.000162326
ENSGALG00000009823	PTPRE	0.333862	0.704938	-1.07825	0.00145	0.00370051
ENSGALG00000005064	PRPSAP2	23.616	49.8893	-1.07897	5e-05	0.000162326
ENSGALG00000011573	MOB1B	7.35765	15.5552	-1.08008	5e-05	0.000162326
ENSGALG00000015233	ATP1B1	21.1405	44.7269	-1.08114	5e-05	0.000162326
ENSGALG00000016410	EIF1AY	154.024	325.92	-1.08136	5e-05	0.000162326
ENSGALG00000019522	-	2.55876	5.41555	-1.08166	5e-05	0.000162326
ENSGALG00000026110	SHANK3	0.431905	0.914508	-1.08228	5e-05	0.000162326
ENSGALG00000000652	ACOT7	14.0435	29.7528	-1.08313	5e-05	0.000162326
ENSGALG00000001942	SPDL1	2.17069	4.59917	-1.08322	5e-05	0.000162326
ENSGALG00000011091	NUP133	19.0857	40.4505	-1.08366	5e-05	0.000162326
ENSGALG00000004707	CSE1L	43.0904	91.3608	-1.08421	5e-05	0.000162326
ENSGALG00000007676	EME1	4.07248	8.63513	-1.08431	5e-05	0.000162326
ENSGALG00000004086	CHMP1B	41.9797	89.0237	-1.0845	5e-05	0.000162326
ENSGALG00000009839	-	5.76886	12.2383	-1.08505	5e-05	0.000162326
ENSGALG00000004780	NAA25	12.588	26.7142	-1.08556	5e-05	0.000162326
ENSGALG00000000823	BAZ1B	11.6386	24.7345	-1.08761	5e-05	0.000162326
ENSGALG00000005540	MICAL2	13.1394	27.9242	-1.08762	5e-05	0.000162326
ENSGALG00000010843	GPR137B	15.6845	33.3868	-1.08994	5e-05	0.000162326
ENSGALG00000003919	MRPL22	6.86185	14.6122	-1.09051	0.00245	0.00597113
ENSGALG00000002121	PLEKHN1	2.28723	4.87315	-1.09126	5e-05	0.000162326
ENSGALG00000013143	PDE3A	1.62919	3.47158	-1.09144	5e-05	0.000162326
ENSGALG00000004483	AHSA2	6.40377	13.6462	-1.0915	5e-05	0.000162326
ENSGALG00000003385	LSM4	46.2835	98.6364	-1.09162	5e-05	0.000162326
ENSGALG00000014859	ZNF131	2.84972	6.07336	-1.09168	5e-05	0.000162326
ENSGALG00000023958	YOD1	9.8304	20.9852	-1.09405	5e-05	0.000162326
ENSGALG00000015043	RPF2	14.6943	31.3749	-1.09435	5e-05	0.000162326
ENSGALG00000028935	BCL10	10.3067	22.0089	-1.0945	5e-05	0.000162326
ENSGALG00000023135	SRP54	25.4107	54.2828	-1.09506	5e-05	0.000162326
ENSGALG00000010428	FAM98A	26.9708	57.6352	-1.09555	5e-05	0.000162326
ENSGALG00000002689	NUP35	6.46026	13.8107	-1.09612	5e-05	0.000162326
ENSGALG00000015118	SMC5	3.10761	6.64673	-1.09684	5e-05	0.000162326
ENSGALG00000010238	NAP1L1	107.099	229.094	-1.097	5e-05	0.000162326
ENSGALG00000020009	C1orf131	3.17803	6.7996	-1.09732	0.0002	0.000598642
ENSGALG00000000533	SRSF3	28.2341	60.4862	-1.09917	5e-05	0.000162326
ENSGALG00000004618	TAX1BP3	93.9311	201.451	-1.10076	5e-05	0.000162326
ENSGALG00000006531	TRA2B	43.8067	94.0364	-1.10207	5e-05	0.000162326
ENSGALG00000015865	FAM46A	8.17206	17.543	-1.10213	5e-05	0.000162326
ENSGALG00000003706	DUSP1	4.608	9.89671	-1.10281	5e-05	0.000162326
ENSGALG00000002283	MAPKAPK3	6.21467	13.364	-1.1046	5e-05	0.000162326
ENSGALG00000001614	AQP11	0.249748	0.537301	-1.10526	0.02165	0.0420334
ENSGALG00000011136	CAPN9	0.431769	0.929233	-1.10578	0.00015	0.000457752
ENSGALG00000016185	SLC37A1	1.35214	2.91281	-1.10717	5e-05	0.000162326
ENSGALG00000010478	STIL	0.707763	1.52652	-1.1089	5e-05	0.000162326
ENSGALG00000016974	GTF2F2	13.3137	28.7551	-1.1109	5e-05	0.000162326
ENSGALG00000027420	POPDC3	18.264	39.4566	-1.11127	5e-05	0.000162326
ENSGALG00000013211	ST8SIA1	1.71421	3.70398	-1.11153	5e-05	0.000162326
ENSGALG00000013354	ABCF2	46.1925	99.833	-1.11186	5e-05	0.000162326
ENSGALG00000023348	HPDL	3.9493	8.53662	-1.11207	5e-05	0.000162326
ENSGALG00000003681	TOP1	7.60422	16.4438	-1.11267	5e-05	0.000162326
ENSGALG00000019325	-	0.7952	1.71961	-1.11269	0.0009	0.00239867
ENSGALG00000010671	HNRNPU	51.1149	110.611	-1.11369	5e-05	0.000162326
ENSGALG00000017357	SRSF2	51.0966	110.615	-1.11425	5e-05	0.000162326
ENSGALG00000026696	-	2.16416	4.68826	-1.11524	5e-05	0.000162326
ENSGALG00000015107	PIP5K1B	1.70827	3.70104	-1.1154	5e-05	0.000162326
ENSGALG00000000454	KPNB1	14.0648	30.4731	-1.11544	5e-05	0.000162326
ENSGALG00000011254	SATB1	0.352438	0.763923	-1.11606	5e-05	0.000162326
ENSGALG00000007005	PPP1R2	13.9187	30.1864	-1.11687	5e-05	0.000162326
ENSGALG00000006016	PASK	1.96774	4.2687	-1.11726	5e-05	0.000162326
ENSGALG00000000779	MYH13	0.316967	0.688179	-1.11845	5e-05	0.000162326
ENSGALG00000008265	PDCD11	13.5678	29.4632	-1.11872	5e-05	0.000162326
ENSGALG00000014822	CTC1	5.53743	12.0341	-1.11984	5e-05	0.000162326
ENSGALG00000007170	SNRPA1	110.374	239.898	-1.12002	5e-05	0.000162326
ENSGALG00000006292	-	10.7967	23.4693	-1.12018	5e-05	0.000162326
ENSGALG00000008765	C1D	24.1419	52.4787	-1.12019	5e-05	0.000162326
ENSGALG00000006340	PIEZO1	4.12239	8.96221	-1.12037	5e-05	0.000162326
ENSGALG00000003131	DGKE	3.76903	8.19563	-1.12066	5e-05	0.000162326
ENSGALG00000012795	RIOK1	12.3092	26.7667	-1.1207	5e-05	0.000162326
ENSGALG00000006512	HSPA8	358.464	779.502	-1.12072	5e-05	0.000162326
ENSGALG00000012541	MB	2.23998	4.87195	-1.12101	0.00015	0.000457752
ENSGALG00000014709	SKIV2L2	17.4509	37.9808	-1.12196	5e-05	0.000162326
ENSGALG00000017211	MRE11A	5.53875	12.0588	-1.12245	5e-05	0.000162326
ENSGALG00000012526	PRPF40A	7.39348	16.1023	-1.12294	5e-05	0.000162326
ENSGALG00000003277	SUZ12	5.85935	12.7643	-1.1233	5e-05	0.000162326
ENSGALG00000007842	PDHX	11.5	25.0663	-1.12411	5e-05	0.000162326
ENSGALG00000016390	ZHX2	5.00383	10.9139	-1.12506	5e-05	0.000162326
ENSGALG00000001803	IWS1	12.5239	27.3181	-1.12518	5e-05	0.000162326
ENSGALG00000010770	SCIN	0.265791	0.580119	-1.12606	5e-05	0.000162326
ENSGALG00000027497	CFD	15.8526	34.6162	-1.12673	5e-05	0.000162326
ENSGALG00000015200	DAZAP1	50.7987	111.051	-1.12836	5e-05	0.000162326
ENSGALG00000011084	CCSAP	0.779296	1.70457	-1.12917	0.00015	0.000457752
ENSGALG00000000814	HNRNPR	58.0059	126.881	-1.1292	5e-05	0.000162326
ENSGALG00000005820	RNF130	51.1665	111.925	-1.12926	5e-05	0.000162326
ENSGALG00000012845	MYLK4	2.30755	5.04847	-1.12948	5e-05	0.000162326
ENSGALG00000003355	NOP16	25.0227	54.754	-1.12973	5e-05	0.000162326
ENSGALG00000014523	MATN2	3.12943	6.85349	-1.13094	5e-05	0.000162326
ENSGALG00000010368	VASH1	25.7346	56.4012	-1.13202	5e-05	0.000162326
ENSGALG00000011637	TCP1	234.31	513.799	-1.13278	5e-05	0.000162326
ENSGALG00000014009	L3MBTL3	6.38116	13.9937	-1.13289	5e-05	0.000162326
ENSGALG00000011857	LUC7L2	33.9413	74.442	-1.13307	5e-05	0.000162326
ENSGALG00000007822	ICT1	17.8724	39.2611	-1.13537	5e-05	0.000162326
ENSGALG00000001160	DOK4	6.27092	13.7938	-1.13727	5e-05	0.000162326
ENSGALG00000005655	TSPEAR	0.759578	1.6715	-1.13787	5e-05	0.000162326
ENSGALG00000001555	AURKAIP1	53.8216	118.472	-1.13829	5e-05	0.000162326
ENSGALG00000006643	HSPA14	15.1457	33.3675	-1.13953	5e-05	0.000162326
ENSGALG00000015108	FXN	8.07588	17.8155	-1.14144	5e-05	0.000162326
ENSGALG00000003373	BRIX1	40.5071	89.3696	-1.14161	5e-05	0.000162326
ENSGALG00000013129	RPRD1A	1.3892	3.06778	-1.14295	0.0004	0.00113883
ENSGALG00000014642	CHD-Z	2.11206	4.66659	-1.14372	5e-05	0.000162326
ENSGALG00000007659	HYOU1	35.3617	78.1386	-1.14385	5e-05	0.000162326
ENSGALG00000005369	BTBD10	2.05655	4.54989	-1.14561	0.00155	0.00393531
ENSGALG00000011539	EAF1	15.6155	34.5785	-1.1469	5e-05	0.000162326
ENSGALG00000002207	ATP6V1G3	0.763145	1.6901	-1.14708	0.0217	0.0421139
ENSGALG00000010700	RPA3	29.3443	64.992	-1.14718	5e-05	0.000162326
ENSGALG00000013420	FOXM1	4.46933	9.90811	-1.14855	5e-05	0.000162326
ENSGALG00000004747	-	3.40405	7.54872	-1.14898	5e-05	0.000162326
ENSGALG00000004286	COL13A1	1.38844	3.07952	-1.14924	5e-05	0.000162326
ENSGALG00000026288	SLC5A6	14.7482	32.7174	-1.14952	5e-05	0.000162326
ENSGALG00000008698	C3H20ORF72	6.64858	14.7502	-1.14962	5e-05	0.000162326
ENSGALG00000009250	HNRNPA3	31.0498	68.9337	-1.15063	5e-05	0.000162326
ENSGALG00000004516	RAD51	12.7698	28.3594	-1.15109	5e-05	0.000162326
ENSGALG00000014960	POC5	3.63178	8.07017	-1.15192	5e-05	0.000162326
ENSGALG00000020742	PPRC1	2.30296	5.11902	-1.15238	5e-05	0.000162326
ENSGALG00000015458	ILDR2	1.47282	3.27412	-1.15253	5e-05	0.000162326
ENSGALG00000006046	DNAJC5	5.41087	12.0291	-1.1526	5e-05	0.000162326
ENSGALG00000026433	-	0.652259	1.45041	-1.15294	0.0205	0.0400535
ENSGALG00000014378	ANAPC4	9.69092	21.5557	-1.15337	5e-05	0.000162326
ENSGALG00000013830	SLMO1	5.23835	11.6639	-1.15486	5e-05	0.000162326
ENSGALG00000015513	MMS22L	1.10961	2.47144	-1.1553	5e-05	0.000162326
ENSGALG00000009061	ACTL6A	22.9311	51.0752	-1.15532	5e-05	0.000162326
ENSGALG00000009512	TFPI2	58.8079	131.165	-1.1573	5e-05	0.000162326
ENSGALG00000002705	CISD1	48.1609	107.443	-1.15764	5e-05	0.000162326
ENSGALG00000012382	-	2.16264	4.82858	-1.15881	5e-05	0.000162326
ENSGALG00000014485	LDB2	4.59075	10.2569	-1.15979	5e-05	0.000162326
ENSGALG00000004245	NUDT1	17.6667	39.4735	-1.15985	5e-05	0.000162326
ENSGALG00000003113	RGS14	5.95918	13.3251	-1.16096	5e-05	0.000162326
ENSGALG00000008663	DDAH1	13.3162	29.7876	-1.16152	5e-05	0.000162326
ENSGALG00000011803	EMP1	96.5713	216.228	-1.16289	5e-05	0.000162326
ENSGALG00000026900	LYPLA1	21.1287	47.3095	-1.16292	5e-05	0.000162326
ENSGALG00000013819	SRSF7	40.1363	89.9118	-1.1636	5e-05	0.000162326
ENSGALG00000025875	Alx-4	0.29289	0.656911	-1.16534	5e-05	0.000162326
ENSGALG00000011239	OXNAD1	13.5477	30.3857	-1.16535	5e-05	0.000162326
ENSGALG00000009907	G2E3	3.90478	8.76195	-1.16601	5e-05	0.000162326
ENSGALG00000015649	NOP14	9.43381	21.1713	-1.1662	5e-05	0.000162326
ENSGALG00000016106	NUDCD1	8.41936	18.8947	-1.1662	5e-05	0.000162326
ENSGALG00000011106	GALNT2	21.696	48.7338	-1.16749	5e-05	0.000162326
ENSGALG00000012364	PPIL4	7.08696	15.9222	-1.1678	5e-05	0.000162326
ENSGALG00000001793	Myl2	74.4612	167.386	-1.16862	5e-05	0.000162326
ENSGALG00000000056	DAPP1	1.22404	2.75349	-1.16962	5e-05	0.000162326
ENSGALG00000010439	-	0.591569	1.33152	-1.17045	0.00925	0.0197412
ENSGALG00000005955	HNRNPH1	128.901	290.501	-1.17227	5e-05	0.000162326
ENSGALG00000002663	ATR	2.74315	6.18981	-1.17406	5e-05	0.000162326
ENSGALG00000001325	CYP1A4	0.257955	0.582178	-1.17434	0.0038	0.00887666
ENSGALG00000015226	-	4.82827	10.9026	-1.1751	5e-05	0.000162326
ENSGALG00000008939	FUBP1	37.5438	84.8193	-1.17582	5e-05	0.000162326
ENSGALG00000014041	RASSF8	23.9988	54.265	-1.17706	5e-05	0.000162326
ENSGALG00000007664	PSMD1	57.4508	129.925	-1.17728	5e-05	0.000162326
ENSGALG00000005034	ACAD9	89.7952	203.185	-1.17808	5e-05	0.000162326
ENSGALG00000003688	NUP155	14.2942	32.3708	-1.17926	5e-05	0.000162326
ENSGALG00000028203	SPRED1	6.7753	15.3619	-1.181	5e-05	0.000162326
ENSGALG00000025759	TFDP2	2.44396	5.54338	-1.18155	5e-05	0.000162326
ENSGALG00000011543	SDAD1	8.98738	20.3896	-1.18186	5e-05	0.000162326
ENSGALG00000026475	SLURP1	0.23296	0.528603	-1.1821	0.0023	0.00563828
ENSGALG00000014862	HMGCS1	109.391	248.427	-1.18333	5e-05	0.000162326
[truncated: 945 more rows]

## Sheet: A5vsA0.mRNA
gene_id	gene_name	A5_FPKM	A0_FPKM	log2(foldchange)	pvalue	qvalue
[truncated: 3,497 more rows]

[truncated: 7 more sheets: A5vsA1.mRNA, A1 vs A0.lncRNA, A3 vs A1.lncRNA, A5 vs A3.lncRNA, A3 vs A0.lncRNA, A5 vs A0.lncRNA, A5 vs A1.lncRNA]
