# Supplementary material for: Dissection of Myogenic Differentiation Signatures in Chickens by RNA-Seq Analysis
Source: Genes (Basel). 2018 Jan 11;9(1):34. doi: 10.3390/genes9010034 (PMC5793186; doi:10.3390/genes9010034)
Supplement: Supplementary file 1 [file genes-09-00034-s001.zip › Table S8.xlsx]

## Sheet: Sheet1
gene_id	Genename	A0.1	A0.2	A0.3	A1.1	A1.2	A1.3	A3.1	A3.2	A3.3	A5.1	A5.2	A5.3
ENSGALG00000001546	ZZEF1	12.1937	12.5133	13.6114	7.67149	6.46999	7.19034	4.5795	3.83857	3.50135	3.75901	3.28041	3.83924
ENSGALG00000012958	ZSCAN2	1.18126	0.697723	0.80731	0.014284	0.452382	0.612219	1.93927	2.01678	1.68355	2.67102	2.91883	2.97692
ENSGALG00000015347	ZPLD1	0.102538	0.133641	0.0762222	0.146989	0.108542	0.233719	1.23542	1.24422	1.38973	1.37825	1.50879	1.27963
ENSGALG00000027855	ZNRF2	5.14009	3.94811	5.44396	4.30723	10.7742	4.44933	19.6348	15.0653	16.1062	22.5563	23.2972	17.6908
ENSGALG00000015755	ZNF704	20.6908	19.1733	19.8112	14.0802	16.6684	15.4884	12.478	13.7658	13.5791	7.76123	6.98899	6.1819
ENSGALG00000004994	ZNF703	0.921372	1.24264	0.494545	1.68127	2.34374	2.14971	4.51533	6.78266	5.23755	9.20682	8.78295	9.76294
ENSGALG00000006100	ZNF644	20.8979	17.3018	19.3152	10.7238	13.6178	13.7765	8.7699	9.03607	10.7363	11.1502	9.90257	11.3362
ENSGALG00000029178	ZNF628	0.151077	0.21541	0.393212	0.40609	0.792849	0.567254	0.448803	0.556896	0.906478	0.23846	0.786624	0.9608
ENSGALG00000000542	ZNF593	291.248	350.594	311.552	438.919	521.281	475.555	673.272	705.297	750.334	816.114	895.382	740.467
ENSGALG00000004510	ZNF536	1.10551	1.08863	1.0834	1.52654	1.20122	1.68899	0.584006	0.505421	0.548985	0.159253	0.19435	0.140742
ENSGALG00000003891	ZNF423	30.2474	29.8731	29.4575	39.7714	41.7846	39.2225	57.016	55.5688	51.7823	62.2724	60.5429	61.6446
ENSGALG00000024378	ZNF414	0.447193	0.431965	0.609656	1.18376	0.849128	0.80766	0.777602	1.46011	1.57513	0.870087	1.11356	0.951944
ENSGALG00000016619	ZNF395	3.54527	3.81263	4.12649	3.92818	5.36139	4.89143	9.86427	10.6385	9.51696	12.7582	14.4309	15.4229
ENSGALG00000011283	ZNF385D	0.48746	0.63148	0.453206	1.12219	1.58747	1.28904	3.6564	3.32041	3.62644	4.20888	4.60897	5.52701
ENSGALG00000009012	ZNF385B	12.7917	10.7877	12.3796	19.5368	17.5506	18.8783	8.96454	7.72154	7.35567	4.71552	5.18826	5.18873
ENSGALG00000012629	ZNF367	8.02983	8.04265	7.68741	1.85308	2.51507	2.31645	2.25755	2.24084	2.29563	2.83294	2.37932	2.59948
ENSGALG00000006113	ZNF326	12.475	9.35192	10.9361	4.98253	5.17512	4.70308	3.98663	4.0166	4.78268	4.5744	5.29085	5.27754
ENSGALG00000018772	ZNF302	9.28235	9.40581	9.53966	10.694	11.5375	11.8062	18.4033	15.8221	13.7124	19.0563	20.4483	18.1686
ENSGALG00000017376	ZNF281	9.32475	8.7351	10.2975	6.8363	7.64006	6.83906	6.31904	5.1234	5.0857	4.55789	3.77444	4.4702
ENSGALG00000014859	ZNF131	6.08058	6.01101	6.1285	3.21174	2.76576	3.46688	3.27779	2.46786	2.80352	4.09995	2.59128	3.43175
ENSGALG00000009081	ZNF106	53.4647	43.9011	52.8545	84.6775	77.5848	79.0191	36.3218	29.9518	32.2762	21.0131	26.4631	28.7583
ENSGALG00000002517	ZMYM6NB	30.0713	24.0378	27.0456	81.9926	100.135	92.5728	144.287	142.602	154.207	255.749	258.361	232.131
ENSGALG00000016390	ZHX2	10.4487	11.7472	10.5459	11.4561	10.0068	11.516	5.3943	5.17784	4.43936	4.0483	3.88524	4.27403
ENSGALG00000016378	ZHX1	7.23896	5.76759	6.81534	5.92638	5.63078	5.3626	10.9622	8.97871	8.8926	13.0742	12.7494	15.7962
ENSGALG00000012068	ZGRF1	1.2815	1.15159	1.4688	0.918485	0.710929	0.87648	0.838285	0.576602	0.642376	0.448441	0.42742	0.564312
ENSGALG00000015687	ZFYVE28	1.99996	2.16508	2.20199	2.22294	2.7563	2.47555	4.4587	3.5562	3.75279	5.38779	3.84091	4.26276
ENSGALG00000016078	ZFPM2	0.334845	0.148462	0.203181	0.693299	0.746775	0.951378	1.36947	1.11941	1.3494	1.31203	1.32441	1.07964
ENSGALG00000006099	ZFPM1	1.32983	1.5519	1.93125	0.620673	0.744755	0.986913	0.293913	0.930331	0.604092	0.940459	0.751593	0.957582
ENSGALG00000015673	ZFHX4	1.95422	1.64101	1.72915	4.7561	3.86772	3.45749	9.02681	9.46934	8.14361	7.25475	6.90886	7.7222
ENSGALG00000005893	ZFAND4	9.20183	8.347	8.36168	10.0235	9.19097	8.92055	5.76701	5.54277	5.43304	4.19173	4.17323	4.18768
ENSGALG00000003122	ZFAND2A	82.5407	76.8665	77.1384	33.5845	37.2795	37.6818	36.6005	43.1004	43.6355	39.8633	35.4436	32.4929
ENSGALG00000007260	ZEB1	32.0018	24.0098	29.1373	25.9391	26.8336	27.0273	15.3437	18.132	18.039	12.5951	12.7546	13.7659
ENSGALG00000003962	ZDHHC9	25.3208	29.4611	28.1207	43.6148	49.3229	46.8992	62.7857	71.7227	63.9881	67.9249	67.4619	62.3036
ENSGALG00000011887	ZDHHC3	16.6172	16.8905	16.4802	19.5408	22.6145	19.4375	32.9927	34.145	35.9074	32.6001	34.5996	32.584
ENSGALG00000013655	ZDHHC2	5.91912	6.86316	5.33424	12.7964	13.1677	13.8178	4.59191	5.02117	5.81109	2.78689	3.05703	3.27781
ENSGALG00000026864	ZCCHC24	22.2443	21.4241	22.8378	25.068	28.5668	26.9602	36.7102	36.7508	33.7322	43.3162	43.068	48.0083
ENSGALG00000016984	ZC3H13	15.6582	12.9878	13.4707	8.56337	9.69313	9.9153	6.50911	6.5705	6.87325	8.32763	7.48564	8.50044
ENSGALG00000017154	ZC3H12C	8.41771	7.5777	7.98397	4.73716	3.32893	3.4935	10.9726	8.6988	9.08565	11.0189	12.538	11.0791
ENSGALG00000010309	ZC2HC1C	0.882885	0.658981	0.814189	0.827707	1.63453	0.892933	1.21196	1.56146	0.986006	1.52252	1.4526	1.95453
ENSGALG00000013756	ZC2HC1B	0.894401	0.582762	1.06349	0.982384	0.68863	0.904768	0.455222	0.534471	0.635221	0.31978	0.470579	0.449482
ENSGALG00000014696	ZBTB7C	0.541009	0.471644	0.546148	0.387743	0.353795	0.313554	0.283374	0.272244	0.106541	0.255443	0.313171	0.395756
ENSGALG00000023025	ZBTB42	3.74168	4.99009	5.03115	6.11708	5.65376	7.3894	2.62117	2.47375	2.26516	1.48764	1.33409	1.50966
ENSGALG00000004597	ZBTB37	8.99767	8.72263	9.44811	10.6718	11.228	12.1156	16.7246	15.2505	12.6713	20.3064	16.5226	19.0761
ENSGALG00000007011	ZBTB16	2.15551	2.17474	2.03874	4.38158	4.29545	4.36939	1.11457	1.17866	1.34936	2.69546	2.33904	2.45736
ENSGALG00000017388	YY1	59.2377	62.6234	66.9315	40.5747	45.8581	48.0368	26.3919	31.9616	33.4184	33.4481	32.3648	30.8703
ENSGALG00000004143	YWHAB	0.754553	0.613181	0.592023	0.818483	0.5518	0.443104	0.599814	0.530755	0.23393	0.169597	0.377408	0.328196
ENSGALG00000007374	YPEL4	0.811891	0.373179	1.02725	2.56464	0.997946	1.83735	1.56109	3.24211	0.546058	1.89083	0.932299	3.97953
ENSGALG00000028801	YPEL1	5.92188	4.14446	4.73564	8.4935	9.53847	7.83815	12.103	12.8147	12.2245	15.5332	13.6043	12.2573
ENSGALG00000023958	YOD1	21.0656	20.8451	21.0449	16.8403	15.4966	15.291	10.7628	10.3858	8.34256	8.98611	8.35275	8.4546
ENSGALG00000014221	YIPF7	0.0536104	0.0815312	0.0744111	0.742923	0.595812	0.469668	0.806853	0.716713	0.379009	0.779438	0.992542	0.751027
ENSGALG00000010355	YIPF3	38.536	47.4201	41.633	57.7435	66.1105	61.498	107.897	116.939	111.581	110.829	114.63	99.2065
ENSGALG00000006757	XYLT1	9.6457	9.5244	9.59568	10.9533	10.1378	8.56439	7.10793	6.98375	6.55505	3.80445	3.52596	3.82326
ENSGALG00000011492	XRCC5	32.7148	29.5749	30.1378	14.7999	19.0807	21.6221	11.4234	11.2584	13.3796	16.1398	15.0888	16.0926
ENSGALG00000002715	XPO6	8.7957	8.69936	7.76436	10.0611	9.09429	8.07714	16.0768	13.876	11.7623	19.4518	20.8383	24.2127
ENSGALG00000006025	XIRP1	35.3784	31.709	36.3971	114.872	95.922	108.989	33.8804	26.8233	29.681	16.0821	17.6319	19.0315
ENSGALG00000010412	WWTR1	27.0489	26.4033	26.6961	65.6375	69.7618	67.408	44.9028	43.7815	41.4826	40.5063	41.7909	41.598
ENSGALG00000001826	WWC1	4.30178	4.16731	4.33387	8.20022	5.04683	5.25134	8.65372	7.39212	7.60053	8.2544	8.6187	9.56225
ENSGALG00000004849	WSCD2	0.777842	0.872439	0.809367	1.64512	2.0316	2.20198	0.27261	0.300881	0.256174	0.146288	0.265663	0.197387
ENSGALG00000005886	WSCD1	3.42682	3.29059	3.24527	3.08082	3.08394	2.78058	1.08131	1.09617	1.27514	0.622316	0.694426	0.813729
ENSGALG00000009963	Worthington	1.21291	0.631831	1.15728	1.42413	0.81459	0.830468	0.527915	0.518877	0.617115	1.14967	1.52367	1.47045
ENSGALG00000005401	WNT9a	6.22731	4.97361	5.54318	4.87083	3.70749	3.55917	11.5621	11.6008	9.48635	9.07046	7.44766	7.08939
ENSGALG00000012998	WNT5B	5.40515	7.54762	6.113	2.00964	2.46957	4.04425	0.77503	1.12065	1.06248	1.84418	1.44534	1.38611
ENSGALG00000005410	WNT5A	1.92245	1.50985	1.69044	2.14767	1.84942	1.94557	6.85652	5.18234	4.85035	8.60328	7.16199	9.03269
ENSGALG00000004790	WNT4	0.988127	1.49066	0.80946	0.607211	0.914646	1.06061	1.1757	1.0818	1.18241	0.405772	0.489574	0.195328
ENSGALG00000001532	WNT2B	0.934383	1.15582	1.17752	1.06069	0.8648	1.20678	0.139009	0.183589	0.391378	0.0895631	0.18	0
ENSGALG00000028069	WNT16	1.6941	1.87085	1.99521	0.672014	0.658006	0.479942	0.139178	0.301706	0.321056	0.366625	0.259004	0.376941
ENSGALG00000004401	WNT11B	0.089779	0.46145	0.234208	0.321859	0.664621	0.463896	0.641416	0.211642	0.45134	0.981619	0.726166	0.5966
ENSGALG00000012992	WNK1	4.10631	4.3644	4.17583	8.06159	7.85039	6.75982	10.0848	9.73791	8.1782	8.032	7.75813	9.69688
ENSGALG00000004154	WISP2	4.645	3.82327	5.24264	1.59893	1.29834	1.86293	5.31689	6.49376	8.03007	6.8546	6.1489	4.73716
ENSGALG00000016220	WISP1	46.4913	47.7436	44.5905	119.98	127.369	129.407	136.702	157.694	170.476	82.565	69.7418	58.8498
ENSGALG00000011170	WIPF3	1.80274	1.91829	1.58132	3.64254	4.29736	4.57991	2.341	2.3666	1.78489	1.13127	1.04173	0.725889
ENSGALG00000009321	WIPF1	11.8144	11.573	11.4297	14.6207	16.3925	14.4774	8.08989	7.20213	6.52649	5.32958	5.47058	6.54132
ENSGALG00000015705	WHSC1	14.2591	11.6544	13.143	7.46309	6.99494	7.67776	5.38768	5.60374	5.90532	6.5444	6.6786	7.10682
ENSGALG00000007367	WFIKKN2	0.0579505	0.0396465	0.108527	0.0996841	0.11452	0.108769	0.206465	0.218789	0.0905466	0.664745	0.952509	0.832918
ENSGALG00000005503	WFDC1	13.3827	13.1731	13.082	10.8838	9.85072	9.45497	5.2815	4.67011	3.94039	4.08476	4.59851	3.64244
ENSGALG00000005769	WEE1	1.66909	1.4498	0.178816	0.00473676	2.05015	0.0408579	9.73937e-05	0.000332514	0.0033072	0.363671	0.0127081	1.41476
ENSGALG00000019690	WDR86	10.4053	11.9147	9.85698	10.4622	8.56203	9.15706	19.7346	20.2938	17.4303	27.1568	27.1639	24.7359
ENSGALG00000001438	WDR77	132.052	141.46	137.295	63.2362	62.1179	60.4999	69.7426	70.3927	68.3419	50.8593	49.3764	44.1045
ENSGALG00000002460	WDR75	68.8449	67.9796	70.7747	31.0068	30.7385	32.2588	30.7609	28.9871	29.149	28.5534	29.2804	26.4741
ENSGALG00000004365	WDR66	1.24032	1.58492	1.08865	2.80627	3.37725	3.01548	1.97042	3.04983	2.31846	2.04054	1.22789	1.63594
ENSGALG00000026435	WDR54	3.48385	4.78505	4.3825	8.88094	8.39909	8.21724	5.56005	6.82602	8.25056	6.2399	5.88996	5.86248
ENSGALG00000008859	WDR31	0.118663	0.2437	0.271903	0.986714	0.966936	0.445619	0.62066	0.615792	0.238469	0.381592	0.494157	0.315068
ENSGALG00000014791	WDR3	45.7379	49.9935	47.3207	26.8109	24.5693	27.0293	20.8784	19.2264	20.7142	21.4875	19.8762	18.5542
ENSGALG00000012199	WDHD1	7.94849	7.06608	6.89126	2.04381	2.19087	2.05446	1.91986	1.23185	2.1676	1.44229	1.31251	1.65081
ENSGALG00000017019	WDFY2	5.33949	6.31473	5.96803	12.9735	11.2471	12.2725	12.3404	12.2027	11.5267	10.975	11.1747	9.79244
ENSGALG00000026762	WBSCR27	2.75921	2.48751	2.90355	4.50979	4.97305	4.7929	6.726	9.37117	9.45839	11.3491	10.3711	11.0525
ENSGALG00000001130	WBSCR17	4.5337	3.55241	3.9478	12.2854	14.2982	13.2308	50.0722	50.2138	45.7154	59.1005	59.1131	57.0959
ENSGALG00000026326	WBP1L	18.1029	19.5375	18.3111	30.7484	32.6285	31.2603	60.9216	59.9872	55.372	80.3005	77.7118	78.5085
ENSGALG00000017103	WASF3	0	0.153204	0.0699531	0.192434	0.207061	0.0945305	1.71639	1.38463	0.974248	2.00577	2.98702	3.08251
ENSGALG00000028294	VWA5B2	1.72284	2.11668	1.99454	2.85226	2.53243	2.28863	2.98271	4.25131	4.10291	3.99446	4.28318	4.09137
ENSGALG00000001527	VWA1	11.8114	12.761	11.1332	4.98023	5.0351	4.43481	7.7451	7.01574	6.82319	7.02036	6.54916	6.0758
ENSGALG00000003589	VTN	3.26164	4.30119	3.30048	0.635642	1.1726	0.832635	0.489666	0.858797	0.777978	1.20111	1.68431	0.771043
ENSGALG00000006174	VSTM4	8.39567	8.90445	7.64903	14.8814	15.7478	15.5206	6.64529	6.31369	7.78875	6.49752	6.87903	6.1098
ENSGALG00000016464	VSNL1	2.25748	1.93874	1.67587	6.47808	4.05562	4.24842	19.9021	18.1566	19.3635	36.4459	29.2698	27.3647
ENSGALG00000020326	VSIG4	0.440514	0.559171	0.613113	0.421152	0.543441	0.827809	1.39921	1.5575	1.03906	2.9305	3.16647	2.49416
ENSGALG00000023273	VSIG10	4.46635	4.96305	4.19135	8.1374	7.69715	7.38157	10.5076	11.0019	11.1156	9.27012	9.66056	10.2424
ENSGALG00000010232	VRTN	2.20478	2.56722	2.42305	1.21562	0.68546	0.738022	0.348001	0.454714	0.25814	0.106156	0.231957	0.221646
ENSGALG00000011116	VRK1	8.09168	7.3676	6.83132	2.01951	2.88525	2.70909	1.89828	2.12792	2.58887	2.07037	2.9621	2.67896
ENSGALG00000026044	VPS37D	0.830119	1.0699	0.217687	3.27576	3.70588	3.90677	11.4205	10.2561	9.63844	18.8609	16.8536	15.3318
ENSGALG00000012354	VOPP1	4.81279	6.01809	5.55959	11.45	14.7349	13.4631	22.8093	25.1517	22.0837	17.3546	16.5422	16.942
ENSGALG00000013993	VNN1	0.279865	0.255322	0.247553	0.280831	0.328354	0.275796	0.249321	0.445728	0.437314	0.722491	0.890737	1.11406
ENSGALG00000010166	VLDL	32.7806	31.317	33.436	38.657	31.7877	32.6294	14.6642	13.9076	13.0872	11.3999	10.7975	10.5477
ENSGALG00000005259	VIPR1	1.79435	1.73461	1.7455	6.35469	4.99468	4.98039	2.10243	1.28001	1.35077	0.570345	1.32696	0.652188
ENSGALG00000013604	VIP	0.615135	0.776534	2.39728	0.530974	1.1565	1.0027	1.04236	1.59602	0.648528	2.14335	4.44272	3.01655
ENSGALG00000008677	vimentin	3984.19	4048.27	3994.05	2811.68	3157.58	3340.67	1659.8	1833.63	1798.8	2653.84	2497.15	2645.73
ENSGALG00000005763	VILL	0.56159	0.656438	0.452923	0.603781	0.780264	0.632487	1.76773	1.75571	1.55136	1.49812	1.41366	1.07119
ENSGALG00000015497	VGLL3	50.1695	44.0067	48.0978	44.6858	42.4374	49.5657	28.1706	27.7591	29.5468	22.1207	18.2509	18.5983
ENSGALG00000014917	VGLL2	4.30461	4.71547	4.66606	5.21745	5.30277	4.26175	1.90027	2.08733	1.34566	1.15039	1.29133	1.66943
ENSGALG00000010847	VEGFC	2.30687	2.14772	2.3833	1.26756	1.76674	1.80387	0.885538	0.852899	0.952492	0.72301	0.623179	0.654495
ENSGALG00000026166	VDR	2.47883	3.71481	3.52409	1.88278	1.88445	2.17282	0.568787	0.729671	0.561501	0.499043	0.164042	0.498687
ENSGALG00000006503	VDAC1	70.141	68.8424	67.9615	80.3353	83.808	82.4388	41.3992	36.5587	39.3802	43.4727	52.0795	46.0373
ENSGALG00000005079	VCL	111.14	98.9044	101.006	94.438	93.4053	97.8102	52.8553	52.7319	53.3846	36.6529	32.695	33.2805
ENSGALG00000001915	VAV3	2.21525	1.8982	1.93948	2.25645	2.24601	2.1255	2.7739	3.41157	3.89137	5.91367	5.79444	7.03413
ENSGALG00000013225	VAT1L	23.377	20.9189	22.0277	5.29857	7.92004	9.06076	4.72194	5.68602	4.34463	4.69772	4.54083	5.29713
ENSGALG00000002818	VAT1	15.4526	15.6268	15.1174	17.478	19.813	19.0334	27.2055	26.6762	24.3524	40.1917	38.8342	39.0827
ENSGALG00000020067	VASH2	90.0859	87.348	90.5833	174.683	171.373	196.297	71.3179	63.3795	60.5423	40.7855	43.935	42.3748
ENSGALG00000010368	VASH1	57.0882	56.4955	55.6199	45.4044	47.0203	49.4003	25.3977	27.1909	24.6152	17.3352	16.8866	16.9077
ENSGALG00000014142	VAPA	16.0657	15.2614	14.6255	20.0341	22.2194	23.3899	19.9709	24.4784	23.1709	30.7497	29.8583	32.4439
ENSGALG00000022955	VAMP1	2.08948	0.69069	2.5465	7.29394	4.7472	3.1071	5.43203	6.97714	5.37109	2.81552	4.76231	9.01849
ENSGALG00000016801	UXS1	22.3201	18.8459	21.1203	11.3707	11.1665	11.8926	9.56839	10.1551	10.5006	11.3946	11.4478	10.6916
ENSGALG00000001626	UTS2R	0.790851	0.850236	1.01956	3.40232	3.15671	3.0595	3.15784	2.41254	1.66316	1.17811	0.967485	1.80347
ENSGALG00000011643	UTP20	17.0013	16.0648	16.0281	9.57527	8.42745	8.71358	10.1525	8.86349	7.99635	8.2095	7.79685	8.20343
ENSGALG00000002985	UTP18	17.4838	17.5817	17.2032	10.9111	11.7044	12.5518	8.09592	8.46719	8.83072	9.09212	8.90441	8.76486
ENSGALG00000013510	UTP15	65.8337	59.7988	63.1847	34.2819	33.0538	35.5678	25.7651	25.5376	29.168	28.176	26.3015	26.5555
ENSGALG00000012345	UST	15.8134	19.8885	19.8377	29.9844	32.5967	33.6099	83.2071	77.1646	64.8708	98.1035	91.1374	93.4866
ENSGALG00000005232	USP54	3.94425	3.78036	3.74034	3.96713	3.01231	3.21467	2.18547	2.00702	1.96595	2.07575	1.65873	1.77212
ENSGALG00000014525	USP5	171.977	185.951	174.472	109.232	103.953	104.204	93.6459	94.9162	87.3182	75.555	76.4098	68.3839
ENSGALG00000017417	USP43	1.24131	1.07369	1.216	2.04958	1.9961	1.80184	5.72979	6.47452	6.38605	7.65715	6.00031	6.62148
ENSGALG00000006755	USP2	2.31704	2.24728	3.0211	5.56671	4.7235	5.02718	2.56941	2.06884	2.59868	3.20115	2.93599	4.10942
ENSGALG00000014920	USP14	44.0559	41.9448	42.4413	23.1555	22.7917	25.244	17.3001	18.4656	19.0426	16.045	16.4405	15.6006
ENSGALG00000008909	USP13	32.5027	30.133	32.6316	65.3038	58.7518	60.4349	19.2185	15.9676	16.4521	9.6469	9.74624	10.5894
ENSGALG00000010957	USP1	48.3347	40.4819	43.7878	16.8555	17.5295	18.9574	13.4678	13.5414	12.9519	13.9407	11.7292	12.8623
ENSGALG00000010878	USO1	68.6239	70.4343	67.8477	101.294	93.8923	97.1749	49.6138	45.6138	45.493	40.6412	41.538	38.0633
ENSGALG00000006306	UROC1	0.46737	0.30119	0.412213	0.815588	0.702771	0.772298	0.868667	0.635352	0.646317	0.792405	1.02324	0.763802
ENSGALG00000004971	URM1	58.5125	59.4909	53.5155	95.672	99.3105	92.1826	142.342	159.959	173.153	158.666	174.303	150.742
ENSGALG00000011101	URB2	19.0316	19.5804	19.5057	12.4189	10.2784	10.8034	12.1282	10.7545	8.51158	8.25041	8.31816	7.2255
ENSGALG00000001799	UQCC	39.3383	40.72	38.7774	24.9592	25.1112	26.0212	21.4643	21.1763	24.5115	18.1993	20.0223	17.2278
ENSGALG00000012554	UPP2	0.650335	0.742171	0.883851	1.5405	1.466	1.64608	1.21047	1.00032	0.884034	0.779727	0.719406	0.657065
ENSGALG00000013073	UPP1	1.39886	1.36019	1.30256	0.443273	0.600101	0.331682	0.227388	0.451649	0.31227	0.270336	0.0852062	0.0976953
ENSGALG00000015079	UPK1B	2.93642	2.64602	3.24421	24.4585	21.1031	22.29	5.11495	3.7261	5.36415	0.390405	0.32605	1.12644
ENSGALG00000006627	UPB1	0.209867	0.171089	0.187461	0.601799	0.370082	0.365986	0.499199	0.318181	0.903928	0.344542	0.416036	0.431329
ENSGALG00000001608	UNC5D	0.720377	0.751816	0.558977	3.29046	2.51837	2.40632	0.217514	0.158457	0.245287	0.0980461	0.113059	0.0539987
ENSGALG00000018998	UNC5A	1.25631	1.4155	1.63832	2.23492	2.3553	1.84684	2.46337	2.55346	2.31458	4.7417	5.30768	4.5025
ENSGALG00000002186	UNC45B	39.733	44.2554	43.3441	83.2194	70.7931	75.0995	22.1379	19.7728	20.2783	10.0742	11.9998	10.7469
ENSGALG00000004527	UNC13C	0.0541375	0.0560988	0.0307051	0.0775984	0.115519	0.161621	1.2034	1.83525	1.81775	2.77574	3.16282	3.5846
ENSGALG00000003657	UNC119	1.02595	0.684992	0.895353	1.71721	0.526754	0.884689	2.14477	2.51635	1.72132	3.45803	2.46447	2.08761
ENSGALG00000002403	ULK1	1.94866	2.05993	2.01721	7.22726	7.31436	6.13388	7.12119	6.16103	5.56338	5.67383	5.6396	6.21168
ENSGALG00000004132	UHRF1	57.4957	55.1829	57.7953	12.3696	12.7285	14.5665	9.07579	9.36659	8.74506	6.96194	6.29337	6.42748
ENSGALG00000006342	UEVLD	14.0926	11.6641	11.8277	6.21353	5.82659	5.95594	9.68328	10.6754	10.86	10.816	11.4451	8.77507
ENSGALG00000017316	UCP	1.81969	1.85456	1.42256	6.61589	5.81561	5.76742	0.502504	0.613033	0.870919	0.634986	0.638711	0.683344
ENSGALG00000003510	UCK2	80.07	94.3809	78.4861	48.5934	48.6322	54.0897	42.0272	52.1151	45.704	34.1132	28.9123	32.024
ENSGALG00000003732	UCK1	138.165	130.681	137.811	99.4696	92.8322	98.1756	69.3623	73.1688	71.9891	56.7221	54.7395	51.9355
ENSGALG00000002524	UCHL5	87.4339	72.1987	76.7128	40.3333	41.3807	43.8212	29.133	31.5801	38.4882	37.8111	36.1901	35.7499
ENSGALG00000016921	UCHL3	280.263	271.34	277.235	242.952	268.624	271.487	139.474	155.813	167.015	129.83	140.755	124.626
ENSGALG00000014261	UCH-L1	178.398	179.721	180.979	108.488	116.478	114.519	109.896	118.175	123.491	62.6479	71.2956	56.9158
ENSGALG00000012259	UBXN4	242.139	217.702	224.828	226.444	220.649	242.358	123.848	118.241	125.737	95.5587	98.849	94.2314
ENSGALG00000016497	UBXN2A	13.6113	12.6937	12.3565	11.4579	12.549	11.0758	6.89184	7.71012	8.72264	5.91277	6.99257	6.24085
ENSGALG00000002810	UBTD2	12.259	14.2651	12.937	18.7649	17.8439	17.3408	28.486	29.2229	25.2884	41.3277	38.3551	38.7
ENSGALG00000011980	UBP1	51.9204	53.3811	53.8755	38.0011	35.0123	37.698	22.8878	22.2345	22.8221	21.5158	19.2855	20.7947
ENSGALG00000003672	UBLCP1	30.9272	27.8535	30.3454	17.6307	20.2815	20.7116	10.9882	13.1152	14.067	15.0798	14.9965	15.8741
ENSGALG00000015860	UBE3D	4.49134	4.37285	5.10627	4.04103	3.03986	2.71654	2.8136	2.92603	3.39838	2.54548	1.80474	1.97454
ENSGALG00000000102	UBE2T	29.1705	29.7213	29.569	13.8395	14.5133	15.3592	16.0499	21.6487	22.5101	17.0143	16.2121	16.6013
ENSGALG00000011292	UBE2N	55.1699	52.5164	52.3586	37.2183	35.0265	36.5534	27.0711	27.372	29.7333	25.309	24.8437	24.7814
ENSGALG00000026380	UBE2C	114.004	113.647	117.625	36.7959	27.8626	39.3461	35.5389	36.4625	27.6225	10.3314	15.655	11.1637
ENSGALG00000006567	UBASH3B	26.0003	26.5913	26.18	12.074	14.5346	14.0232	5.44433	5.49599	4.6864	5.19775	5.26395	5.18699
ENSGALG00000007619	UBALD1	51.1784	60.9933	55.3505	97.3641	100.78	113.287	109.698	119.128	116.981	130.592	144.631	134.192
ENSGALG00000008143	UACA	14.2377	11.8944	13.2194	5.83925	6.4306	6.37741	12.2226	13.2234	15.0245	23.9868	21.1398	23.5935
ENSGALG00000014897	TYMS	47.3917	46.4429	44.9549	11.7057	9.65818	11.5165	9.7529	11.2235	11.5766	7.01007	7.55886	6.14945
ENSGALG00000002948	TXNL1	178.117	183.108	176.848	123.839	126.733	131.28	94.3887	96.3641	106.737	93.8101	88.7632	79.6157
ENSGALG00000012400	TXNDC16	4.95461	5.57393	4.99914	8.47827	8.77694	8.54596	27.6097	27.2167	26.2104	35.0805	34.584	33.0137
ENSGALG00000013822	TXLNB	0.444922	0.561059	0.46339	2.61861	2.71769	2.72606	2.05985	1.24283	1.43791	1.37155	1.8691	2.04657
ENSGALG00000000452	tvb	1.82401	2.3309	2.4065	3.48671	3.51302	3.31077	6.82312	6.10946	6.16372	6.98323	7.14549	6.80733
ENSGALG00000017510	TUSC1	21.5883	22.9036	24.5659	25.7267	22.216	28.016	30.939	30.0059	36.0451	49.3584	55.2722	43.056
ENSGALG00000006370	Tulp	0.667157	0.657615	0.347637	1.21743	1.34758	1.16753	0.180338	0.0357591	0.270909	0.592469	1.08708	0.805459
ENSGALG00000027684	TUBB6	177.521	145.787	162.551	136.126	141.612	150.273	61.9918	64.8111	65.5243	48.6615	48.6542	49.5545
ENSGALG00000008586	TUBB4B	525.526	568.357	517.171	333.872	338.707	336.89	293.207	316.109	331.935	193.971	221.26	181.321
ENSGALG00000007447	TUBB1	1.81605	2.03713	1.9055	2.1979	2.44499	2.75231	4.52677	4.23215	4.17033	5.53418	5.66776	5.87641
ENSGALG00000008444	TUBAL3	304.941	320.883	324.421	822.145	764.509	820.59	234.024	212.792	209.162	73.9465	90.2271	82.3121
ENSGALG00000004310	TTYH3	38.4758	40.7941	35.5734	48.3804	53.6904	49.0732	99.5411	93.3167	84.1013	108.697	103.346	102.133
ENSGALG00000015143	TTR	0	0.118004	0.10804	0	0	0.581716	0.739322	0.606031	0.576369	0.953965	1.30525	2.51744
ENSGALG00000006460	TTLL9	0.834684	1.11867	0.52976	0.780538	0.850969	0.511268	0.906841	1.06965	0.607983	0.208658	0.419521	0.602626
ENSGALG00000014163	TTLL1	1.11409	0.540289	0.692884	0.33042	0.332129	0.384579	0.486698	0.543884	0.743201	0.778623	0.72626	0.77874
ENSGALG00000015874	TTK	19.3908	16.5253	18.229	3.14399	4.0908	4.31568	3.97091	3.81853	3.73107	2.53403	2.85324	2.59252
ENSGALG00000015249	TTF2	13.3563	12.5794	11.5169	5.11265	5.05819	5.49403	4.42579	4.93339	4.65321	4.81105	4.74033	4.43295
ENSGALG00000017652	TTC9	11.7066	9.5288	13.434	7.69327	7.81341	10.0939	3.53551	2.83173	3.06153	4.56257	4.91366	4.98479
ENSGALG00000016050	TTC3	3.92226	2.99795	3.72281	4.38098	3.82347	3.64997	5.89882	6.51161	7.12402	7.11204	6.74831	8.04928
ENSGALG00000010009	TTC29	0.321906	0.197776	0.206343	0.319507	0.152855	0.255729	0.765384	0.700888	0.691166	0.938576	0.544204	0.410939
ENSGALG00000010538	TTC27	44.2791	40.6906	42.8793	19.0476	18.7553	17.8387	17.2913	17.5424	18.0879	16.9903	18.1345	17.2938
ENSGALG00000006530	TSSC4	38.699	38.8291	35.6667	21.9024	22.0738	24.1253	19.1794	18.6787	19.7904	19.1212	17.6002	17.7793
ENSGALG00000003180	TSR1	50.1554	54.5938	49.9914	39.4477	39.6386	36.1576	29.6477	27.3422	27.9051	19.1343	20.6298	18.2416
ENSGALG00000014166	TSPO	42.0648	48.3204	36.2822	54.5786	63.5913	62.2759	112.279	111.46	116.465	116.033	118.654	108.788
ENSGALG00000005655	TSPEAR	1.36349	2.15612	1.49489	0.994538	1.06319	0.696189	0.568718	1.01564	0.694376	0.604409	0.996138	0.502818
ENSGALG00000010152	TSPAN8	0.895511	0.843856	1.01343	0.139543	0.144232	0.164469	0.023134	0.0459263	0.0217321	0	0.0225246	0
ENSGALG00000006808	TSPAN6	40.1385	47.6439	40.4552	70.6259	77.1543	71.7289	115.426	120.45	120.522	114.621	109.299	97.2805
ENSGALG00000002774	TSPAN3	101.877	92.638	88.2525	84.4781	94.8815	90.3163	147.246	157.771	165.685	189.894	198.178	188.638
ENSGALG00000002554	TSPAN2	7.51636	6.65316	7.68297	34.1603	26.1819	27.4073	9.83863	7.92171	9.52283	3.96303	4.52408	5.57164
ENSGALG00000014072	TSPAN18	8.72221	8.24668	10.4134	15.8605	15.3258	13.8828	15.5672	13.5094	10.9795	24.4037	21.7167	25.9702
ENSGALG00000004525	TSPAN10	3.26216	4.30667	3.81868	14.2776	13.4577	13.5319	12.1328	12.8568	16.7195	17.2384	17.7964	16.5796
ENSGALG00000016161	TSNARE1	5.49469	5.26845	4.09696	7.10587	10.7125	8.34344	33.5424	33.3037	35.7391	46.941	42.9031	44.6191
ENSGALG00000007809	TSHZ2	6.37501	6.16459	6.72624	9.60193	8.74379	8.85089	14.2033	13.6898	13.4441	13.8715	10.7949	13.4491
ENSGALG00000027069	TSC22D3	27.9107	32.3104	28.1031	110.942	111.103	113.339	60.1207	58.6168	58.2844	77.8972	85.0002	81.1266
ENSGALG00000016971	TSC22D1	15.4072	17.656	16.6659	19.3907	15.0735	18.9779	53.5251	49.328	47.5894	86.8492	91.2185	94.0761
ENSGALG00000003500	TSC1	9.56015	8.69517	9.4935	25.3006	20.2413	19.7851	16.1435	12.7699	12.1776	11.9942	12.0491	13.3501
ENSGALG00000016123	TRPS1	5.25446	4.66638	4.46383	7.95749	9.00915	7.92479	16.4456	15.7095	14.0194	17.2182	15.5695	17.5929
ENSGALG00000003849	TRPM1	0.046909	0.0106963	0.0878322	0.107585	0.0695299	0.105646	0.345334	0.166044	0.240809	0.376579	0.488734	0.611913
ENSGALG00000017194	TRPC6	3.79228	3.36032	3.62969	4.5197	4.38956	4.58581	6.70366	5.93169	5.70757	8.18999	6.32126	7.28318
ENSGALG00000017044	TRPC4	0.552892	0.431219	0.447855	0.1585	0.172548	0.163823	0.573408	0.480735	0.415632	0.460377	0.323455	0.263737
ENSGALG00000011875	TRPC3	0.0494868	0.0188137	0.0171698	0.0709415	0.0203706	0.0464489	1.43063	1.67349	1.19683	2.6693	2.92059	2.99175
ENSGALG00000015632	TRPA1	0.615833	0.386182	0.704716	0.102989	0.0887425	0.250428	0.109692	0.0968805	0.0458185	0.0470882	0.0237627	0.0453882
ENSGALG00000011904	TRMT5	12.4566	13.5406	13.5379	11.073	12.3268	10.3903	7.72559	7.94287	9.12252	6.70676	5.99263	6.33029
ENSGALG00000005290	TRMT13	7.02863	6.65312	6.59158	5.21625	4.92578	5.00892	3.15183	3.62289	2.91906	4.99518	4.28735	5.08278
ENSGALG00000012508	TRIP13	25.7493	21.1294	21.7645	5.05114	5.61334	5.26321	4.26675	5.32461	4.47064	3.79168	3.66607	2.87117
ENSGALG00000012367	TRIM9	0.282655	0.24791	0.282752	0.498674	0.349116	0.397883	0.697139	0.513063	0.618772	0.872866	1.17032	1.16584
ENSGALG00000019622	TRIM71	1.72536	1.2703	1.44974	1.19695	1.13366	1.12357	0.794192	0.459441	0.652536	0.319736	0.289657	0.307935
ENSGALG00000000107	TRIM7.1	9.43975	11.4359	9.7199	18.0189	18.3512	16.0634	6.05682	4.57034	6.21293	3.65763	3.74583	3.64519
ENSGALG00000005958	TRIM66	0.413596	0.431181	0.516388	1.25351	1.43033	1.2088	6.45567	5.03305	5.11717	6.60154	5.66274	5.97079
ENSGALG00000009340	TRIM63	12.4374	14.1643	12.2648	26.1514	28.1934	25.9259	9.52606	9.50402	8.04607	5.41929	7.05922	7.12584
ENSGALG00000028437	TRIM62	10.9014	13.8212	12.1039	17.584	19.0374	16.8096	23.6857	23.9197	22.1339	26.3042	28.0762	25.261
ENSGALG00000015520	TRIM55	123.55	126.185	123.859	323.518	301.35	301.011	109.07	95.3674	95.9873	38.7065	51.494	48.7308
ENSGALG00000008188	TRIM36	2.07175	2.578	2.68629	11.3401	7.76776	8.52139	5.70691	5.37634	4.33104	3.28625	3.61752	4.97862
ENSGALG00000003144	TRIM25	6.36751	6.93971	7.20118	11.6836	12.3203	12.8037	18.782	18.2143	18.0645	18.2552	19.0464	17.6111
ENSGALG00000009207	TRIM2	0.372381	0.519202	0.516993	1.33463	0.996229	1.10697	11.8015	11.6152	10.9933	13.0163	10.292	11.3274
ENSGALG00000015315	TRIM14	0.375921	0.348483	0.195764	0.538943	0.551152	0.838194	0.865796	0.720474	0.44593	0.296814	0.434859	0.155955
ENSGALG00000016457	TRIB2	10.8211	9.4939	11.2163	29.0181	28.1356	27.3944	29.1184	27.3191	25.2027	26.3722	31.4259	27.0743
ENSGALG00000008490	TRH	0.108157	0.0822243	4.48926e-07	0.089387	0.230329	0.203139	0.297029	0.33269	0.521166	0.392798	0.468736	0.378469
ENSGALG00000023781	TREM-A1	0	0	0	0.208921	0.179539	0	0.695234	1.02918	0.488533	2.26929	2.26858	1.53465
ENSGALG00000012057	TRANK1	2.31865	1.94764	2.37822	3.39415	3.98913	3.71134	7.15962	6.37205	6.44048	8.07112	6.83937	7.96528
ENSGALG00000011938	TRAK1	18.999	18.4676	18.1378	34.7627	28.0464	31.3752	15.0477	14.0528	13.1434	9.84426	10.2019	11.6671
ENSGALG00000002908	TRAIP	16.809	20.4816	18.5524	6.05377	4.48945	5.93361	4.80079	3.97592	4.2192	2.1755	3.62218	2.27467
ENSGALG00000007240	TRAIL-LIKE	9.01043	7.36328	7.89023	4.14878	6.52823	5.90155	7.38025	8.13669	6.4638	13.8855	14.1392	16.1105
ENSGALG00000009864	TRAF-5	0.198118	0.0752923	0.18646	0.513883	0.337937	0.309856	0.705729	0.500913	0.800159	0.779006	0.535147	0.573614
ENSGALG00000026395	TRABD2A	0.97127	0.974036	0.78989	0.544324	0.39692	0.376884	0.208075	0.129256	0.162986	0.217707	0.101459	0.1453
ENSGALG00000006531	TRA2B	93.8308	96.9249	91.3535	55.4382	52.9611	55.1836	42.2772	42.6698	46.4729	36.6041	39.3064	30.1682
ENSGALG00000010973	TRA2A	96.2347	98.8969	97.8814	76.3589	82.2408	81.3536	50.0169	55.8743	56.098	47.3742	47.2334	47.3284
ENSGALG00000006267	TPX2	32.4187	33.4986	32.1842	10.2803	8.74514	10.0264	6.84232	6.66394	8.00168	4.89944	4.6207	3.84588
ENSGALG00000005105	TPR	23.287	18.5926	23.0788	8.63682	10.9618	11.0185	7.2994	9.08945	10.2003	13.3459	12.0499	14.342
ENSGALG00000002103	TPPP3	4.24529	6.58393	6.09631	3.19963	4.34639	3.45055	2.14656	2.79656	3.62022	4.56712	6.64189	7.26222
ENSGALG00000012515	TPPP	0.638213	0.455482	0.540859	1.42992	0.886002	1.01163	1.32937	0.940452	1.11388	1.19302	1.06035	1.41332
ENSGALG00000022706	TPP1	39.6599	47.3262	41.6322	100.635	109.168	103.326	198.182	201.596	222.19	331.032	339.664	318.304
ENSGALG00000025876	Tpo	0.417503	0.716206	0.145537	0.299434	0.514718	0.392544	0.664146	1.39329	0.700144	0.080284	1.20448	1.23466
ENSGALG00000008022	TPN	4.44746e-05	1.14423e-05	1.55481e-05	0.000588023	0.668338	3.41116e-05	1.66631	2.19693e-05	0.716984	4.94777e-05	4.57997e-05	0.705217
ENSGALG00000002563	TPM4	86.831	82.4378	79.2252	52.9868	49.335	49.0999	49.4393	48.172	61.6064	33.494	29.0722	24.1901
ENSGALG00000013537	TPM3	226.687	233.836	224.658	153.605	158.266	157.795	137.091	128.667	158.502	136.021	140.091	118.47
ENSGALG00000003521	TPM1	31.0675	27.8879	29.776	95.7336	57.4354	54.369	37.9885	27.8557	26.2514	15.39	21.7481	22.2937
ENSGALG00000008198	TPCN3	3.28439	3.41003	3.48102	5.63891	4.66265	4.74462	9.02133	8.16577	7.81591	9.50536	8.71517	9.61492
ENSGALG00000008357	TPCN1	3.66224	4.12711	4.3514	7.79212	5.66246	5.7512	18.0174	16.0571	15.1596	23.641	20.7249	21.3322
ENSGALG00000001006	TP73	1.08321	1.13585	0.909336	3.3311	2.78312	2.73865	2.30416	2.47312	1.69669	0.782055	1.213	1.60374
ENSGALG00000007324	TP63	4.19738	4.1639	5.48938	11.4375	9.32931	10.938	6.34302	5.02543	4.13797	2.85407	1.7877	2.82325
ENSGALG00000015987	TP53INP1	2.14415	2.18406	1.99252	6.40457	6.3311	5.63332	13.1623	12.5932	11.9556	12.9025	12.1401	12.0947
ENSGALG00000008521	TP53BP1	8.0222	8.05908	8.18645	5.84712	4.96523	4.7089	4.7321	4.62921	4.28297	4.1466	3.84968	3.86053
ENSGALG00000008623	TOR4A	1.44251	1.88047	1.79431	1.28911	1.08725	1.44198	0.601041	0.662944	0.564638	0.53762	0.411852	0.414401
ENSGALG00000026424	TOR2A	8.75558	9.34347	8.96936	8.61868	8.41973	8.57888	20.3547	21.8448	19.5485	21.5865	21.9173	19.9271
ENSGALG00000003922	TOP2A	71.3839	72.5577	70.6538	17.1131	16.9318	19.1837	13.0123	12.3465	11.6884	6.69859	6.61839	6.94074
ENSGALG00000016146	TOP1MT	40.1296	39.8491	39.6436	59.8145	62.7748	60.717	98.2878	99.1418	110.536	106.775	110.293	100.515
ENSGALG00000003681	TOP1	14.6035	11.95	14.8432	9.76727	10.0587	10.7042	8.41587	7.93822	9.90269	7.97606	7.17862	8.27253
ENSGALG00000004110	TOMM34	25.5944	30.559	29.8398	17.3213	14.8611	15.6364	13.073	12.0607	10.9626	9.07393	8.85803	9.31999
ENSGALG00000012447	TNS3	13.366	13.865	12.7668	19.0521	19.1977	18.0382	31.5303	32.0702	34.325	33.5493	33.9412	31.9265
ENSGALG00000006572	TNNT3	681.61	739.14	702.972	2364.36	2183.45	2118.47	922.368	719.829	750.136	466.749	682.229	622.749
ENSGALG00000000302	TNNT2	864.292	824.79	878.803	1757	1678.11	1725.98	623.997	547.775	668.709	321.111	390.326	368.351
ENSGALG00000011353	TNNI3K	0.0447648	0.0574054	0.0290936	0.14437	0.228111	0.0945046	0.398529	0.343356	0.374634	0.474697	0.673815	0.463846
ENSGALG00000006591	TNNI2	1668.33	1848.06	1739.21	4272.45	4065.64	4024.08	1680.18	1422.69	1515.32	788.268	1110.82	942.454
ENSGALG00000000313	TNNI1	408.855	458.174	467.431	1067.31	1049.6	1096.58	423.922	440.225	456.846	192.351	211.33	200.874
ENSGALG00000006835	TNNC2	1472.33	1628.52	1581.2	2854.48	2769.61	2690.2	1168.89	979.754	996.049	688.679	922.313	771.194
ENSGALG00000001459	TNNC1	816.177	840.813	802.346	2210.55	2163.19	2051.69	835.225	799.865	853.666	401.436	545.925	461.31
ENSGALG00000004538	TNN	5.92572	7.03043	6.48721	2.04156	1.36414	1.46731	0.748132	0.442682	0.52832	0.112797	0.175332	0.00579218
ENSGALG00000006821	TNMD	1.81877	1.97356	2.08775	3.5862	3.19766	3.37471	14.6731	13.7198	12.7502	10.2052	9.61432	7.65477
ENSGALG00000027524	TNKS1BP1	1.95838	2.1973	1.9469	2.79827	2.86045	2.76787	3.56023	3.70618	3.68341	4.59634	4.9414	5.18684
ENSGALG00000027983	TNK2	21.0464	22.5861	23.6809	15.5606	15.8322	19.1941	5.37707	6.39194	6.0802	4.29083	4.60284	5.15296
ENSGALG00000015666	TNIP2	7.61967	6.73221	6.44655	5.02826	4.36804	4.85014	1.63069	1.4661	1.60214	2.85833	1.88005	2.36415
ENSGALG00000009298	TNIK	17.5896	19.9212	18.6718	15.2545	18.3362	16.9086	37.0119	39.4031	36.3594	33.5291	31.8662	32.3031
ENSGALG00000004426	TNFRSF8	0.258688	0.50181	0.404227	2.07693	2.55491	2.67169	4.98254	4.02706	4.67911	2.70418	2.21414	1.71733
ENSGALG00000004419	TNFRSF1B	0.25579	0.168873	0.112073	0.82984	1.52966	1.68044	2.1747	2.46181	2.17875	4.37114	3.537	3.70657
ENSGALG00000017119	TNFRSF19	9.30053	9.17038	8.29124	9.45886	9.60587	9.08285	6.14512	6.42362	6.45308	2.96959	3.07785	2.85819
ENSGALG00000016114	TNFRSF11B	10.8573	11.1567	11.0425	6.21269	5.32579	6.05942	3.89955	3.40466	4.25704	3.39874	4.10818	4.00933
ENSGALG00000012481	TNFIP6	327.055	341.187	314.01	95.5591	83.0576	93.7262	43.1087	43.1888	50.0339	32.1506	31.8909	25.0953
ENSGALG00000004788	TNFAIP8L3	28.6325	25.56	27.3194	42.3385	42.9717	46.9845	18.6176	17.0765	16.4632	10.1594	12.0217	10.6221
ENSGALG00000004266	TNFAIP8L1	13.3432	14.6447	15.245	5.88662	5.4239	6.23508	7.40188	7.79102	6.84152	5.89896	5.41472	4.82807
ENSGALG00000007113	TNC	154.323	137.27	137.113	122.117	110.708	120.403	55.4556	52.8646	54.9994	38.0366	30.7288	32.6393
ENSGALG00000026383	TMSB4X	8725.26	8976.31	8673.11	4768.23	5027.5	5132.76	5135.48	5687.21	6437.4	4232.33	4236.63	3893.49
ENSGALG00000021273	TMPRSS13	3.26896	3.27598	3.10555	2.65611	2.5551	1.9786	0.605082	1.11339	0.446238	0.626514	0.419881	0.442307
ENSGALG00000011504	TMPO	61.0499	55.3101	57.0463	26.0167	29.9845	33.2663	20.237	22.0218	22.334	21.3684	22.8388	23.0712
ENSGALG00000002125	TMOD1	81.1325	77.3265	79.3401	187.282	186.73	172.998	63.5841	52.0392	54.9436	42.2413	59.9093	56.5933
ENSGALG00000013408	TMF1	28.2278	22.5768	27.3313	16.2764	17.3123	17.2537	10.5511	10.6255	11.6002	13.9408	12.156	14.1944
ENSGALG00000021520	TMEM8C	164.015	165.825	165.331	390.888	372.407	425.073	148.372	153.027	148.809	52.9427	65.8741	60.4381
ENSGALG00000002386	TMEM8B	0.0868653	0.148593	0.271199	0.477336	0.393353	0.461989	0.378342	0.683183	0.630208	0.697698	0.485904	0.560313
ENSGALG00000006358	TMEM86A	2.05368	1.53329	0.935407	2.69026	4.62057	3.10823	1.60046	2.73285	1.8978	2.27096	3.08801	3.37017
ENSGALG00000023779	TMEM82	0.0519557	0.0593646	0.108498	0	0.256356	0.097644	1.1142	1.40821	1.1611	1.3763	1.86036	1.66936
ENSGALG00000027666	TMEM80	5.46751	5.85772	5.62341	5.90668	7.20959	6.57745	9.18038	9.53634	8.90916	10.5948	12.2938	12.4793
ENSGALG00000016100	TMEM74	1.07012	0.431792	1.25002	0.180573	0.0776221	0.295863	0.300248	0.222472	0.422169	0.435479	0.290667	0.488484
ENSGALG00000015940	TMEM67	2.76167	2.34803	3.27531	3.95899	3.45173	3.9118	5.8065	5.52839	5.66087	6.10852	5.5781	7.18188
ENSGALG00000010406	TMEM63C	3.15178	3.76323	2.91659	5.15247	5.46237	5.51904	6.46077	7.28344	8.43565	7.36264	8.14686	8.56182
ENSGALG00000009275	TMEM63A	2.73865	2.35	2.04568	2.21557	2.5451	2.54483	4.78273	5.02235	4.28236	5.83309	5.14679	5.51669
ENSGALG00000010801	TMEM61	8.1308	9.5467	6.77368	42.8338	56.0596	44.0452	115.828	144.32	133.868	71.8283	66.5849	56.6613
ENSGALG00000021620	TMEM59L	0.256311	0.292851	0.214086	0.66164	0.695586	0.578031	0.244282	0.302054	0.229117	0.413254	0	0.283968
ENSGALG00000027198	TMEM47	24.3813	20.9059	23.2984	21.139	21.7194	20.8947	6.59502	6.17449	6.36607	3.06997	3.17982	3.18083
ENSGALG00000015293	TMEM45A	10.0599	10.2495	9.40214	11.7019	12.097	12.0835	21.4265	20.2134	21.2773	22.678	22.6901	22.1289
ENSGALG00000003778	TMEM38A	23.1683	21.7768	22.7306	48.353	44.4668	43.9919	19.8784	16.6966	15.4647	14.4687	17.3218	18.2094
ENSGALG00000012111	TMEM37	0.647351	0.616449	0.676043	0.618933	0.6654	1.1153	1.41419	1.90705	1.7482	1.74003	2.55446	2.09214
ENSGALG00000015263	TMEM30C	0.0982335	0.0561126	0.205087	0.563496	0.24237	0.32305	0.292522	0.520974	0.713419	0.565533	0.170223	0.108821
ENSGALG00000025862	TMEM26	10.854	11.3669	10.4641	20.9398	22.7429	24.1845	13.6053	13.6564	15.6723	13.872	12.9825	12.613
ENSGALG00000013689	TMEM242	33.3254	31.3445	31.6076	29.4427	42.276	44.0635	55.0409	52.2662	58.2983	74.192	70.6924	75.0503
ENSGALG00000021666	TMEM240	0.0867245	0.297805	0.635822	1.99075	2.35093	1.95805	3.83355	4.69644	3.0072	3.90909	3.99956	4.23549
ENSGALG00000009493	TMEM229B	12.6079	12.3743	12.3773	6.22295	6.4396	6.40596	5.52844	5.63676	5.02601	4.8744	3.79255	3.5771
ENSGALG00000015754	TMEM215	5.42625	6.31583	5.96936	5.83895	8.46812	8.93427	4.53925	5.00344	4.85619	1.67302	2.18924	1.30522
ENSGALG00000029047	TMEM204	3.54358	4.16061	3.77911	8.39186	11.0041	10.1741	16.7998	17.0893	16.0742	13.936	11.7989	13.6012
ENSGALG00000026870	TMEM200C	0.617396	1.15239	0.681711	0.482775	1.06271	0.755154	5.35771	5.07582	4.49022	12.2629	10.9104	12.7466
ENSGALG00000002282	TMEM200A	16.189	11.8105	11.2157	8.92023	10.1813	10.0391	5.02985	6.11935	5.41251	3.9122	4.05323	5.63091
ENSGALG00000015138	TMEM2	11.9855	10.53	11.2715	6.49829	6.07266	6.58691	5.51658	5.5417	5.57278	5.7178	5.06018	5.54354
ENSGALG00000028951	TMEM182	13.3857	11.9098	13.1407	49.1485	53.3313	53.1344	25.7215	24.2656	25.8253	17.9291	23.8183	22.2056
ENSGALG00000008039	TMEM180	19.304	19.651	18.4756	16.0384	12.8866	13.8195	12.808	12.1732	11.9377	9.19582	8.75527	8.84603
ENSGALG00000011593	TMEM177	47.4269	43.749	43.8195	35.3684	31.3129	38.2683	22.8509	26.5353	23.7415	19.2798	22.9729	20.5685
ENSGALG00000000852	TMEM173	0.224766	0.300831	0.426964	0.826481	0.869088	0.788665	0.893507	0.749474	0.719796	0.986288	0.893705	0.691421
ENSGALG00000012744	TMEM170B	15.3645	13.5208	14.7268	6.72311	7.61674	8.85302	4.75396	4.04856	6.638	5.18291	4.98772	4.78152
ENSGALG00000026491	TMEM17	0.651813	0.681357	0.734803	0.973305	1.10688	1.00683	1.96778	1.47388	1.81876	1.54241	1.6031	1.63665
ENSGALG00000011493	TMEM169	23.3056	22.5521	24.0468	17.4775	15.4277	16.9796	11.8141	11.839	10.4022	9.54693	8.96678	9.30302
ENSGALG00000027173	TMEM159	26.9239	33.5588	30.782	48.538	46.6468	43.118	71.8294	71.8903	86.2328	98.9524	102.464	93.6897
ENSGALG00000011175	TMEM150C	9.09115	9.5394	9.65888	9.76797	11.5257	12.0207	21.1616	18.8712	21.3178	29.4001	30.6718	30.0823
ENSGALG00000002671	TMEM132D	0.0552411	0.220483	0.114971	2.41524	2.31961	1.3739	2.34575	2.52536	1.81886	0.665496	0.671311	0.610821
ENSGALG00000003569	TMEM130	2.30142	1.90089	2.3984	1.38935	0.859722	1.02368	2.91728	2.32101	2.67139	2.47087	2.66129	2.9156
ENSGALG00000014992	TMEM128	11.1935	9.04925	9.8882	4.61238	4.34689	4.88301	4.94039	4.15285	5.87548	6.55932	8.42455	7.19814
ENSGALG00000002756	TMEM121	2.78364	2.21355	2.33961	0.954718	2.6119	0.910075	0.793597	0.712944	0.74399	1.2556	1.25758	0.670761
ENSGALG00000004893	TMEM119	37.1019	42.3815	37.9692	58.617	66.7258	60.64	118.943	116.242	112.511	117.837	120.746	113.649
ENSGALG00000009596	TMEM117	1.51718	1.20695	1.44393	1.87137	1.52524	1.68873	0.586639	0.55504	0.564424	0.593617	0.462857	0.364093
ENSGALG00000004760	TMEM116	3.61986	2.91899	3.6349	6.14254	6.96821	6.73657	4.4248	5.09041	4.96976	8.66617	9.25362	9.41017
ENSGALG00000011709	TMEM108	0.378472	0.299033	0.39438	0.500894	0.718761	0.902126	1.59264	2.26585	1.65796	1.10399	0.572352	1.12761
ENSGALG00000013588	TMEM106C	3.69783	4.13886	3.14443	5.33497	5.17231	5.71276	8.42958	8.03251	8.8056	6.5314	7.47227	5.82562
ENSGALG00000026465	TMEM100	1.76802	2.16217	1.38205	5.1152	6.1962	4.26931	5.18242	7.48273	5.18275	5.26177	5.4029	6.56918
ENSGALG00000016824	TMCO3	2.6984	3.15606	2.77803	2.2559	2.4506	3.2755	2.34062	3.31326	1.89674	3.85831	3.11636	2.89082
ENSGALG00000011320	TMCC3	0.0719018	0	0.112454	0.463937	0.133107	0.303886	0.769995	0.551015	0.481829	0.826791	0.457162	0.795966
ENSGALG00000000673	TMCC2	4.65541	5.2171	4.94387	5.59063	6.87017	6.14878	8.58209	9.53786	9.0783	10.9084	10.8486	10.9882
ENSGALG00000006889	TMC7	3.21884	2.97676	3.16955	1.6961	1.24618	1.27386	0.909593	0.492587	0.971089	0.539189	0.64427	0.327122
ENSGALG00000006376	TMC3	0.120496	0.0824385	0.150446	0.328183	0.223234	0.339248	0.486558	0.568649	0.497584	0.31792	0.502097	0.346384
ENSGALG00000010431	TM4SF18	9.40677	6.85883	9.13651	10.9061	8.13553	7.74239	3.65989	4.10841	3.20954	2.30197	2.55173	2.69881
ENSGALG00000010430	TM4SF1	7.39569	7.13265	7.24315	7.9588	5.9933	5.0367	1.97805	1.48883	2.28655	1.46366	2.13053	0.864577
ENSGALG00000020614	TM2D1	9.09525	8.90982	8.47712	12.3331	13.4262	14.7648	15.8967	16.7026	16.7629	20.3011	22.4639	18.4306
ENSGALG00000009392	TLR5	0.342283	0.390414	0.318814	1.0072	0.978815	0.963861	4.25965	3.76134	3.8007	6.57561	6.60797	7.53133
ENSGALG00000007001	TLR4	0.0513158	0.043887	0.026698	0.0183901	0.0792224	0.1204	0.51806	0.59028	0.744556	0.927221	1.23244	1.29081
ENSGALG00000000774	TLR21	0.578299	0.490404	0.679006	1.72177	1.53825	0.848946	1.62052	1.64434	1.50611	2.09282	2.09361	1.68888
ENSGALG00000003628	TLN2	15.4118	14.5412	15.5174	18.0997	15.6994	14.8213	10.015	8.52565	8.04148	7.19371	7.27209	7.78189
ENSGALG00000005519	TLL2	1.3374	1.25582	1.53172	1.32103	1.05496	0.938676	0.34701	0.225416	0.288485	0.128913	0.117081	0.0994024
ENSGALG00000009567	TLL1	0.561925	0.565715	0.379492	1.2448	1.48742	1.24628	4.7131	4.3314	4.8129	7.99103	6.92824	8.76843
ENSGALG00000007191	TK1	130.6	148.389	130.592	29.0904	24.3279	28.9884	18.0912	20.6377	22.087	10.747	13.3718	9.23907
ENSGALG00000000748	TJP3	1.15095	1.6025	1.52527	3.31708	3.4715	2.66056	3.51081	3.81641	3.88068	4.35008	4.82394	4.05871
ENSGALG00000015109	TJP2	9.99003	10.219	9.73245	14.1613	11.481	12.2099	3.62337	3.86168	4.60793	3.00303	3.20587	3.29545
ENSGALG00000009089	titin	12.9321	9.60779	12.8669	102.237	69.6909	65.9171	72.2328	47.3052	51.5765	23.3407	29.4167	31.613
ENSGALG00000016300	TINAG	0.0912379	0.138845	0.158473	0.305233	0.375405	0.456935	0.325545	0.322758	0.407535	1.11846	0.914368	1.54825
ENSGALG00000027070	TIMP2	290.104	288.87	289.164	220.614	259.48	250.728	477.624	492.717	461.454	727.907	683.729	682.48
ENSGALG00000000086	TIMM17A	91.697	101.811	90.094	59.2367	62.0464	61.3546	51.9318	54.453	62.5259	46.0527	50.2495	41.2047
ENSGALG00000004845	TIMM10	51.9225	56.3579	53.3106	41.0937	47.9742	44.6722	84.4704	89.7204	98.8513	83.0871	88.4544	75.7443
ENSGALG00000026183	TIMELESS	5.72231	7.08407	6.36855	0.985468	1.69074	1.61639	0.548115	2.28857	0.768715	1.06113	0.527032	0.254422
ENSGALG00000026776	TIGAR	9.19615	8.74847	8.66874	5.77463	6.59052	7.10749	3.28833	4.57873	3.76558	5.96387	4.99598	4.9394
ENSGALG00000012076	TIFA	0	0	0	0	0.149788	0.114614	0.291589	0.572481	1.63519	1.83492	1.12043	3.65363
ENSGALG00000006631	TICRR	6.78854	7.28984	7.45445	3.35579	3.09781	3.18499	3.76887	3.54918	3.24664	3.06667	2.9122	2.72184
ENSGALG00000015842	TIAM1	2.73931	2.82985	3.11652	4.99743	4.00886	3.7313	2.67048	3.10902	2.81486	1.1238	1.12532	1.17215
ENSGALG00000001529	THYN1	150.945	151.644	146.753	136.845	143.073	149.2	72.7526	82.5253	81.032	67.34	66.6045	64.1628
ENSGALG00000006751	THY1	36.098	37.9405	36.1973	31.4735	40.4272	42.8617	74.7556	89.3828	94.2449	100.124	88.6192	91.8648
ENSGALG00000002134	THUMPD1	37.308	39.4841	34.6205	23.4453	24.8046	25.6998	18.2005	18.2647	20.4954	17.6843	18.2839	17.2016
ENSGALG00000012362	THSD7B	1.14253	1.08549	1.21674	1.13081	0.963236	0.689228	1.76571	1.33738	1.33575	4.32591	4.33538	4.95185
ENSGALG00000028911	THRSPB	6.36277	11.9307	10.2426	1.71998	2.2721	2.95	0.991944	1.41104	1.34113	3.73228	3.50749	3.58343
ENSGALG00000014804	THBS4	9.51153	9.27345	10.6401	3.12689	2.76712	3.02214	1.07523	1.08533	1.04343	0.868363	0.841468	1.06655
ENSGALG00000011200	THBS2	10.9773	9.94005	10.3591	31.7873	34.1229	38.5345	121.1	115.684	122.549	185.59	148.43	163.689
ENSGALG00000009626	THBS1	537.537	465.149	509.619	96.7656	79.2359	100.265	50.1199	48.3507	53.9779	49.8799	35.8441	36.1456
ENSGALG00000008361	THBD	64.639	88.8977	78.8899	39.1599	32.7893	42.4825	14.1559	17.3585	15.3668	40.6904	42.9904	44.0287
ENSGALG00000011888	TGM4	3.17805	4.53148	3.81317	0.388929	0.478568	0.709427	0.967166	0.777168	0.584074	0.422674	0.448427	0.278637
ENSGALG00000006038	TGFBR3	18.6077	15.9924	16.9014	26.5385	29.1271	30.3425	30.085	27.996	26.5939	53.5186	47.095	53.0887
ENSGALG00000006319	TGFBI	564.227	594.013	572.691	320.701	293.219	336.216	118.728	137.955	139.322	52.0258	48.9249	45.438
ENSGALG00000010346	TGFB3	545.579	549.022	536.489	400.128	362.613	418.046	170.784	167.42	160.741	160.328	174.124	170.487
ENSGALG00000009512	TFPI2	122.759	138.766	131.971	211.41	219.463	264.912	59.273	59.0181	58.1327	35.3148	37.6643	35.6905
ENSGALG00000002594	TFPI	5.297	4.79162	5.45223	2.86601	2.67271	2.81577	0.911539	1.21769	1.22776	0.957445	1.07849	0.95874
ENSGALG00000003404	TFEB	11.2421	12.4362	11.8013	17.3429	16.9694	18.6258	7.50202	8.32856	8.31816	8.14834	8.56037	7.99243
ENSGALG00000025759	TFDP2	5.99365	5.1145	5.522	2.39266	2.89939	2.96954	2.49345	2.53824	2.30019	3.20439	3.48291	3.80758
ENSGALG00000011635	TFCP2L1	0.0312218	0.0712722	0.13016	1.70108	2.69768	1.37799	4.86487	4.85961	3.4517	6.71041	6.9677	5.70149
ENSGALG00000006453	TF	0.87021	1.08291	0.782489	1.24753	1.29431	0.965398	4.67706	4.05915	4.70266	6.85695	7.23094	6.21265
ENSGALG00000003832	TEX264	8.27584	7.9218	8.9602	11.6636	13.4505	12.5322	18.0354	18.9148	20.3322	19.4382	16.5506	17.5351
ENSGALG00000008206	TESC	0.276062	0.315704	0.144341	0.692968	0.510523	1.1031	0.164673	0.243871	0.462942	0.159247	0.0796452	0
ENSGALG00000009398	TES	51.306	48.995	50.8562	16.8834	18.6573	18.8117	16.274	16.9794	18.7088	14.9712	13.2036	13.0976
ENSGALG00000015633	TERF1	1.42774	0.375299	0.383965	0.419918	0.000463366	0.8711	8.22747e-06	0.259473	0.307606	0.512979	0.309867	0.344097
ENSGALG00000017261	TENM4	0.723052	0.74765	0.590742	3.90129	4.14074	4.14804	6.5166	6.71618	5.95889	4.57065	3.90503	3.99001
ENSGALG00000010706	TENM3	3.90213	2.75974	3.67769	3.05221	3.05519	2.25693	6.65466	7.0837	5.50671	8.34002	7.18625	9.03317
ENSGALG00000001768	TENM2	0.590556	0.708117	0.695614	0.284836	0.376095	0.259413	1.58415	1.08506	1.1158	2.72246	2.93243	3.54945
ENSGALG00000006064	TEKT1	0.618363	0.220644	0.725509	11.4159	11.3033	10.0554	7.68137	6.92538	9.54008	2.93387	3.03765	4.27897
ENSGALG00000014342	TEAD4	4.47594	6.12358	5.66401	12.6762	10.5692	12.7575	5.37335	5.14803	6.75124	4.34009	1.06379	8.24759
ENSGALG00000000953	TEAD3	10.6103	9.99399	10.1893	8.08099	10.0762	11.1291	7.93687	9.60996	7.54305	8.26805	9.44858	5.71464
ENSGALG00000016356	TDRP	3.72357	2.58122	2.5683	1.82781	1.93116	1.65988	6.6788	6.57322	6.79786	10.5444	9.14566	10.8828
ENSGALG00000012350	TDRD7	2.44115	2.04807	2.57954	2.59278	1.90584	2.18417	3.0796	3.14865	3.09158	4.10645	5.15322	4.96468
ENSGALG00000013637	TDP2	19.1379	18.5904	15.2726	17.0132	19.3254	17.0913	38.2119	41.3539	43.4469	43.6077	50.7673	49.1485
ENSGALG00000010513	TCTN3	2.71062e-07	0.000441543	1.88101e-07	1.10723e-07	0.333547	0.265047	0.106351	0	0	0.158546	0.175445	9.39197e-07
ENSGALG00000010517	TCTN3	10.0392	10.7333	9.9895	16.6917	15.5648	15.1912	21.1109	19.433	19.7872	21.0244	24.372	19.2756
ENSGALG00000020600	TCTEX1D1	0.0380559	0.173807	0.11906	0.109136	0.37571	0.428934	0.498187	0.179459	0.63759	0.787846	0.747807	0.379199
ENSGALG00000012658	TCP11L2	7.2326	7.06282	5.8395	15.254	15.606	18.9206	8.68967	8.79419	9.55715	12.7336	11.0969	14.3095
ENSGALG00000008812	tcp-1	269.198	281.336	273.662	154.648	147.925	151.148	113.709	113.877	129.789	100.538	101.186	93.1144
ENSGALG00000011637	TCP1	518.84	512.946	509.611	251.427	266.854	275.608	225.693	227.596	249.641	204.072	217.713	197.635
ENSGALG00000009536	TCN2	4.87051	6.54037	4.94373	7.39409	9.86242	8.19095	12.5336	14.4513	12.8689	20.8196	21.6432	20.5406
ENSGALG00000003516	TCIRG1	2.21154	2.17247	2.46988	3.40174	4.16641	3.25757	5.6958	6.26514	5.91008	6.6136	6.37013	6.53372
ENSGALG00000005635	TCFL5	0.68186	0.55594	0.744575	0.232775	0.200384	0.182952	0.231746	0.267996	0.181302	0.485203	0.412967	0.359378
ENSGALG00000008883	TCF7L2	1.80522	1.76023	1.59402	3.79657	3.5792	2.60814	4.84751	4.31579	4.00308	4.72143	5.54013	6.74943
ENSGALG00000001093	TCF3	37.4761	36.8719	37.4137	48.6728	46.8981	49.8939	24.2044	26.3103	22.3906	14.8974	15.6312	14.2187
ENSGALG00000026276	TCF15	19.3365	23.4992	22.9905	22.5373	23.6432	25.19	7.17232	8.33898	8.0956	5.13636	5.2769	5.37244
ENSGALG00000010470	TCERG1L	0.546703	0.529057	0.448343	0.261241	0.26596	0.279896	0.295234	0.0977152	0.0739687	0.171117	0.0958554	0.128248
ENSGALG00000026702	TCEA3	0.745128	0.85002	0.99139	5.93458	8.43375	5.88729	20.2446	23.852	19.7329	32.6756	33.6689	34.8458
ENSGALG00000012791	TBXAS1	0.137066	0.0625657	0.028561	0.196514	0.0676823	0.0514786	0.35856	0.452589	0.214263	0.850367	0.697498	0.515665
ENSGALG00000006374	TBX6	0.109159	0.0249065	0.0682043	0.093896	0.0539115	0.102475	0.363275	0.33475	0.633696	0.852333	0.909244	1.27997
ENSGALG00000008253	TBX5	0.209971	0.371076	0.41503	1.11363	1.40046	1.32019	4.70002	4.47165	4.13595	4.59984	5.27432	5.28101
ENSGALG00000023577	TBX2	0.530865	0.349377	0.276377	0.790324	0.983237	1.26502	0.873543	1.10784	0.797774	0.867348	0.614195	0.880801
ENSGALG00000015834	TBX18	0.439343	0.24564	0.554148	1.09523	0.164372	0.969266	3.42958	2.57248	2.45985	4.88203	5.38652	5.46413
ENSGALG00000014776	TBX15	22.1341	22.147	22.1883	30.9212	26.6915	27.9294	12.8703	11.3324	10.9104	9.58235	8.83497	8.96024
ENSGALG00000005558	TBL3	97.075	108.205	98.8847	61.651	54.6792	57.8078	57.0107	52.7432	54.3343	43.8335	45.1937	39.6996
ENSGALG00000013837	TBL1XR1	3.146	3.13235	3.34534	1.58149	2.5066	2.14781	1.4593	1.65531	2.13203	1.05725	0.866315	0.907097
ENSGALG00000026866	TBKBP1	0.299407	0.341669	0.113433	1.24877	1.74728	1.35451	1.90953	2.37532	2.09704	1.68865	2.20361	1.56613
ENSGALG00000018819	TBCEL	3.60689	5.0444	4.87734	13.5579	9.74616	10.4973	9.04507	8.77403	7.14879	8.62834	9.58067	9.89051
ENSGALG00000016776	TBC1D8	2.78819	2.62193	2.33755	5.47436	5.33665	5.10948	4.08071	3.78829	3.49539	3.94168	4.74119	4.64628
ENSGALG00000016925	TBC1D4	4.32489	3.95983	4.17656	7.27182	6.85195	7.24667	8.91573	8.96727	9.20798	10.3818	9.84775	11.2379
ENSGALG00000003322	TBC1D2B	15.2447	14.1731	14.2094	22.8026	24.7074	24.3909	29.3422	29.8192	26.8239	40.3431	37.5317	41.8767
ENSGALG00000004618	TAX1BP3	203.415	201.481	199.458	109.586	110.007	117.346	93.1427	90.2676	98.3829	103.123	106.218	95.2467
ENSGALG00000014486	TAPT1	25.2653	22.0477	23.8904	15.1798	16.6947	16.1114	6.68792	6.05564	6.32652	5.75965	5.73908	6.08835
ENSGALG00000003349	TAPP2	0.498443	0.640028	0.454551	0.446662	0.769062	0.438811	3.11254	2.93871	2.7135	8.16352	7.24049	6.34394
ENSGALG00000026269	TAP1	0.388771	0.406279	0.665512	0.661756	0.630296	0.623211	1.7886	2.20763	1.88	2.0061	2.24106	2.05027
ENSGALG00000023114	TAL2	0.246443	0.0563095	0.102904	0.77752	0.547239	0.416806	0.35226	0.174265	0.165212	0.170257	0.227756	0.218406
ENSGALG00000011902	TAGLN	71.2191	81.1908	82.6211	59.1923	65.2977	70.8124	168.444	235.538	237.411	136.765	101.468	91.5257
ENSGALG00000015122	TAF4B	1.92635	1.80184	2.06574	1.35318	1.16555	1.1392	3.41077	3.77193	2.94606	3.0296	2.7415	3.21727
ENSGALG00000002060	TAF15	4.0726	10.9136	7.53559	3.01748	12.8144	6.39161	11.6711	11.4223	6.71934	14.3084	15.0898	14.7058
ENSGALG00000015709	TACC3	73.393	68.3988	67.9858	21.5688	25.0816	27.0088	21.0792	23.9593	25.0645	23.2153	24.3308	26.5754
ENSGALG00000006786	SYTL4	2.23646	2.91237	2.3997	5.27905	6.91722	5.47164	5.3972	4.68941	5.54853	3.60592	3.24056	3.7486
ENSGALG00000001968	SYT6	3.04511	2.25561	2.4987	6.224	7.23724	6.72321	3.35257	4.62185	2.89415	2.64384	2.58448	3.04767
ENSGALG00000009884	SYT14	1.08104	0.759174	1.03969	0.437154	0.923894	0.85888	0.494412	0.588386	0.526162	0.509558	0.192345	0.460081
ENSGALG00000004306	SYT12	0.25088	0.211431	0.306398	0.453441	0.444596	0.276382	1.20466	1.05531	0.791279	1.23863	1.59092	1.6039
ENSGALG00000012911	SYT10	0.155383	0.199401	0.262886	2.72876	2.47029	2.33373	2.10035	2.22231	2.34167	0.914187	0.809023	0.902282
ENSGALG00000010319	SYT1	2.41762	1.96969	1.83159	2.24106	1.23438	1.74037	0.993545	0.857686	1.29431	0.667507	0.820292	0.542781
ENSGALG00000028285	SYPL2	62.3437	78.9641	65.7095	254.459	266.212	266.37	146.764	139.049	127.692	92.6339	120.925	117.527
ENSGALG00000005468	SYNRG	23.1703	23.0546	24.0936	44.3046	40.0298	37.9603	53.9193	47.3301	42.1446	44.5654	41.5626	43.3275
ENSGALG00000005207	SYNPO2L	17.3903	16.9529	18.6737	38.091	34.6732	36.5359	12.0229	10.3911	11.4949	5.50038	6.35216	7.09096
ENSGALG00000011994	SYNPO2	12.3425	9.8364	11.6289	25.7647	24.24	26.0261	10.6594	9.06718	8.11587	6.00986	7.22941	7.80566
ENSGALG00000005589	SYNGR3	0.806597	0.886995	0.659536	1.44533	1.12066	1.24369	5.62896	4.12912	3.69759	7.18915	7.368	7.69274
ENSGALG00000011811	SYNE2	4.79825	3.28895	3.99715	5.68853	5.60492	5.03053	5.75422	5.5837	5.83783	7.79497	7.64472	9.31608
ENSGALG00000010233	SYNDIG1L	30.4787	35.3862	33.5649	10.8694	16.095	12.2884	18.8312	21.5284	19.2866	13.3864	13.7547	15.2722
ENSGALG00000003529	SYNC	4.13861	4.6841	4.76145	7.46887	6.60483	6.80216	4.41495	3.91195	3.62607	1.88711	1.89726	2.60669
ENSGALG00000008680	SYDE2	6.80467	7.34402	7.26356	9.46416	7.78701	7.97024	17.5439	16.1832	13.9088	20.6794	19.4235	20.0641
ENSGALG00000016108	SYBU	1.03895	1.49077	1.41285	1.70559	1.28301	1.5886	13.0006	12.9479	13.3928	18.482	19.4108	18.2911
ENSGALG00000003648	SVIP	19.0869	18.6101	16.4542	39.8159	44.01	44.2404	96.9612	109.465	129.126	110.812	115.471	103.483
ENSGALG00000015721	SVEP1	4.2241	4.36392	4.45897	26.8824	20.7905	20.3687	45.7119	37.6312	32.8163	44.5097	37.2556	41.6685
ENSGALG00000003277	SUZ12	13.947	11.6734	12.6724	5.96073	6.0312	7.863	6.16451	6.1185	5.29503	6.60417	6.09495	7.30041
ENSGALG00000009388	SUSD4	0.900447	0.880688	0.964815	0.405732	0.190569	0.289859	0.887037	0.879889	0.689399	1.03436	1.07126	1.62251
ENSGALG00000025886	SUSD3	1.40107	1.98241	1.79081	0.508489	0.569412	0.599294	0.295012	0.251047	0.237564	0.16285	0.143653	0.235373
ENSGALG00000015677	SUSD1	2.20362	2.71782	2.33127	0.770497	0.597327	0.874461	0.915345	0.92987	0.919936	1.37778	1.05726	0.951082
ENSGALG00000003210	SURF6	40.4285	33.1317	33.7674	19.5581	20.7029	21.8964	14.5686	14.9668	16.0788	14.1228	15.1987	16.8579
ENSGALG00000016705	SUPT3H	3.4906	4.2446	3.9281	2.37437	3.0197	2.84668	2.66567	1.68271	2.01978	1.72676	1.94504	1.55045
ENSGALG00000008286	SUMF1	3.87247	4.26376	4.20534	7.13749	5.96214	6.59296	9.26136	9.59116	9.59947	12.0441	12.8034	12.5326
ENSGALG00000011812	SULT1E1	22.9029	23.6266	22.2921	20.9389	32.3032	26.8135	71.1255	73.6063	66.6953	132.261	133.081	120.355
ENSGALG00000023120	SULT1B1	11.6099	14.3926	13.2026	44.2807	52.8404	43.6815	57.1412	64.1046	57.4077	64.5652	66.4886	58.7248
ENSGALG00000004593	SULF2	3.67195	3.40291	3.32624	6.95958	7.69535	8.45095	11.5784	12.1615	12.4148	15.1766	12.3996	13.4912
ENSGALG00000011264	Sulf1	3.57135	2.93491	3.34134	1.76806	1.86031	2.20042	7.61124	8.32668	8.79488	11.2732	8.39418	10.0513
ENSGALG00000010362	SUCNR1	0.53317	0.135428	0.185687	0.339863	0.146118	0.445448	0.847447	1.53554	0.595893	1.77528	2.46242	1.83851
ENSGALG00000016993	SUCLA2	63.1602	54.9815	57.5452	42.4885	46.1135	50.8124	27.8782	27.3762	32.5091	35.7598	33.7869	39.2754
ENSGALG00000014759	STYK1	0.145166	0.463882	0.0605067	0.374637	0.358394	0.190834	0.310746	0.273894	0.324196	0.400343	0.738657	1.1245
ENSGALG00000009847	STXBP6	12.0932	11.6091	12.7413	5.66736	4.90953	6.87347	7.841	10.2627	10.7593	12.8675	12.1492	12.2917
ENSGALG00000014941	STXBP5L	4.07236	4.17188	3.8347	2.44992	2.25915	2.43103	1.04669	1.26018	1.50514	0.689338	0.710864	0.767699
ENSGALG00000003033	STXBP4	9.47086	10.2949	10.0259	8.37085	8.13389	7.78696	17.6199	16.7369	16.0766	20.0454	16.7475	17.7593
ENSGALG00000007196	STXBP1	1.72423	2.33651	1.88056	3.2832	3.62523	2.75724	4.74103	5.21055	4.72281	4.61175	4.61158	6.23034
ENSGALG00000000723	STX12	63.3987	60.732	59.2653	66.7195	73.3449	76.0813	115.147	123.477	128.785	128.745	129.649	127.654
ENSGALG00000011673	STX11	1.9567	1.69742	1.55204	0.193561	0.415944	0.697779	0.321943	0.0794763	0.226285	0.311325	0	0.149633
ENSGALG00000000970	STT3A	6.48441	6.19219	5.14457	3.85098	3.55034	3.89761	3.06477	3.58354	3.45354	1.65204	2.79274	1.89133
ENSGALG00000016622	STS	1.00871	0.920539	0.714188	1.35932	1.09606	1.66654	2.75712	3.11728	2.65751	3.17312	2.87096	3.23564
ENSGALG00000010646	STOX2	3.79419	3.90723	3.99699	5.74479	6.00416	5.67492	10.5047	8.53323	8.00597	11.3162	9.96374	10.6447
ENSGALG00000010579	STON2	4.61581	3.81737	4.77214	2.45394	2.71805	3.29942	0.671796	0.378645	0.545916	0.350775	0.318385	0.405637
ENSGALG00000001434	STOM	7.71389	7.44047	7.52718	15.0537	17.3792	15.3734	8.61525	7.38382	7.07844	6.09729	6.42495	6.2541
ENSGALG00000006130	STMN3	0.665188	0.696832	0.868452	1.90799	2.39296	2.91731	2.24605	1.5023	3.28316	2.81009	1.98448	1.90424
ENSGALG00000003175	STKLD1	1.52507	1.36703	1.56546	2.03022	1.85611	2.14754	2.22694	2.08145	2.50523	3.15212	3.7303	3.59096
ENSGALG00000004098	STK4	40.7964	41.98	40.5379	24.6856	20.8395	23.0652	17.0852	15.6759	15.9106	14.302	14.1432	12.6766
ENSGALG00000010930	STK39	14.2898	13.0119	15.0767	11.1456	9.76644	10.2732	6.13033	5.50996	5.70136	5.28213	4.86803	4.67993
ENSGALG00000011371	STK36	0.663785	0.936455	0.725711	1.54822	1.3201	1.42535	1.54985	1.68578	1.6323	1.2776	1.18508	1.31849
ENSGALG00000006145	STK35	2.26441	2.20976	3.00631	1.41689	1.32088	1.62433	1.66631	1.55306	1.70162	1.13681	1.23713	0.638254
ENSGALG00000020615	STK32C	0.471778	1.24297	1.02168	0.88461	1.1197	0.818029	1.16594	1.75422	1.62129	2.3787	2.30737	2.37033
ENSGALG00000015023	STK32B	0.354183	0.257995	0.276332	0.0282055	0.0243043	0.138487	1.00469	0.742926	0.823476	2.41469	2.61949	2.65386
ENSGALG00000007924	STK17B	32.064	26.1301	28.9851	36.4707	36.6497	39.4603	10.2595	9.97123	10.947	4.3409	5.64757	5.51871
ENSGALG00000010478	STIL	1.7034	1.45657	1.41958	0.679794	0.585773	0.599429	0.965349	0.63949	0.51845	0.488395	0.347322	0.823858
ENSGALG00000008997	STEAP4	0.198518	0.135873	0.0413387	0.170758	0.245127	0.130446	0.849287	0.515154	0.908611	1.04837	0.872808	1.03202
ENSGALG00000012117	STEAP3	4.76293	4.94039	4.90404	10.6872	9.88801	10.3829	5.31039	5.25208	4.31492	2.47582	3.01534	2.78643
ENSGALG00000009017	STEAP2	1.18911	1.25535	0.867413	4.98684	4.40352	4.99675	7.49532	6.55532	8.0998	11.1369	10.7601	9.47478
ENSGALG00000002893	STC2	226.437	201.125	235.301	62.9863	58.9474	70.6733	33.0557	30.5837	34.0318	50.0909	47.736	54.481
ENSGALG00000000364	STC1	3.76676	3.6682	2.93616	3.21923	1.7779	1.13068	2.48813	3.20849	2.41995	1.20336	1.3865	1.06711
ENSGALG00000025956	STAT6	21.3039	23.9451	21.6669	31.4119	30.5612	29.8755	37.4752	45.9822	51.0445	54.9236	45.2174	48.8267
ENSGALG00000009145	STARD9	1.2035	0.920378	1.15073	1.73842	1.58699	1.58254	3.25625	3.53596	3.45102	5.06716	4.9212	6.29516
ENSGALG00000000241	STARD4	39.1138	33.7094	36.3584	10.696	9.90977	10.0469	13.6342	14.9164	16.5084	11.9569	10.6299	10.4713
ENSGALG00000017065	STARD13	35.5279	34.0321	35.5005	26.1143	23.1624	22.7379	17.0571	15.4487	13.5655	13.1429	13.0551	14.9881
ENSGALG00000001535	STAB1	0.339738	0.366889	0.260323	0.905598	0.618486	0.721436	2.52587	2.34209	2.29458	5.60321	5.03094	4.7169
ENSGALG00000008671	ST8SIA6	6.17432	5.81964	6.12613	3.91865	3.52519	3.52846	2.52404	2.04354	1.98904	1.82195	2.06073	1.51199
ENSGALG00000001808	ST8SIA5	0.146214	4.55905e-06	0.124704	0.536589	0.824344	0.435433	2.62231	2.77263	1.56086	4.75473	3.81406	3.61458
ENSGALG00000013211	ST8SIA1	3.44475	3.98336	3.68382	1.85238	2.39086	2.18434	2.40944	1.67495	1.05824	1.78376	1.74157	1.76435
ENSGALG00000009380	ST7	11.7188	9.45952	10.0752	16.9478	15.9838	16.3357	25.1881	25.8606	24.7401	19.2514	20.7166	21.2889
ENSGALG00000005298	ST6GALNAC6	22.8483	31.5298	26.4537	70.9695	77.1016	75.4067	70.1475	80.2763	70.2011	85.6009	87.2304	84.223
ENSGALG00000005063	ST6GALNAC4	29.2902	34.7738	30.29	41.8783	44.1309	47.3363	57.7952	59.9527	60.4098	62.1276	62.9877	67.1526
ENSGALG00000009027	ST6GALNAC3	6.05189	6.49064	4.49912	7.33786	9.23227	7.85873	17.9289	15.1413	16.5276	18.4148	21.3914	23.4463
ENSGALG00000001862	ST6GALNAC1	0.309614	0.411992	0.340194	0.493166	0.297374	0.33905	1.04227	1.19715	0.921612	1.18451	0.955398	0.722871
ENSGALG00000016803	ST6GAL2	6.12183	5.29173	5.39231	4.76808	3.53733	3.80617	2.89096	1.78574	2.09054	0.69692	0.355745	1.00364
ENSGALG00000005550	ST6GAL1	6.329	6.4209	6.04348	4.20707	4.40745	4.39959	4.50303	4.44276	4.37633	2.76614	2.76154	2.39832
ENSGALG00000005927	ST5	7.73456	7.88892	7.1879	12.9076	11.462	12.1413	15.8581	15.881	14.8727	16.6863	16.1849	16.7551
ENSGALG00000015749	ST3GAL5	2.28948	1.03428	1.23786	0.888013	1.21105	2.3173	1.49401	1.25551	2.30935	1.46319	0.794459	1.15031
ENSGALG00000001331	ST14	7.77579	8.32744	7.36934	22.0898	26.0559	25.7962	21.3478	20.6951	19.6696	12.6957	12.1078	11.5001
ENSGALG00000008763	SSX2IP	1.3174	1.02173	0.997452	1.42593	1.21768	1.10167	0.521401	0.496991	0.580069	0.585811	0.674367	0.703396
ENSGALG00000007520	SSRP1	78.3895	90.8345	81.6447	47.1412	48.3201	50.5906	39.0949	42.4846	39.4885	38.9235	38.2191	35.6803
ENSGALG00000014042	SSPN	52.6769	53.4361	50.2558	98.2771	106.131	102.461	145.201	139.368	145.485	115.965	117.93	105.566
ENSGALG00000021572	SSH2	0.938297	0.889408	0.9762	3.19238	2.51329	2.51434	2.76558	2.45415	2.18269	2.19146	2.30306	2.86215
ENSGALG00000023089	SSBP2	8.79381	7.28672	6.7219	15.3171	14.7535	13.7637	27.818	28.8023	27.3156	28.7904	31.8587	31.1822
ENSGALG00000009677	SSB	96.1193	74.4048	83.8035	29.1291	34.4639	37.0822	24.8015	26.2387	31.4987	35.3323	34.2362	34.6356
ENSGALG00000008362	SS4R	0.578036	0.558639	0.649545	0.38257	0.219445	0.125317	0.15883	0.10482	0.248366	0.255863	0.154136	0.246223
ENSGALG00000004418	SS2R	0.993503	1.27503	1.14225	0.563785	0.664478	0.40803	0.270583	0.390617	0.184851	0.475282	0.502878	0.801317
ENSGALG00000010139	SS1R	0.0812339	0	0.0847344	0.0582421	0.0501203	0.0763064	0.435127	0.191522	0.589811	0.420541	0.891911	0.719595
ENSGALG00000013819	SRSF7	51.2738	53.805	50.5525	46.047	48.8847	50.9723	68.6055	65.8484	68.2991	70.3073	63.1293	52.067
ENSGALG00000000533	SRSF3	66.3495	62.3705	52.7387	33.6646	32.7872	35.5766	29.0733	26.3137	29.3152	24.0901	18.7468	18.7878
ENSGALG00000017357	SRSF2	111.871	111.2	108.775	53.7183	55.377	50.9679	45.5006	57.9121	49.8772	44.2303	44.723	47.7913
ENSGALG00000011305	SRSF11	56.9316	51.4373	50.1172	32.2809	30.4893	32.1975	23.4303	24.9039	28.3646	23.9374	23.6537	27.4888
ENSGALG00000005525	SRSF1	373.493	376.148	371.093	233.872	236.051	231.918	217.464	244.765	223.809	171.84	173.971	162.146
ENSGALG00000000890	SRPK1	51.372	53.3077	53.0988	38.7802	35.3958	33.994	31.9472	28.5155	28.4989	25.5395	25.342	23.027
ENSGALG00000023135	SRP54	55.8676	51.8929	55.088	30.1807	34.4827	37.9223	24.2516	25.1266	26.854	33.2457	32.0404	35.1465
ENSGALG00000003039	SRM	75.4175	75.1847	69.4089	39.3227	40.0452	42.2214	49.9713	50.0423	49.6316	32.6996	34.2409	31.3429
ENSGALG00000007782	SRL	1.0223	0.82308	0.860827	3.66736	3.69978	2.83249	1.19363	0.64553	0.457249	0.198091	0.4881	1.31534
ENSGALG00000008378	SRGAP3	4.92693	5.3881	5.48466	6.85119	7.56251	7.25744	13.7444	15.5662	14.0959	15.2311	13.5767	14.0598
ENSGALG00000013255	SRF	18.8535	22.5194	20.712	25.0129	26.2726	28.3519	13.062	15.1701	15.7159	10.57	10.2767	9.45307
ENSGALG00000013804	SRD5A3	19.6524	20.8606	18.6806	22.2474	23.3708	21.7483	72.9041	71.2068	79.3969	71.4673	74.7069	62.804
ENSGALG00000010625	SRD5A2	0.556799	0.524808	0.655597	0.312365	0.478213	0.409107	1.43894	1.25627	1.29736	1.1956	0.756082	0.937403
ENSGALG00000013063	SRD5A1	3.04529	2.12688	1.8261	1.69848	1.46065	2.49102	1.47866	1.59477	1.32349	0.974702	1.30246	1.06244
ENSGALG00000009990	SRBD1	44.3368	37.2048	42.5192	16.4893	18.35	19.4195	13.012	12.2379	13.5028	12.9501	13.6786	13.7332
ENSGALG00000005906	SQSTM1	52.7483	57.8599	52.801	76.5374	86.2385	82.9931	96.9563	97.0461	92.1213	183.159	199.295	200.916
ENSGALG00000016331	SQLE	107.953	116.593	113.969	37.9028	37.5112	40.1818	64.9656	67.1707	66.2386	54.6769	47.1392	43.732
ENSGALG00000008940	SPTBN5	0.0165373	0.0471199	0.0286539	0.351598	0.330301	0.338749	1.36072	1.52876	1.70986	1.92373	1.5991	1.70874
ENSGALG00000008156	SPTBN1	0.840114	1.26735	1.43653	12.9048	2.86742	2.72494	3.68476	2.67235	2.50516	1.02808	1.18821	1.72765
ENSGALG00000003386	SPTB	6.48068	8.33867	7.60067	21.1054	19.057	18.7782	8.8475	8.2691	9.73789	5.79006	7.03137	7.18391
ENSGALG00000007448	SPRY3	0.519853	0.668679	0.883064	0.18641	0.160248	0.122176	0.154998	0.076548	0.145277	0.0749394	0	0.360226
ENSGALG00000016906	SPRY2	30.6726	32.5249	31.2414	38.5382	37.2542	34.5805	19.7069	17.3404	16.2957	18.6622	20.5661	19.8592
ENSGALG00000028203	SPRED1	15.0943	15.3231	15.6682	12.775	11.8907	13.9244	6.5092	6.65009	7.1666	8.08165	7.24993	7.84734
ENSGALG00000010926	SPP1	392.972	430.083	393.203	28.5844	29.6198	28.3083	14.0649	11.4065	10.9232	6.89535	7.53019	6.70419
ENSGALG00000027109	SPON2	3.70715	3.71957	3.17546	14.535	21.259	19.235	103.315	120.34	126.44	205.244	207.219	218.008
ENSGALG00000012027	SPON1	5.78316	5.30795	4.91064	25.2202	29.6539	31.4487	36.5323	38.9284	39.269	30.8535	27.1403	28.5778
ENSGALG00000009568	SPOCK3	0.719348	0.730153	0.83367	0.401136	0.246577	0.262772	0.428108	0.424003	0.401756	0.367779	0.277136	0.530999
ENSGALG00000027450	SPOCK2	3.16531	3.41676	2.7478	5.31993	5.79398	7.14742	19.8862	23.3139	25.6974	31.0553	29.9196	31.0242
ENSGALG00000001387	SPNS2	0.176741	0.151398	0.414934	0.570252	0.872278	0.415098	0.263049	0.364571	0.246806	0	0.255286	0.538284
ENSGALG00000000521	SPIRE2	0.355496	0.337933	0.349569	1.55723	1.17056	0.926965	0.868383	1.28127	0.903936	0.634851	0.594117	0.873793
ENSGALG00000029162	SPINW	1.78965	1.66928	1.87747	2.83181	3.43563	3.0024	3.03532	3.05329	2.99136	4.35294	4.04523	4.04214
ENSGALG00000008469	SPINT1	10.8329	12.5344	11.1755	8.92727	9.18803	8.4075	6.89384	7.06459	6.15981	5.76739	5.62149	5.77364
ENSGALG00000011415	SPINK2	0.476677	0.764212	0.899341	0.410368	0.822072	0.807397	0	0.336617	0.319996	1.10281	1.20854	0.846932
ENSGALG00000008127	SPI1	0.892932	0.7057	0.608661	0.541673	0.635812	0.354792	1.22579	1.49823	1.57257	3.35622	4.12936	3.80157
ENSGALG00000006206	SPG7	75.0005	85.2923	78.3844	140.887	138.152	137.151	164.497	166.983	168.118	194.262	205.907	193.498
ENSGALG00000017053	SPG20	87.2511	76.8083	85.0586	71.9481	71.9861	78.9971	29.4806	28.0244	28.3493	17.1218	18.8974	18.1095
ENSGALG00000016981	SPERT	0	0	0	0	0	0	0.0474774	0.0940452	0.0891104	0.734164	0.737638	0.706659
ENSGALG00000028386	SPEG	2.0824	2.50487	2.49578	9.33746	8.13882	8.83973	3.84422	3.84916	3.50596	2.55603	2.69935	3.01433
ENSGALG00000026730	SPEF1	0.613933	0.491274	0.256626	1.23277	1.28704	1.03874	0.805186	0.940271	0.20586	0.212327	0.850529	0.884702
ENSGALG00000004400	SPECC1	31.2924	27.2176	30.3821	60.4582	55.736	60.2706	22.8439	20.488	21.5716	15.3761	17.3576	18.1591
ENSGALG00000001942	SPDL1	5.20909	3.99468	4.59374	1.69878	1.52795	2.22439	2.30465	2.01267	2.19474	2.85361	2.39657	3.06701
ENSGALG00000010900	SPC25	100.74	96.1406	99.6624	17.9099	21.3045	21.6631	14.0099	14.1929	13.2611	10.5544	9.82858	10.1267
ENSGALG00000008152	SPATS2L	9.82089	8.28934	9.24832	8.44238	10.0259	11.2631	18.2202	17.9097	20.8989	23.5785	27.6923	28.4611
ENSGALG00000006857	SPATA20	2.52509	2.53244	2.26609	3.94133	3.66667	3.67923	5.05823	5.06397	5.23575	5.94292	6.03005	5.87712
ENSGALG00000013964	SPATA18	1.6972	1.23823	1.29202	1.2553	1.34178	1.03832	1.69244	1.66623	1.88632	2.85659	2.71958	3.31671
ENSGALG00000004184	SPARC	189.425	209.328	193.773	743.453	792.446	834.765	964.931	1072.97	1084.27	969.361	849.231	836.608
ENSGALG00000014779	SPAG17	0.101963	0.100736	0.113109	0.350766	0.176335	0.261508	0.314715	0.280736	0.257902	0.40527	0.613873	0.586055
ENSGALG00000003148	SPAG16	2.59884	1.62807	2.20292	2.11867	2.64224	2.27256	3.78647	3.18513	3.64129	4.12666	5.30466	4.31308
ENSGALG00000019917	SPACA1	0.193331	0.294236	0.268684	0.323398	0.477258	0.907775	0.114987	0.189967	0.287868	0	0.11177	0.10699
ENSGALG00000002503	SP-A	0.496097	0.41865	0.093906	0.6422	0.852293	0.688484	0.21832	0.234822	0.144687	0.281456	0.151429	0.279026
ENSGALG00000028401	SP1	6.84839	6.74063	7.17097	7.74205	9.49527	10.1572	8.46375	9.32435	9.50165	14.0168	14.4438	16.1451
ENSGALG00000005263	SOX8	13.9784	16.587	15.7233	13.8174	13.8719	13.8492	7.58053	7.73315	8.35493	3.96325	3.95193	4.49793
ENSGALG00000006598	SORL1	0.728734	0.823168	0.688962	1.54784	1.62855	1.42351	3.27164	3.15037	2.53567	4.44339	3.95788	4.20317
ENSGALG00000008465	SORCS1	0.715829	0.655714	0.85077	2.60179	3.03178	2.38682	2.07888	1.77232	1.91137	1.41423	1.33201	1.18682
ENSGALG00000013427	SORBS2	1.55934	1.43198	1.64427	4.02534	3.15685	3.18377	2.08262	2.01035	2.19122	2.78122	2.49073	2.78494
ENSGALG00000018557	SOD3	4.92884	4.08504	5.33945	9.87528	9.9481	11.1116	23.4491	24.2116	22.812	20.7201	21.0671	16.8826
ENSGALG00000010016	SOCS5	28.3989	27.1121	28.0553	18.8805	17.6936	18.6763	15.1997	14.3152	13.7621	13.1486	14.217	13.9996
ENSGALG00000027786	SOCS3	51.3038	60.4615	51.2291	20.4108	23.4441	20.0764	8.92456	7.9548	9.94628	2.98083	2.87007	3.35592
ENSGALG00000007158	SOCS1	4.42197	4.02932	4.3492	4.14326	3.44674	4.1604	6.47069	7.9672	6.3601	9.28609	11.4431	11.0205
ENSGALG00000015310	SOBP	0.398821	0.454825	0.384313	0.698765	0.674957	0.609998	1.40372	1.11525	1.38491	1.27119	1.09407	1.68238
ENSGALG00000004255	SNX8	27.2763	26.3463	26.419	32.7292	32.2901	33.1347	44.9253	46.0798	41.1263	64.875	58.0855	58.4834
ENSGALG00000002206	SNX22	0.555128	0.691899	1.05373	3.54629	1.92989	2.70294	1.86367	1.72475	1.69165	0.813609	1.63228	0.782732
ENSGALG00000015794	SNX16	3.96573	3.93013	4.30046	4.2036	3.8933	4.79563	7.48042	7.82017	8.46848	10.3569	10.9275	9.97226
ENSGALG00000011046	SNX10	5.97396	6.3923	5.8948	4.3136	4.8274	4.45784	10.5657	11.5024	11.8211	18.8212	20.7583	18.6761
ENSGALG00000015248	SNTG1	0	0.0367234	0.100602	0.0461293	0.039711	0	0.382705	0.189678	0.215572	1.3683	1.4508	1.85166
ENSGALG00000016399	SNTB1	4.45638	4.36629	4.44997	2.82486	3.89993	3.5201	27.5646	26.8571	23.8804	40.1484	37.1326	37.5089
ENSGALG00000026824	SNTA1	30.5538	35.2466	33.3366	68.1564	83.6404	74.1869	75.2789	86.1798	84.2691	91.9647	99.8629	97.8586
ENSGALG00000028409	SNRPG	794.825	836.42	769.798	402.078	475.764	461.377	433.921	461.264	511.686	398.856	400.535	353.289
ENSGALG00000011409	SNRPF	536.664	558.105	511.267	280.243	303.899	312.366	259.422	251.232	296.207	210.974	220.036	187.216
ENSGALG00000007170	SNRPA1	217.194	263.836	238.665	103.177	95.0786	101.058	99.3518	113.949	117.821	61.8271	73.2204	57.9239
ENSGALG00000000615	SNRNP40	91.7877	109.988	102.687	54.7264	51.8713	54.3533	50.1342	53.0256	57.5319	47.5438	48.2298	45.9201
ENSGALG00000007250	SNRB'	175.869	196.81	180.322	123.561	127.817	127.056	102.367	107.652	118.339	85.2533	91.9349	76.14
ENSGALG00000006039	SNED1	1.883	2.16448	1.8447	2.9567	3.26217	2.56606	7.08704	8.15912	7.13223	7.57946	8.8015	9.55224
ENSGALG00000002015	SNCG1	4.55129	6.31022	4.85862	8.50715	6.56055	7.44813	3.899	3.37482	4.68551	1.70789	1.24047	1.98295
ENSGALG00000021542	SNCB	2.57718	3.76644	3.21976	2.97798	1.23553	1.95208	1.19593	1.01177	1.60079	0.660906	0.826031	0.793974
ENSGALG00000005330	SNCAIP	20.5074	19.3989	20.3828	23.9077	22.1047	23.4613	13.6173	11.6823	12.1603	8.38409	9.20075	8.9669
ENSGALG00000010379	SNCA	0.52059	0.509465	0.775512	0.106638	0.229452	0.31433	0	0	0.124597	0	0.085968	0.123501
ENSGALG00000015846	SNAP91	0.296836	0.330635	0.232114	0.68122	0.78493	0.728754	2.91275	2.59213	2.2913	2.98072	2.69662	3.03503
ENSGALG00000010653	SMYD3	9.10845	7.64606	7.7612	7.79732	7.96825	10.7063	12.8866	13.7549	13.8802	16.6176	17.7126	16.2952
ENSGALG00000015935	SMYD1	46.771	46.58	50.4756	134.407	127.228	125.443	58.1992	50.2549	52.696	17.1003	27.2975	22.0677
ENSGALG00000003566	SMURF2	20.3997	19.2906	18.2269	19.8417	18.2961	19.9964	11.0138	10.7636	11.4968	8.95969	8.90667	8.87283
ENSGALG00000006069	SMTNL2	6.74907	6.37749	6.36591	45.4939	42.2558	40.7093	23.5741	21.1191	19.1307	13.8496	17.719	17.1184
ENSGALG00000028884	SMTNL1	1.35519	2.89668	2.04682	3.33669	4.27883	4.75055	1.63234	1.13569	1.08595	0.678341	1.33158	1.07969
ENSGALG00000011865	SMTN	18.6543	21.9949	22.8461	42.5387	43.0337	45.9884	14.2353	15.8545	15.2101	8.06434	8.85634	8.73121
ENSGALG00000016379	SMS	39.6826	36.3613	35.7934	19.0305	19.4301	19.1463	14.0493	11.2079	14.8866	13.5494	13.0477	13.545
ENSGALG00000019157	SMPX	89.3608	120.364	108.562	104.839	103.325	98.3943	22.9639	32.1905	28.6015	23.1772	33.9804	28.9573
ENSGALG00000014864	SMPDL3A	6.02596	5.67575	5.72582	6.72384	7.02934	6.83486	9.3688	10.091	10.6128	15.4545	12.7694	13.7849
ENSGALG00000000780	SMPD3	0.628671	0.515982	0.549174	0.306383	0.318408	0.424717	1.72393	1.56528	1.26976	1.8019	1.71055	1.71634
ENSGALG00000026910	SMPD1	34.2046	42.8612	41.3556	78.181	86.4062	85.3257	80.9777	99.8975	98.5134	147.026	146.549	144.942
ENSGALG00000015977	SMOX	9.73267	12.814	11.2722	29.2114	28.8412	29.7842	10.5636	9.85219	10.9662	15.496	15.1537	14.7608
ENSGALG00000011205	SMOC2	0.0908479	0.0518237	0.141919	2.18158	2.60789	2.66525	7.47798	7.36657	7.8858	17.0313	12.0072	12.9143
ENSGALG00000009415	SMOC1	2.41574	2.36488	2.75864	2.07773	2.16862	1.86897	9.89438	9.96851	10.8634	18.8031	11.8668	12.4555
ENSGALG00000002427	SMIM5	3.7334	4.22731	3.52282	9.9469	10.1243	8.61236	20.5919	19.1005	18.5467	24.052	28.8619	25.4723
ENSGALG00000011897	SMDT1	83.6023	92.6205	89.6183	65.6843	64.3343	67.4614	40.9689	44.137	47.9264	38.6869	39.3031	36.1094
ENSGALG00000011743	SMCO3	0	0	0	0.138669	0	0.0909459	0.346654	0	0.108134	0.223618	0.44547	1.07327
ENSGALG00000015118	SMC5	7.96353	5.92543	6.05124	6.27323	6.72189	6.90839	2.70032	3.42946	3.19306	2.89236	2.86321	3.50543
ENSGALG00000009553	SMC4	32.8417	25.6039	29.9751	10.3411	11.7827	12.9893	4.88022	4.78187	5.21632	4.39001	4.22099	4.21884
ENSGALG00000008585	SMC3	25.2033	21.969	23.3126	10.3477	11.7406	11.6397	6.75503	7.41721	8.21543	10.6585	10.4005	11.0828
ENSGALG00000015691	SMC2	49.7108	40.3513	42.3231	6.61961	7.13978	9.17718	5.25166	5.73053	6.54833	4.64874	4.11289	3.748
ENSGALG00000000363	SMARCD2	6.10311	7.31301	6.65635	9.51444	10.6206	10.4155	13.5304	15.1301	15.4025	28.9536	26.6477	28.4948
ENSGALG00000006209	SMARCD1	18.0951	22.453	20.6011	31.7301	27.6662	27.7683	45.4845	41.7813	35.7674	36.1975	35.2124	33.2155
ENSGALG00000009913	SMARCA5	28.4254	23.4192	26.9581	7.9406	8.44902	12.3453	3.11609	3.20072	5.58257	4.148	4.36421	4.76585
ENSGALG00000008431	SMARCA1	5.60725	5.27867	5.08818	6.1259	6.98888	6.77409	7.23214	7.45946	6.71759	11.4492	10.8143	12.3765
ENSGALG00000009977	SMAD1	26.5221	26.764	25.6984	29.6231	24.6374	25.2927	17.2886	16.6448	15.8638	12.9592	12.5553	13.6704
ENSGALG00000007644	SLX4	4.22368	4.21977	3.74586	2.74099	1.83507	2.17263	2.77592	2.37162	1.94547	1.97832	2.08955	1.91991
ENSGALG00000026475	SLURP1	0.508974	0.645076	0.43176	0.297268	0.9311	0.513155	0.224	0.222361	0.252519	0.129836	0.109058	0.0625489
ENSGALG00000001500	SLU7	9.56642	9.64233	8.77489	7.68827	8.47527	7.56043	5.00477	3.71353	5.2344	8.20811	6.04332	5.95561
ENSGALG00000004192	SLTM	12.9924	10.5296	13.1232	9.01943	8.99849	9.93131	5.12786	5.54309	6.84015	6.40633	6.80927	8.22206
ENSGALG00000013830	SLMO1	12.0274	11.3694	11.5948	9.1697	7.34655	7.93943	5.02581	5.13811	5.55113	3.41585	2.58134	2.79719
ENSGALG00000008318	SLK	25.6937	19.9929	22.6079	11.3866	11.9862	14.025	8.03479	9.02211	9.36775	15.0515	12.3474	14.9269
ENSGALG00000016904	SLITRK6	0.0185122	0.0211159	0.0192723	0.398081	0.274315	0.2259	0.461938	0.54592	0.764604	1.21124	1.28521	1.16706
ENSGALG00000001916	SLIT3	6.10812	6.23906	6.07331	11.9043	11.2931	10.8942	65.2068	59.2924	56.2102	54.8372	47.7454	46.8522
ENSGALG00000014419	SLIT2	2.61361	2.4901	2.80474	3.21108	3.55225	3.25753	5.84763	6.55627	5.60275	6.88689	6.15569	6.86764
ENSGALG00000015574	SLCO5A1	5.73998	5.08765	5.2458	3.07844	3.41625	3.39194	1.17784	1.50994	1.45214	1.18529	0.716644	0.799357
ENSGALG00000005460	SLCO4A1	0.544921	0.50498	0.526886	0.968584	1.13573	0.722229	0.591353	0.652834	0.399139	0.163755	0.217446	0.211229
ENSGALG00000006871	SLCO3A1	1.27152	1.81585	1.43137	1.24176	1.36356	1.23899	0.904039	0.882088	1.0135	0.624805	0.695631	0.648677
ENSGALG00000017302	SLCO2B1	0.042619	0.0607419	0.0554226	0.580376	0.631685	0.559932	3.87168	4.72673	3.9478	5.53603	5.68576	5.27718
ENSGALG00000002374	SLC9A9	1.8708	1.75678	1.65392	2.47141	3.06568	3.31635	8.82935	10.0549	10.7946	15.3314	16.1767	15.6958
ENSGALG00000008045	SLC9A8	5.14148	5.51852	7.00749	10.6787	8.88584	8.66361	17.9779	14.3878	16.1678	16.3489	15.0745	18.544
ENSGALG00000016734	SLC9A7	19.4624	21.5858	20.735	46.9822	38.1044	40.5303	15.6925	14.9549	14.3584	13.5513	14.7211	13.3469
ENSGALG00000005608	Slc9a3r2	2.12082	2.4835	2.133	8.71255	9.52761	9.75201	18.97	19.2436	18.2063	25.755	27.2962	27.1656
ENSGALG00000008337	SLC8B1	2.04902	2.17819	2.39816	1.93167	2.59874	2.24022	4.27236	5.39536	5.57883	9.3204	7.17402	8.23085
ENSGALG00000027863	SLC7A5	27.6431	28.7048	28.9461	70.1944	82.0323	78.9964	129.333	144.751	130.575	125.732	119.22	115.407
ENSGALG00000002204	SLC7A4	0.0671624	0.172354	0.139819	0.481403	0.414695	0.29944	1.79537	2.00051	1.51812	2.50515	2.91449	2.43253
ENSGALG00000009758	SLC7A11	3.54466	3.56786	3.55671	8.32073	8.87589	8.24785	16.1363	15.2364	14.5729	24.0039	24.1619	24.0456
ENSGALG00000010098	SLC6A9	15.4337	18.9526	18.1502	36.6174	43.1478	37.9993	39.5993	53.9948	47.8711	40.2616	42.289	42.0444
ENSGALG00000006425	SLC6A6	46.2526	49.6343	47.8637	88.8756	94.4741	88.1751	101.87	98.4816	93.269	101.651	86.4081	85.7923
ENSGALG00000004246	SLC6A4	2.94677	2.43355	2.72519	0.819697	1.27615	1.07351	0.392065	0.363125	0.270057	0.429279	0.228965	0.145959
ENSGALG00000010992	SLC6A15	1.01742	1.00034	1.00979	1.5922	1.32589	1.3927	2.02822	2.58814	2.22918	2.40855	1.7397	1.89864
ENSGALG00000005957	SLC6A14	0.224304	0.284373	0.207685	0.643162	0.523076	0.350986	1.12591	1.38147	1.19653	1.45996	1.21077	1.02024
ENSGALG00000012985	SLC6A13	0.325124	0.544003	0.496565	0.776845	0.374672	0.366259	2.06092	1.58504	0.895316	1.07019	1.50453	1.34269
ENSGALG00000026288	SLC5A6	28.1129	36.3623	33.677	13.8004	12.1985	12.4457	13.7567	15.9942	14.4938	13.2245	15.5133	12.7874
ENSGALG00000029120	SLC5A3	2.24144	1.50268	1.88791	2.23209	1.98615	2.03964	7.84693	6.98361	7.18127	6.38228	5.48444	7.03923
ENSGALG00000006194	SLC52A3	6.16173	5.8431	5.71873	4.52715	4.12454	4.63465	3.60965	4.08472	4.03945	2.04343	2.58772	3.12125
ENSGALG00000011405	SLC4A7	17.7752	15.1498	16.5974	16.5041	15.4353	14.9943	9.71415	8.61132	8.84993	7.41013	6.017	7.59163
ENSGALG00000011604	SLC4A4	2.36663	2.19387	2.5599	9.52717	7.6027	6.46746	4.80163	3.58495	3.68966	2.25772	2.49408	2.88165
ENSGALG00000016017	SLC4A11	1.52748	1.41751	1.40268	3.95001	3.18099	3.54195	3.02419	3.56864	3.39315	2.21672	1.9584	2.10309
ENSGALG00000011120	SLC4A10	0.135278	0.154221	0.240019	1.50564	1.87743	1.53073	7.90761	9.04207	8.57817	12.1267	10.8433	12.2004
ENSGALG00000018778	SLC48A1	13.5475	15.3953	13.5925	24.3488	23.8848	26.6675	127.796	111.237	106.322	246.457	251.836	278.211
ENSGALG00000021541	SLC47A1	4.33749	5.11376	4.32574	9.79744	9.78957	8.82716	10.1129	10.362	11.3519	10.6688	10.0589	9.13086
ENSGALG00000016166	SLC45A4	1.74026	1.45429	1.62164	1.79468	1.90648	1.70686	3.69281	3.19628	2.38138	4.23477	3.92922	4.19552
ENSGALG00000000703	SLC45A3	0.283344	0.516809	0.515691	1.01536	0.831272	0.943836	0.555022	0.668681	0.750941	0.804066	0.631497	0.634218
ENSGALG00000000530	SLC45A1	2.43283	2.11675	2.1897	4.52223	2.64754	2.72893	5.58652	4.79071	4.58021	4.11877	3.53027	3.64885
ENSGALG00000005610	SLC44A3	3.5592	3.83698	3.4772	4.96197	5.00028	5.46174	9.07523	9.52433	9.45491	10.4597	10.4486	9.55923
ENSGALG00000026626	SLC44A2	0.225462	0.859733	0.393163	0.754656	0.463187	0.565392	1.70437	0.885049	0.756316	0.780833	0.69361	0.917045
ENSGALG00000015439	SLC44A1	13.9662	13.6831	13.6222	27.452	31.0427	25.8076	42.007	40.1017	37.9635	58.0723	49.7203	55.1456
ENSGALG00000006235	SLC41A3	2.37475	2.80862	2.69984	5.24733	4.30403	4.58141	5.7745	5.62762	4.40239	5.17848	4.36042	6.21791
ENSGALG00000002433	SLC40A1	19.688	16.7549	17.7322	10.6257	11.0774	11.8267	26.7299	25.4129	23.0563	37.9197	30.9777	33.9141
ENSGALG00000012298	SLC39A8	3.52947	3.09652	4.33903	1.01217	1.23795	1.67495	2.82952	4.20486	4.19106	4.14444	3.26392	3.04368
ENSGALG00000013209	SLC39A6	36.8525	37.7018	36.701	19.4499	16.1338	19.2676	13.7217	11.2834	11.9663	13.7309	12.5513	13.1317
ENSGALG00000007777	SLC39A10	19.5607	15.9655	17.37	4.57377	5.28083	5.34652	4.06841	4.37456	4.10208	3.83423	4.79387	4.65529
ENSGALG00000002313	SLC38A7	5.42402	6.05975	6.00028	7.16305	7.03038	6.04283	9.89802	10.618	9.02041	11.3201	11.8986	12.5234
ENSGALG00000009730	SLC38A4	0.39425	0.415036	0.489223	1.47813	0.786507	1.01047	0.396288	0.178884	0.203101	0.226201	0.070194	0.25152
ENSGALG00000028871	SLC38A3	0.0511737	0.321157	0.159924	0.733673	0.41065	0.360347	0.638829	0.362109	0.571365	0.205741	0.621498	0.622814
ENSGALG00000000356	SLC37A2	1.51505	2.10208	1.14542	1.36296	1.46681	1.7016	5.44088	5.07943	5.70567	13.1433	12.1267	12.4269
ENSGALG00000016185	SLC37A1	3.11757	2.98901	2.63185	2.41375	1.53926	2.25423	1.29785	1.47044	1.28812	1.21827	1.36986	0.655565
ENSGALG00000001285	SLC35G2	11.9295	13.0907	11.7369	12.1754	12.6245	14.2773	6.11547	7.50644	8.06212	3.76135	4.51358	4.84233
ENSGALG00000011003	SLC35F3	0.377848	0.486444	0.418506	0.908551	1.00862	0.892228	0.96988	0.60397	0.734587	0.713098	0.606643	0.404289
ENSGALG00000017167	SLC35F2	5.29552	6.15428	5.55507	1.76948	1.17993	1.75666	1.44315	1.90206	2.15572	1.43988	1.15168	0.70464
ENSGALG00000029011	SLC35F1	1.41905	1.7384	1.48316	0.252991	0.191862	0.258356	0.452591	0.366546	0.26786	0.404736	0.35965	0.483828
ENSGALG00000028106	SLC35E4	5.70011	3.15456	5.07708	0	3.91476	4.30769	1.92716	1.87021	1.53602	2.4044	3.65222	3.56477
ENSGALG00000020939	SLC35C2	6.60338	6.3042	6.11018	8.31748	9.1412	7.18606	12.8822	11.5705	13.921	13.9018	16.8057	14.4796
ENSGALG00000016118	SLC30A8	0.232738	0.620076	0.283182	0.0556207	0.287209	0.0728691	6.74019	5.53319	4.50596	23.9144	25.7353	28.9894
ENSGALG00000002982	SLC2A6	1.24244	2.08999	1.09058	0.890707	0.645691	0.890432	0.544517	0.616825	0.620724	0.977188	0.831676	0.868525
ENSGALG00000014324	SLC2A3	75.3175	84.339	75.3692	60.2632	57.8963	59.8423	36.8896	35.8964	39.3663	31.2288	34.642	30.9434
ENSGALG00000013980	SLC2A12	0.344236	0.461131	0.322251	1.4803	1.39255	1.32439	2.9734	2.50812	2.69868	3.50343	3.86562	3.73872
ENSGALG00000010497	SLC29A4	1.45335	1.27132	1.26149	3.29907	4.06714	3.41118	2.10205	1.85691	1.70376	0.918077	0.980668	1.17913
ENSGALG00000000184	SLC27A6	0.0828987	0.0945486	0.103545	0.190143	0.307117	0.248992	0.768212	0.664985	0.666241	0.64695	0.652328	0.953446
ENSGALG00000000844	SLC26A8	0.286897	0.196306	0.268709	0.781412	0.690917	0.350046	0.749739	0.524615	0.608417	0.362106	0.697277	0.713793
ENSGALG00000007018	SLC26A11	4.09702	4.23316	4.759	9.28727	9.73944	9.82517	8.32813	7.70429	7.48025	8.96915	10.9814	9.61839
ENSGALG00000006341	SLC25A48	0.102263	0.0518235	0.0472865	0.407195	0.617498	0.607806	3.35996	3.3917	3.58877	5.59141	5.76074	5.35158
ENSGALG00000011225	SLC25A47	2.79565	1.45893	2.28626	2.00485	1.64884	2.85628	0.869497	0.214804	0.679279	1.68141	1.96465	2.69466
ENSGALG00000016072	SLC25A32	18.5683	15.6123	18.7816	9.20142	9.58461	9.75924	7.64508	6.68331	8.35262	7.68575	6.91616	6.89911
ENSGALG00000016979	SLC25A30	4.45714	4.6978	4.05257	11.5189	11.2145	10.023	7.39343	7.23129	8.14692	7.56783	7.81399	7.16266
ENSGALG00000014295	SLC25A22	70.5712	80.2216	70.4667	53.658	53.6884	55.7514	42.4957	43.2461	43.1264	33.81	27.9823	26.8961
ENSGALG00000009728	SLC25A13	27.0981	25.3145	22.9979	10.0563	11.1671	11.4632	9.87204	9.72582	8.26901	8.08921	7.67265	7.07333
ENSGALG00000010793	SLC24A4	0.290465	0.266751	0.360856	0.57827	0.36876	0.242275	0.584341	0.53314	0.549239	0.50886	0.579143	0.820541
ENSGALG00000015080	SLC24A2	0.796177	0.587777	0.658502	2.04789	1.61905	1.73676	1.14127	1.10474	1.22876	0.753008	0.460503	0.64765
ENSGALG00000021104	SLC22A4	6.2146	6.80768	5.60853	5.27818	4.12664	4.00495	9.06668	9.20822	8.39767	9.7785	10.6798	8.97868
ENSGALG00000020002	SLC22A3	0.264023	0.210895	0.247549	3.06611	2.54236	2.25584	0.722016	0.871829	0.913865	0.485292	0.885575	0.847185
ENSGALG00000012816	SLC22A23	1.20332	1.623	1.87144	3.33861	2.55685	2.22222	6.48523	6.22818	6.62852	4.58685	4.85218	4.67821
ENSGALG00000015055	SLC22A16	6.60932	6.59969	6.47296	9.05336	8.08849	7.89794	15.8948	14.5048	14.3622	18.5299	18.9249	20.9333
ENSGALG00000000558	SLC1A6	0.716419	0.366438	0.900635	4.74597	4.78842	4.38361	16.1529	18.4427	17.6249	19.7206	20.8601	20.4715
ENSGALG00000008811	SLC1A4	34.3028	38.4295	36.0452	91.3398	91.3894	84.0149	118.244	108.513	100.067	124.645	117.645	106.202
ENSGALG00000007871	SLC1A2	10.2115	9.80975	11.0126	3.00158	4.12002	4.74492	1.79934	2.06248	2.44529	5.16613	5.25684	5.67689
ENSGALG00000010187	SLC1A1	0.963147	0.839722	0.893842	0.717373	0.501526	0.47849	4.04756	3.96632	4.01491	10.9267	10.7125	12.9126
ENSGALG00000028225	SLC17A9	0.644417	0.657282	0.522037	0.807022	0.938493	0.91655	0.467061	0.5603	0.673687	0.334427	0.329857	0.194944
ENSGALG00000003172	SLC16A9	5.2281	3.85492	4.59802	5.48013	4.62781	4.42223	10.6422	10.0632	11.2612	15.4089	15.1185	16.8887
ENSGALG00000009759	SLC16A7	0.599241	0.557306	0.656063	0.858955	1.53886	1.28737	5.81325	5.1263	4.86577	14.8999	13.7657	16.7866
ENSGALG00000004162	SLC16A6	11.9368	11.0558	13.4039	9.59406	6.25187	6.71958	4.05487	3.01661	1.93282	1.24655	1.28503	1.48653
ENSGALG00000007955	SLC16A5	0.403608	0.409303	0.420324	1.22155	1.68878	1.59982	1.54581	1.03141	1.60212	1.57067	1.3748	1.71153
ENSGALG00000000417	SLC16A4	0.4585	0.662857	0.700822	2.19128	2.6034	2.41107	3.67189	3.74852	3.78881	4.42629	3.99408	3.21369
ENSGALG00000002728	SLC16A3	27.544	25.6483	25.415	22.5329	21.8898	23.1807	18.8652	18.2512	21.8164	12.2605	9.94812	8.33879
ENSGALG00000002897	SLC16A14	1.16655	1.07617	1.29268	0.177921	0.306428	0.302936	0.472115	0.321995	0.304828	0.42763	0.200967	0.247144
ENSGALG00000011671	SLC15A2	0.193289	0.171506	0.223642	0.307894	0.344728	0.100807	1.3018	1.24124	1.67833	0.591839	0.323003	0.427626
ENSGALG00000012908	SLC13A4	1.05612	0.519243	0.966763	0.574288	0.697046	0.427304	2.29344	2.04054	2.80503	2.75896	2.25446	2.81947
ENSGALG00000027283	SLC12A9	4.25967	4.54977	4.52369	9.00117	8.44086	9.27051	5.03803	6.1794	6.07145	5.41689	6.29872	6.05916
ENSGALG00000012497	SLC12A7	7.04424	5.69242	6.20714	3.61666	3.75231	3.42414	5.29978	5.25207	6.30956	8.10553	8.61587	8.93016
ENSGALG00000014108	SLC10A4	8.07631	10.3194	8.34954	14.0579	13.8243	14.4825	13.7989	16.7332	18.5214	8.5966	8.10808	6.40101
ENSGALG00000015712	SLBP	12.5437	12.4666	13.5046	2.16404	2.41508	3.67234	2.12252	2.00613	2.18359	1.31821	1.72176	1.1994
ENSGALG00000025948	SLA2	3.09191	3.3239	2.51479	1.36927	0.729291	1.23882	0.541441	0.321558	0.60957	0.209338	0.525373	0.352522
ENSGALG00000016234	SLA	0.883916	0.800002	0.598628	10.539	16.3747	13.5763	31.0981	33.7832	37.7716	40.8569	38.517	37.6218
ENSGALG00000014709	SKIV2L2	39.1211	36.2912	38.5299	21.5829	21.8633	25.1624	16.7149	16.7525	18.8854	21.1753	21.6122	22.8743
ENSGALG00000001229	SKI	7.97859	6.44318	7.12738	11.1372	11.2514	9.73685	16.145	12.9027	11.4151	15.8626	13.1173	16.6524
ENSGALG00000011051	SKAP2	11.8354	11.5063	12.4146	15.0169	17.4666	15.8752	18.4048	18.7487	21.7241	29.8827	32.4567	30.2457
ENSGALG00000017128	SKA3	11.841	11.074	10.7664	2.36551	1.82737	2.98423	2.53836	2.08904	2.14015	1.14261	0.785885	1.07378
ENSGALG00000023303	Six2	61.7154	67.4668	66.5856	37.2526	43.8092	43.1916	30.569	37.743	36.1378	28.354	24.4912	23.9235
ENSGALG00000022994	SIX1	39.773	42.6762	44.6097	39.5583	43.9519	43.2131	17.2222	16.2837	14.9968	7.95464	7.41069	9.94911
ENSGALG00000011025	SIPA1L2	4.45876	3.90555	4.2584	6.6854	5.68922	5.87357	2.98068	2.13227	2.35676	2.09175	2.54054	2.59378
ENSGALG00000009381	SIPA1L1	8.58002	7.96419	8.37421	13.4095	12.6428	12.6397	23.3351	21.1648	20.1438	16.7405	13.8361	14.8109
ENSGALG00000002457	SIL1	3.9431	3.868	3.60615	4.34323	4.95728	4.96602	6.94538	7.34437	7.1941	8.33949	8.78861	8.00654
ENSGALG00000016200	SIK1	78.2826	75.6464	76.359	44.9976	36.3879	37.5747	21.6634	17.7304	17.2574	12.4577	12.88	13.7396
ENSGALG00000028510	SIGLEC1	0	0	0	0	0	0.0517547	0.328139	0.454245	0.492337	1.83996	1.39919	2.1359
ENSGALG00000011896	SIDT2	2.28218	2.64576	2.82321	4.52554	4.83866	5.54494	5.93307	6.32737	6.14142	6.21085	5.72323	5.95791
ENSGALG00000014812	SIDT1	0.531621	0.56309	0.49417	0.571593	0.304782	0.481203	4.69276	5.08387	3.85742	8.06425	8.39192	8.23188
ENSGALG00000009021	SIAT7E	2.79664	2.57516	2.91301	1.6882	1.45378	1.52011	1.02073	0.549718	0.68474	0.78895	0.737791	1.13993
ENSGALG00000011487	SHROOM3	10.4203	9.67383	10.667	16.8108	13.6462	13.5353	6.29032	6.09169	5.28962	3.02979	2.87817	3.45538
ENSGALG00000016614	SHROOM2	1.42212	1.40727	1.46794	1.79201	1.67316	1.85243	3.82747	3.61451	3.0226	5.63724	5.13301	5.55595
ENSGALG00000016698	SHOX	4.0373	4.14008	4.366	16.2414	17.5308	17.9067	24.6897	23.5343	23.0894	22.2697	20.4824	20.362
ENSGALG00000005046	SHMT1	10.976	12.2252	10.6072	5.85713	4.82244	5.50462	5.42677	7.02559	6.277	5.25937	5.3741	4.33477
ENSGALG00000026042	SHISA3	0.0612219	0.174689	0.127607	0.351114	0.642346	0.517408	0.436898	0.288765	0.478561	0.246263	0.247779	0.169387
ENSGALG00000026714	SHISA2	100.41	96.199	110.855	157.192	145.456	152.975	72.7917	77.5075	63.364	36.4471	34.5592	40.6736
ENSGALG00000002538	SHF	8.41644	10.2939	9.69385	11.7826	13.9791	14.6499	6.69432	8.69918	8.01993	4.49675	4.14921	4.72578
ENSGALG00000004444	SHCBP1	8.05737	7.37485	7.135	1.59893	1.91095	1.90175	1.24451	1.4228	1.55007	0.627312	1.10588	0.755382
ENSGALG00000005011	SHC4	5.45001	5.57627	5.25093	2.23221	2.74988	2.92302	0.22198	0.183695	0.469279	0.357379	0.288324	0.430488
ENSGALG00000026110	SHANK3	0.799509	0.882398	1.06162	0.621782	0.724921	0.750235	0.323152	0.43154	0.541025	0.487674	0.640033	0.676955
ENSGALG00000007719	SHANK2	0.0422633	0.0289095	0.0263757	0.520995	0.532489	0.380722	0.291039	0.378996	0.377311	0.126008	0.0978562	0.112126
ENSGALG00000016362	SH3YL1	0.773495	0.565604	0.557547	0.255896	0.563263	0.409589	0.848489	1.14631	0.996319	1.88985	1.23914	1.2943
ENSGALG00000002831	SH3PXD2B	11.3778	12.8753	11.8257	16.8768	19.1248	18.2433	61.7736	58.2791	54.8493	82.7455	84.558	86.1201
ENSGALG00000004512	SH3GLB2	0.930822	1.59256	0.838546	2.72012	2.91779	3.57889	10.6345	10.3044	9.03171	20.9367	20.858	20.9654
ENSGALG00000006045	SH3GL3	2.86156	2.619	2.89307	5.89005	7.02995	6.54438	8.49035	8.68684	8.35197	9.31049	10.3868	9.68773
ENSGALG00000015096	SH3GL2	1.52667	1.90194	1.79873	0.921535	1.11618	1.01827	2.12462	1.77707	2.17521	3.87444	4.16021	4.44383
ENSGALG00000010081	SH3D19	6.08994	5.26667	5.47146	7.8862	7.75845	7.31236	13.2201	10.9282	10.5524	16.6444	15.3117	18.1777
ENSGALG00000004140	SH3BP4	7.03682	7.9388	6.88121	16.1394	16.1667	17.334	18.3124	18.4261	19.2937	15.4593	15.0787	12.2695
ENSGALG00000016127	SH3BGR	165.804	165.837	162.744	384.952	391.242	392.949	108.542	109.6	117.8	54.5565	74.0633	65.2195
ENSGALG00000010122	SH2D4A	0.132607	0.216087	0.138057	0.407365	0.116961	0.195606	0.945449	0.580988	0.486383	0.391434	0.328788	0.209526
ENSGALG00000005036	SH2D3C	3.03453	2.91783	2.49243	3.19857	2.46164	3.14129	1.02487	1.01781	1.37806	0.563269	0.516453	0.361877
ENSGALG00000004610	SH2B3	0.79965	0.786672	0.890606	3.0441	3.64226	3.52113	1.86893	1.98357	2.37075	3.67495	3.3166	3.17322
ENSGALG00000004553	SGPL1	27.7299	29.7282	27.2005	32.7083	28.7238	30.2683	32.9256	31.954	32.996	41.359	40.7618	42.2226
ENSGALG00000011281	SGOL1	9.4443	8.64402	9.6361	1.59444	1.76909	1.94645	1.2096	1.13404	1.24155	0.930493	1.06877	0.854835
ENSGALG00000010535	SGMS2	23.6321	19.6266	23.1214	9.92889	11.1488	11.0815	8.99042	8.16636	7.73283	9.71477	8.44242	9.96244
ENSGALG00000013684	SGCZ	0.301742	0.114766	0.130965	0.721006	0.465655	0.472163	2.1225	1.80897	2.63903	3.06159	2.38497	2.50384
ENSGALG00000017122	SGCG	13.9933	14.8	15.4801	31.2584	33.8806	28.7916	23.1792	21.8848	21.9719	14.9184	18.0857	17.0024
ENSGALG00000028752	SGCA	9.32119	12.1011	11.4826	15.5184	20.0836	18.0269	7.79675	6.80631	6.50208	5.12878	4.30806	3.6763
ENSGALG00000016094	SFXN5	1.64415	1.85566	1.93242	1.24907	1.51303	1.46567	1.07363	0.814801	1.33022	0.782422	0.818484	0.836035
ENSGALG00000023621	SFXN3	13.9887	16.956	15.7665	25.9022	29.4845	27.5703	44.6455	50.6978	51.0243	49.9836	48.7851	44.4814
ENSGALG00000003263	SFXN1	33.3608	31.3152	30.3522	96.2596	121.624	103.991	187.442	189.526	192.099	207.969	215.29	201.07
ENSGALG00000019228	SFT2D2	2.85273	3.12412	2.9125	1.32205	2.02753	1.27169	4.18066	4.58732	4.24725	4.73485	5.16519	5.83537
ENSGALG00000007515	SFRP5	1.43281	1.76858	0.718444	0.657581	1.4137	0.969567	0.136622	0.270115	0.128102	0.198132	0	0.444617
ENSGALG00000012073	SFRP4	1.32238	1.64596	1.5276	2.48185	2.49348	2.5733	2.40087	2.72224	3.03333	2.87188	3.33745	3.05898
ENSGALG00000009241	SFRP2	2.21413	3.49113	2.94472	7.10089	8.37934	8.34359	35.4781	45.0734	41.7053	43.2191	44.0003	50.8419
ENSGALG00000003473	SFRP1	7.2119	6.53852	7.78837	1.73028	2.34773	2.64807	12.3668	12.8153	12.7819	10.4397	8.27644	6.87385
ENSGALG00000008383	SFR1	4.604	5.97113	5.42095	0.900143	0.922588	1.48787	1.84891	1.44539	0.968135	1.16812	1.24458	0.992552
ENSGALG00000009279	SFMBT2	1.39974	1.42336	1.40434	2.1033	1.99927	2.13695	3.1457	2.92441	2.40954	2.40003	2.63455	2.64837
ENSGALG00000002531	SF3B3	98.8933	107.988	101.7	63.0327	57.2938	60.675	50.9664	48.2022	47.16	44.6206	41.3555	39.6871
ENSGALG00000001540	SF3A3	70.1905	64.3954	65.9056	43.1693	45.4908	49.6604	29.6258	30.4395	35.5652	33.9501	34.1723	32.5724
ENSGALG00000003325	SETD8	26.6738	27.7007	28.7027	16.8963	17.0866	16.9253	12.7354	8.70127	11.8708	12.7359	13.4596	14.9527
ENSGALG00000016024	SETD4	2.72789	2.2804	2.27583	0.642846	0.899797	1.12246	1.26549	1.41053	1.3557	2.18766	1.81599	1.59121
ENSGALG00000017204	SESN3	3.68119	4.23588	3.7105	10.2531	11.5835	9.52018	47.0476	42.3052	34.1659	47.7493	45.6389	47.017
ENSGALG00000027017	SESN2	7.62981	8.09391	8.80217	41.2339	39.5175	38.9568	62.0032	71.4079	66.3808	70.7864	66.7342	72.6662
ENSGALG00000015286	SESN1	22.7103	24.0721	22.2395	33.8275	32.3299	33.4668	52.9394	51.3127	48.4559	70.11	80.3504	77.6201
ENSGALG00000009470	SERPINI1	14.3461	10.7333	12.1512	7.33035	7.26233	7.50349	5.66538	6.20572	7.53758	5.44516	6.45965	5.73923
ENSGALG00000011214	SERPINH1	341.311	355.033	334.873	672.217	731.871	708.344	1130.39	1090.8	1074.64	1171.43	1087.41	1081.32
ENSGALG00000007381	SERPING1	1.3816	1.57721	0.972247	1.68385	2.21675	2.04363	2.58893	3.543	3.00886	3.4152	3.19457	3.2881
ENSGALG00000002987	SERPINF2	12.6031	13.1396	12.2064	1.52463	1.53652	1.50818	0.726163	0.613805	0.22735	0.207869	0.130878	0.225278
ENSGALG00000003015	SERPINF1	125.863	129.094	121.493	164.107	190.203	183.798	426.362	446.661	452.441	419.616	415.491	385.947
ENSGALG00000005135	SERPINE2	263.244	260.81	257.818	334.533	370.261	395.738	158.333	176.032	202.407	139.58	132.869	125.328
ENSGALG00000004591	SERPINC1	1.05304	0.97136	1.24104	1.97575	1.77856	1.49708	1.80286	1.86339	1.90136	2.91437	2.81364	2.53447
ENSGALG00000012873	SERPINB5	0	0	0	0.0424236	0.018274	0.0416637	0.457009	0.436407	0.56154	0.3226	0.565116	0.605411
ENSGALG00000019552	SERPINB2	41.0157	37.7821	38.0489	10.6309	13.3886	12.994	2.70151	3.12202	3.51026	1.38457	1.07472	1.16769
ENSGALG00000019553	SERPINB10	0.80531	1.18129	0.910595	0.59376	1.27836	1.16645	0.0820495	0.0542748	0.0513758	0.0264234	0.106468	0.12727
ENSGALG00000014798	SERINC5	12.0185	12.7585	12.8415	16.751	13.5994	14.2221	24.484	21.8116	20.8077	26.5913	26.2573	24.6102
ENSGALG00000021685	SERINC2	1.65244	2.09852	2.08248	5.73172	5.56054	5.35519	4.08797	4.77754	4.85067	5.93999	5.91852	5.75057
ENSGALG00000011867	SERHL2	6.46963	7.88156	6.64442	10.2752	10.0246	9.54666	18.1572	22.0522	20.7922	23.897	24.0221	21.2095
ENSGALG00000014857	SEPP1	11.7418	10.9421	10.2999	23.5069	25.7924	29.974	68.3144	59.464	64.2525	263.745	272.582	267.692
ENSGALG00000015323	SENP7	1.85194	1.85117	1.7517	3.36148	3.23788	3.26157	4.42741	4.07193	3.81168	4.08333	4.20365	4.81312
ENSGALG00000001171	SEMA6B	16.4178	19.2093	18.3035	30.2172	27.3152	29.9594	11.3267	10.8496	10.1683	7.29451	9.23328	9.11778
ENSGALG00000002294	SEMA6A	4.43411	4.43648	4.1749	10.281	7.80427	6.99079	13.4144	10.28	9.90967	9.37109	9.07196	10.0496
ENSGALG00000011686	SEMA5B	4.05796	4.52816	4.6495	1.7218	1.8311	1.65528	1.28504	1.59593	0.76084	1.94868	1.61587	1.97399
ENSGALG00000013051	SEMA5A	4.04548	3.47533	3.60183	5.65135	5.05947	4.57282	9.79711	8.40716	7.26362	10.7879	10.0199	10.2427
ENSGALG00000010697	SEMA4D	1.77926	1.52661	1.61409	1.59123	1.31028	1.08782	3.45194	4.10158	3.75343	3.99021	3.77797	2.94246
ENSGALG00000008297	SEMA4B	14.3915	18.9348	16.4659	14.0989	12.4194	11.9019	4.48406	5.2708	5.61225	3.51928	3.99321	3.94588
ENSGALG00000004476	SEMA3G	0.542709	0.89156	0.655574	0.560191	0.509267	0.631753	0.412821	0.153627	0.169645	0.14956	0.30137	0.192109
ENSGALG00000013370	Sema3F	0.224786	0.341469	0.238591	0.45392	0.236058	0.405429	0.543377	0.774706	0.642496	0.824736	0.570513	0.801596
ENSGALG00000006563	SEMA3D	9.99144	7.76014	9.29436	7.1985	6.98395	7.11012	16.0451	18.8216	18.5371	18.6075	16.837	15.9209
ENSGALG00000013722	SEMA3B	0.22521	0.293787	0.234739	0.553552	0.516243	0.362556	0.841951	0.493163	0.862289	0.702642	0.855599	0.890221
ENSGALG00000025972	SELM	50.9512	59.0169	47.7258	66.9918	81.3749	73.8356	106.553	140.336	121.171	86.1803	79.6978	75.1943
ENSGALG00000027380	SELENBP1	0.526714	0.881913	1.06168	6.79704	9.23091	9.46481	3.04988	4.59544	3.41188	5.85425	5.68326	4.81993
ENSGALG00000000866	SELENBP1	2.70795	3.34257	2.64115	10.5529	15.5308	7.95071	6.23365	4.09374	7.1737	10.1226	8.11556	9.83224
ENSGALG00000010581	SEL1L	24.9809	24.0453	24.3872	29.9322	35.064	34.891	45.1844	41.2871	44.5857	67.9136	61.0249	65.8258
ENSGALG00000012652	Segment	6.33217	7.78757	7.02001	5.09901	6.31754	6.54312	3.67922	3.13686	2.22776	2.82408	4.14627	2.43174
ENSGALG00000004984	SECISBP2L	13.042	11.328	12.5516	19.0111	18.9789	19.6111	25.5444	24.6827	22.9399	35.7191	32.3722	35.5086
ENSGALG00000005722	SEC31B	17.0785	18.788	16.6899	16.8949	13.2802	14.5928	11.2097	10.58	9.87299	9.16534	7.43684	9.0623
ENSGALG00000008793	SEC23B	55.4187	57.0729	52.5721	33.0983	31.4923	35.2828	31.611	33.0936	35.2611	22.8974	23.3847	20.6142
ENSGALG00000004464	SDK2	1.84177	1.84643	1.89656	4.03302	4.44661	4.12048	2.50677	2.70427	2.67107	1.34806	1.88937	2.08873
ENSGALG00000004420	SDK1	0.922368	1.20544	1.09357	2.31577	2.09741	2.10574	4.75619	4.22887	3.49417	4.5463	3.69367	4.58439
ENSGALG00000010713	SDCCAG8	4.22784	3.8954	3.96923	3.20866	3.0507	3.4392	6.95331	6.72808	6.79196	8.39133	8.51864	9.07607
ENSGALG00000015436	SDCBP	175.23	178.094	166.59	199.305	230.05	236.123	468.183	482.343	503.102	768.217	734.262	719.75
ENSGALG00000003932	SDC4	99.174	104.109	94.3726	50.65	54.4836	53.8512	111.197	147.733	134.211	130.259	131.631	116.914
ENSGALG00000000569	SDC3	0.022985	0.0262032	0.0159372	0.0439291	0.0757132	0.0431358	0.0909612	0.108486	0.222297	0.887305	0.64753	1.05017
ENSGALG00000016480	SDC1	83.734	81.5636	78.7496	50.7956	46.6573	52.4645	26.9352	24.1775	25.9672	11.7413	10.3876	9.65779
ENSGALG00000011543	SDAD1	21.6954	19.0765	20.3968	8.40713	9.88438	9.34146	8.51913	8.79415	9.64886	10.0378	10.0071	9.76522
ENSGALG00000005892	SCUBE2	0.683365	0.498741	0.554672	1.39104	1.13092	1.11596	0.909095	0.612715	0.747467	0.87813	1.01237	0.816066
ENSGALG00000011945	SCRN2	4.10212	6.01416	4.81156	8.33505	7.8476	8.9531	8.68933	9.48296	9.7673	10.8301	10.4313	11.4227
ENSGALG00000011176	SCRN1	2.87436	3.27917	3.26535	2.27891	2.52732	3.18898	5.43506	5.21378	5.93165	6.77605	5.41623	6.35923
ENSGALG00000003185	SCPEP1	7.6946	8.49043	7.05368	11.3895	11.3778	9.96393	31.7878	28.5107	32.0454	52.8513	55.453	53.715
ENSGALG00000014244	SCNN1A	0.215745	0.184519	0.182409	0.94714	0.366372	0.303722	0.496496	0.429516	0.331097	0.262997	0.390159	0.492017
ENSGALG00000006060	SCN8A	0.898541	0.869398	0.730346	1.34209	1.24051	1.09112	1.71219	1.9423	1.44086	1.95669	1.97567	1.85291
ENSGALG00000006112	SCN5A	5.6041	4.80728	5.45612	8.1285	6.47708	6.23686	3.56659	2.68318	2.66643	1.01187	1.25448	1.45356
ENSGALG00000000252	SCN4A	0.965678	1.08406	1.15767	2.7367	2.6225	2.30337	1.02393	0.652369	0.658086	0.270474	0.614488	0.537788
ENSGALG00000010943	SCN1A	0.187189	0.161878	0.261795	0.175792	0.271104	0.351283	0.528716	0.563635	0.540212	0.673441	0.896819	0.956033
ENSGALG00000010770	SCIN	0.543329	0.760741	0.436287	0.177627	0.235478	0.161009	0.35087	0.191197	0.255305	0.524732	0.496559	0.632258
ENSGALG00000004766	SCG3	2.57279	2.46356	2.201	1.97597	3.57359	3.08389	4.34152	5.79794	5.07791	13.1109	12.3301	14.358
ENSGALG00000005739	SCD	12.0744	14.0711	11.8796	4.21264	3.40484	4.81201	7.20481	8.06825	9.20369	4.94386	3.85201	3.92664
ENSGALG00000020956	SCARF2	1.99	2.31313	2.0499	5.28762	6.78648	6.60432	15.7338	20.0094	20.9625	24.0586	25.4864	25.1116
ENSGALG00000002829	SCARF1	0.284733	0.427264	0.21835	0.837825	0.629246	0.548547	0.462852	0.247507	0.53526	0.550275	1.05794	0.629719
ENSGALG00000003018	SCARB1	4.91686	6.08046	6.11423	10.4817	11.5364	11.5289	18.5779	20.3105	17.3605	19.162	18.4904	17.2034
ENSGALG00000016580	SCARA5	0.0888086	0.101357	0.0616969	0.466876	1.31551	0.750528	5.52739	4.08423	4.36342	15.6825	17.8696	17.9852
ENSGALG00000026651	SCARA3	3.54388	4.77767	3.75281	7.99605	8.45341	7.84425	3.94831	3.84761	3.50661	5.73306	6.15033	6.52574
ENSGALG00000026871	SC5D	1.49099	1.20479	1.81125	0.623437	0.997205	1.06917	2.06729	3.10204	1.59512	1.18879	1.12604	1.48889
ENSGALG00000015634	SBSPON	5.39287	5.28939	4.85314	2.00071	1.43093	1.68766	1.01221	0.809	1.0563	0.543296	1.17653	0.680352
ENSGALG00000013035	SBK2	0.526525	0.267471	0.488963	1.09078	1.58731	1.31966	0.488155	0.413574	0.52307	0.0674239	0.0675506	0.12968
ENSGALG00000014179	SBK1	0.442779	0.606864	0.739213	0.825425	0.546315	0.831939	0.474484	0.365334	0.445183	1.93637	2.45587	2.64804
ENSGALG00000028573	SAYSD1	5.50276	7.44734	7.65945	9.638	13.6652	11.4494	18.6584	18.5712	21.3062	28.6359	28.8781	23.451
ENSGALG00000012341	SAV1	42.1077	41.8472	43.3803	46.6098	49.2105	48.2471	103.928	106.707	97.459	127.01	127.933	129.218
ENSGALG00000008135	SATB2	0.410205	0.338282	0.452629	1.05711	0.650485	0.665492	0.737182	0.73321	0.722575	0.520261	0.465122	0.639576
ENSGALG00000011254	SATB1	0.240363	2.60415e-06	0.173488	0.802894	0.145763	0.20884	2.05221e-06	1.22467e-06	5.10679e-06	0.0964584	0.0975614	5.30436e-06
ENSGALG00000005302	SASS6	19.7296	15.132	15.7841	7.0815	5.76587	6.29032	5.04525	5.68553	6.65692	5.42656	6.50129	6.72835
ENSGALG00000003951	SASH3	0.396661	0.175984	0.275384	0.568667	0.734634	0.496503	0.680999	0.571815	0.467436	0.455481	0.611847	0.755696
ENSGALG00000026809	SARS	137.866	162.89	151.934	229.885	262.407	241.069	311.011	345.465	340.758	318.69	310.639	283.984
ENSGALG00000002855	SARDH	8.67409	9.57143	8.14919	20.3704	21.7171	21.6171	14.2074	14.2318	13.4817	7.57527	9.38764	9.41171
ENSGALG00000009060	SAPCD2	6.63324	7.68209	6.63397	2.24594	1.36397	1.64455	1.97478	2.4432	2.05852	1.53765	1.27735	1.27552
ENSGALG00000010750	SAP30	43.2765	45.2861	41.3679	27.4826	28.238	27.4264	23.5833	24.8229	22.7661	18.4212	18.7046	17.3603
ENSGALG00000028420	SAMD5	0.962199	0.659515	1.35584	4.5535	2.67086	1.7629	7.04798	4.30928	5.32144	2.60326	2.27881	2.61133
ENSGALG00000012203	SAMD4A	4.29296	4.17911	3.79498	9.70892	10.2137	10.9079	7.03596	6.46087	6.38268	4.48176	4.28217	4.9527
ENSGALG00000014006	SAMD3	3.96871	3.67186	3.79852	3.06078	2.89529	2.84019	2.18507	2.13788	1.96565	1.59926	1.55659	1.67685
ENSGALG00000010457	SAMD15	0.670401	0.86316	1.22845	3.24601	2.4784	1.49771	3.00277	2.36789	2.15572	2.03332	2.31917	1.48802
ENSGALG00000007834	SALL4	1.72688	1.63517	1.68661	1.18055	0.931039	1.03868	0.244411	0.273264	0.315941	0.226289	0.10919	3.82384e-05
ENSGALG00000010683	S1PR3	2.78967	2.57059	2.6634	6.18992	6.51388	7.17213	5.25227	5.48962	4.73383	5.6646	5.3639	5.09063
ENSGALG00000006217	S100B	0.184625	0.463738	0.385036	0.370621	0.0455698	0.485535	0.659099	0.696528	0.618622	0.254783	0.512208	0.163515
ENSGALG00000028924	S100A16	0.31157	0	0	0	0	0.294922	1.13494	0.363959	1.40199	3.30981	3.90275	3.83626
ENSGALG00000009163	S100A11	140.083	155.11	163.831	268.456	352.936	334.464	682.369	784.935	793.264	663.555	640.318	602.574
ENSGALG00000003406	RXRG	0.376914	0.231622	0.120847	1.03923	0.715804	1.30678	1.34471	2.49586	2.26625	2.16554	2.14588	2.21383
ENSGALG00000002626	RXRA	1.52785	1.1929	1.39627	2.38264	2.64723	2.29022	4.01575	3.6036	3.62138	3.17176	3.25515	3.38109
ENSGALG00000017411	RXFP3	0.0357683	0.16334	0.149174	0.15386	0	0.0335934	0.510715	0.759073	0.759016	0.493546	0.413494	0.514745
ENSGALG00000027943	RWDD3	6.82094	5.43849	6.48929	4.5212	4.96934	5.87061	10.2445	10.4165	11.4906	16.0325	15.8734	17.0686
ENSGALG00000015851	RWDD2A	6.44193	6.91039	7.70692	5.52495	4.91303	7.67953	10.8523	10.7174	11.9527	13.5581	17.6297	15.2427
ENSGALG00000005931	RUVBL1	94.4488	80.3992	85.19	45.7228	47.1618	48.2319	32.8329	33.0591	35.346	35.4072	38.1532	36.9308
ENSGALG00000002371	RUSC2	2.11119	2.10376	2.55908	5.15974	4.36208	4.37534	3.83178	3.32449	3.34745	3.24799	3.4817	3.341
ENSGALG00000015926	RUNX1T1	3.18359	2.95823	3.15003	5.67368	5.23383	5.77838	8.92956	8.6555	8.85141	11.8662	10.304	11.9358
ENSGALG00000016022	RUNX1	26.1914	26.0536	27.7431	19.9187	21.7898	22.2535	11.9403	13.9783	13.2844	7.46599	6.89573	7.86698
ENSGALG00000008954	RUNDC3B	0.876321	0.823482	1.02028	0.628189	0.445474	0.750174	0.306436	0.577533	0.546774	0.296072	0.476984	0.228138
ENSGALG00000013745	RTTN	2.67485	2.5547	2.90741	1.162	0.990807	1.1023	1.12688	1.14597	1.19482	0.859693	0.933719	1.09241
ENSGALG00000012006	RTN1	0.862643	0.411832	0.68591	1.09359	1.01845	1.03327	2.15936	1.13543	1.25986	2.00144	1.48242	1.39644
ENSGALG00000023640	RSPO4	3.8818	4.84364	4.74606	1.46498	1.32313	1.24785	0.791024	0.963072	1.31264	0.470569	0.530987	0.735633
ENSGALG00000014829	RSPO3	3.21859	2.03709	2.43594	2.01882	2.32828	2.45525	2.66059	2.69863	3.4532	6.38313	6.51504	6.98294
ENSGALG00000026873	RSPO2	0.73518	0.43471	0.580859	0.0975815	0.235399	0.20444	0.097026	0.240926	0.151954	0.265543	0.567257	0.632262
ENSGALG00000002873	RSL1D1	39.1591	35.0607	40.3	15.6687	18.4256	19.4577	17.9919	19.1108	20.4174	22.5796	22.6854	23.3743
ENSGALG00000027165	RSFR	1.44466	1.16716	1.60184	8.29036	6.1783	6.55505	18.272	19.8095	17.2991	44.2881	48.9933	42.9139
ENSGALG00000028679	RRP8	20.0109	25.7234	21.5541	10.3061	11.591	11.1742	11.214	12.6557	12.5364	9.99204	9.30008	8.93501
ENSGALG00000009615	RRP15	37.0122	30.5832	34.8805	13.9448	15.6054	15.4251	13.0175	13.7995	13.377	15.6549	17.6315	14.7699
ENSGALG00000007603	RRP12	36.4634	41.9115	37.3675	22.7092	21.6291	23.2323	17.1288	19.6827	19.4218	15.9312	14.5998	14.0528
ENSGALG00000016442	RRM2	151.712	163.629	154.386	36.6886	38.1362	41.5178	31.2349	31.1028	33.6697	16.7997	16.3259	14.7504
ENSGALG00000017350	RRM1	57.6974	61.4711	57.0457	20.1442	18.8917	20.6866	22.4358	21.8442	22.788	16.3575	16.5064	14.6667
ENSGALG00000005998	RRAS2	63.4523	59.3388	60.286	36.5644	38.7242	38.9148	26.2221	26.0482	26.3968	24.5474	24.6839	23.4358
ENSGALG00000024326	RPUSD4	20.1708	21.2111	21.2583	14.0881	13.3746	14.3944	11.5139	11.2134	12.5487	9.40348	11.2968	8.41824
ENSGALG00000023988	RPUSD2	10.9013	10.6442	10.1698	6.47858	5.66479	8.31872	4.73618	6.21486	6.52816	4.41203	3.97963	2.85817
ENSGALG00000005198	RPS6KB1	36.7278	34.0935	36.686	22.7603	22.3321	23.9457	17.7082	16.5728	18.0898	18.0322	17.8012	18.2685
ENSGALG00000007097	RPS6KA6	4.99346	4.07847	4.74163	5.44056	4.68602	4.4062	3.25191	3.10991	2.92098	1.995	1.80255	2.62906
ENSGALG00000011473	RPS6KA2	0.463578	0.511627	0.420207	0.707423	1.01574	0.814055	1.10138	1.02321	1.01817	0.652062	0.77879	0.31419
ENSGALG00000000366	RPS6KA1	17.8185	18.729	17.5891	11.7543	11.4315	11.295	10.3626	10.4371	9.92223	8.61163	9.33512	7.74846
ENSGALG00000010077	RPS3A	3966.61	4410.79	3986.7	4804.45	5042.4	4858.4	8125.08	8716.47	9498.93	8395.99	9041.89	8037.62
ENSGALG00000002157	RPS17L	10275.3	12617.9	11434.3	12589.1	13707.9	13574.9	22705.4	24070	24567.7	26827.4	24174.9	22709.2
ENSGALG00000013990	RPS12	1755.53	1785.79	1667.42	2069.67	2423.11	2390.34	3223.28	3448.41	3794.12	3634.03	3939.04	3605.54
ENSGALG00000002813	RPS10	2201.39	2469.28	2320.9	2860.86	3125.26	3154.13	4644.18	5013.38	4768.19	4506.24	4613.44	4283.83
ENSGALG00000013129	RPRD1A	3.69069	2.99017	2.52248	0.946958	1.29286	1.32318	1.63051	1.35428	1.18279	1.50669	1.97494	1.87693
ENSGALG00000016232	RPL8	2063.81	2319.11	2090.04	3072.76	3202.44	3029.29	4169.78	4508.23	4727.49	4207.03	4761.14	4001.87
ENSGALG00000005458	RPL3L	0.198691	0.272259	0.124342	1.02567	0.588448	1.19446	3.83116	2.34229	1.81988	4.06836	5.6493	4.44397
ENSGALG00000008620	RPL39	3313.4	3230.8	3177.55	3376.6	4322.97	4134.48	5423.7	6556.65	6444.26	6491.27	6789.02	6658.4
ENSGALG00000016775	RPL31	998.779	1063.48	992.399	1119.68	1311.23	1253.13	1697.4	1745.14	1978.22	2010.85	2240.67	1926.5
ENSGALG00000009312	RPL22L1	672.462	715.87	696.495	731.109	940.257	834.225	1338.2	1528.05	1834.6	1580.4	1734.41	1438.73
ENSGALG00000008806	RPL12	1807.35	1975.63	1853.41	2077.03	2411.4	2377.07	3363.09	3628.07	3808.32	3989.92	4118.62	3700.99
ENSGALG00000003602	RPGRIP1L	1.98531	1.56559	1.59111	0.734383	0.685621	0.674374	0.76874	0.873238	1.15933	0.799566	1.07101	1.24274
ENSGALG00000015043	RPF2	32.7631	29.7873	31.5743	15.1367	17.7785	18.7215	12.502	15.4595	16.1214	14.3272	16.0094	14.8136
ENSGALG00000001666	RPAIN	9.4009	12.8689	9.6898	12.9144	12.8972	14.0038	21.3993	20.51	20.944	25.1218	28.3487	20.7735
ENSGALG00000010700	RPA3	67.3181	63.713	63.9449	28.1392	31.2243	32.201	26.3937	28.982	32.6573	27.594	31.588	25.8696
ENSGALG00000000734	RPA2	70.3168	75.0187	72.8981	34.444	33.0869	37.6847	25.8421	25.3829	28.7403	19.2437	21.406	20.213
ENSGALG00000003072	RPA1	38.6565	40.3319	35.9038	16.4673	19.346	19.5182	17.9692	19.0409	19.4253	21.6459	20.6697	19.6623
ENSGALG00000003759	RORalpha1	0.537891	0.573148	0.523444	0.359921	0.885124	0.639902	1.32272	1.18378	0.921151	1.48442	2.03127	2.4612
ENSGALG00000015208	ROR2	1.06611	1.01851	0.757424	2.41062	2.60603	2.19801	3.94862	4.12829	3.86233	4.89832	4.65903	5.07896
ENSGALG00000011019	ROR1	6.1461	6.05812	6.57002	6.00255	6.4928	6.96153	11.336	12.006	10.3518	21.253	20.1701	21.0697
ENSGALG00000013006	ROPN1L	0.290313	0.939677	0.959597	5.0653	5.90949	4.45526	37.9782	40.0888	37.788	56.8771	64.3948	58.7975
ENSGALG00000001556	ROMO1	0	0	0	0	0	16.6978	0	0	0	0	0	0
ENSGALG00000014922	ROCK1	16.9095	13.2513	15.5377	7.72176	8.17645	9.34753	4.87848	5.73126	6.21547	9.19337	8.17049	8.83168
ENSGALG00000015519	ROBO2	1.17584	1.22096	1.23417	1.55006	1.33562	1.71427	6.40798	6.81276	5.81143	4.92495	3.99828	4.87478
ENSGALG00000015511	ROBO1	5.12187	4.6791	4.91533	7.93911	10.2453	9.20761	14.6855	15.1801	13.5911	15.6333	14.2402	16.9375
ENSGALG00000006904	RNH1	172.975	188.354	175.482	186.734	176.896	188.858	92.579	90.1369	95.397	81.3353	81.4044	73.4992
ENSGALG00000008217	RNFT2	1.13934	1.23362	1.00459	1.59165	1.26218	1.39902	3.5785	3.47942	2.87069	3.18916	2.87164	3.58851
ENSGALG00000027533	RNF24	5.90713	6.31876	5.5845	16.9709	9.57881	10.9561	10.4317	11.3787	11.839	8.63818	12.5638	9.65403
ENSGALG00000006988	RNF213	0.183695	0.197046	0.131995	0.480126	0.580716	0.357356	0.580269	0.46545	0.367723	0.563473	0.447355	0.507503
ENSGALG00000008911	RNF208	2.42651	3.03617	3.01503	5.9827	5.14067	5.20561	1.62924	2.41103	2.03498	1.57579	1.837	2.43945
ENSGALG00000006960	RNF185	24.0341	24.6703	24.8693	28.7769	31.0184	29.4856	62.6156	64.0396	66.2539	56.5028	60.0145	56.5428
ENSGALG00000007272	RNF166	7.7173	7.86335	7.01176	10.0584	10.4265	10.4954	12.2348	13.636	12.6029	16.4311	15.6705	15.3025
ENSGALG00000028822	RNF152	0.0887953	0.0506515	0.20806	0.572851	0.6304	0.354278	3.29816	3.4823	2.0322	3.95112	3.44125	4.46934
ENSGALG00000028709	RNF144A	12.4378	10.7203	11.0885	5.9661	5.68247	5.55007	14.5936	15.7769	14.5408	21.7983	17.255	17.9372
ENSGALG00000007292	RNF14	0.270156	0.824758	0.943446	0.516803	0.332847	0.762521	0.32284	0.106003	0.503691	1.45759	1.24569	0.699803
ENSGALG00000005820	RNF130	108.811	112.965	113.998	58.9359	66.7522	64.4879	50.1022	51.6469	51.7505	44.3442	43.7538	43.9115
ENSGALG00000001399	RNF126	18.9467	18.2869	18.7447	15.3317	14.5654	14.9987	11.8395	11.7593	11.7994	9.46715	9.54999	8.60771
ENSGALG00000001640	RNF122	76.0099	89.1608	69.4773	192.693	190.883	181.891	92.3912	93.3132	100.396	58.716	67.0028	50.5268
ENSGALG00000007155	RMI2	13.592	13.6918	13.2843	14.6747	16.5753	15.06	24.7764	25.5193	23.0778	50.0195	48.8424	49.6054
ENSGALG00000012592	RMI1	11.6046	9.64713	9.1883	5.54522	6.24375	6.82449	4.42385	4.41174	4.24605	4.34706	4.29068	3.83397
ENSGALG00000015899	RIPK2	4.42208	3.96095	3.83019	3.46666	4.3422	5.16496	7.75565	9.13377	9.45117	11.423	10.7149	10.1447
ENSGALG00000012827	RIPK1	0.809502	2.16543e-05	0.203775	4.43632e-08	3.34597e-05	0.629529	3.22747e-05	1.77962e-05	1.7345e-05	4.57176e-07	5.04433e-06	2.49434e-05
ENSGALG00000012795	RIOK1	28.224	26.132	25.9439	14.584	17.1451	18.2356	11.3113	11.9342	13.6823	14.7434	13.8074	12.4799
ENSGALG00000010806	RIN3	1.12414	1.08886	0.892943	1.55944	1.71685	1.49739	4.04828	4.29255	3.72339	5.43554	4.81291	4.67755
ENSGALG00000008457	RIN2	4.70085	4.72803	4.57196	8.14908	7.73376	7.90297	9.94556	8.56221	9.05307	12.3187	12.3332	12.4635
ENSGALG00000016074	RIMS2	0.222351	0.157557	0.218727	0.0947525	0.103931	0.0902189	0.734769	0.581488	0.583407	1.17123	1.12721	1.24874
ENSGALG00000027627	RIL	9.10512	10.8716	9.76652	21.2317	20.8979	21.7988	10.8981	12.3428	11.8887	8.79259	9.01357	8.52625
ENSGALG00000012484	RIF1	21.7998	20.811	21.4505	11.6521	9.92706	10.0207	9.15644	8.39159	9.13346	8.25269	7.73812	7.51733
ENSGALG00000004191	RIC8A	86.4003	96.4745	87.0929	154.022	134.375	146.411	68.8061	60.5224	61.1117	44.0609	51.3048	43.2523
ENSGALG00000004814	RHPN2	2.00287	1.80452	2.27694	0.92158	0.687139	0.951439	0.690129	0.977286	0.924507	0.723336	0.601027	0.738162
ENSGALG00000025738	RHOU	14.0716	14.5545	15.2	29.9955	26.1796	23.1966	57.5292	53.2285	49.0261	101.426	97.8389	107.574
ENSGALG00000011855	RHOJ	21.7856	17.9451	18.8291	13.4357	12.2412	12.4981	9.25302	11.2459	10.9046	8.06888	8.91927	8.06414
ENSGALG00000004275	RHOF	0.365474	0.29431	0.268644	0.924623	0.398168	0.464185	1.25202	1.11571	1.46404	0.839294	0.721277	1.42687
ENSGALG00000014675	RHOBTB3	1.66082	1.13101	1.78608	0.576081	0.628318	0.679085	3.47174	3.60131	2.84143	6.03175	6.38225	6.99502
ENSGALG00000001233	RHD	1.47587	2.32111	2.22215	3.99712	2.99559	2.7412	4.68182	3.59642	4.76147	3.39311	4.13335	5.59037
ENSGALG00000003426	RHBDL3	0.287677	0.27386	0.200179	1.30639	1.06471	0.946018	0.456838	0.452067	0.214274	0.110398	0.166176	0.159332
ENSGALG00000001943	RHBDF2	1.20504	1.80639	1.52316	2.3938	2.1896	1.80974	3.27252	3.6959	3.47808	3.51693	3.78486	4.81672
ENSGALG00000004675	RGS9BP	5.47557	5.05453	4.79809	2.06789	1.69078	1.75893	3.03852	2.89476	2.56186	4.61361	3.64455	3.94642
ENSGALG00000004060	RGS9	1.69064	1.90428	1.82735	4.29523	2.74806	2.53133	1.62782	1.43877	1.31401	1.47434	1.08937	1.42036
ENSGALG00000027389	RGS7BP	6.80001	5.37239	6.22678	2.70455	3.38336	3.40627	2.10388	2.45219	2.40488	2.89978	3.03788	2.81636
ENSGALG00000026572	RGS5	0.369577	0.356623	0.517738	1.85427	1.22885	1.37412	4.79521	5.55066	4.28367	7.06206	5.9224	6.22427
ENSGALG00000002564	RGS4	0.803209	0.842029	0.655574	0.964774	1.01853	1.14123	3.48318	3.71266	3.2475	1.89442	2.08448	2.20925
ENSGALG00000008881	RGS3	8.12416	9.2953	8.56673	15.955	14.6156	15.2367	4.26194	5.28748	4.66979	2.67201	2.5701	1.79661
ENSGALG00000002540	RGS2	10.188	10.5346	9.2957	23.4839	20.8453	21.0349	8.76833	5.50929	6.12794	5.78827	7.09546	7.41196
ENSGALG00000021079	RGS19	2.35215	2.20514	2.01925	3.68221	3.68638	2.51614	3.96605	4.90591	4.66687	8.54363	4.30983	8.19695
ENSGALG00000003113	RGS14	12.3828	13.9354	13.6572	12.9247	13.1096	13.2468	5.13774	6.22897	6.51083	3.75938	2.76767	2.60477
ENSGALG00000009422	RGS10	13.143	11.8755	11.1819	4.01423	3.78375	5.00658	1.67738	2.62939	3.1327	5.84837	4.82252	4.66804
ENSGALG00000002299	RGR	0.6742	0.782496	0.576216	0.448708	0.475826	0.429347	0.157281	0.241469	0.255298	0.17954	0.306575	0.186355
ENSGALG00000027639	RGMA	4.69627	6.0021	5.61355	11.5881	11.3131	10.9177	10.6835	10.9145	10.4935	10.6097	10.6027	10.5519
ENSGALG00000004728	RGL1	11.7276	12.1906	11.086	27.126	30.3983	28.6633	27.9707	28.5686	28.8412	35.7831	35.2545	32.9159
ENSGALG00000016954	RGCC	28.3545	28.4418	31.4867	27.2329	28.1924	26.6491	15.8625	14.1456	16.1826	9.74466	9.71415	7.92728
ENSGALG00000001773	RFX2	1.79334	1.96254	1.57788	0.879907	0.951381	1.01658	0.686121	0.994003	0.886571	0.814603	0.863738	0.758514
ENSGALG00000002755	RFWD3	2.36606	2.725	2.45416	1.41968	1.12533	1.03259	1.89424	1.47896	1.59642	1.24766	1.30251	1.0204
ENSGALG00000008118	RFTN2	41.4365	39.1871	40.2952	81.172	72.7922	79.3461	36.5236	34.9153	35.3419	20.7018	24.4729	26.0553
ENSGALG00000011241	RFTN1	15.0581	13.3773	12.8719	9.60319	9.62207	11.2562	29.5111	30.797	32.0192	34.637	29.56	28.9992
ENSGALG00000015028	RFLB	0.141735	0.567365	0.592958	0	0.0873657	0.199902	1.18382	0.751208	0.475393	3.18926	4.41584	4.24415
ENSGALG00000000004	RFK	13.5731	11.4294	12.0488	5.27977	5.52713	6.01839	4.18334	3.01208	3.24287	4.61339	4.02476	3.63461
ENSGALG00000017064	RFC3	13.1563	12.3688	12.3477	3.05639	3.51192	4.09003	3.54741	3.44029	3.87669	3.45107	3.33356	3.83201
ENSGALG00000001298	RFC2	68.727	69.3009	66.851	35.2528	34.0511	41.24	34.2565	32.9027	37.4108	24.9559	28.6442	24.8541
ENSGALG00000011291	REV-ERBb	6.14856	5.83715	5.1714	8.9072	7.40593	7.48751	8.45752	9.78785	7.05617	11.6267	10.9684	11.7717
ENSGALG00000014433	RETSAT	4.75342	6.57056	5.18614	6.72664	8.07807	7.07369	9.77473	9.48073	9.5249	14.3087	14.6765	14.436
ENSGALG00000002555	RET	0.374705	0.410396	0.461445	0.140208	0.265022	0.307241	1.10691	1.08712	0.816343	2.24848	2.15716	2.42334
ENSGALG00000016545	REPS2	1.16475	1.18032	1.24511	1.15942	0.799304	0.956333	3.13065	3.42631	3.25851	6.27921	6.22723	8.46725
ENSGALG00000023636	REM1	2.32422	4.73365	3.63975	2.39118	3.05412	2.80113	1.08343	1.66726	1.46785	1.80373	1.5175	1.17551
ENSGALG00000019033	RELT	3.73454	4.1576	4.11533	2.54557	2.56938	2.78825	2.65779	2.88765	2.08516	1.30167	1.30969	1.49061
ENSGALG00000002931	REG4	0.337847	1.03261	1.30043	3.39391	1.80244	1.80251	1.34818	1.05981	1.63883	0.130496	0.648317	0.625825
ENSGALG00000015786	REEP1	29.9738	32.0967	33.4723	149.234	142.825	125.505	59.9066	48.4105	47.2339	28.0475	36.234	28.6342
ENSGALG00000011146	RECQL4	0.75365	1.03259	1.57184	0.43226	0.186014	0.353934	0.493285	0.488676	0.420885	0.216691	0.348463	0.41719
ENSGALG00000017153	RDX	246.227	210.127	232.053	101.54	107.506	112.033	116.581	124.07	127.613	142.561	135.481	159.604
ENSGALG00000026505	RDH10	2.30762	2.2646	2.71847	1.71274	1.52212	1.5837	2.09239	2.01795	1.91675	4.23867	4.96289	5.17584
ENSGALG00000015440	RCSD1	4.96688	4.65811	5.33802	21.9826	21.2184	20.5311	8.41412	8.06912	6.30098	5.88543	7.46061	7.6828
ENSGALG00000027784	RCC1	25.9886	29.4405	26.9667	14.9295	16.7627	15.8396	9.37356	9.94471	10.8449	8.6721	8.70838	7.67209
ENSGALG00000017000	RCBTB2	5.42648	5.98007	5.13853	6.1942	6.27055	5.61302	11.7298	10.869	9.7383	15.3521	14.5466	14.6774
ENSGALG00000016709	RCAN2	2.69442	3.49842	4.41827	1.56691	1.07724	1.09562	1.91189	0.514588	0.895643	0.336191	0.504129	0.565399
ENSGALG00000016014	RCAN1	210.041	177.457	194.43	116.4	126.385	132.033	48.3128	51.4893	50.928	32.7897	30.6113	27.1327
ENSGALG00000002355	RBPMS2	0.183771	0.235873	0.119619	0.428127	0.198533	0.172525	0.382272	0.758609	0.692442	0.949686	0.637765	0.533661
ENSGALG00000014365	RBPJ	25.9981	24.1713	22.9065	24.1878	30.8874	31.8815	45.5923	49.8872	47.4101	66.0878	66.4129	77.3445
ENSGALG00000002637	RBP7	8.10219	7.65686	8.07204	10.1727	17.3382	16.967	204.356	253.135	288.094	307.597	306.398	255.486
ENSGALG00000006457	RBMX	176.299	171.117	166.769	122.896	125.518	125.832	95.9303	111.423	117.384	81.6844	82.117	76.5943
ENSGALG00000026081	RBM38	17.4543	15.0541	17.6044	24.358	24.1022	25.1913	9.82093	9.69696	7.86011	3.96941	5.65806	6.48238
ENSGALG00000012712	RBM24	2.56694	2.67113	3.14455	5.44604	3.14065	2.78403	1.84357	1.52567	1.07796	0.795205	0.962811	0.711378
ENSGALG00000008697	RBM20	6.27477	6.40046	6.50689	6.74587	6.39775	5.7587	2.46019	2.67737	2.43331	1.50493	1.42762	1.99597
ENSGALG00000015930	RBM12B	22.6366	21.5233	22.1768	14.3535	13.5519	13.999	10.8864	10.0163	10.5682	14.4688	12.9218	14.0135
ENSGALG00000001332	RBL1	16.9344	15.7995	16.9814	5.27887	4.05863	4.55159	4.8622	3.61971	3.71002	3.08901	2.84845	3.25326
ENSGALG00000007366	RBFOX1	0.19904	0.204241	0.165644	1.06992	0.540865	0.476293	0.472695	0.54014	0.433151	0.251107	0.437778	0.297056
ENSGALG00000014982	RBBP8	13.8646	11.7572	12.6932	4.90008	5.34704	5.8461	3.51201	3.43611	3.8025	4.1274	3.86573	4.50035
ENSGALG00000016546	RBBP7	20.4169	19.3691	21.3843	6.84179	8.33459	8.63034	10.2523	11.1914	14.0172	14.4227	13.0767	12.7808
ENSGALG00000016997	RB1	10.051	10.508	10.7168	6.72962	6.00985	7.55083	5.53753	5.52467	4.65675	5.3683	3.96145	5.10857
ENSGALG00000014041	RASSF8	57.5504	48.8624	56.382	49.9531	47.8642	52.2835	24.4827	26.5731	20.9407	24.4931	23.0336	24.5391
ENSGALG00000006873	RASSF7	0.541572	0.347753	0.635143	1.45598	1.0862	0.890068	0.563764	0.239455	0.604826	0.466963	0.234803	0.374665
ENSGALG00000000206	RASSF2	1.18686	1.14226	0.637104	2.18	1.90067	2.15852	7.86675	7.7438	6.91423	10.1753	10.686	10.522
ENSGALG00000007349	RASL12	0.0637148	0.218177	0.232431	0.867863	0.786442	0.538498	0.606311	0.300512	0.213457	0.476027	0.405195	0.352592
ENSGALG00000017099	RASL11A	1.7965	2.1573	1.7306	0.264228	0.397826	0.908829	2.1942	2.00885	2.05852	3.18134	1.91603	2.449
ENSGALG00000002086	RASL10B	7.7404	9.52472	6.69241	4.7374	8.26816	9.53872	1.63541	2.94577	1.27427	0.395754	1.44158	1.01217
ENSGALG00000010435	RASGRP3	3.74367	3.85229	4.0526	11.0197	10.931	11.8222	8.81638	7.90995	7.83752	6.77891	7.97118	7.63623
ENSGALG00000015598	RASGRF2	0.398061	0.26269	0.315886	0.360358	0.258814	0.304689	1.03825	1.00745	0.876662	1.07476	0.891502	0.966742
ENSGALG00000006076	RASGEF1C	2.77533	2.74066	2.47434	3.97902	2.66847	3.1821	1.90379	1.35325	0.834297	0.950377	1.01853	1.03346
ENSGALG00000002525	RASGEF1A	1.45344	1.58755	1.63492	2.49679	1.46442	1.27405	1.94506	2.20792	1.85158	2.06234	2.21903	2.87709
ENSGALG00000012542	RASD2	0.964985	1.10385	0.854249	4.04628	6.58804	4.74658	6.91032	4.1961	5.89295	4.19853	2.99737	2.55249
ENSGALG00000004860	RASD1	0.876916	0.966338	0.756303	5.89628	7.95038	5.62217	21.9381	22.0003	22.1171	19.0088	20.6655	15.9626
ENSGALG00000004323	RASAL2	7.44855	7.6058	8.09545	9.01739	8.78694	8.60441	5.80495	4.84384	4.56396	3.00412	3.28894	4.13358
ENSGALG00000004909	RARRES2	115.292	129.973	123.94	245.172	274.622	261.287	456.668	453.709	471.992	481.39	518.024	444.425
ENSGALG00000009594	RARRES1	1.47085	0.997543	1.63089	14.6987	21.0957	15.8051	143.407	165.397	166.788	146.233	137.973	126.816
ENSGALG00000011298	RARB	3.83388	4.70031	3.3235	6.55483	6.76203	8.20478	7.89777	7.72341	8.26833	9.65419	9.25542	9.32599
ENSGALG00000005629	RARA	20.9313	27.4187	23.0296	30.6263	38.1229	36.0911	42.4849	52.9035	47.9849	50.4764	47.383	43.0729
ENSGALG00000008100	RAPSN	41.3372	47.5167	41.7721	114.272	104.999	105.311	50.3653	47.8641	48.4388	20.04	26.5533	23.9502
ENSGALG00000006348	RAPGEF3	0.173784	0.27027	0.230206	1.78917	1.46327	1.15661	7.41355	7.32444	7.45931	7.46955	6.94749	6.21963
ENSGALG00000003712	RAPGEF1	4.97014	4.25546	5.01929	10.548	10.0565	9.37339	6.69384	5.87564	5.15817	4.19191	4.36554	4.66069
ENSGALG00000012222	RAP1GDS1	110.789	110.588	110.845	66.3794	70.2308	69.1314	55.8751	58.386	66.7687	51.8028	52.8062	48.4179
ENSGALG00000005868	RAP1GAP2	0.5751	0.838409	0.627654	0.932479	1.00149	0.999721	0.302252	0.166859	0.294598	0.162184	0.218281	0.208447
ENSGALG00000011966	RANGAP1	85.1082	90.789	88.265	40.2811	33.1932	35.542	31.2873	29.979	32.7256	23.7171	23.1337	20.0402
ENSGALG00000021304	RANBP3L	1.52477	1.30949	1.40055	1.05435	0.841753	0.774548	0.191828	0.275084	0.260313	0.514751	0.60195	0.476147
ENSGALG00000016808	RANBP2	35.9828	32.4357	35.4289	18.9188	19.1479	20.2583	15.3734	13.4212	13.7404	17.1693	14.8359	17.1973
ENSGALG00000002184	RANBP17	0.348941	0.356724	0.36306	0.448452	0.683611	0.485563	1.10034	1.23505	1.14147	0.966203	0.960983	1.03767
ENSGALG00000002107	RANBP1	98.185	95.2809	100.184	36.2807	46.8682	48.3258	38.4294	37.0127	43.92	43.4609	36.2044	38.991
ENSGALG00000002569	RAN	921.593	879.611	860.036	484.328	521.946	531.733	440.099	463.936	471.772	373.406	398.115	348.77
ENSGALG00000024449	RAMP2	0.418192	0.717391	0.291557	2.4994	3.95267	2.94895	8.3156	9.52283	8.33769	22.1148	23.0836	20.7148
ENSGALG00000003821	RAMP1	13.347	15.3666	13.6682	30.0684	33.4336	29.0237	14.865	13.3185	10.7995	10.7774	11.814	13.824
ENSGALG00000002054	RALY	5.81968	6.19382	5.78988	13.7434	13.0464	12.5466	5.10022	4.85867	3.89823	3.46004	5.04258	4.52685
ENSGALG00000004273	RALGPS2	32.2152	27.4193	30.3358	34.7558	35.9928	36.6227	15.5627	15.0615	14.3179	10.8622	12.3617	11.9467
ENSGALG00000016538	RAI2	14.9323	15.911	17.0955	9.82165	11.6083	13.0626	6.78934	8.78634	7.71657	10.9108	12.2645	9.94176
ENSGALG00000010356	RAD54L	10.7474	10.9496	10.2556	5.48408	5.34957	5.89581	3.83714	3.5824	4.35309	3.36492	2.98031	2.99582
ENSGALG00000015955	RAD54B	4.85227	4.12313	4.71355	2.19654	2.98805	2.3842	1.2293	1.55403	1.44019	1.12574	1.38455	1.15925
ENSGALG00000004516	RAD51	28.3332	27.8532	28.8919	10.0774	12.034	11.6813	13.0046	12.277	13.028	9.05547	9.65558	6.39555
ENSGALG00000006794	RAD50	8.03941	5.18696	6.99549	2.55201	2.88341	2.33887	2.3768	2.69832	2.0486	3.83804	3.54527	4.0935
ENSGALG00000008368	RAD18	35.4422	37.6389	34.2443	16.9805	13.9683	15.3876	18.6868	17.2154	19.9682	13.0705	14.713	12.8467
ENSGALG00000006271	RACGAP1	50.7521	54.6941	49.618	11.3555	9.78019	12.7469	11.157	10.7268	10.0122	5.12465	5.11531	4.91394
ENSGALG00000012456	RAC2	0.164784	0.313851	0.172102	0.708982	0.338745	0.722678	1.37459	1.29447	1.41178	2.53125	2.41052	2.13033
ENSGALG00000005021	RAB43	4.13612	3.94753	3.95836	6.27075	8.74535	6.17681	14.1571	13.6309	10.9044	18.7476	16.0705	16.9996
ENSGALG00000027609	RAB40C	6.90615	7.72343	7.12281	10.6959	11.0946	11.0136	20.0318	20.2417	19.795	24.1272	26.0774	24.3088
ENSGALG00000014726	RAB3C	0	0	0.29978	0	0	0	0.341925	0.785439	0.959989	2.97758	2.52695	2.2232
ENSGALG00000010567	RAB3B	1.52133	1.73561	1.42356	1.20115	1.82393	1.3661	0.628944	0.676134	0.713827	0.607626	0.357097	0.365851
ENSGALG00000017166	RAB39A	3.2775	1.4154	2.81815	3.23662	3.01708	5.60821	8.88975	10.3301	10.1143	24.4292	21.8249	19.6577
ENSGALG00000028018	RAB38	0.273369	0.227773	0.218764	0.406933	0.558423	0.483476	2.62196	2.71677	2.72231	6.5724	5.70818	5.02155
ENSGALG00000006710	RAB36	0.69248	1.3346	0.903112	1.86188	4.00514	2.92739	11.3877	11.6316	12.3289	9.21368	11.8532	10.976
ENSGALG00000024049	RAB33A	1.22928	1.7087	0.367893	2.39353	4.00301	3.22161	14.2678	13.2309	14.7329	12.1793	14.3747	10.7214
ENSGALG00000017248	RAB30	21.7135	19.7476	20.993	19.1011	19.9797	20.2282	39.0562	32.6899	34.2976	58.8053	56.4493	59.8202
ENSGALG00000003899	RAB17	0	0.0360902	0.0988659	0	0.273197	0.148462	0.639371	0.559248	0.564954	1.01759	0.987138	0.734892
ENSGALG00000003227	RAB11FIP4	2.57114	1.99501	2.67841	3.02271	2.50763	2.12434	4.43248	3.0929	3.41619	5.64118	5.53146	5.34818
ENSGALG00000003129	RAB11FIP1	0.9765	1.04389	1.43514	2.23966	1.70355	1.26009	2.29049	1.78572	1.79825	2.08638	2.50072	2.51022
ENSGALG00000004298	R3HDML	0.930178	0.988516	0.768936	1.47165	1.38567	1.95788	2.02216	2.91218	1.79097	1.06919	1.29805	0.71001
ENSGALG00000017621	QPCTL	16.246	20.7683	18.9808	19.1135	23.0267	23.3931	33.6671	42.699	39.6331	35.9745	35.8066	36.6764
ENSGALG00000006853	QARS	59.0406	67.2139	62.7781	84.556	88.9177	82.221	128.686	126.993	123.91	108.956	104.703	93.9724
ENSGALG00000012365	PYGL	7.73603	9.73008	8.2892	10.0517	11.1556	10.778	15.8958	16.5198	15.9478	19.4193	19.7729	18.6446
ENSGALG00000008508	PYGB	1.67386	1.52699	1.9025	3.1193	3.65755	3.21435	4.66432	4.76989	4.00944	4.66785	4.72422	4.27099
ENSGALG00000029102	PXYLP1	5.19349	3.8218	4.40892	5.41227	5.35316	5.61072	10.8791	10.8771	10.946	13.3187	12.6639	12.6395
ENSGALG00000005887	PXDNL	1.05943	1.43108	1.01882	2.5171	2.55463	2.46482	1.27497	1.62684	1.12555	1.28962	1.14256	1.6523
ENSGALG00000012814	PXDC1	4.82337	4.56283	3.89279	8.19109	8.7493	8.29497	14.1439	13.1914	12.5411	13.5835	12.4971	12.4546
ENSGALG00000012522	pvalb1	0.877536	1.75989	1.26633	3.62051	3.37656	1.23921	9.19013	11.7434	15.8386	13.3424	11.2422	11.3365
ENSGALG00000008132	PUS7	16.1326	14.6471	13.976	8.4571	8.67228	9.94617	7.44067	6.9595	7.04399	6.82454	6.75395	7.08365
ENSGALG00000010178	PUM3	54.3868	43.5704	50.4406	19.4348	24.8625	24.9965	16.417	19.1042	22.094	20.7043	22.6783	25.9433
ENSGALG00000005675	PTTG1IP	28.8033	31.5236	28.497	72.0105	87.9865	79.1815	179.22	211.805	198.718	236.329	242.115	226.715
ENSGALG00000001506	PTTG1	58.3159	69.4246	58.6668	21.1436	21.4685	27.3474	16.1376	17.704	21.251	13.5751	11.7138	12.4499
ENSGALG00000005150	PTRH2	110.839	116.265	121.169	156.659	157.91	157.554	227.83	244.601	254.913	224.978	234.985	225.299
ENSGALG00000003261	PTRF	199.77	218.746	213.156	228.683	215.629	211.817	294.196	274.962	281.732	401.386	408.028	391.432
ENSGALG00000008961	PTPRZ1	0.11257	0.0308022	0.0636886	0.0504501	0.0149036	0.036436	0.119683	0.0679117	0.0472188	0.294137	0.204108	0.220307
ENSGALG00000003488	PTPRT	6.57798	7.31076	6.47878	15.7195	14.3525	11.9483	7.87602	6.7736	6.69406	2.72208	3.44007	2.89854
ENSGALG00000004048	PTPRS	9.56392	10.3463	9.41989	14.5618	18.0219	15.9152	17.5298	19.2299	17.878	21.5079	20.3328	23.4681
ENSGALG00000010935	PTPRQ	2.21496	1.82849	2.05743	0.787863	0.90038	0.970314	0.159474	0.14895	0.199898	0.116675	0.0895808	0.107996
ENSGALG00000013902	PTPRM	1.00291	1.12611	0.996147	1.58057	1.17732	1.50278	3.44098	3.04409	2.67801	3.9981	4.04425	4.52752
ENSGALG00000014783	PTPRK	1.74922	1.61884	1.62689	2.08526	2.26784	1.99336	6.28403	6.13787	5.69462	5.36083	4.79266	5.5321
ENSGALG00000006382	PTPRJ	1.19842	1.03058	1.39281	2.01667	1.94488	1.89933	4.85799	4.41743	3.60906	4.80427	3.81468	4.79843
ENSGALG00000009823	PTPRE	0.576328	0.898458	0.640029	0.523271	0.355827	0.432796	0.342427	0.294587	0.364571	0.330802	0.288962	0.297475
ENSGALG00000014561	PTPN6	0.189827	0.118097	0.215562	0.371083	0.404897	0.421148	1.68128	1.64891	1.17504	2.45601	3.09521	2.691
ENSGALG00000006368	PTPN5	0.739034	0.571203	0.670417	0.956991	1.4128	1.16384	1.2186	1.77136	1.27758	1.97135	1.95796	3.11218
ENSGALG00000011596	PTPN4	15.3356	13.516	15.6409	14.7695	14.0006	14.3678	8.46249	8.0463	8.60246	6.53325	6.57559	7.6583
ENSGALG00000022909	PTPN3	2.29035	2.03808	2.39705	4.02334	3.62986	3.61567	1.66681	1.39009	1.95046	1.39737	1.97666	1.75661
ENSGALG00000008010	PTPN1	26.2428	24.6085	25.9014	15.6735	14.9211	18.856	12.6225	10.0114	11.0316	13.4035	10.8688	12.8054
ENSGALG00000028048	PTN	3.42347	3.03519	3.47225	1.92833	2.90524	3.04254	22.7948	25.4106	23.9275	66.8511	57.0481	62.1764
ENSGALG00000008609	PTK7	21.6159	25.4461	22.2932	41.8683	47.2394	49.1317	51.2301	61.7863	62.078	51.2606	47.3234	46.7249
ENSGALG00000017295	PTHrP	5.62598	5.03844	5.03613	5.96554	11.2542	9.89317	15.3845	16.5125	16.4139	19.0258	18.6184	19.905
ENSGALG00000005476	PTH1R	1.24571	1.0109	1.12486	2.73855	1.60615	2.20936	1.94213	1.89343	1.60733	0.890554	0.704343	0.612636
ENSGALG00000001314	PTGS1	13.7109	14.6876	14.9904	19.8129	21.442	20.3026	15.6586	16.2331	16.3379	7.59584	7.70938	7.37571
ENSGALG00000015702	PTGR1	46.3046	45.9477	47.7173	27.1068	24.7734	26.7144	58.755	55.8518	59.6509	101.026	101.104	91.936
ENSGALG00000027357	PTGES	0.210996	0.867469	0.264143	0.665632	0.937263	1.10996	4.52134	4.87485	3.62975	7.089	7.4614	4.76652
ENSGALG00000028529	PTGDS	0.807027	1.23186	0.845468	4.50281	3.53534	5.14619	9.64379	6.43884	9.32878	9.53743	11.1638	11.6468
ENSGALG00000004300	PTDSS2	18.1485	18.6386	19.0371	20.6349	20.0418	20.4074	74.7924	73.2414	66.8127	86.4599	83.6981	82.6675
ENSGALG00000016358	PTCHD1	3.49927	3.80161	3.58812	3.31978	2.95455	3.53484	2.10071	1.74143	1.54801	2.1459	1.6348	1.87122
ENSGALG00000012620	PTCH1	2.87598	2.93464	3.12939	1.95313	1.37527	1.6104	0.82595	0.670536	0.685839	0.618207	0.644513	0.762644
ENSGALG00000015669	PTBP3	1.52514	1.14942	1.07945	1.03144	1.49194	1.4591	4.96203	4.95435	5.20543	7.3075	6.12324	6.27322
ENSGALG00000005552	PTBP2	11.1786	10.9478	10.4786	8.94815	7.66651	8.20753	5.95477	5.7473	5.59728	4.66086	5.00884	5.40794
ENSGALG00000015113	PTAR1	3.46034	2.40964	3.38983	3.69123	4.16561	3.0524	1.65783	1.69128	2.02701	2.52485	1.95069	1.77576
ENSGALG00000002397	PSPH	39.531	40.8373	38.4513	76.4359	94.768	91.9468	138.233	154.707	170.927	167.012	166.033	160.816
ENSGALG00000007315	PSMD6	70.8947	73.2529	70.7022	42.4189	47.4359	48.9969	26.8769	30.7912	30.4051	36.4161	34.7711	35.0479
ENSGALG00000022293	PSMD3	233.777	262.624	240.272	196.789	207.203	203.17	155.381	162.669	158.772	118.538	123.424	107.591
ENSGALG00000006294	PSMD2	6.03767e-06	0.122235	5.75428e-06	9.76052e-06	5.38091e-06	0.0964116	6.8888e-06	5.79071e-06	0.378245	0.208305	0.111416	4.32783e-06
ENSGALG00000011128	PSMD14	153.859	144.002	148.692	79.3797	74.8986	87.0853	42.535	42.3958	45.1442	40.0377	42.8421	40.7529
ENSGALG00000024112	PSMD11	77.6115	101.367	88.797	68.3388	78.1633	82.6617	42.6303	54.18	52.6481	46.3164	43.7753	42.5659
ENSGALG00000007664	PSMD1	125.098	136.714	127.964	93.7638	90.8891	92.8469	57.3628	57.4014	57.5882	44.8785	42.4697	40.6845
ENSGALG00000019741	PSMC3IP	12.9972	15.1547	16.6237	7.50703	5.79077	6.57168	7.09339	8.35126	8.72217	7.58344	7.09177	7.64738
ENSGALG00000019598	PSMA2	275.424	258.705	257.762	170.299	182.561	195.545	111.648	127.021	140.968	135.992	143.211	136.285
ENSGALG00000015105	PSIP1	19.3296	17.0277	16.7351	7.34687	7.21125	7.9027	4.60903	3.35042	3.82427	4.39214	4.20715	4.37736
ENSGALG00000005680	PSD	1.64289	1.80294	1.69656	0.548922	0.411922	0.741935	0.674853	0.582943	0.510101	0.410948	0.557607	0.382415
ENSGALG00000016153	PSCA	1.25195	0.808632	1.13695	0.390324	0.537113	0.255767	0.648635	0.128282	0.121655	0.125415	0.125728	0.180948
ENSGALG00000015180	PSAT1	28.8377	26.3789	28.1847	60.5872	67.8106	66.2795	76.7315	77.5045	81.5538	95.6755	93.9007	94.4676
ENSGALG00000007694	PRTFDC1	6.55996	6.82558	7.29589	4.35977	5.59175	5.06197	9.0238	7.98161	9.05871	17.2629	13.3668	15.5418
ENSGALG00000015847	PRSS35	31.8555	33.1371	31.3325	86.0483	92.0346	99.732	105.952	109.851	104.451	132.496	120.242	128.319
ENSGALG00000017244	PRSS23	159.917	155.371	154.566	63.404	65.5251	69.2052	86.0083	71.2733	73.4251	173.034	163.797	169.736
ENSGALG00000012004	PRSS12	4.09651	3.54055	4.5469	2.79861	2.70731	2.73354	0.665367	0.830595	0.928798	0.440732	0.537025	0.637057
ENSGALG00000003324	PRRX1	10.9721	11.3005	12.2627	6.57481	8.26059	8.90644	24.425	29.8061	25.4986	33.4597	29.9289	31.2751
ENSGALG00000012032	PRRG4	7.95975	9.31393	8.46625	22.3752	18.867	18.8766	8.72339	8.87254	7.08631	4.26071	3.91683	2.74866
ENSGALG00000027977	PRRG3	0.996428	0.881761	1.19816	1.921	2.29123	2.06407	2.51063	3.93158	2.8957	4.55481	3.7573	4.31293
ENSGALG00000021526	PRR11	2.46479	2.47517	2.57143	0.487507	0.786545	0.998025	0.708289	0.450839	0.617136	0.391185	0.24555	0.188241
ENSGALG00000005064	PRPSAP2	49.5264	50.0619	50.0796	28.2562	31.3105	32.1791	23.8555	23.4237	23.5688	25.7395	26.5368	26.8207
ENSGALG00000021539	PRPSAP1	14.7484	17.3158	15.7842	22.1273	23.9506	23.0863	28.014	28.5932	29.1842	34.3354	38.0086	32.8425
ENSGALG00000016592	PRPS2	43.3711	39.8061	41.1706	58.7659	66.3296	66.1376	13.8666	15.214	17.283	7.95151	7.53281	7.94108
ENSGALG00000012526	PRPF40A	16.7099	14.5295	17.0674	9.19438	10.6881	11.2692	6.37125	7.79098	8.01822	9.24324	8.39839	8.4346
ENSGALG00000001972	PRPF38B	20.9267	16.185	18.6836	10.7894	8.88197	11.8242	7.48799	4.73736	6.89664	8.33792	8.25137	10.551
ENSGALG00000011020	Protein	786.168	784.564	770.493	366.842	341.168	417.446	254.02	290.258	306.559	225.864	217.195	182.126
ENSGALG00000009920	Protein	3.25148	2.26084	2.99012	1.82094	1.63076	1.97952	0.785213	1.25824	0.680688	1.13798	0.998984	1.12421
ENSGALG00000006700	PROSER2	0.429718	0.539847	0.493162	1.10917	0.265111	0.24221	0.716241	0.557183	0.336027	0.148343	0.297949	0.047588
ENSGALG00000014496	PROM1	2.68767	2.04015	2.11362	1.47605	1.48527	1.43522	1.07527	1.10191	1.0759	1.1758	1.05912	1.34594
ENSGALG00000008741	PROKR2	0.0186429	0.0637953	0.13586	0.160357	0.0460417	0.0524991	0.221526	0.131945	0.124866	0.706207	1.05699	1.36088
ENSGALG00000007785	PROK2	0.194881	0.38961	0.305137	0.139736	0.120208	0	0.696364	0.459355	0.435478	1.62674	1.68852	2.37469
ENSGALG00000006547	PROCR	0.945669	0.540277	0.548589	0.45207	0.777662	0.691171	0.938934	1.1144	1.46765	1.69435	1.88112	1.22241
ENSGALG00000000209	PRNP	2.94628	2.71862	2.48155	5.65253	6.6604	5.61309	6.59157	6.56688	7.37652	6.76611	6.71681	6.99758
ENSGALG00000003958	PRMT3	17.1281	15.8873	16.0836	8.71987	8.95306	9.48158	4.66149	5.23319	5.4502	4.86836	4.4253	5.05543
ENSGALG00000003446	PRLR	0.383757	0.237073	0.349496	0.389676	0.256704	0.405217	0.835827	0.697926	1.28505	2.25704	1.85041	1.89204
ENSGALG00000016629	PRKX	9.00635	7.01224	8.81057	4.19414	4.14601	4.65031	2.47254	3.04807	3.17702	3.46624	2.80751	3.19565
ENSGALG00000010909	PRKG2	0.202953	0.284877	0.178734	0.492358	0.539831	0.439588	0.389472	0.221004	0.331088	0.250814	0.271003	0.155377
ENSGALG00000001270	PRKCZ	1.40134	1.22105	2.07022	1.09586	0.817836	1.12432	3.45326	3.7861	4.75075	4.79981	4.89208	4.70774
ENSGALG00000023876	PRKCQ	83.6512	72.7094	83.309	211.069	178.161	197.876	65.4697	54.4933	56.1715	20.9422	24.4346	23.4366
ENSGALG00000011889	PRKCH	0.53344	0.523857	0.524318	0	0.329393	0.292055	0.299233	0.384577	0.330781	0.42507	0.565909	0.491563
ENSGALG00000008060	PRKAR2B	0.726167	0.276694	0.379396	0.34717	0.149252	0.568797	0.432871	0.712944	0.608719	1.46487	0.838385	1.54275
ENSGALG00000011360	PRKAG3	0.464816	0.312018	0.683686	3.41049	2.56528	2.97802	1.62559	1.51548	1.40437	0.596853	2.15033	1.42197
ENSGALG00000010826	PRKAA2	0.625605	0.714005	0.58985	2.64819	2.39028	2.40576	1.06291	1.1944	0.465726	0.376584	1.34355	1.08795
ENSGALG00000020392	PRIMA1	1.81162	1.87537	1.33929	1.561	0.667609	1.70916	0.654039	0.850552	0	0.211338	0.623448	0.403937
ENSGALG00000016278	PRIM2	8.09276	7.68246	6.93191	2.37517	3.0246	3.07497	2.0199	2.07743	2.0307	1.74728	1.80709	1.4473
ENSGALG00000007332	PRICKLE2	4.7072	5.92107	4.99822	12.0868	12.0681	13.2219	14.2311	16.0882	15.6999	19.0704	16.7714	18.0234
ENSGALG00000009556	PRICKLE1	7.08501	6.40034	6.15127	9.18374	8.07476	8.31261	16.4218	13.8061	12.3985	23.5006	22.7	23.4143
ENSGALG00000004621	PREX1	4.25961	3.64206	4.21547	4.29454	4.78066	4.92916	8.36895	7.21101	7.90174	9.31314	8.54728	9.00427
ENSGALG00000017247	PRCP	2.77341	2.95439	2.45535	3.34789	3.47046	3.25349	8.9569	8.4816	8.7294	15.2937	15.0511	15.5606
ENSGALG00000012836	PRC1	32.1809	36.4061	30.7519	7.26229	7.60997	7.95547	5.95758	5.39153	6.74579	2.56059	3.20144	3.2303
ENSGALG00000016449	PQLC3	4.96914	4.76074	5.33587	6.35702	7.36857	7.38637	12.0951	12.2602	9.3835	11.4637	10.8501	10.4242
ENSGALG00000023723	PQLC2	3.83902	4.87304	4.21312	6.10207	6.76424	5.24664	9.17885	9.24706	8.03239	11.1709	11.1159	11.5817
ENSGALG00000012650	PQLC1	16.9032	16.372	18.6264	12.1675	13.3413	13.0518	8.95278	9.77011	8.64432	8.50786	7.75269	8.46926
ENSGALG00000014756	PPWD1	22.8896	23.4979	22.9576	11.9132	13.9858	15.1187	11.3827	10.4083	11.2082	13.1321	13.7002	14.8471
ENSGALG00000020742	PPRC1	4.70178	5.22414	5.43115	2.46122	2.71263	3.18504	1.90844	2.43809	2.56233	2.59894	2.01072	2.65965
ENSGALG00000010950	PPP4R4	0.213363	0.18605	0.15671	0.503755	0.341022	0.494709	0.700596	0.32576	0.43424	0.489539	0.305063	0.305292
ENSGALG00000016702	PPP2R3B	53.6175	47.4203	50.466	79.3047	90.4217	91.012	25.5239	27.0078	27.7363	13.0614	16.5573	17.0564
ENSGALG00000015531	PPP2R2C	3.09611	2.84397	3.15389	2.85753	3.77721	4.77955	1.69376	2.34964	1.19238	0.859324	0.946239	1.10307
ENSGALG00000007565	PPP2R2B	5.93093	6.37058	6.24079	10.2542	11.8433	10.21	16.5614	19.0961	16.5892	13.7975	12.7089	11.3571
ENSGALG00000009686	PPP1R9A	6.41308	5.1578	6.72341	3.81002	4.0808	3.71869	1.86792	1.85559	1.33352	1.73431	1.67933	1.37498
ENSGALG00000027275	PPP1R3B	1.45189	1.70907	1.59856	4.6624	3.85456	3.66269	8.6086	7.5754	7.82789	8.6282	8.57844	6.96213
ENSGALG00000009435	PPP1R3A	4.59899e-05	0.00021026	6.89313e-05	0.000236662	8.0608e-05	0.000790106	0.000516034	1.30878	0.0163634	0.000233746	7.62769e-05	0.000245281
ENSGALG00000023014	PPP1R36	0.393551	0.814914	0.735124	0.448993	0.416683	0.520021	0.314676	0.312739	0.34955	0.276293	0.185968	0.257468
ENSGALG00000007229	PPP1R27	4.23477	3.50639	3.82979	3.37647	0.724012	1.21848	1.54967	0.968493	1.71208	3.81856	3.24968	3.26932
ENSGALG00000007005	PPP1R2	32.4524	27.6063	30.5005	23.9146	22.9235	24.8318	13.1831	14.2069	14.3661	17.8854	16.6667	17.6377
ENSGALG00000008896	PPP1R1C	0.508894	0.79999	0.398928	9.85381	9.96169	8.79024	11.8337	10.9409	11.5189	5.13448	6.24156	5.28911
ENSGALG00000012390	PPP1R14C	21.8209	15.8929	17.0915	37.5094	34.5603	36.192	13.4429	11.3027	11.7764	5.42331	6.26651	7.06048
ENSGALG00000004571	PPP1CC	40.946	38.1331	39.2341	55.9685	65.0397	60.8715	122.417	119.27	111.576	144.573	147.156	145.886
ENSGALG00000009537	PPM1L	2.85949	3.4389	4.55641	4.96409	3.21805	3.72391	8.96398	6.14863	6.78242	5.71905	5.67915	7.16938
ENSGALG00000011266	PPM1K	12.0168	10.7521	11.8486	45.7255	38.0135	41.8621	40.8527	41.6554	41.0971	38.476	35.2191	37.8063
ENSGALG00000001605	PPM1J	0.627735	0.68967	0.847494	1.09994	0.717623	0.938558	1.24364	1.39847	1.42762	2.02922	1.88264	1.67183
ENSGALG00000009805	PPM1H	2.40814	2.82529	3.20762	1.48664	0.949469	1.06795	4.45641	3.78583	3.06289	5.11384	3.51896	4.33144
ENSGALG00000002201	PPL	18.3055	16.8235	17.8973	40.2896	39.6474	41.1652	33.5813	31.6152	31.2626	43.6376	46.6104	48.4163
ENSGALG00000012364	PPIL4	16.1016	15.577	16.088	9.71006	12.5254	12.9406	7.17529	7.02375	7.06183	7.90147	9.63168	10.6429
ENSGALG00000005294	PPFIBP2	5.95178	5.31825	4.94914	11.6766	10.1728	11.1148	7.83574	7.23846	7.41375	6.05528	6.90562	7.29408
ENSGALG00000005849	PPDPF	122.568	124.996	125.899	298.174	405.361	359.422	882.151	965.377	876.764	1071.79	1157.23	1133.18
ENSGALG00000013728	PPAT	34.773	29.6762	31.5908	12.0931	14.6156	14.0631	12.6021	12.5485	12.961	14.7864	14.1339	12.912
ENSGALG00000001246	PPARGC1B	0.618793	0.705758	0.644098	0.958995	0.598929	0.612206	1.21204	0.86806	0.91473	1.63149	1.19989	1.33166
ENSGALG00000014398	PPARGC1A	0.797772	0.587515	0.675498	2.1656	1.94478	1.7555	0.947088	0.85805	0.551476	0.542346	0.490431	0.76476
ENSGALG00000004974	PPAR	7.49385	7.87199	7.70933	16.4756	23.0182	20.5266	89.3744	105.47	115.165	150.103	147.347	153.443
ENSGALG00000010818	PPAP2B	17.0573	16.172	16.0228	24.3231	26.5862	25.5123	21.3219	21.3597	20.0109	38.3059	43.2458	47.8438
ENSGALG00000010582	PPA2	59.4121	61.3453	59.6312	72.923	81.249	81.1348	103.737	110.428	120.18	114.691	130.348	120.042
ENSGALG00000027420	POPDC3	39.3558	40.6747	38.3394	59.8164	56.8004	60.9168	20.6681	17.4489	16.6748	9.19499	11.4507	11.4425
ENSGALG00000014988	POPDC2	6.69489	6.47431	6.93866	34.7596	35.5033	26.592	16.2058	8.43152	7.50668	4.5514	5.77155	7.26229
ENSGALG00000018800	POP1	5.69944	4.89251	5.81986	2.11404	1.52785	1.83933	1.706	1.69522	1.97505	1.82234	1.52004	1.5778
ENSGALG00000009689	PON2	15.17	15.2935	14.0416	8.30953	10.026	10.8739	10.2276	11.1248	9.43224	12.0302	13.6981	12.358
ENSGALG00000007008	POLR3E	28.4906	25.9357	26.6431	21.8067	17.4251	18.2649	14.4615	13.5605	14.1667	12.3439	12.5152	11.6705
ENSGALG00000019444	POLR2K	116.4	107.172	107.435	74.5665	67.7366	71.344	51.4467	54.3653	60.5006	52.7602	51.3211	43.402
ENSGALG00000007470	POLR1D	127.594	125.815	109.187	55.0908	67.0641	60.9667	36.0999	42.9899	42.7436	30.8401	42.272	36.0421
ENSGALG00000014924	POLQ	1.93067	1.5989	1.93222	0.534179	0.338895	0.422518	0.638967	0.445882	0.421623	0.237344	0.34162	0.263155
ENSGALG00000015692	POLN	2.03828	1.16201	1.79685	0.938045	0.583014	0.734918	0.560532	0.632863	0.634544	0.430664	0.484304	0.391387
ENSGALG00000007665	POLE	4.74103	5.47525	4.78171	1.71006	1.88825	1.75492	1.79978	1.81105	1.67796	1.6456	1.17988	1.35986
ENSGALG00000016312	POLA1	21.1665	18.091	18.4751	6.92877	8.32047	7.93578	7.71714	6.72381	7.80621	7.8229	6.83377	9.18341
ENSGALG00000006919	POF1B	2.0013	2.16032	2.08504	2.79175	2.80448	2.97098	1.22198	1.27574	1.29848	0.994258	0.53174	1.01745
ENSGALG00000006009	PODXL2	20.0044	22.3927	19.7628	15.5517	15.6785	16.0704	12.0229	10.0599	8.8859	7.82793	8.25841	8.05189
ENSGALG00000021869	PODN	1.83052	1.67016	1.47449	17.9125	25.9279	22.3355	87.8373	98.1882	94.6283	119.52	99.655	104.489
ENSGALG00000014960	POC5	8.19353	7.53873	8.47826	3.6177	3.14985	4.07302	3.37145	3.37676	4.14713	4.26746	4.95097	3.98436
ENSGALG00000011215	POC1B	6.26524	5.44679	5.80953	3.38274	3.84977	4.24069	2.72479	2.9221	3.05193	3.20979	2.62013	2.52989
ENSGALG00000001444	POC1A	15.7409	15.1074	14.2145	8.07945	8.74864	9.25282	7.35376	8.74332	8.0798	8.15172	7.27018	6.80129
ENSGALG00000004122	PNRC2	79.59	68.8726	71.9127	34.7787	41.7216	41.5086	29.0694	30.099	29.7675	31.2979	29.1676	30.4243
ENSGALG00000015780	PNRC1	42.129	45.4025	42.4673	130.154	169.045	146.524	214.275	234.675	220.073	268.002	264.774	280.256
ENSGALG00000010167	PNN	17.6317	13.1651	14.5417	8.73552	6.01224	6.14837	4.79082	5.40383	5.62436	6.91538	6.38226	7.05946
ENSGALG00000011624	PNLDC1	0.115894	0.0661323	0.0603819	0.540029	0.643782	0.380881	0.379017	0.239165	0.485292	0.133172	0.301557	0.2565
ENSGALG00000005473	PNAT3	0.620437	0.338611	0.224832	1.12158	1.09895	1.11444	3.3358	4.23102	3.34332	6.91099	6.48941	5.88013
ENSGALG00000005474	PNAT10	0.176202	0.10051	0.114683	0.473642	0.571085	0.889103	1.43982	1.27292	1.42617	3.81899	3.66917	5.31148
ENSGALG00000026262	PMP22	14.0402	15.3336	13.8885	29.6892	28.6047	28.2984	33.3966	34.1199	34.8284	43.3581	46.7729	45.9288
ENSGALG00000019459	PMP2	5.10216	3.61825	5.94091	1.57479	2.7076	1.3357	4.3903	6.08647	4.98136	2.01091	3.3547	2.72092
ENSGALG00000014634	PMEL	0.336615	0.172766	0.192711	0.361916	0.394901	0.157977	1.43974	1.6082	1.39024	6.47103	9.46549	8.58074
ENSGALG00000015779	PM20D2	15.9743	15.3436	17.9394	23.9841	22.453	24.7049	6.7584	6.02028	6.43825	8.14517	8.8064	8.48501
ENSGALG00000008473	PLXND1	1.03598	1.06813	1.18839	1.87805	2.24888	1.85843	5.77887	6.36374	5.55085	13.1366	12.726	14.0617
ENSGALG00000006473	PLXNA4	0.872641	0.872648	0.883715	3.19295	2.8745	2.72946	3.80782	2.9084	2.46868	4.20429	4.36022	5.21223
ENSGALG00000001264	PLXNA2	4.33918	5.4297	4.60976	4.66467	5.05335	4.55396	3.16035	3.42046	2.75098	1.73985	1.72781	1.84811
ENSGALG00000007956	PLXDC2	7.62339	8.72073	7.67503	14.9746	14.4313	14.5897	13.1649	14.4564	12.8363	26.9118	24.8999	26.09
ENSGALG00000023881	PLXDC1	12.9504	13.794	14.0447	6.83525	7.31885	7.9436	15.8768	22.2409	16.6155	27.5452	26.1135	30.0051
ENSGALG00000006894	PLTP	5.71656	5.99434	5.02358	13.8197	14.8499	15.0756	87.617	73.9082	62.8391	139.953	156.936	156.163
ENSGALG00000006807	PLSCR5	0.928268	0.354008	0.40476	0	0	0.290998	0	0.0910919	0.0865027	0.0893208	0.089231	0
ENSGALG00000005930	PLS3	401.097	381.06	387.91	677.469	638.139	716.431	345.618	326.283	338.918	308.53	312.304	315.586
ENSGALG00000001969	PLPPR3	0.270942	0.283353	0.399737	0.61502	0.66905	0.466324	0.858795	1.03858	0.907456	1.63346	2.16793	1.89827
ENSGALG00000015542	PLPPR1	1.1031	1.51372	0.968841	0.494172	0.468255	0.582414	0.36861	0.345644	0.404028	0.17804	0.259281	0.114371
ENSGALG00000018700	PLPP7	2.17567	2.91051	2.32733	6.08821	6.1528	6.68208	3.09813	4.75244	4.50656	2.87281	4.78058	3.93937
ENSGALG00000003268	PLPP5	17.0679	17.8313	17.0613	12.6366	15.3733	14.0401	27.2582	27.8817	27.7851	33.3131	36.9662	33.7159
ENSGALG00000014711	PLPP1	82.5647	73.4591	75.2897	165.919	177.897	176.62	129.325	143.599	142.753	207.828	230.198	230.382
ENSGALG00000027583	PLN	4.69317	3.95324	4.3883	2.30282	3.5029	3.01839	2.87152	2.61902	1.93262	1.56623	1.85355	1.36906
ENSGALG00000010195	PLK4	6.63945	5.29513	5.21168	1.97627	2.01558	1.72525	2.18368	1.66369	1.73335	1.12744	1.22862	0.84112
ENSGALG00000008386	PLK1S1	2.56226	2.84818	1.96128	5.43152	5.35383	5.63312	4.45097	3.66786	4.37633	5.63288	6.10579	4.38481
ENSGALG00000006110	PLK1	83.3348	90.3241	85.1443	21.7897	23.8581	26.1739	16.6686	16.0897	18.0171	5.72765	8.12237	6.52492
ENSGALG00000015090	PLIN2	135.066	131.975	126.94	143.201	163.169	154.108	208.843	199.024	203.626	275.467	278.203	277.772
ENSGALG00000023395	PLIN1	0.0437993	0.0749521	0.114028	0.031396	0.189277	0.205588	0.390436	0.54243	0.220039	0.578376	1.01341	1.01747
ENSGALG00000002121	PLEKHN1	4.12549	5.36771	5.12625	4.91153	4.70618	4.71125	2.09363	2.53238	2.23566	0.914398	0.865124	1.46801
ENSGALG00000004474	PLEKHF1	19.0653	19.4362	19.7334	27.9698	26.6768	25.7244	49.3262	46.5609	45.4687	59.4654	52.7284	50.2193
ENSGALG00000009431	PLEKHD1	0.834836	0.457429	0.382912	0.957603	0.577025	0.250884	1.27124	1.22058	1.0815	1.7275	1.42853	1.58937
ENSGALG00000002169	PLEKHB2	20.3431	21.5435	20.8303	27.3489	30.3563	24.1575	35.7465	47.9881	39.6076	49.3274	43.8826	43.8166
ENSGALG00000006090	PLEKHA7	2.30554	1.82063	1.80828	1.69851	1.32856	1.5409	1.16204	0.995505	0.891108	0.538997	0.47721	0.597934
ENSGALG00000013134	PLEKHA5	4.78107	3.94311	4.79854	5.40889	5.6524	5.44957	5.86609	5.60382	6.25177	9.51351	9.73378	10.2712
ENSGALG00000009562	PLEK2	1.34606	0.947852	1.43242	0.123185	0.212123	0.080676	0.204349	0.303957	0.255837	0.55944	0.264966	0.0950773
ENSGALG00000008756	PLEK	9.85879	9.54341	8.87687	0.715715	0.654667	0.556649	0.816396	0.698973	0.696797	0.932307	0.685434	0.517934
ENSGALG00000029058	PLD3	1.20576	1.92762	1.17382	1.49844	3.12458	1.6234	1.57872	2.79542	2.46921	3.32898	3.62329	3.60475
ENSGALG00000014845	PLCXD3	0.309167	0.288673	0.0878546	0.0402967	0.0346959	0.0527812	0.0668446	0.132578	0.0941504	0.710458	0.455067	0.279911
ENSGALG00000015375	PLCXD2	1.61486	1.21332	1.24138	2.55941	2.3072	1.47708	1.2648	0.651212	1.28174	0.293389	0.540209	0.800025
ENSGALG00000016721	PLCXD1	0.906934	1.05516	1.05744	6.60478	7.27952	7.33824	12.4789	13.6295	13.3635	19.5295	22.9613	22.6892
ENSGALG00000008113	PLCL1	0.722256	0.683984	0.636859	1.15817	1.23979	1.05695	1.36665	1.21319	1.0247	2.1486	2.09705	2.0167
ENSGALG00000003750	PLCG1	2.99399	3.18541	2.93111	3.7004	4.93534	4.15934	5.61352	6.09125	6.74875	6.53085	5.8259	5.98185
ENSGALG00000028043	PLCE1	3.62867	3.04397	3.23871	7.47939	7.13173	6.88624	6.92238	6.89519	6.14212	5.23184	5.19602	5.8255
ENSGALG00000026687	PLCD4	1.19845	0.935187	1.21453	7.39199	6.8548	7.00072	2.36041	2.04627	2.25297	2.18963	2.31759	2.24953
ENSGALG00000005805	PLCD1	5.42835	5.32416	5.16714	4.88753	5.30166	5.11674	10.064	9.11723	9.0029	13.1519	12.1028	12.9198
ENSGALG00000004792	PLCB2	0.241047	0.19119	0.174446	0.25539	0.22006	0.127855	0.510254	0.445152	0.421064	0.769313	0.752167	0.6836
ENSGALG00000008875	PLCB1	7.50432	6.08331	6.91692	4.65602	4.28865	4.47185	3.26457	3.00344	2.71588	2.14881	2.08628	2.6566
ENSGALG00000008319	PLBD2	14.3096	15.9045	12.843	28.1933	29.8166	28.1347	60.9539	78.4515	72.7776	122.461	131.517	127.515
ENSGALG00000010032	PLB1	0.520593	0.586533	0.459537	0.451194	0.56832	0.573669	0.438336	0.500019	0.540387	0.208199	0.217276	0.207414
ENSGALG00000013754	PLAGL1	5.40676	5.81397	6.36423	4.30136	3.48719	4.48817	2.78067	3.04341	2.61016	2.80745	2.05668	2.6257
ENSGALG00000001782	PLAA	26.2074	24.196	25.0438	13.3997	15.334	15.5844	7.94617	8.91971	9.01744	10.5154	9.19819	9.24024
ENSGALG00000011149	PLA2R1	9.72592	9.16851	9.69947	10.7195	10.9942	10.7139	21.8137	19.6153	18.3872	42.4271	40.6489	45.986
ENSGALG00000012281	PLA2G6	2.63293	2.84651	3.00725	5.57733	5.87142	4.51888	7.19166	7.57876	7.10673	8.32354	8.68434	8.51932
ENSGALG00000005065	PLA2G4A	5.65806	5.82022	5.30024	10.1694	11.5799	10.7284	28.1876	30.7229	30.7812	39.0792	38.4904	39.2895
ENSGALG00000000771	PLA2G15	6.45205	6.48858	6.07704	6.65761	5.53028	5.7602	12.9662	11.4853	11.0343	25.7359	22.4182	24.9828
ENSGALG00000014997	PLA1A	0.274666	0.344783	0.343403	2.63842	0.847678	1.08316	0.881823	0.356299	0.828056	0.631134	0.317662	0.36471
ENSGALG00000012913	PKP2	1.14868	1.0194	1.16441	3.15754	2.87378	3.37678	1.36369	1.08947	1.28994	0.841923	0.791208	0.642886
ENSGALG00000016191	PKNOX1	19.1072	16.7262	18.3182	12.122	12.7296	12.5897	9.00726	9.18577	8.71128	9.56726	8.45508	8.42215
ENSGALG00000004689	PKN3	3.94879	3.78487	4.15805	3.24637	3.07232	3.48759	1.32161	1.22188	1.0585	0.754792	0.761868	0.80246
ENSGALG00000001992	PKM	21.9831	27.912	17.7842	72.1742	65.7802	66.789	36.3644	40.9369	23.1688	30.0473	44.988	39.1526
ENSGALG00000015732	PKIA	126.341	113.859	113.016	184.622	165.933	173.242	67.7693	61.4817	70.5089	47.9002	57.5044	47.9144
ENSGALG00000016679	PKHD1	0.623381	0.488227	0.42725	0.833613	0.529201	0.643681	0.289326	0.21782	0.132118	0.059874	0.133083	0.0846723
ENSGALG00000006120	PKD2L2	1.10391	1.33421	1.01183	5.78678	5.02566	4.45387	3.87579	3.16813	3.23684	2.40145	2.42145	3.06113
ENSGALG00000005714	PKD1	3.2072	3.52926	3.55067	8.63137	7.35256	6.5028	8.1582	6.76205	6.0678	5.72152	5.12418	5.91349
ENSGALG00000006034	PITPNM3	0.345703	0.322453	0.3187	0.653202	0.611429	0.530821	1.26861	1.14958	1.13104	1.58562	1.50087	1.41565
ENSGALG00000023806	PITPNA	28.9862	29.5371	30.2252	32.2868	32.0891	31.682	61.3234	56.2513	56.1374	74.1504	67.1406	70.2287
ENSGALG00000015107	PIP5K1B	3.6642	3.55045	3.88846	2.29494	2.28436	2.77156	1.73303	1.78349	1.60829	1.81706	1.93473	2.02624
ENSGALG00000026884	PINLYP	0	0.0240361	0	0.0906173	0.0780461	0.0197791	0.350572	0.397626	0.493952	1.04024	1.09692	0.699188
ENSGALG00000003109	PINK1	6.23798	6.8107	6.36679	9.81728	9.24497	10.0273	12.0281	11.5401	11.8359	15.2423	15.6379	15.321
ENSGALG00000000742	PIM1	50.8026	53.8835	51.2993	36.434	36.1146	37.8473	17.9672	20.8627	18.0725	10.9793	8.87978	8.38705
ENSGALG00000008842	PIKFYVE	4.36246	4.08107	4.39291	11.1762	7.62998	7.08872	7.20937	5.98924	4.59763	5.62902	5.35547	6.41403
ENSGALG00000014786	PIK3R1	7.81917	7.14305	6.51926	9.59333	11.9756	12.0086	15.3285	15.9566	17.0371	20.7019	18.6338	24.0436
ENSGALG00000006942	PIK3IP1	6.77659	6.84868	6.25104	30.9343	32.6631	29.7231	87.5241	85.1215	80.427	161.964	185.101	167.027
ENSGALG00000002583	PIK3CD	1.12719	1.09182	1.05026	3.7357	3.48506	3.31356	3.59663	3.1599	2.95914	3.15986	2.9647	3.11834
ENSGALG00000005505	PIK3CB	5.57506	5.28485	5.68591	5.8302	6.04355	5.69131	3.78028	3.67753	3.01695	2.50799	2.9861	2.52665
ENSGALG00000013117	PIK3C2G	0.350197	0.290352	0.289733	0.399298	0.72752	0.672154	0.623657	0.685561	0.781595	0.784871	0.88458	0.659842
ENSGALG00000005547	PIK3AP1	4.56526	4.92383	4.21815	10.5756	8.00716	9.50155	5.56135	5.0147	5.83437	3.07528	3.78994	4.18896
ENSGALG00000026294	PIGZ	0.570854	0.377199	0.500966	1.42155	0.89009	1.326	0.7504	1.66515	1.17426	1.31206	1.52871	1.49625
ENSGALG00000009015	PIGK	36.5848	38.6384	43.1521	47.2335	50.3836	49.7156	66.309	67.864	66.0674	83.3528	85.2434	83.5019
ENSGALG00000009032	PIF1	3.52968	3.84503	3.78904	1.08913	0.664591	1.23306	0.695736	0.597509	0.724361	0.308788	0.348025	0.402583
ENSGALG00000013954	PIEZO2	0.933122	0.987982	1.06219	2.23126	2.3984	2.55596	9.87338	9.7799	9.08456	10.5592	8.85397	10.1075
ENSGALG00000006340	PIEZO1	8.49672	9.43421	8.95569	8.20874	9.46237	9.32082	3.35321	4.51612	4.49785	3.98967	3.67895	4.53425
ENSGALG00000002963	PID1	58.1848	46.6226	42.5777	55.3185	56.6726	60.9239	136.63	144.274	148.879	155.421	129.7	114.048
ENSGALG00000000560	PI16	0	0	0	0.19394	0.0556211	0	1.07361	1.70035	0.956902	1.66034	1.30225	1.89732
ENSGALG00000015659	PI15	0.271527	0.708658	0.566364	1.55738	0.957364	0.910864	4.61657	4.02414	5.15586	6.2463	4.48351	5.54019
ENSGALG00000004565	PHYHD1	3.79747	4.7569	4.41408	8.52874	5.88988	6.62767	6.95649	5.98319	5.92986	8.19041	10.2186	8.10913
ENSGALG00000001281	PHOSPHO1	1.80958	1.28656	1.79299	3.10489	3.77173	2.98058	5.43322	5.00234	4.86951	6.78396	6.48365	7.91182
ENSGALG00000015377	PHLDB2	3.97752	3.51745	3.56642	5.72233	6.93645	6.35305	12.6038	14.848	13.7563	19.9276	17.9038	20.302
ENSGALG00000004004	PHKB	2.16437	2.69391	2.7668	1.02665	1.63592	2.7578	1.58099	1.31511	0.368867	1.29523	0.628111	1.01376
ENSGALG00000004801	PHKA1	6.12858	6.89147	6.54033	16.1033	13.9798	12.9676	12.714	12.9559	12.9141	12.7157	13.9321	12.8279
ENSGALG00000002988	PHGDH	64.5882	85.0613	73.2312	733.722	896.509	768.921	2265.29	2515.37	2458.03	2424.87	2448.5	2139.82
ENSGALG00000001595	PHF19	4.30386	4.53601	4.99818	0.825358	1.08292	1.10679	0.554139	1.29311	1.46923	1.48027	1.49011	1.15266
ENSGALG00000016375	PHEX	2.19343	1.99699	2.30596	4.74704	5.96346	5.78126	46.4221	45.8223	42.381	80.6872	71.2002	79.4839
ENSGALG00000009372	PHC3	0.402618	0.241565	0.5583	0.506236	0.636952	0.483832	0.737925	0.866815	0.780335	0.842273	0.71966	0.897873
ENSGALG00000014691	PHAX	34.4941	32.9439	35.8001	19.3531	21.3865	23.2788	14.3021	14.8147	15.7785	18.502	18.8653	18.1295
ENSGALG00000013768	PHACTR2	20.9713	20.5186	19.2812	13.8989	14.9763	15.2563	6.83764	7.10881	7.15056	6.60631	8.04697	8.75301
ENSGALG00000017195	PGR	1.15337	1.19332	0.86436	0.206722	0.489307	0.507775	0.814859	1.01986	0.402553	0.870361	0.874993	0.917708
ENSGALG00000024273	PGPEP1	6.8462	10.9706	9.0066	9.38092	11.1563	10.1124	34.9093	36.8718	34.2975	68.4936	68.5242	74.94
ENSGALG00000005888	PGP	36.6355	35.089	37.2478	24.2403	21.8082	26.1482	22.8842	22.3934	17.6516	18.8472	18.2891	15.2609
ENSGALG00000017304	PGM2L1	3.96703	4.06815	3.66448	5.4504	4.48969	4.87713	6.9332	6.90676	6.03717	7.97303	8.33115	7.36682
ENSGALG00000007936	PGK1	950.591	1024.47	923.744	579.558	574.847	603.886	457.632	448.241	525.189	335.57	321.939	277.873
ENSGALG00000026557	PGF	63.3587	84.682	66.1889	67.1179	58.4278	70.883	41.1302	45.7567	60.7488	30.8549	23.3874	19.6972
ENSGALG00000022030	PGAP3	5.4226	8.80697	5.84339	8.51389	12.6718	8.9589	9.86475	14.3927	11.8013	13.3523	14.2371	14.1066
ENSGALG00000007606	PGAM1	859.32	963.455	868.467	695.767	698.021	713.213	605.118	696.675	650.286	403.985	417.002	373.345
ENSGALG00000019866	PFN4	0.485487	0.793162	1.01539	0.29845	0.342021	0.195626	0.910186	0.816899	0.465227	0.240056	0.80036	0.538384
ENSGALG00000010410	PFN2	531.98	556.188	551.707	401.058	409.264	451.968	292.368	317.269	317.812	267.999	260.396	242.419
ENSGALG00000006939	PFKP	129.273	139.503	133.218	65.0551	67.9884	72.3606	73.8913	72.0405	80.681	63.8802	62.2148	54.5076
ENSGALG00000027848	PFKM	12.1193	14.1494	13.022	43.4357	44.1375	42.922	20.0931	19.398	18.3553	14.4713	16.8212	16.2183
ENSGALG00000003561	PEX11G	1.02235	1.19162	1.26457	2.34481	2.72187	2.50519	2.53616	2.27839	2.1679	2.67116	2.39309	2.73787
ENSGALG00000009410	PEX1	6.35615	5.82726	6.30151	3.94957	3.1135	3.66525	2.88096	2.44765	2.5769	2.12726	2.06625	2.07666
ENSGALG00000027536	PERP	3.78234	3.76728	3.30887	0.330935	0.548202	0.566714	0.274286	0.377045	0.09911	0.0815279	0.143834	0.0392783
ENSGALG00000000573	PER3	1.24573	1.48942	1.29614	1.88974	0.836508	0.896679	0.890557	0.684918	0.86389	0.527216	0.825942	0.628487
ENSGALG00000017627	PEO1	60.6706	71.6862	65.8619	39.8565	41.7928	40.8849	31.7909	35.1329	37.0283	27.2695	29.6347	27.2929
ENSGALG00000004875	PEMT	17.3217	17.88	15.741	25.8765	32.6497	28.7029	60.3364	66.3938	59.758	63.06	62.2741	57.9327
ENSGALG00000012124	PELI2	10.2504	8.30729	9.1406	29.3378	29.377	27.5664	28.8814	26.3102	27.1941	23.8241	22.6418	21.2823
ENSGALG00000003515	PECAM1	1.10499	0.824221	0.862975	2.49806	1.28565	1.7754	4.84903	3.63428	3.84309	5.00178	4.79392	6.18202
ENSGALG00000028622	PEAR1	0.31781	0.349433	0.377885	1.07384	1.24769	1.16105	1.69839	2.49082	1.9128	5.2599	6.62168	7.56698
ENSGALG00000009530	PDZRN4	0.81211	0.427473	0.650183	1.27613	1.33079	1.42186	0.5937	0.700104	0.453235	1.98933	1.95194	2.64238
ENSGALG00000006779	PDZD3	0.568552	1.23281	0.799759	2.03789	1.15805	1.4681	0.709915	0.368755	0.888797	0.522624	0.986281	0.786438
ENSGALG00000002854	PDZD2	0.949651	1.03665	0.788928	1.51964	1.19178	1.36718	3.44128	2.92314	2.57906	4.09529	3.28137	3.97064
ENSGALG00000016205	PDXK	258.452	234.647	241.115	125.627	132.914	146.896	90.2254	78.9468	81.025	120.2	130.131	139.543
ENSGALG00000017070	PDS5B	27.9059	22.7996	25.9979	14.7705	17.5236	17.2351	11.4975	12.7108	14.002	11.6311	11.0904	14.3888
ENSGALG00000026854	PDPN	10.2176	10.0903	9.73239	3.9701	3.57464	4.58158	3.79446	4.04309	4.85424	5.58889	4.36765	5.08327
ENSGALG00000013414	PDLIM3	34.7186	29.3285	34.8179	31.47	34.222	35.5346	43.0411	42.8529	33.6802	127.282	137.621	160.575
ENSGALG00000005422	PDLIM1	85.7595	84.0809	84.2085	132.359	134.947	131.424	136.671	148.536	149.958	74.6282	70.8983	58.9128
ENSGALG00000009700	PDK4	19.8923	20.2831	20.2493	20.4255	19.9746	22.0787	5.85721	6.04367	6.00159	11.5533	11.5633	13.2195
ENSGALG00000007842	PDHX	27.386	23.1315	24.6815	14.9535	15.8737	18.1305	11.8265	11.412	11.2616	13.0608	11.8659	13.3424
ENSGALG00000016430	PDHA1	135.049	138.994	130.847	101.605	104.607	110.79	62.6684	62.3084	68.9468	69.0833	63.7361	65.5126
ENSGALG00000013617	PDGFRL	11.9459	9.88002	12.0197	18.8441	25.7023	24.7822	51.9022	56.8237	55.3619	69.4237	72.318	75.8485
ENSGALG00000021313	PDGFRB	5.1976	5.79786	5.37235	8.35561	10.0681	8.93011	30.0322	26.764	20.0825	30.3269	31.439	36.261
ENSGALG00000009378	PDGFC	5.14654	3.83661	4.15412	4.1373	3.56201	4.16224	2.22896	1.99955	2.42501	1.36746	1.78888	1.41563
ENSGALG00000012178	PDGFB	3.75691	3.13381	2.8613	3.04716	1.54365	3.25678	0.337042	7.72761e-07	0.229269	0.27629	0.40934	0.13303
ENSGALG00000003642	PDGF-A	9.92791	11.0045	9.93355	5.69565	8.31057	5.0334	3.73008	2.83556	2.89173	2.08068	1.66725	2.00078
ENSGALG00000013941	PDE7B	8.69925	8.28185	9.40586	3.17018	3.55469	3.76005	2.00825	1.67323	1.56037	1.96408	2.41356	1.93837
ENSGALG00000025735	PDE6H	0.0675282	0.215617	0.196755	0.561449	0.800634	0.608416	0.176458	0.0796671	0.135665	0.139456	0.140682	0.194135
ENSGALG00000004514	PDE6G	4.1757	5.32934	5.54049	19.3178	26.05	24.0566	7.42988	8.53936	6.58641	7.91801	6.39598	2.58341
ENSGALG00000011094	PDE4B	4.44983	4.21816	3.42957	9.06993	8.63841	8.31348	6.57391	6.2832	6.02201	6.06283	5.87431	6.22734
ENSGALG00000013143	PDE3A	3.98013	3.50523	2.92939	1.96387	2.90316	2.81506	1.73777	1.70327	1.44655	1.46624	1.94924	2.08842
ENSGALG00000012224	PDE1C	0.381306	0.0686793	0.208956	0.201394	0.297364	0.301423	2.2657	2.08312	1.74747	3.11042	3.13461	3.72927
ENSGALG00000008885	PDE1A	1.16053	0.695345	1.08837	0.998346	1.32515	1.03524	3.13982	2.97656	4.56802	5.26755	6.30784	7.35241
ENSGALG00000005620	PDE12	14.3713	16.5695	16.4909	8.47366	9.39763	9.95456	6.31233	7.86075	6.29642	8.33768	8.69402	7.41363
ENSGALG00000008700	PDCD4	14.8193	16.9604	16.0201	39.0084	38.5058	39.6744	43.8684	34.6863	39.0255	50.6641	46.9007	53.1974
ENSGALG00000008265	PDCD11	29.9627	28.0246	30.4021	15.6306	14.6842	15.8739	14.4207	13.1277	13.1551	15.2908	13.4717	14.151
ENSGALG00000009477	PDCD10	3.22226	2.89561	2.85025	2.79439	2.48924	2.88689	1.61775	2.0936	2.18964	2.01175	1.68823	2.30048
ENSGALG00000007454	PDCD1	0.794648	0.908393	1.27753	1.75344	0.979943	0.976768	0.437277	0.432091	0.40993	0.140933	0.0705707	0.203273
ENSGALG00000013878	PCYOX1	15.1776	16.3759	16.283	17.4184	16.29	18.1435	33.572	34.0314	31.0218	55.474	60.1274	58.9019
ENSGALG00000007238	PCSK6	1.74759	2.03676	2.10163	6.18424	8.06628	6.84492	7.15993	8.34039	8.26221	7.73823	7.65042	7.63223
ENSGALG00000015164	PCSK5	1.34218	1.23129	1.4822	2.38192	3.19758	2.60871	4.29434	4.38179	4.30772	4.30132	3.34481	3.58871
ENSGALG00000014681	PCSK1	103.395	92.6693	97.7517	28.5348	35.3185	36.8357	3.60768	3.63255	3.41768	1.78335	1.37579	1.90429
ENSGALG00000002623	PCOLCE2	49.3101	47.7531	47.9141	15.0511	17.497	16.6213	12.496	13.6853	14.453	25.93	27.7242	30.8379
ENSGALG00000011013	PCNXL2	0.697879	0.53458	0.528313	1.2724	1.26214	1.20485	1.43811	1.77222	1.46402	1.13287	0.911486	1.10456
ENSGALG00000000169	PCNA	422.963	429.122	412.305	135.306	130.802	145.048	139.656	146.41	155.365	120.254	119.408	105.705
ENSGALG00000005901	PCMTD2	5.08126	5.25208	5.01273	13.0904	11.9534	11.4895	20.0085	19.2134	19.4586	29.0231	31.7724	30.5888
ENSGALG00000015250	PCMTD1	3.20279	2.83896	3.37314	10.1117	11.8188	12.4371	8.70151	9.22465	9.89902	17.3902	15.5483	19.0111
ENSGALG00000008230	PCGF6	18.2969	18.5614	18.1748	14.6026	13.5911	14.0963	8.74546	8.76507	9.5792	8.14794	8.65862	8.46839
ENSGALG00000006502	PCGF5	33.7526	24.3982	28.8577	23.5245	23.5821	23.4541	14.1212	14.4726	16.5635	12.9241	11.9155	14.0407
ENSGALG00000015333	PCGF3	8.15808	4.76589	6.31835	9.87528	11.5189	12.3107	15.9373	19.0091	18.4397	23.9607	25.1826	27.1631
ENSGALG00000016908	PCDH9	1.64074	1.43286	1.50756	0.84758	0.857977	1.17923	2.73917	2.40644	2.70576	2.28975	2.36074	2.28834
ENSGALG00000014349	PCDH7	1.67754	1.10978	1.78551	5.764	7.19613	5.87684	11.8328	13.4309	11.6482	12.0025	10.2269	12.5023
ENSGALG00000002744	PCDH15	0.0122488	0.049009	0.0904417	9.61043e-42	0.0902312	7.81461e-39	1.94052e-42	2.07026e-93	0.003603	7.72423e-10	0.218923	0.00564257
ENSGALG00000009719	PCDH10	0.00988446	0.0112697	0.0102825	0	0.024418	0.0278271	0.187794	0.466501	0.386087	1.79116	1.32731	1.73745
ENSGALG00000016872	PCCA	20.4	19.3692	19.5782	17.7771	19.0142	19.4224	32.6202	31.8454	33.6163	48.8669	47.0455	47.2479
ENSGALG00000027835	PCBD1	4.88044	4.58205	4.49165	6.24966	7.88206	8.46408	7.61801	8.2147	7.53227	3.34788	2.6835	3.73479
ENSGALG00000016582	PBK	23.1494	24.4759	21.6559	8.80536	7.67042	9.05369	10.2308	8.55616	8.64632	4.79379	3.91498	3.95553
ENSGALG00000003782	Pax-7	1.05512	2.45706	2.39488	1.01639	2.34728	1.03809	0.375167	3.92361e-05	2.93066e-05	0.0128771	1.84536e-06	1.52689e-06
ENSGALG00000005246	PAX3	4.45467	4.23576	4.22543	3.61143	3.79982	4.10312	0.693678	0.60316	0.458419	0.408273	0.338162	0.292644
ENSGALG00000002167	PATL2	0.870656	1.26205	0.963022	0.650077	0.671956	0.800225	0.883653	0.877253	0.870653	0.64543	0.377791	0.320978
ENSGALG00000006016	PASK	4.10068	4.44059	4.26484	2.55515	2.23822	2.25087	2.13369	1.7312	2.03833	1.5813	1.57971	1.53254
ENSGALG00000014203	PARVG	0.137644	0.0603612	0.0991351	1.1383	0.627729	0.53655	1.83569	1.39914	2.11515	1.79734	2.0468	1.33443
ENSGALG00000014201	PARVB	69.2693	61.4757	67.5041	86.6813	79.5562	80.7497	42.6293	37.6793	37.8219	39.7011	44.2781	45.4524
ENSGALG00000012756	PARPBP	0.705516	0.52984	0.432765	0.0655224	0.146541	0.0280415	0.0893987	0.108102	0.0164888	0.169744	0.0871926	0.0340093
ENSGALG00000012077	PARP9	3.37536	2.91109	3.16265	3.2101	3.14013	3.16757	5.62704	5.6673	5.60221	6.65111	6.16128	6.82944
ENSGALG00000007365	PARP16	10.6869	9.2744	9.75014	29.5083	34.2209	29.637	27.4949	30.946	29.114	30.5564	34.5168	30.2163
ENSGALG00000009228	PARP1	14.3593	12.9355	16.9954	6.1843	8.39153	8.86291	8.89966	8.61346	8.07293	9.05201	10.4495	10.5129
ENSGALG00000016675	PAQR8	1.13189	1.11691	1.07436	1.25433	0.44426	0.966911	3.18731	1.51578	2.01211	4.56249	2.79314	3.3631
ENSGALG00000009680	PAQR7	2.0328	2.97131	2.5869	6.87919	5.61887	7.17971	3.67795	4.55302	4.45055	2.15151	2.39638	1.17047
ENSGALG00000008077	PAQR5	0.550711	1.06988	0.9778	2.21148	2.24154	1.81141	1.57507	1.88187	1.47701	1.45928	1.78079	1.64769
ENSGALG00000007079	PAPPA	0.751972	0.857317	0.951826	3.94795	2.83128	2.81406	7.54087	7.35465	5.98548	8.44699	9.54434	9.58472
ENSGALG00000009315	PAPLN	0.270883	0.295445	0.294091	6.01024	5.14941	5.21693	1.74838	1.33395	1.28816	7.2144	8.17944	8.85458
ENSGALG00000013061	PAPD7	11.5852	10.3684	12.0282	10.6461	10.8844	10.2878	5.84521	5.53623	5.59218	6.20039	5.90236	6.60859
ENSGALG00000000003	PANX2	0.746034	0.749773	0.723635	0.217511	0.140552	0.261073	0.285341	0.208852	0.296365	0.130555	0.278074	0.377482
ENSGALG00000002779	PAN2	2.02343	2.69663	1.99394	3.47456	4.85073	4.01764	3.92098	5.28301	5.47529	3.865	4.31393	4.86901
ENSGALG00000007886	PAMR1	0.0971528	0.110804	0.185388	0.464241	0.419917	0.562325	0.11542	0.171912	0.198812	0.260153	0.374759	0.393942
ENSGALG00000005442	PALMD	3.61394	3.17618	3.53537	8.1219	11.3957	10.0872	6.58952	5.58698	6.43404	4.26302	5.98805	5.9434
ENSGALG00000008947	PAK7	0.0863418	0.112519	0.0898378	0.0530439	0.0914046	0.127334	0.893605	0.771272	0.619487	1.24519	1.15642	1.24103
ENSGALG00000000681	PAK1	3.32566	3.4243	3.83064	1.41472	1.41354	1.61732	0.696231	0.692011	0.885884	0.524819	0.414018	0.355745
ENSGALG00000013726	PAICS	60.7066	57.5456	54.8968	27.631	28.2352	29.8248	31.597	32.8196	36.7633	32.005	29.9933	31.118
ENSGALG00000015758	PAG1	9.57304	8.97883	8.60825	8.62362	9.00382	8.5564	6.22455	4.69927	3.49766	2.94625	2.921	3.86074
ENSGALG00000021658	PAFAH2	2.64467	2.52303	2.30427	5.86997	5.76773	4.66156	5.0006	5.16822	5.38153	5.20747	5.61196	5.57474
ENSGALG00000000479	PADI3	15.3059	17.3868	14.755	6.67697	6.93838	6.21965	4.26213	3.04321	3.41751	1.15495	1.01184	1.16102
ENSGALG00000008231	PACSIN3	270.392	265.318	275.856	507.694	443.532	463.701	194.869	157.06	167.146	84.846	106.733	95.5572
ENSGALG00000014159	PACSIN2	4.28914	4.84503	5.0469	2.46455	2.60666	2.07331	0.403973	1.8931	0.880256	1.5193	1.21348	2.0526
ENSGALG00000002894	PACS2	22.261	23.3447	22.7853	61.5445	58.5711	57.1236	46.5651	43.6444	38.8729	35.5088	35.971	35.5507
ENSGALG00000011560	PACRG	0.88552	1.09695	0.556146	0.897345	1.09358	0.931434	1.19704	1.04465	1.07361	2.20749	1.64321	1.33377
ENSGALG00000014450	PABPC1	100.291	89.739	90.6025	119.415	165.515	138.658	206.517	237.026	194.626	263.353	259.953	291.595
ENSGALG00000006937	P4HTM	2.70031	3.13987	2.26492	5.18625	3.62875	5.43671	7.86818	7.21746	8.35059	10.1593	12.0885	8.11899
ENSGALG00000007233	P4HB	517.42	531.928	513.403	644.525	691.231	648.367	1272.71	1247.39	1272.95	1056.22	1062.49	924.873
ENSGALG00000017311	P4HA3	27.9167	34.2299	31.47	108.896	129.012	110.705	179.333	217.756	196.814	153.967	148.558	137.047
ENSGALG00000014490	P3H3	6.11737	7.26247	6.86787	15.1502	13.1294	13.0159	19.9223	17.7228	17.8674	21.0599	19.7486	19.2508
ENSGALG00000001573	P2X1	1.94733	1.83855	1.60111	2.20158	1.2016	1.30142	0.53478	0.750545	0.71106	0.301478	0.432882	0.165838
ENSGALG00000017328	P2RY2	0.898709	1.92579	0.997397	1.85282	1.03916	1.68924	0.53554	1.05895	0.251086	0.258878	0.45405	0.99594
ENSGALG00000026902	P2RX6	0.136408	0.0519359	0.142347	0.391221	0.953688	0.427178	2.00333	1.66138	1.32073	2.25038	3.99283	2.87054
ENSGALG00000003901	P2RX4	2.62783	4.18585	3.21556	4.91517	6.0497	4.42004	13.6714	12.5883	13.5085	22.2694	22.2589	24.48
ENSGALG00000011239	OXNAD1	31.356	29.4188	30.3822	17.0223	17.962	17.5065	10.7742	14.2556	15.6132	11.1872	11.9564	12.9981
ENSGALG00000003802	OTUD7A	4.73424	3.7251	5.08226	2.53025	2.54633	2.22955	1.6462	1.45944	1.12318	2.04457	2.00433	2.06139
ENSGALG00000015920	OTUD6B	80.4476	69.8668	76.0315	37.7067	44.5202	46.2446	28.7999	31.7918	29.8227	33.1299	32.4863	33.7281
ENSGALG00000026426	OTUD1	6.68943	6.5272	6.96592	11.502	9.53434	10.823	11.0183	11.2389	10.9739	17.8564	15.8264	16.3222
ENSGALG00000007226	OSTN	0.382627	0.131064	0.049327	1.35457	1.49439	0.765324	4.34399	6.72113	6.5668	4.17893	4.04658	2.89298
ENSGALG00000016473	OSR1	1.81767	1.62915	1.2316	5.58048	5.52893	7.22421	20.8804	22.8871	18.8651	26.696	28.3895	29.6054
ENSGALG00000003747	OSMR	24.17	21.1246	25.0217	17.559	18.5091	21.1534	6.54432	6.38631	6.38074	8.65154	9.13764	9.23955
ENSGALG00000003323	OSGIN1	12.7988	14.5342	11.5788	6.79848	5.85231	5.85409	5.00952	4.76967	5.22116	9.64356	11.1559	8.44115
ENSGALG00000017046	OSF-2	191.915	160.697	179.851	50.1259	58.0801	66.7592	77.5123	91.7531	97.2707	135.74	138.011	161.209
ENSGALG00000002123	OSCP1	2.84526	2.34973	2.32928	4.70777	6.53517	4.4412	5.99351	6.08839	8.01965	7.95906	6.77801	6.01122
ENSGALG00000028934	OSBPL7	1.73698	2.31194	1.90166	2.68176	2.66705	2.46689	3.07039	3.38824	4.02755	4.11707	4.14769	3.9169
ENSGALG00000011007	OSBPL3	5.64152	4.66912	5.54061	1.84218	2.09848	1.73749	2.19866	2.23585	2.27293	1.77387	1.38675	1.3004
ENSGALG00000012059	OSBPL11	20.008	20.8097	21.548	21.5329	24.1021	22.0338	44.0959	39.6051	37.4034	60.8099	61.6035	65.1615
ENSGALG00000011474	OSBPL10	15.9132	19.0786	17.7473	25.1506	22.2749	24.0215	10.9878	10.7117	11.2688	9.11274	9.61761	10.3133
ENSGALG00000007758	OSBP2	1.23149	1.34924	1.46384	1.43281	1.52119	1.45572	3.94005	3.96299	3.63199	6.74884	6.4528	7.22191
ENSGALG00000008175	ORC5	10.0501	10.645	10.5351	5.50732	5.17757	5.89536	4.73713	4.84249	6.48919	4.96138	4.42933	4.81358
ENSGALG00000008234	ORC2	9.11685	8.06447	8.02423	3.54305	3.80002	3.42593	4.41415	3.93892	3.83669	2.76129	3.06845	3.02285
ENSGALG00000010623	ORC1	10.6759	10.0471	11.2655	2.51161	2.3456	2.13627	2.56781	1.93159	2.83294	1.5597	1.85694	2.42646
ENSGALG00000003554	OPTC	3.75415	2.97283	3.91357	1.16385	1.58625	1.14346	1.93135	2.39264	1.8508	3.57717	2.26794	3.36928
ENSGALG00000010762	OPN3	2.18565	1.37556	1.16359	1.79099	1.4309	1.46667	0.690449	1.05152	0.697632	0.56469	0.103082	0.0988021
ENSGALG00000004589	OPHN1	5.41823	6.13198	5.83404	8.03897	7.66787	6.72623	18.7911	17.5155	14.6372	24.123	23.2486	24.4571
ENSGALG00000001442	OPCML	1.35697	1.89978	1.50718	1.63202	2.53845	1.72712	0.260565	0.619157	0.6846	0.302219	0.606964	0.242366
ENSGALG00000007150	OPA1	13.9124	12.7116	14.3794	10.1094	11.9609	12.2653	8.1632	9.6813	8.24842	11.7428	10.365	11.5203
ENSGALG00000002667	OLFML2B	4.10821	5.23883	4.15615	9.58432	12.371	11.5691	23.258	31.1553	25.6992	44.2918	44.8876	45.4606
ENSGALG00000001048	OLFML2A	23.4696	26.1974	24.9139	64.5839	64.8235	64.3576	30.3636	29.5633	26.9451	15.1574	17.2167	15.555
ENSGALG00000027184	OLFML1	0.0322369	0.00918779	0	0.103969	0.119461	0.143686	0.191368	0.133132	0.251821	0.443587	0.531829	0.525614
ENSGALG00000002515	OLFM1	2.94392	3.24967	2.31839	3.98041	5.11213	5.21314	6.74313	7.67808	8.44412	5.47026	6.31245	5.08399
ENSGALG00000004345	OIT3	2.26839	2.51764	2.80874	9.69724	5.57886	5.82093	4.88659	3.62383	3.32684	1.56559	2.05656	2.21924
ENSGALG00000026736	OGN	1.51603	1.24431	1.30335	7.43668	11.7442	9.58459	16.2296	20.5923	19.9098	37.7455	39.3802	47.7987
ENSGALG00000005609	OGFR	1.1449	1.2148	1.77702	0.601109	0.371428	0.263835	0.539673	9.42246e-06	0.537188	0.000138213	0.00010684	0.378409
ENSGALG00000016444	ODC1	161.72	165.307	165.691	71.2926	57.9415	64.4263	55.2078	56.9272	60.3519	38.7657	40.6621	36.3894
ENSGALG00000027456	OCLN	0.530223	0.807456	1.01428	2.7879	1.85359	1.41133	1.10481	0.937467	0.888501	1.1187	1.37854	0.734024
ENSGALG00000026311	OCC-1	25.8399	25.9166	25.1186	28.1508	30.9527	30.8541	54.0317	56.5679	59.5571	135.188	140.197	141.027
ENSGALG00000016740	OCA2	4.17187	3.39363	3.25985	0.163288	0.19343	0.106907	0.490478	0.520726	0.572119	2.0258	2.07633	2.29868
ENSGALG00000011242	OBSL1	2.18306	2.55838	2.27742	13.2576	11.7698	10.8483	5.4577	5.68965	6.16987	3.40747	4.37792	3.74355
ENSGALG00000004754	OBSCN	1.53514	1.31078	1.57088	6.58035	4.95774	4.33111	3.50687	2.64123	2.70553	1.48643	1.88517	2.18711
ENSGALG00000000812	OAZ1	375.994	384.521	363.193	497.845	528.243	506.942	850.555	895.264	973.583	831.551	876.04	767.712
ENSGALG00000006715	OAF	167.661	187.841	179.228	99.243	108.092	108.94	47.6918	50.1413	49.4792	33.9545	36.1172	33.2283
ENSGALG00000029083	NXPH2	0.229928	0.0874076	0.191441	0.769084	0.719343	0.604253	0.236722	0.289328	0.205313	0.193487	0.28383	0.203408
ENSGALG00000013305	NXNL1	0.69954	0.600564	0.366358	1.25453	1.40066	0.575838	0	0.10294	0.195623	0	0.70569	0.291185
ENSGALG00000004793	NXN	5.21678	5.43026	5.88657	9.98894	10.1134	8.6807	13.2426	13.6414	14.5788	14.3002	14.1622	12.5078
ENSGALG00000008584	NUSAP1	35.3166	33.3729	34.5791	6.36327	7.43499	7.82594	5.66444	7.03407	8.5958	4.3201	3.59501	3.7141
ENSGALG00000017111	NUPL1	14.4495	14.1104	14.7212	7.78028	7.1008	7.53183	5.79011	6.08427	6.24069	6.29954	6.82653	6.9727
ENSGALG00000003010	NUP93	77.277	82.1295	77.8678	53.4888	51.1111	49.8676	47.8456	46.4503	45.5661	33.4844	30.7888	29.6442
ENSGALG00000007974	NUP85	87.3035	99.1175	96.2928	66.6163	61.178	66.8385	51.6987	53.3034	53.2726	44.457	46.5445	42.6791
ENSGALG00000012387	NUP43	38.2445	41.6984	38.9523	17.6676	20.4911	18.3992	20.2076	18.5429	19.9267	19.7249	19.9211	20.4928
ENSGALG00000012759	NUP37	88.1178	83.4101	84.3927	30.7194	38.2101	38.0763	43.7843	43.776	50.4368	44.9261	48.9155	40.3138
ENSGALG00000002689	NUP35	14.2909	12.7141	14.4271	9.37779	7.15522	7.7305	6.84858	6.46281	6.0694	7.47104	7.00442	5.60915
ENSGALG00000013529	NUP210L	0.324829	0.34715	0.279945	0.459061	0.376162	0.389865	0.890528	1.0404	0.995364	0.779473	0.740174	0.72851
ENSGALG00000000453	NUP160	21.0112	26.5252	24.4757	12.5298	14.8144	15.4428	11.0158	13.4642	13.6589	11.1921	10.4314	10.0832
ENSGALG00000003688	NUP155	32.0137	31.6933	33.4054	17.7362	16.578	17.3266	14.9727	14.4595	13.4503	13.9831	13.3562	12.9691
ENSGALG00000011091	NUP133	39.8043	40.6084	40.9388	24.0036	25.1487	25.504	19.2807	18.4886	19.4879	20.398	18.4934	18.2036
ENSGALG00000009934	NUP107	43.5732	42.2388	43.0631	22.9422	22.1711	23.2107	15.8581	14.5359	15.1242	14.8173	13.909	12.9394
ENSGALG00000004042	NUFIP2	3.38824	3.81586	3.89024	5.97844	5.68527	4.9139	6.78924	6.58375	7.03178	8.82857	6.65867	7.95261
ENSGALG00000003438	NUF2	50.1865	41.528	43.3267	11.4391	9.67838	12.4235	12.2498	11.2959	11.8418	9.72089	9.22369	8.83096
ENSGALG00000011834	NUDT6	12.3817	10.9056	10.8681	13.617	15.6438	17.7267	19.0903	19.4104	18.9333	29.3261	26.9527	28.3709
ENSGALG00000013967	NUDT5	5.38977	5.36071	4.99796	7.85952	8.05611	7.73065	6.86228	8.00903	9.09301	12.0521	14.2607	11.7698
ENSGALG00000028940	NUDT14	5.21857	4.64664	4.81235	7.37434	7.66161	7.89724	9.2767	9.11713	9.06095	12.991	13.16	11.9601
ENSGALG00000004245	NUDT1	38.7896	41.6935	37.9373	19.7926	16.3792	19.0603	17.5019	16.5717	18.9265	19.3278	17.9334	15.1753
ENSGALG00000016106	NUDCD1	20.4648	17.4988	18.7204	8.60275	10.3213	10.7581	8.14397	8.19803	8.91606	10.5843	10.7083	11.0448
ENSGALG00000000708	NUCKS1	207.355	184.658	197.954	91.5519	102.743	108.949	82.1535	82.7889	74.7366	82.4695	81.1943	96.4285
ENSGALG00000007241	NUBP1	65.1369	72.8749	67.7376	42.6092	51.9932	44.5134	30.1857	34.6789	34.6983	33.323	34.4374	31.4773
ENSGALG00000000680	NUAK2	0.508737	0.557999	0.427814	1.5428	1.93288	1.92858	2.25545	2.70037	2.94879	1.77456	1.2678	0.95226
ENSGALG00000012662	NUAK1	91.202	83.6119	82.6788	79.6107	73.7249	84.3135	37.9927	36.998	37.6624	19.8463	18.8959	16.1101
ENSGALG00000006793	NTRK3	0.775141	0.864865	0.491125	0.942107	1.08208	0.632665	8.68881	9.66074	7.46737	13.1703	13.3767	13.9022
ENSGALG00000012594	NTRK2	0.0214121	0.0610346	0.0668276	0.107426	0.145458	0.0904225	0.483114	0.404211	0.40624	0.982378	1.01622	1.31381
ENSGALG00000003677	NTNG2	0	0.179912	0.131427	0.271198	0.311294	0.266433	0.674956	0.55758	0.387246	1.92039	1.53097	1.74451
ENSGALG00000001896	NTNG1	2.4275	1.92698	1.95167	6.58234	7.32917	5.64846	5.99212	4.69872	4.92	5.00144	5.46273	7.56151
ENSGALG00000011406	NTN4	2.7371	2.53767	3.01404	7.84669	6.85732	8.99231	1.78674	1.89985	2.29662	1.11565	1.27246	1.30767
ENSGALG00000023626	NTN1	3.23757	3.57609	3.77742	1.44821	1.8226	2.28589	0.862237	0.794181	1.27243	1.45789	1.46792	1.49018
ENSGALG00000004842	NT5M	0.46107	2.00605	1.64268	1.98459	4.77141	2.16912	5.95167	8.03209	5.15818	13.9694	12.3293	9.21454
ENSGALG00000012192	NT5C3A	3.7186	6.42886	3.58193	19.7889	23.0509	18.9913	40.5438	43.9849	46.1816	34.5789	36.8625	32.9683
ENSGALG00000003816	NT5C1A	0.18943	0.216217	0.296153	0.995879	0.818366	0.800496	0.150215	0.111683	0.10577	0.145152	0.146024	0.349425
ENSGALG00000013064	NSUN2	30.0805	26.5768	29.6317	15.6738	16.5415	16.9724	11.7904	11.0762	13.6816	13.9843	13.3313	14.4701
ENSGALG00000008681	NSMF	12.3467	11.1802	12.4389	19.8514	14.2608	16.8318	7.20031	7.30434	6.57329	2.68203	2.61541	2.39504
ENSGALG00000015444	NSMAF	18.9886	17.9061	18.0154	20.3672	20.983	22.7684	34.4569	31.3811	35.6394	51.7517	52.9621	51.292
ENSGALG00000015010	NSG1	7.68567	7.4772	8.23812	3.32953	3.07159	3.78994	2.07108	2.4778	2.28435	1.61995	2.11027	1.86609
ENSGALG00000007493	NSDHL	75.3866	76.7271	78.0039	21.344	20.0215	19.8703	39.215	41.0394	47.2288	30.8363	26.4552	24.138
ENSGALG00000027255	NRXN3	1.27135	1.37326	1.47741	0.202629	0.0870743	0.464875	1.01129	1.4974	1.1845	0.896506	0.32601	0.313326
ENSGALG00000009107	NRXN1	17.6779	14.1421	15.8376	14.0818	15.4819	14.6511	5.49498	6.42509	5.53915	2.08147	2.34034	2.51999
ENSGALG00000012670	NRSN1	14.7672	14.8844	16.661	10.4066	13.698	12.8212	8.53193	7.34621	7.94948	8.4674	7.14017	6.98551
ENSGALG00000006402	NRROS	0.0799797	0.182433	0.183139	0.389823	0.533356	0.24022	0.475082	0.58497	0.232111	0.899487	0.721933	0.619127
ENSGALG00000007140	NRP1	26.8547	24.1327	24.5929	8.66571	9.7751	9.30378	8.10673	6.89504	6.85254	11.0873	9.36631	11.3533
ENSGALG00000028813	NRN1	0.815458	0.521827	0.310625	0.342158	0.270147	0.672131	1.81996	1.57183	2.2425	2.5117	2.50829	2.44192
ENSGALG00000008970	NRK	25.6815	21.9309	25.0068	8.54645	9.79692	9.3163	6.74377	6.15287	5.41251	9.29447	7.97874	9.54395
ENSGALG00000018942	NRGN	0.58875	0	0.627636	0	0	0.278537	1.42816	0	1.32411	0	0	0
ENSGALG00000002327	NRG3	1.04428	0.692172	1.19396	0.724504	0.997852	0.822534	1.44273	2.06536	1.84341	1.35544	0.545256	0.745739
ENSGALG00000015422	NRG1	0.946081	0.699645	1.08933	1.77684	1.52921	1.19336	0.222586	0.460923	0.390321	0.165293	0.0237726	0.0227497
ENSGALG00000009514	NRCAM	0.702731	0.473051	0.690469	0.93589	0.881782	0.882605	2.99508	2.59221	2.51915	3.584	3.11375	3.32085
ENSGALG00000016512	NRBP1	38.0927	40.2058	35.4801	30.2225	28.9902	31.6533	23.1856	21.722	23.0205	19.8103	19.8437	17.263
ENSGALG00000008914	NRAP	0.573961	0.800678	0.754041	1.14747	0.830267	1.22596	4.20504	2.80704	2.79796	3.96604	4.45917	5.31763
ENSGALG00000013568	NR4A3	3.11118	2.46823	3.69628	2.09082	1.59045	1.20945	0.866845	0.859992	0.597021	0.446669	0.618545	0.56471
ENSGALG00000012538	NR4A2	0.0134156	0.0611936	0.0418803	0.153849	0.165687	0.100726	0.414298	0.300717	0.374334	0.738801	1.04032	0.830693
ENSGALG00000027907	NR2F1	2.49458	2.65887	2.21195	1.37122	2.0521	2.18711	3.41503	3.87179	4.59785	7.3666	6.10222	6.76777
ENSGALG00000016287	NR0B1	6.12158e-06	2.36985e-06	3.7724e-05	2.98918e-05	7.44406e-06	5.47695e-06	0.160903	6.95427e-06	0.00466972	9.96385e-05	1.24987e-06	0.000501675
ENSGALG00000023437	NQO1	7.55016	8.04354	9.00125	15.071	19.6971	19.6059	29.1716	35.2901	32.3202	39.1273	40.2475	40.5804
ENSGALG00000010983	NPY	0.311591	0.715858	0.656692	0.671049	1.34078	0.734386	10.2923	18.3021	15.0164	24.657	25.592	23.4232
ENSGALG00000003562	NPTX2	3.65143	3.19342	3.64724	4.45987	5.01473	4.61066	1.92586	1.46801	1.71804	0.60133	0.985315	0.851071
ENSGALG00000004574	NPPB	2.79379	2.2568	2.92492	4.95105	4.05054	4.56008	1.47199	1.64471	1.3785	0.284778	0.0947607	0.455922
ENSGALG00000010566	NPNT	11.3683	11.1102	11.322	17.218	15.7999	15.3988	12.4603	11.5715	11.8634	26.9006	24.5857	27.1417
ENSGALG00000007704	NPM3	615.042	675.577	640.619	207.527	216.823	221.02	168.549	176.493	202.531	114.282	104.736	87.291
ENSGALG00000004614	NPL	1.76372	1.76261	1.9323	15.6176	16.2667	16.6935	39.4272	37.6804	40.8349	55.4626	59.3068	51.3719
ENSGALG00000007533	NPEPL1	56.0152	59.5088	56.9854	41.6252	39.7685	44.0126	35.1803	35.5238	35.9964	27.8452	29.0915	24.5741
ENSGALG00000010237	NPC2	113.657	126.135	118.712	129.255	144.205	130.395	222.785	236.285	227.563	287.744	302.936	282.523
ENSGALG00000029022	NPAS3	0.688927	0.410145	0.668758	0.724173	1.04957	0.854751	1.67217	1.7342	1.85364	1.79933	1.65724	1.6669
ENSGALG00000016774	NPAS2	0.215714	0.258909	0.28349	0.439416	0.224364	0.308985	0.660664	0.5492	0.595535	0.703245	0.919925	0.866106
ENSGALG00000005572	NOXO1	2.22575	1.94937	1.84968	2.70746	2.08189	2.7016	1.30942	0.822022	0.476895	0.49053	0.442145	0.671513
ENSGALG00000017235	NOX4	7.73338	7.99051	8.18684	13.9403	12.5641	12.0381	10.6614	8.31832	8.32502	17.2162	18.2397	19.0911
ENSGALG00000016261	Nox2	0.286396	0.228792	0.208895	0.164247	0.106062	0.26892	1.0558	1.55356	1.18325	2.53394	2.68279	2.25016
ENSGALG00000006707	NOX1	0.289934	0.330889	0.302117	0.706676	0.536853	0.707837	0.413758	0.273519	0.420876	0.233212	0.335293	0.256676
ENSGALG00000016112	NOV	0.0827919	0.0236117	0	0.0296729	0.0511137	0.03886	1.03314	0.68358	1.01668	8.76895	6.15427	6.50212
ENSGALG00000002375	NOTCH1	3.30447	3.7412	3.90798	7.10479	8.614	8.56586	5.21227	5.71028	5.14975	3.13334	3.1128	3.25613
ENSGALG00000027946	NOS3	2.37854	3.32031	2.38987	3.47397	3.04344	3.39315	3.67113	4.25734	5.41272	5.88008	6.26043	4.29278
ENSGALG00000028109	NOP9	9.79618	9.66147	12.9929	6.10953	7.78859	6.87486	3.98098	5.60171	6.03179	4.99677	4.75088	7.55788
ENSGALG00000014445	NOP2	40.7012	41.6338	40.2775	24.9981	24.1876	25.7509	21.2234	23.308	20.7799	18.283	17.7895	17.6923
ENSGALG00000003355	NOP16	52.2151	57.1518	54.895	23.9023	30.2439	27.8623	21.9746	26.0061	27.0874	19.2297	21.3997	17.8743
ENSGALG00000015649	NOP14	23.6551	19.1625	20.6962	9.0327	9.30856	11.017	7.89204	9.41922	10.9902	10.495	10.154	10.4598
ENSGALG00000005507	NONO	271.832	282.01	274.555	186.725	191.824	197.171	136.858	130.841	140.161	147.161	139.362	133.748
ENSGALG00000006437	NOM1	13.4058	14.0369	13.9467	7.81588	7.13229	7.43349	5.3915	5.91394	5.39038	7.44813	6.44824	6.6451
ENSGALG00000014168	NOL6	14.8924	14.6676	13.6508	7.14874	7.79494	8.11809	8.23452	7.87914	7.42272	6.90068	6.61718	6.35899
ENSGALG00000028251	NOL4L	0.660334	0.826588	0.78788	1.3622	1.59115	1.54191	1.53071	1.46296	1.45616	1.53409	1.69606	1.74546
ENSGALG00000020723	NOG2	11.2405	15.8824	15.7771	3.72385	3.72207	4.75345	0.172942	1.35486	0.807306	1.00507	0	0.481223
ENSGALG00000006524	NOC3L	18.8385	16.258	17.1959	13.0366	11.7323	12.962	8.61169	8.53729	9.4741	8.18677	8.48802	9.0164
ENSGALG00000020151	NMU	1.89572	1.55484	1.5729	3.55507	3.3581	4.4758	0.984237	1.77591	1.14049	0.279824	0.449239	0.538457
ENSGALG00000000857	NMT1	86.7478	87.2085	86.0361	67.5419	64.9011	64.6851	47.9893	48.3302	50.9091	38.4765	40.7441	33.8562
ENSGALG00000025751	NMRK2	17.3926	22.1902	17.6867	22.79	19.455	20.8542	5.99204	10.9612	7.94303	3.39605	4.73723	5.44336
ENSGALG00000007827	NMRAL1	41.6642	42.5636	39.2392	80.9183	87.0978	87.1746	134.925	140.584	138.843	160.977	157.488	151.053
ENSGALG00000002932	NME2	2334.03	2494.18	2292.25	2934.43	3353.49	3267.37	4688	5232.24	4882.6	4316.35	4347.31	3825.38
ENSGALG00000007305	NME1	0.164101	0.240721	0.195329	0.773011	0.636761	0.682271	0.613069	0.774174	0.575804	0.565384	0.51525	0.414957
ENSGALG00000024447	NMB	1.34894	3.68521	3.70069	2.08458	0.511155	0.683685	1.48963	0.854676	0.929006	0.240267	0.717172	0.115277
ENSGALG00000001256	NLRC5	2.14076	2.19737	2.07047	3.19314	2.35164	2.22375	2.57912	2.02266	1.76306	0.987332	0.905403	1.01292
ENSGALG00000005699	NLK	8.8268	8.14063	8.61899	6.07274	5.42182	4.75094	4.30244	4.21852	4.29347	4.1828	4.01576	4.449
ENSGALG00000005553	NLGN3	0.0626911	0.0715042	0.0216245	0	0.0255957	0.0982263	9.2247e-06	0.172908	8.03694e-14	0.650239	0.703743	0.435302
ENSGALG00000009131	NLGN1	4.51446e-05	0.264349	0.287041	1.81958e-05	1.9825e-06	8.94147e-05	0.000129612	8.929e-05	4.15323e-06	0.000304005	0.000276549	0.000289618
ENSGALG00000018503	NKX6-3	0	0.112751	0.0515123	0.56613	1.15663	0.556392	0.0587788	0.465248	0.551351	0.0568188	0.171016	0.109331
ENSGALG00000008645	NKRF	15.6165	13.7285	14.4918	8.64634	8.54321	9.24974	6.12603	6.3365	6.73183	7.46073	6.46253	7.23001
ENSGALG00000005774	NKAIN4	17.6925	16.7585	18.3656	45.9745	46.6976	43.8111	64.2494	72.3531	59.9819	48.9321	53.2771	45.3441
ENSGALG00000001494	NISCH	7.99566	6.99465	7.34893	12.2329	13.5147	11.2772	15.9637	15.3839	15.6603	15.5024	15.2452	16.8292
ENSGALG00000003761	NIPAL4	0.136192	0.194066	0.169965	0.458756	0.437414	0.472827	0.299106	0.224987	0.18997	0.523101	0.622845	0.827954
ENSGALG00000016738	NIPA1	0.32153	0.644177	0.681505	1.33582	0.413274	0.888726	2.92342e-05	7.38654e-07	0.666935	1.24764	1.37777e-06	8.29067e-07
ENSGALG00000000650	NIP7	316.11	382.936	331.225	178.421	181.098	178.565	200.765	210.391	202.319	156.104	158.628	132.292
ENSGALG00000014861	NIM1	1.32334	1.11317	1.34335	1.54793	0.429808	0.556007	2.90037	2.13509	2.917	0.720723	0.845475	0.539692
ENSGALG00000010982	NID1	20.516	20.7487	19.7455	21.7769	22.5186	24.0926	16.3721	14.194	13.7223	29.6562	28.908	32.49
ENSGALG00000028506	NHSL2	0.0838864	0.0574056	0.209561	0.240511	0.269338	0.456677	0.558117	0.573947	0.486909	0.693181	0.679507	0.816382
ENSGALG00000026981	NHSL1	4.11277	3.38577	3.39871	9.48321	8.26165	8.11121	8.92496	7.56894	7.60743	5.42669	4.59372	5.36479
ENSGALG00000016543	NHS	0.307945	0.18652	0.37039	0.800072	0.558665	0.785656	1.26837	0.817521	1.05247	0.485611	0.545868	0.627672
ENSGALG00000024261	NHP2	326.017	345.933	322.87	175.49	183.564	186.035	179.396	190.21	195.348	143.681	139.369	126.176
ENSGALG00000000921	NHE1	0.917096	0.908089	0.946793	1.45848	1.81096	1.95974	2.71781	3.50717	4.21305	3.63796	3.81324	3.6996
ENSGALG00000027311	NGFR	0.994134	0.896849	1.17792	0.322176	0.277629	0.348812	0.112903	0.418202	0.347295	0.307311	0.0300233	0.0860051
ENSGALG00000002556	NGF	0.042582	0.0486308	0.266548	1.16016	1.15592	1.28005	0.760416	0.552135	0.618382	0.244985	0.0492087	0.0943108
ENSGALG00000015346	NFKBIZ	1.17087	1.41194	1.10637	2.75882	1.94471	1.9199	4.45991	4.41398	4.19088	3.21168	3.31781	3.09527
ENSGALG00000010171	NFKBIE	14.4466	16.3258	14.7365	11.8771	12.7647	13.1768	5.37131	5.94881	5.98771	4.42928	3.98662	4.06484
ENSGALG00000005441	NFIB	7.47006	7.59256	7.33728	11.1264	12.766	12.2478	14.8221	16.2795	15.4855	24.9673	21.1676	26.3208
ENSGALG00000011937	NFE2L1	17.3984	19.2531	19.0741	37.8872	39.0602	39.2236	34	35.211	31.9834	28.7088	29.6272	26.0872
ENSGALG00000003396	NFATC3	10.0653	9.18509	9.94707	12.7551	14.2414	12.307	16.9462	16.7105	16.1705	19.3746	18.961	21.1539
ENSGALG00000007963	NFATC2	1.04781	1.00537	1.07334	0.405326	0.369701	0.483942	0.316158	0.372779	0.352735	0.362672	0.288697	0.183933
ENSGALG00000012654	NFATC1	9.65084	8.42051	11.1998	6.69202	6.15317	7.08514	7.1784	7.38149	6.94761	5.49045	4.69324	4.32039
ENSGALG00000000644	NFASC	3.75077e-05	4.88882e-31	2.84303e-21	1.31093e-56	2.123e-09	9.94897e-10	3.43223e-18	1.73946e-16	7.86395e-10	2.32627e-11	2.331e-11	6.812e-10
ENSGALG00000011872	NFAM1	0.0986754	0.113017	0	0.424761	0	0.371455	0.353998	0.232251	0.772894	0.685097	0.795875	2.08229
ENSGALG00000008945	NEXN	37.1574	25.8264	33.6416	41.6022	46.6188	47.105	14.5669	17.4534	22.4587	11.2323	13.2134	16.1662
ENSGALG00000002846	NEURL1B	6.88376	8.56103	7.28374	9.29105	9.52712	10.2757	4.41223	4.40783	3.93315	4.20133	3.85639	3.80842
ENSGALG00000008281	NEURL	1.37537	1.27635	0.831618	0.624693	0.791415	0.437039	0.411016	0.377726	0.346577	0.34935	0.284281	0.467665
ENSGALG00000001519	NEU2	0.334371	0.42418	0.27119	10.1217	8.29885	9.03775	11.0086	9.32954	8.50661	5.04168	5.49712	4.56552
ENSGALG00000004071	NETO2	2.2548	1.86005	1.89632	1.8306	2.11282	2.19364	3.55326	3.87648	3.27599	4.11982	4.08453	4.38873
ENSGALG00000008437	NET1	61.273	64.9291	60.5405	84.0311	73.295	77.8305	43.8774	38.4556	35.1692	26.9327	29.3897	28.2467
ENSGALG00000013239	NES	31.4672	31.9257	32.1032	73.7228	77.3334	70.7233	25.3918	22.3669	24.9524	10.0884	11.5512	12.5253
ENSGALG00000001774	NEO1	6.3821	5.79044	5.83396	6.1662	6.29699	5.82792	11.3184	10.8271	9.70587	16.829	15.7275	18.1789
ENSGALG00000003777	NELL1	1.01932	1.09874	1.43624	1.38143	1.24762	1.56522	0.990259	1.18084	1.33403	0.435712	0.557826	0.44049
ENSGALG00000003979	NEK8	1.9377	2.30528	2.03432	4.16668	3.69245	3.62184	4.08826	4.35486	4.15801	4.50522	3.92402	3.65773
ENSGALG00000001118	NEK6	203.934	195.355	190.343	196.775	213.509	204.95	459.534	483.686	465.837	467.408	460.817	441.247
ENSGALG00000009854	NEK2	15.3317	15.7271	16.2367	3.05843	3.73373	3.08122	2.56374	3.0414	2.59112	1.69615	1.51863	1.60796
ENSGALG00000001586	NEIL1	2.94711	2.6024	2.49998	4.2259	5.33398	4.28151	5.3784	6.02207	5.92533	6.46356	7.26683	6.78718
ENSGALG00000011350	NEGR1	2.53428	3.1948	3.53226	0.745641	0.801241	0.977407	1.62748	0.612384	0.944302	1.34891	1.72514	1.94522
ENSGALG00000000314	NEFL	0.610271	1.03148	0.659096	0.712891	0.8093	0.912428	1.98809	1.25296	1.36264	3.60786	4.13131	4.52573
ENSGALG00000012747	NEDD9	2.45171	2.06517	2.2383	7.29983	6.26444	6.44386	5.89385	6.1399	5.34737	3.96178	3.27321	3.73375
ENSGALG00000011479	NEDD1	2.71018	5.16937	5.85556	1.50922	2.59003	1.9797	3.61938	2.3703	0.417057	1.76575	2.76658	1.88186
ENSGALG00000003309	NECAB2	0.111097	0.270187	0.0924363	0.138014	0.192129	0.0486484	0.298961	0.393274	0.347131	0.781296	0.59167	0.532147
ENSGALG00000015918	NECAB1	0.34323	0.572429	0.275055	0.870623	1.01043	0.793263	1.50682	1.24547	1.85721	1.9715	2.01545	1.69437
ENSGALG00000019447	NDUFAF6	21.6406	23.1573	22.4127	23.0564	24.6207	23.5527	10.8754	13.9329	14.3918	9.79465	12.0448	11.4978
ENSGALG00000019921	NDUFAF4	16.8221	17.3538	14.7024	5.97456	10.0173	8.87026	7.66538	8.07851	9.19249	7.95696	7.79622	7.71258
ENSGALG00000000874	NDRG4	1.82952	1.99635	1.82355	2.79831	2.10708	1.94769	4.40387	5.22399	4.13265	4.20948	4.74577	5.62726
ENSGALG00000016216	NDRG1	49.278	53.9288	47.4284	91.3399	98.416	103.167	95.8336	103.57	114.947	104.216	102.275	99.4393
ENSGALG00000016222	NDP	3.03338	2.99934	3.54335	0.389543	0.502733	0.38281	0.107822	0.0533635	0.0505795	0.208436	0.156938	0
ENSGALG00000011962	NDNF	1.27091	1.56551	1.26999	0.412969	0.627778	0.445353	0.201329	0.239876	0.113491	0.291726	0.411789	0.299846
ENSGALG00000014801	NDC80	17.744	14.6267	17.2482	3.10186	3.33058	3.6761	2.6488	3.28625	2.76177	2.08748	2.40203	1.96297
ENSGALG00000010735	NDC1	41.6331	40.4015	39.3411	15.4729	15.2518	15.8178	14.9597	15.7565	15.3085	10.4652	11.506	9.14442
ENSGALG00000018361	ND5	11.2239	9.53716	9.04205	25.6932	24.5375	22.7116	47.808	44.1951	46.2405	31.4513	34.1419	36.3682
ENSGALG00000021719	ND4L	16.1186	33.7515	26.6715	49.4578	59.3148	38.091	100.947	87.6083	87.0086	49.1758	74.1432	86.4582
ENSGALG00000018364	ND4	5.31278	5.47192	4.33903	14.2769	10.5455	8.7237	21.8403	17.9145	20.9968	12.946	15.8472	20.0718
ENSGALG00000018366	ND3	398.836	310.228	344.902	917.744	799.409	791.148	1055.26	952.556	977.24	943.464	997.915	1093.55
ENSGALG00000018378	ND2	7.91997	6.93814	8.15989	13.4028	11.0067	10.2706	22.5846	17.7327	15.399	13.1972	15.124	13.2799
ENSGALG00000018382	ND1	14.0989	10.5892	11.6024	27.979	20.9371	21.4178	44.5843	36.0718	38.5236	28.6483	38.4744	38.904
ENSGALG00000009400	ncx3	14.7719	17.2224	14.4691	37.1465	35.4491	32.8504	19.5018	19.8487	18.0476	13.3511	16.923	13.3014
ENSGALG00000008544	NCX1	0.0979527	0.079788	0.131058	0.682019	0.898653	0.617258	0.432157	0.429219	0.296749	0.176609	0.194343	0.247568
ENSGALG00000002066	NCOA4	51.9557	53.4803	50.6947	85.2108	86.5312	83.2117	135.769	125.23	132.805	160.655	157.852	153.973
ENSGALG00000007705	NCL	2.29359	3.9931	3.36597	1.83681	1.61567	2.85107	2.52581	2.99425	2.66514	4.05437	4.85178	3.85309
ENSGALG00000005713	NCKIPSD	2.41936	2.44752	2.63353	4.85535	4.41318	4.12191	6.10045	5.48916	5.44197	5.67901	6.14632	7.14701
ENSGALG00000012177	NCKAP5	0.561316	0.513292	0.577312	0.397868	0.510527	0.58456	1.09102	1.38295	1.2596	1.27292	0.821317	1.34993
ENSGALG00000012520	NCF4	3.0757	3.77498	3.39747	3.60776	3.94124	4.70315	9.00166	10.0582	11.8364	7.57289	8.43664	6.8052
ENSGALG00000001189	NCF1	1.24681	1.66015	1.45396	1.61738	1.90551	1.17077	2.542	2.66045	3.01658	6.44759	5.90461	4.43505
ENSGALG00000002408	NCDN	12.4708	14.579	12.8555	10.6149	11.2011	10.158	7.98847	7.64555	8.03447	6.94891	6.39012	5.6848
ENSGALG00000006843	NCBP2	96.8787	84.9978	98.671	46.5103	51.5346	56.3014	46.2799	42.2078	47.3171	55.9106	44.273	44.7935
ENSGALG00000002087	NCBP1	55.9024	53.613	56.785	34.0588	33.7895	36.3428	26.9898	26.723	26.8516	25.3432	24.5727	25.3111
ENSGALG00000013811	NCAPH2	15.8855	20.4767	18.5947	5.07217	5.06233	5.0592	4.06629	4.6701	4.73467	2.82535	2.65614	2.59204
ENSGALG00000024128	NCAPH	28.6451	29.2014	28.394	9.50886	7.7496	8.69225	9.84123	10.2119	8.846	4.29381	4.81497	4.8997
ENSGALG00000006525	NCAPG2	4.94031	5.12258	4.95903	1.06367	0.78211	1.17831	0.622136	0.710352	0.689077	0.529453	0.576843	0.390016
ENSGALG00000014425	NCAPG	18.1127	16.1024	17.6972	2.73996	3.01908	3.46568	2.5482	3.09874	3.20723	2.43153	1.83605	2.54472
ENSGALG00000001491	NCAPD3	8.3913	7.42605	7.39908	2.6348	2.39374	2.72796	2.85877	2.68734	2.76482	1.47798	1.37612	1.35838
ENSGALG00000014439	NCAPD2	26.3336	29.7724	27.0929	11.224	9.67216	11.4122	12.8917	11.2935	11.0846	8.18831	8.58798	8.32107
ENSGALG00000007839	NCAM1	33.2592	28.6729	30.406	35.6503	30.9195	33.1668	19.747	16.3068	15.2826	14.2996	14.337	16.1142
ENSGALG00000013363	NCALD	84.5327	80.9899	87.0524	113.078	96.9955	100.907	28.235	23.0407	24.6392	14.5658	13.0097	15.1298
ENSGALG00000015912	NBN	1.58532	0.744346	0.563415	0.923204	0.000129297	0.411054	0.0718019	4.31116e-05	2.15601e-05	1.19429	1.02872	0.553785
ENSGALG00000004043	NBL1	33.1859	36.4303	33.4506	103.137	113.897	110.41	271.174	293.682	295.52	300.068	285.415	268.303
ENSGALG00000005492	NBEAL2	0.983564	1.13287	0.894229	2.9377	2.88177	3.12608	1.13691	1.02696	1.25265	0.914996	0.87651	0.859412
ENSGALG00000003999	NAV2	8.93388	8.3251	8.99068	17.6533	13.0137	12.4002	8.33771	6.25281	5.98269	2.97261	3.67967	3.94768
ENSGALG00000014573	NAT10	27.2773	23.0758	23.5032	10.8114	12.1077	11.7327	12.6507	11.4446	12.0171	12.0575	10.3057	10.257
ENSGALG00000005472	NAT	0.162001	0.0462483	0.0844899	0.522671	0.399811	0.68478	0.96416	0.763888	0.723831	3.63417	2.66806	3.22884
ENSGALG00000010255	NASP	32.2265	30.4601	30.7462	14.3923	15.2863	15.9381	11.0791	11.6919	13.5148	15.3528	15.5918	13.4845
ENSGALG00000008285	NAPEPLD	1.80882	2.21863	2.10599	0.920138	1.00869	1.27802	2.24193	2.8907	2.43175	3.59483	3.89317	3.39899
ENSGALG00000008313	NAPB	1.2059	1.10607	1.47304	3.66397	1.92643	1.74682	3.7831	2.44331	2.04813	2.15041	2.36666	2.60874
ENSGALG00000010238	NAP1L1	240.899	221.776	224.606	166.529	194.682	185.86	100.375	102.644	118.277	120.068	120.883	129.876
ENSGALG00000027980	NANOS1	23.2372	28.6691	29.2948	22.6976	23.5703	22.483	44.2738	48.2164	52.5826	44.264	40.5334	28.9139
ENSGALG00000016868	NALCN	0.429689	0.421779	0.4096	1.9247	1.97577	1.88708	5.2282	5.36619	6.01344	6.41768	5.4312	6.16088
ENSGALG00000002084	NAGPA	2.87722	3.35891	3.54439	4.73481	3.51095	4.0223	4.55061	4.54908	4.30856	7.36649	6.72902	6.40537
ENSGALG00000011900	NAGA	12.2825	13.9233	12.0527	19.0024	23.6919	21.7698	36.7826	39.4371	39.302	42.1895	42.0385	38.6664
ENSGALG00000001359	NADK	15.2387	13.8028	14.5249	19.6794	24.1046	23.4254	41.4773	39.9104	44.1531	58.8493	57.5256	62.4289
ENSGALG00000005603	NACAD	4.00447	4.80558	4.58045	3.21897	3.26546	4.60924	2.57479	3.23677	2.95062	2.24587	1.75425	1.47983
ENSGALG00000011529	NAAA	1.25339	1.54681	1.80102	1.02	1.50517	1.81338	0.64482	1.43788	1.36195	2.49247	2.4674	2.66226
ENSGALG00000027559	NAA60	0.604872	0.460714	0.841977	1.44574	2.42504	0.378907	1.5612	0.891047	0.56321	0.522407	0.756942	0.558425
ENSGALG00000004780	NAA25	28.0723	24.5526	27.5177	16.9415	15.417	16.4308	13.1686	11.9822	12.6132	13.4268	12.1017	14.6312
ENSGALG00000009782	NAA15	74.0818	61.3806	68.4426	29.6442	32.5322	36.3416	24.6223	24.2213	24.5381	29.096	26.4386	29.0478
ENSGALG00000017072	N4BP2L1	9.24165	7.66666	8.01822	8.41485	11.314	11.819	15.1807	16.6066	15.3772	24.6031	24.6837	26.2039
ENSGALG00000026366	MYPN	5.51218	4.52498	5.64402	67.7629	42.8426	39.1924	46.1913	31.3765	35.6294	14.2058	18.4734	19.9358
ENSGALG00000011991	MYOZ2	86.3751	76.7672	83.9787	101.455	109.096	106.982	34.9527	30.7403	34.4881	17.809	23.8243	23.1076
ENSGALG00000005226	MYOZ1	80.3364	89.6338	77.6888	175.905	193.65	187.771	124.815	100.428	102.744	67.1337	101.242	87.8486
ENSGALG00000015358	myosin	43.6374	35.5858	43.9914	81.0192	70.9386	78.6269	33.8792	30.4777	34.9246	12.6986	12.7114	13.7873
ENSGALG00000004155	MYOM3	20.5277	18.303	20.726	58.4397	51.0761	52.3909	23.7687	20.8137	20.8058	11.1059	14.2533	13.7262
ENSGALG00000016342	MYOM2	17.3556	17.6945	18.5205	60.4592	54.3245	54.6293	35.5744	28.5074	27.7201	18.1877	21.7447	22.8572
ENSGALG00000014847	MYOM1	4.89786e-05	0.423893	3.52492e-05	1.08113	1.2114	1.06111	0.38252	0.212123	0.653359	5.85047e-05	0.24139	0.233321
ENSGALG00000000172	MYOG	395.975	425.871	426.444	883.221	876.355	931.839	278.923	290.658	270.616	125.895	145.449	120.154
ENSGALG00000006216	MYOD1	159.228	146.987	156.728	153.304	153.47	164.7	42.2496	40.5274	39.134	26.9223	32.1762	34.0168
ENSGALG00000001021	MYOCD	0.317594	0.400895	0.344559	1.13758	1.27283	0.999293	3.48993	3.18235	3.27325	2.80648	1.68664	2.00407
ENSGALG00000021074	MYOC	0.307601	0.731231	0.640863	0.624758	0.69621	0.553539	2.55998	2.87191	2.31825	6.0657	6.67101	6.26786
ENSGALG00000002078	MYO9A	2.40384	2.88805	2.57597	6.46893	5.69857	5.59581	5.43383	4.96809	4.39309	4.07605	4.5389	5.0262
ENSGALG00000001571	MYO1F	0.0982461	0.210053	0.0766677	0.404896	0.19718	0.299658	0.597999	0.724444	0.67161	1.56378	1.40724	1.52076
ENSGALG00000000674	MYO1D	5.97196	6.16024	6.12582	14.0774	15.8245	14.4337	27.8671	30.0309	28.6349	37.777	37.5602	39.322
ENSGALG00000005538	MYO18B	3.39322	3.61423	3.55993	8.02002	7.1274	6.8588	2.22824	1.82454	2.14831	1.56572	2.0898	2.01489
ENSGALG00000016837	MYO16	3.81344	3.29174	3.89443	22.327	20.1258	20.4457	9.2747	7.63998	8.69261	3.92754	4.71609	4.64213
ENSGALG00000012845	MYLK4	5.28043	4.83377	5.0312	7.6922	7.14591	6.01872	2.65274	2.03126	2.23866	1.2978	1.89408	1.74983
ENSGALG00000004334	MYLK3	0.554809	0.497264	0.453871	0.908998	0.880803	1.15321	5.36871	4.83804	6.12714	8.07548	8.04688	8.13106
ENSGALG00000006273	MYLK2	1.22838	1.63398	1.52281	3.16947	2.37702	2.3247	0.571309	0.422723	0.674021	0.786622	1.31531	0.927977
ENSGALG00000011708	MYLK	0.558255	0.567643	0.583469	3.36173	4.11121	2.95477	1.48279	1.78104	1.42577	0.803807	0.246868	0.442265
ENSGALG00000012704	MYLIP	3.80696	4.02183	4.1923	15.4413	13.1205	14.0291	10.6746	9.22598	9.5195	9.66785	9.546	8.95787
ENSGALG00000000585	MYL4	10.9857	11.9099	12.5378	32.8721	29.8179	37.3904	18.5207	18.669	19.1956	5.02307	7.14256	5.94938
ENSGALG00000004582	MYL2	1.74534	1.75653	2.99343	20.6291	20.7427	21.5958	2.41553	2.22018	3.35621	0.966614	1.28901	2.01298
ENSGALG00000001793	Myl2	164.669	171.454	166.035	301.487	343.503	345.638	62.8481	78.1673	82.3683	34.5216	45.7624	41.2907
ENSGALG00000014854	MYL12A	722.892	701.173	700.621	867.377	933.205	968.523	359.847	404.587	443.728	381.363	344.643	330.613
ENSGALG00000002907	MYL1	373.017	346.594	378.169	1435.53	1429.22	1386.75	728.821	670.874	642.269	360.864	464.25	467.177
ENSGALG00000012533	MYH9	243.931	214.441	208.276	135.767	145.5	150.221	112.528	105.923	110.015	119.977	101.496	112.065
ENSGALG00000028575	MYH6	0.21964	0.139226	0.101678	0.209928	0.331428	0.183297	0.725298	0.604427	0.517695	1.34544	1.80667	1.18799
ENSGALG00000028896	MYH1E	13.8575	12.9369	13.4542	7.40847	7.57802	7.81586	3.73497	2.90789	3.04261	2.58523	3.01792	3.32849
ENSGALG00000027177	MYH1C	0.424368	0.375343	0.350041	2.85266	2.3499	2.3686	23.5833	14.323	12.5003	21.9884	28.0391	28.9051
ENSGALG00000028134	MYH1B	2.07176	2.55171	2.23755	20.1438	16.6348	15.2529	25.189	16.1807	17.4363	22.2347	27.0139	29.5543
ENSGALG00000026748	MYH1A	3.12505	3.52923	1.89085	8.78095	6.50295	9.13958	4.05675	2.41237	2.91694	3.08086	5.19888	4.33403
ENSGALG00000000779	MYH13	0.613036	0.664353	0.787149	1.62727	1.52387	1.87485	0.395351	0.276842	0.278708	0.286377	0.280392	0.276074
ENSGALG00000001183	MYH10	35.9279	32.9258	32.5444	45.8339	54.1912	52.4596	72.5863	74.8663	76.3199	101.002	79.9796	93.3628
ENSGALG00000010936	MYF6	21.5087	22.9075	24.5291	7.7286	6.94809	5.83921	1.9662	2.46053	2.38686	1.56521	2.07535	1.99
ENSGALG00000028091	MYF5	45.4144	51.8253	52.2534	29.5922	30.4672	30.7327	4.74319	4.90876	5.02145	1.6069	1.79349	1.62597
ENSGALG00000004905	MYEF2	0.000137715	5.92507e-05	0.00013184	8.80386e-05	0.00211787	0.00041188	3.35316e-05	6.49079e-05	0.000517769	4.47118e-05	0.00238309	0.000106952
ENSGALG00000016462	MYCN	8.56887	11.4399	9.63543	19.5467	19.9274	21.2168	30.9237	32.9801	29.185	31.5531	30.7826	29.7504
ENSGALG00000024047	MYCL	12.9454	16.477	14.9907	17.7158	19.4936	19.7039	9.53102	10.4675	10.5389	5.88552	5.58694	5.31656
ENSGALG00000007661	MYCBPAP	0.449224	0.389416	0.336705	1.67438	0.998508	1.13007	1.64399	1.82288	1.46425	2.37189	1.53862	2.18606
ENSGALG00000000164	MYBPH	10.623	9.60317	11.3677	44.6884	48.0178	41.7082	17.0139	17.0419	15.8799	7.96024	10.6488	10.9797
ENSGALG00000008148	MYBPC3	64.4648	53.9645	63.2325	89.7395	91.7316	90.6719	31.1581	27.3764	30.8218	14.0472	17.441	18.0777
ENSGALG00000012783	MYBPC1	0.372895	0.66884	0.433379	6.50041	6.81496	5.63924	15.4596	10.7419	10.6349	11.0203	14.1721	15.11
ENSGALG00000015522	MYBL1	2.93492	2.13027	2.85154	0.331492	0.724844	0.834807	0.591766	0.902236	0.73465	0.877904	0.329317	0.43279
ENSGALG00000001805	MXRA7	2.88515	2.72218	6.5014e-05	4.71654	2.68202	2.92969	4.33621	8.57125	4.12483	12.2425	11.8018	8.03965
ENSGALG00000008555	MXI1	7.63306	6.86973	6.17034	5.93548	6.93362	7.38234	9.80716	14.6001	8.14869	11.7858	9.9287	7.18675
ENSGALG00000015688	MXD4	9.74115	8.81398	8.77994	23.752	24.9528	24.4259	31.5928	33.0047	31.1086	35.6013	32.4269	35.8519
ENSGALG00000016697	MUT	10.7942	11.0138	9.98836	13.6926	11.0514	13.5755	18.3193	17.5706	17.4625	21.7893	22.2202	20.2818
ENSGALG00000001709	MUSTN1	52.3201	54.8464	53.6821	81.1381	86.0964	79.98	136.238	132.822	128.743	148.987	188.099	179.15
ENSGALG00000015728	MUSK	9.64029	10.9208	10.524	36.7829	28.56	27.0081	15.6176	14.3016	14.3294	6.05321	8.95858	7.77139
ENSGALG00000026452	MURC	186.433	155.671	178.29	186.765	176.471	188.218	61.1757	56.1167	62.9428	33.0393	40.9352	39.0979
ENSGALG00000017086	MTUS2	0.0383708	0.0328106	0.0598722	0.27501	0.308067	0.171034	0.911232	0.713057	0.813608	1.34218	0.877277	1.08168
ENSGALG00000013615	MTUS1	1.27477	1.32865	1.44066	1.76844	1.64208	1.86537	2.91435	2.78143	3.0598	4.48212	5.21939	5.1229
ENSGALG00000002467	MTSS1L	1.41852	0.997462	1.11272	6.60218	6.16656	6.78552	5.49575	4.24037	4.49026	3.45767	3.23758	3.43885
ENSGALG00000016333	MTSS1	9.70206	9.24752	9.13845	33.4603	24.8892	23.2567	13.3446	12.9383	11.2479	7.92441	7.17784	7.93009
ENSGALG00000003339	MTOR	13.4515	11.987	12.2649	28.1079	22.5953	22.6873	13.844	11.773	10.9089	7.53308	7.42902	8.34639
ENSGALG00000004612	MTHFR	5.91205	6.98966	6.34357	6.26999	7.19437	7.87177	14.9741	15.1218	14.5352	18.5669	17.2476	15.2913
ENSGALG00000010855	MTHFD2L	1.52545	1.87488	2.56782	1.43004	1.41228	2.20369	1.18618	0.830234	1.21203	0.87647	0.780264	0.616813
ENSGALG00000013480	MTHFD2	34.2683	38.5634	36.5237	66.7567	63.5061	65.7648	76.3775	78.4493	89.6898	86.4456	80.9536	77.4401
ENSGALG00000012412	MTHFD1L	43.9921	42.0759	42.3187	55.0004	55.7721	52.6328	84.6871	80.1605	81.2143	94.5152	89.2257	84.237
ENSGALG00000019967	MTFR2	14.756	13.0391	13.153	3.85693	3.4526	3.22609	4.11706	2.66997	3.15243	2.66213	3.32707	3.44816
ENSGALG00000000304	MTFR1	37.9914	37.9715	39.0288	32.2597	34.1856	34.3398	78.355	81.7008	88.0892	79.2153	70.4392	66.1063
ENSGALG00000016004	MTDH	62.459	53.1593	57.0621	39.2613	44.2827	46.6275	28.0877	25.945	30.0861	33.9866	34.1487	34.0092
ENSGALG00000016404	MTBP	5.57949	5.39241	5.34654	1.61964	1.32151	1.36058	2.05409	2.12359	2.0979	1.62846	1.86357	1.87921
ENSGALG00000009925	MTA3	15.3803	15.6738	16.9541	13.0532	13.6735	14.2263	9.9191	9.24002	10.0272	6.23928	8.63625	6.9638
ENSGALG00000028451	MT4	62.8062	62.5478	72.1303	209.296	220.143	225.206	168.944	165.461	165.42	211.273	247.014	209.886
ENSGALG00000014616	MT1	30.8974	220.516	121.034	253.755	253.772	261.107	396.887	309.996	569.32	1098.59	565.613	734.388
ENSGALG00000015013	MSX1	19.6269	24.9778	24.3899	10.1567	10.2443	12.0585	13.6534	17.4415	17.3063	17.904	15.2249	15.9696
ENSGALG00000019794	MSTO1	12.368	12.0753	13.0005	11.8609	9.70374	11.9225	6.92846	6.77408	6.10706	4.89448	4.3548	4.10566
ENSGALG00000003103	MST1R	1.18385	1.70893	1.12224	0.615835	0.518871	0.734645	0.532807	0.52944	0.511418	1.39055	1.37046	1.62536
ENSGALG00000002722	MST1	1.60779	1.78821	1.63218	1.35415	2.08452	2.13184	3.08098	3.34248	3.36533	4.49926	3.99942	4.91277
ENSGALG00000009560	MSMO1	307.718	302.703	296.021	102.906	114.712	119.677	203.69	234.255	250.227	198.736	171.768	160.762
ENSGALG00000005349	MSLN	0.75602	0.694084	0.787055	2.22049	1.82158	1.90395	1.22699	1.0223	0.514594	0.952482	1.36551	1.16247
ENSGALG00000007227	MSI1	6.6999	8.71522	7.75017	5.86123	5.67734	5.46465	3.57855	4.41912	5.35731	3.71868	3.84133	3.48708
ENSGALG00000008957	MSH6	31.9978	33.0934	30.3599	16.2294	15.3106	15.8298	17.6698	16.5253	17.4721	16.7246	16.3398	16.3738
ENSGALG00000008962	MSH2	24.9526	24.3547	24.0322	10.9883	11.9202	11.9567	10.2786	9.70833	10.2638	8.37996	8.74027	9.04607
ENSGALG00000019470	MSC	155.436	162.226	167.227	157.651	161.173	168.167	65.4341	61.1179	62.2543	49.8093	52.1445	49.3812
ENSGALG00000020513	MS4A15	0.507913	0.725068	0.618192	0.849716	1.09676	0.874738	1.61244	1.397	1.89126	1.75325	1.22284	1.73424
ENSGALG00000005632	MRVI1	0.974651	0.826	1.2291	1.61963	1.81119	2.09627	3.49213	3.96909	4.36031	3.55087	2.99559	3.14644
ENSGALG00000027579	MRPS6	13.0692	12.9481	10.4265	9.60298	11.884	9.21896	20.9336	22.4265	20.5866	23.0095	20.037	19.0105
ENSGALG00000008550	MRPS5	15.3985	14.1097	13.9154	8.02669	7.74929	8.01157	6.72455	7.18129	7.58864	7.05455	6.74148	6.39838
ENSGALG00000003919	MRPL22	15.3359	15.6372	12.8635	8.89263	8.83649	8.66384	7.34027	5.45781	7.78747	6.17072	7.81411	6.79586
ENSGALG00000016405	MRPL13	151.688	156.211	149.432	158.067	182.951	170.765	222.065	261.268	244.683	301.992	309.194	314.499
ENSGALG00000017211	MRE11A	12.7579	11.7341	11.6843	5.90384	6.54257	7.13	5.83375	5.45234	5.33015	6.3781	6.34328	6.47123
ENSGALG00000000461	MRC2	29.2648	31.679	31.5321	56.462	67.0124	64.6694	109.38	137.797	147.692	154.053	141.821	152.188
ENSGALG00000011592	MRAS	486.895	462.739	496.546	779.409	668.903	754.429	258.819	234.682	248.053	148.66	156.966	160.669
ENSGALG00000007412	MPZL2	0.56349	0.756092	0.534773	0.593963	0.573061	0.513344	0.27566	0.215058	0.221993	0.038041	0.0767144	0.146626
ENSGALG00000015438	MPZL1	19.8778	19.4168	17.7421	22.3775	23.6021	22.5531	40.0752	35.0224	33.0373	52.1291	50.69	52.0244
ENSGALG00000012487	MPST	27.5691	28.6651	27.0843	46.2616	44.7984	46.2327	56.0781	59.3712	60.793	50.8796	55.8346	50.5966
ENSGALG00000013794	MPPE1	6.06419	6.58499	6.34994	12.5354	9.15726	11.5544	15.4042	15.7946	15.8771	18.4025	19.0298	17.9826
ENSGALG00000007408	MPP7	2.03999	1.46396	1.76676	0.815497	0.662596	0.678755	0.926346	0.958994	0.843487	0.764214	0.931519	0.907399
ENSGALG00000008398	MPP4	0.707196	0.474561	0.584773	2.20661	1.25845	1.42538	1.63151	1.34935	2.04338	1.36124	1.46792	1.56452
ENSGALG00000002392	MPP3	1.85313	1.89869	1.64226	4.00548	3.45078	3.84538	2.95795	2.49362	2.6501	1.71102	2.91542	2.25726
ENSGALG00000002740	MPP2	0.708941	0.85632	0.803336	1.6142	2.05967	2.05526	4.58447	5.73044	6.05217	4.81202	4.02865	3.94402
ENSGALG00000005071	MPP1	34.8855	36.9517	34.6638	23.8935	27.8651	26.7857	18.7108	17.8307	17.1754	15.2593	15.1948	15.86
ENSGALG00000003906	MPHOSPH10	23.2502	18.171	22.3574	7.24839	9.59387	9.71225	6.37952	6.81593	8.04139	10.309	10.2545	11.1416
ENSGALG00000028536	MPEG1	0.395111	0.34247	0.460584	0.634374	0.624562	0.296678	0.657143	0.894923	0.864404	2.21269	1.93871	2.06233
ENSGALG00000011483	MPC1	109.225	102.332	107.905	84.2157	88.8797	87.7884	56.5087	60.2562	64.0275	46.5001	48.7923	47.2785
ENSGALG00000002911	MOXD1	10.7763	12.4114	10.3408	7.27134	7.10879	8.86304	1.93934	2.3809	1.84158	2.39719	3.4119	3.24155
ENSGALG00000001558	MOV10	1.16074	1.38522	1.17978	2.18632	2.43371	2.2041	5.1621	5.58906	5.39302	6.65866	6.49846	6.96947
ENSGALG00000001352	MORN5	0.195546	0.298111	0.204417	0.841436	1.44668	1.47064	0.699656	1.91959	1.16581	1.42827	1.05331	0.867219
ENSGALG00000013149	MOCOS	0.660741	0.588558	0.622932	1.00633	1.19867	1.27887	0.83365	1.19374	1.12914	1.70513	1.92411	1.96315
ENSGALG00000001856	MOB3B	4.9364	7.24237	5.4706	4.51297	3.85305	1.69554	2.16693	2.1037	1.00766	1.57694	3.33814	1.50331
ENSGALG00000006659	MOB2	49.9531	51.9959	47.778	104.948	113.989	113.262	168.462	178.536	196.089	135.429	135.251	124.499
ENSGALG00000011573	MOB1B	17.1593	13.6385	15.8678	15.7905	12.0921	15.469	6.16008	7.72549	8.18737	7.06402	5.91638	6.66408
ENSGALG00000009212	MND1	13.5888	13.1377	11.9404	7.33459	11.5714	8.03479	17.968	17.7377	20.7523	21.1749	22.4705	20.6628
ENSGALG00000015513	MMS22L	2.45674	2.36633	2.59125	0.964409	0.858552	0.892937	1.10333	1.04995	1.17554	0.93362	0.938001	0.870812
ENSGALG00000007572	MMS19	34.732	42.0897	36.6454	26.5126	28.0379	30.5026	16.6994	19.6473	20.2827	14.1874	14.8722	13.1976
ENSGALG00000002012	MMRN2	0.180794	0.257731	0.282239	0.950296	0.78146	0.650467	1.39599	1.2797	0.84082	0.795258	0.64513	0.733052
ENSGALG00000017184	MMP7	24.0672	25.9543	25.74	0.393409	0.929896	0.580197	0	0.161527	0.30662	0	0.07913	0
ENSGALG00000002081	MMP28	14.076	12.7769	13.5416	11.4461	9.73234	11.8554	2.94407	2.23288	2.66992	0.2765	0.378332	0.304491
ENSGALG00000019060	MMP27	0.415051	0.740996	0.563575	0.439786	0.445676	0.491224	0.171535	0.383162	0.342446	1.05638	1.50343	1.85611
ENSGALG00000001392	MMP23B	8.31679	9.67186	7.94848	15.8843	16.1539	16.622	35.0902	37.1175	37.5705	43.6829	41.1886	44.9811
ENSGALG00000003580	MMP2	34.9543	35.2568	34.3131	93.9147	128.544	123.107	239.36	255.864	264.474	473.71	488.552	528.994
ENSGALG00000002461	MMP17	5.87805	5.40607	4.76499	1.74951	2.26028	1.81384	3.11812	3.5986	3.29233	8.99028	8.94215	9.24649
ENSGALG00000015896	MMP16	4.86807	3.83463	4.49342	4.3681	5.43199	4.58965	11.2934	11.2425	10.3138	13.6055	11.0308	13.0647
ENSGALG00000017183	MMP13	0.255259	0.145561	0.315494	0.548884	0.650157	0.464195	0.549636	0.357583	0.320535	0.494323	0.590791	0.599846
ENSGALG00000005968	MMP11	0.0755672	0.172561	0.0788038	1.24608	1.1657	0.993677	1.75362	2.22721	1.56146	3.12875	2.35843	3.47198
ENSGALG00000019063	MMP10	0.527036	0.732587	0.634291	0.165272	0.101694	0.0309176	0.019567	0.0388576	0.165456	0.22682	0.152473	0.528203
ENSGALG00000010331	MME	4.64254	5.54386	4.24725	0.83842	0.872878	0.709002	0.202603	0.287522	0.380787	0.922566	0.7193	0.983486
ENSGALG00000004530	MMD2	0.404696	0.577967	0.845015	1.66857	1.06086	1.52108	1.50657	1.13271	1.07395	1.68939	1.51931	1.84944
ENSGALG00000003904	MLPH	0.0497663	0.210047	0.0784351	1.52373	1.46922	1.62944	0.894754	1.04347	0.277119	0.266593	0.146377	0.131632
ENSGALG00000017003	MLNR	0.766452	0.504658	1.01373	0.169062	0.181945	0.138404	0.0350586	0.0695238	0.0987531	0.067751	0.10227	0
ENSGALG00000016301	MLIP	0.480014	0.299034	0.500832	1.56439	1.93833	1.72177	0.623466	0.668678	0.389988	0.200868	0.453832	0.434943
ENSGALG00000020210	MLF1IP	11.6597	10.0529	10.6812	2.20421	2.81105	3.28704	2.90479	2.81042	2.78345	2.44186	3.61155	3.28847
ENSGALG00000009654	MLF1	26.2282	26.1759	27.9237	24.1362	31.413	32.0888	14.5471	13.0797	12.1855	10.0595	10.8498	12.4646
ENSGALG00000019756	MLANA	31.7292	38.2588	32.9165	8.55351	8.56438	7.67133	0.931721	2.8233	2.23958	0.225161	0.395352	0.433264
ENSGALG00000007426	MKX	2.50498	1.57307	2.12789	2.30715	2.79494	3.14585	16.2117	17.8752	17.5983	23.1553	21.0526	22.7723
ENSGALG00000012852	MKRN1	101.8	106.506	102.996	101.192	81.2737	84.1186	72.7008	64.5617	67.9648	53.1123	54.7618	46.6822
ENSGALG00000011207	MKP3	14.2308	13.1689	13.0289	23.6898	21.5801	24.738	9.50765	8.47024	8.14068	7.32211	8.00649	7.30249
ENSGALG00000003845	MKNK2	4.43964	7.23645	5.71127	13.9071	16.2212	15.0225	20.3216	26.5725	24.5088	32.4381	31.3802	28.5449
ENSGALG00000025996	MKI67	21.3842	16.7796	20.0269	2.61659	2.85827	2.93104	2.21299	2.44222	2.5942	1.88282	2.03016	2.06669
ENSGALG00000012452	MIS18BP1	4.8877	4.08638	4.5576	2.2043	1.72953	1.91994	2.26678	1.74932	1.63965	2.06355	2.14517	2.00391
ENSGALG00000015884	MIS18A	43.9176	38.3539	33.2266	14.6659	11.5047	13.9675	17.1934	10.9931	16.4133	14.8776	13.8723	15.7442
ENSGALG00000001632	MIS12	17.8838	22.9617	18.6527	5.87482	4.24512	7.70777	3.48095	6.46434	6.39083	5.98935	4.96299	2.99275
ENSGALG00000004039	MINOS1	379.519	367.5	375.143	483.201	527.178	505.009	793.786	837.781	960.784	897.393	936.004	841.758
ENSGALG00000023653	MIIP	2.73198	2.46191	2.51002	2.90377	3.09429	3.25191	4.59037	4.60667	5.13158	5.64186	5.59904	5.24583
ENSGALG00000003860	MID2	1.07515	1.09883	0.909735	2.18362	2.54431	2.29204	7.72083	9.64275	8.95233	12.7835	10.624	10.6299
ENSGALG00000012265	MICALL1	9.22959e-06	9.64894e-06	1.25559e-05	0.149867	0.123223	0.831134	0.324304	8.44097e-06	1.18652e-05	0.111571	0.107331	1.22793e-05
ENSGALG00000005540	MICAL2	29.2743	27.1755	27.3227	36.4556	34.7782	34.1335	13.1322	13.199	13.0869	6.77124	7.65087	7.04798
ENSGALG00000019751	MICAL1	36.3927	42.7289	40.3939	20.691	19.2733	21.1363	7.2148	7.60725	7.16404	4.69171	4.74672	4.89174
ENSGALG00000009803	MGST2	0.917986	0.451357	2.20629	6.96478	3.06584	5.43586	3.93055	5.39629	4.25946	5.63294	6.78797	7.00247
ENSGALG00000013098	MGST1	112.223	108.255	106.665	65.8228	73.6234	76.2054	110.695	117.398	140.042	235.413	242.452	232.739
ENSGALG00000007616	MGRN1	18.7683	24.4415	20.0788	25.222	24.2934	25.7998	27.3934	29.9716	31.2721	48.6447	50.2799	50.0361
ENSGALG00000011740	MGP	452.764	520.662	446.644	388.923	411.606	403.318	96.3337	107.098	93.7472	43.4479	52.2617	43.0042
ENSGALG00000010454	MGMT	22.6512	20.1873	19.4329	25.8964	26.4496	31.1284	36.8717	35.1571	33.2158	42.7246	44.5972	42.1055
ENSGALG00000001740	MGAT5B	0.0164827	0.0563969	0.0171564	0.0472574	0.122128	0.0464126	0.215406	0.272216	0.165585	0.605325	0.457775	0.38279
ENSGALG00000000225	MGAT4C	1.92874	1.52967	1.76384	1.71979	1.88762	2.03157	0.699001	0.665793	0.525208	0.216106	0.299298	0.234194
ENSGALG00000020538	MFSD7	3.86517	3.72719	3.62695	2.91617	2.9479	2.82567	10.5673	9.05594	9.41513	17.6294	15.6808	15.8956
ENSGALG00000000695	MFSD4	0.098087	0.0746425	0.0340807	0.562552	0.161423	0.245637	1.01125	1.00234	0.985856	1.35303	0.831676	1.2666
ENSGALG00000000795	MFSD12	8.28567	7.80394	8.54958	7.99489	10.781	8.17463	12.7287	13.4629	12.4526	16.136	17.7063	16.8221
ENSGALG00000006855	MFI2	0.659282	1.04661	0.564951	2.13104	1.37304	1.21321	1.12082	1.06758	1.13981	0.771187	0.658334	0.957652
ENSGALG00000027471	MFAP5	4.75767	5.04	5.10625	4.40565	5.36713	5.64969	16.8963	19.047	21.0306	25.8593	23.9035	24.9931
ENSGALG00000009667	MFAP3L	0.327772	1.07612	0.384645	0.763759	1.11226	1.1546	2.38977	2.84958	4.02745	3.6295	4.02488	2.85819
ENSGALG00000027326	MFAP2	1.85839	1.93414	1.74229	5.15747	6.53913	6.02285	7.17235	8.6558	7.7776	5.03152	4.85269	5.2081
ENSGALG00000015060	METTL24	6.10475	7.11173	7.18004	4.75881	4.29736	4.81083	2.97502	3.13936	2.15103	3.06386	2.08347	2.40451
ENSGALG00000027056	METTL20	0.564814	0.593625	0.523244	0.607213	0.599556	0.70392	0.995455	0.864285	0.994713	1.38651	1.38948	1.48289
ENSGALG00000012153	METTL15	6.83439	5.73149	6.16117	2.76832	2.66838	2.57502	4.96304	3.32297	4.8735	4.39676	4.32917	5.85682
ENSGALG00000012000	METTL14	3.6442	3.87548	4.09039	3.4016	1.44666	4.61323	2.08525	2.55104	2.93658	2.59613	1.83094	0.843009
ENSGALG00000028354	METRNL	9.43531	11.7601	11.1402	18.4886	19.5562	18.8838	38.0794	36.4187	33.3011	41.2509	46.4474	43.3684
ENSGALG00000027342	METRN	4.60334	4.53289	3.68966	6.53866	8.60624	7.46166	3.32953	2.90082	3.47943	2.61593	2.73702	2.66026
ENSGALG00000011377	METAP2	87.2278	84.9772	89.5891	44.9591	49.6937	53.1547	41.9006	39.9216	47.9441	50.4677	49.6413	49.1905
ENSGALG00000008111	MEST	4.50324	3.97406	4.82319	3.02489	3.44489	3.21442	8.08492	9.80607	7.51715	8.21069	7.37229	6.44363
ENSGALG00000016715	MEP1A	0.0402522	0.114793	0.0628662	0	0.0248511	0.0377856	1.33939	0.7834	1.05598	3.3966	3.70241	3.20566
ENSGALG00000010794	MEOX2	3.90816	3.62584	3.9707	10.7825	12.5065	13.0277	15.66	16.6671	15.5275	19.167	17.6604	19.1908
ENSGALG00000016438	MELK	5.32369	4.83167	4.30884	1.0057	1.13828	1.47182	0.718946	0.908826	0.690922	0.410362	0.366187	0.578011
ENSGALG00000009799	MEIS2	0.886008	0.00232786	0.00210028	0.00291124	0.00250729	0.00189983	0.00240291	3.18312	1.65195	5.95877	5.43721	0.00222963
ENSGALG00000014699	MEGF10	11.2629	10.4497	10.7039	20.9871	22.623	25.0882	14.0955	13.0798	12.3321	12.3778	11.806	12.209
ENSGALG00000014559	MEF2D	1.49774	1.36212	1.41166	3.27773	2.62043	2.30403	1.58475	1.51275	1.81876	0.823539	1.2871	1.34973
ENSGALG00000014645	MEF2C	20.8706	18.3522	18.7114	52.1838	47.318	46.3938	32.7406	31.3824	27.6447	19.6002	22.9458	23.9121
ENSGALG00000004851	MED9	59.0347	59.4316	60.7289	80.4252	82.5163	79.0787	108.126	105.657	109.809	124.336	123.913	111.734
ENSGALG00000008238	MED13L	7.218	6.2166	6.42924	11.7482	9.95103	9.47217	15.8013	13.6925	11.2577	17.1812	17.003	19.8923
ENSGALG00000009437	MECOM	0.307249	0.284573	0.306209	0.357829	0.268845	0.486495	0.759867	0.649578	0.564281	0.939359	0.54102	0.799487
ENSGALG00000008367	MDK	264.983	255.614	242.804	246.127	291.245	257.685	1379.18	1535.4	1571.75	1313.58	1129.56	1037.98
ENSGALG00000008548	MDH1B	0.668926	1.06903	0.836771	0.767296	0.619219	0.596795	1.15389	1.34082	1.60615	1.49955	1.23744	1.22169
ENSGALG00000003379	MDFI	11.7	14.1666	13.7112	14.1804	15.2791	16.2382	41.9068	46.2269	43.1321	53.5352	50.5248	52.693
ENSGALG00000004355	MCU	69.8919	66.5221	68.6312	95.6	75.7174	80.579	46.2394	40.9009	37.3477	24.0116	28.1197	25.1621
ENSGALG00000006981	MCTP2	0.800952	0.556146	0.689128	2.74496	2.41052	2.18636	4.97051	4.66537	5.27338	5.14287	4.92321	4.33012
ENSGALG00000014668	MCTP1	3.0571	2.66411	3.41687	1.31491	1.33802	1.72228	0.727049	0.786577	1.08613	0.351245	0.321418	0.707317
ENSGALG00000016332	MCPH1	7.48015	7.92246	7.61992	1.83828	1.89138	2.30698	1.24852	1.78574	1.76937	2.00334	1.58684	2.20608
ENSGALG00000014883	MCM9	4.28255	3.99698	4.49742	2.02115	1.75762	2.08999	2.26939	2.56508	2.55903	2.53977	2.39445	2.65172
ENSGALG00000012348	MCM6	62.6608	63.9209	59.0555	21.5444	26.9512	24.8578	20.4489	17.6216	21.1006	18.3128	15.6618	16.8814
ENSGALG00000012546	MCM5	108.064	125.282	105.735	29.723	31.054	33.8287	25.5815	25.2043	25.9717	14.8482	14.4239	12.8661
ENSGALG00000012915	MCM4	40.0093	38.6346	38.2113	10.9486	13.4301	13.7105	9.74901	10.9763	9.21475	9.25283	8.08329	7.90527
ENSGALG00000016676	MCM3	1.49379	0.957537	0.598227	0.608144	0.723927	1.17722	0.164657	0.728226	0.63277	1.16453e-05	1.50766e-05	0.405646
ENSGALG00000006037	MCM2	85.0278	96.7432	87.797	52.8546	47.7874	50.3665	28.6414	28.0983	27.75	17.0225	18.0984	15.9375
ENSGALG00000010017	MCFD2	78.8564	64.1601	72.5539	49.5724	63.6739	59.7238	91.0141	98.5304	115.254	154.522	157.688	162.06
ENSGALG00000002529	MCCC2	11.8238	11.08	11.4294	14.1534	14.1732	15.4111	14.1909	12.2665	14.7641	22.9119	22.23	24.408
ENSGALG00000008785	MCCC1	8.16983	7.51194	7.54899	8.22093	9.38815	8.98962	11.0388	10.9074	10.7598	15.611	15.2359	16.1801
ENSGALG00000006764	MCAM	1.06869	1.78574	1.0985	2.75863	3.38264	3.58402	2.60708	2.67389	2.43319	1.70913	1.80079	2.26471
ENSGALG00000013890	MC5R	0.343874	0.458521	0.179611	0.493186	0.918902	0.484784	5.94305	6.01005	5.89269	8.8499	9.06668	8.95586
ENSGALG00000003293	MBTPS1	14.8408	14.3602	14.0916	20.9254	21.5296	22.6703	25.7674	23.4903	23.5961	34.0888	32.4621	33.988
ENSGALG00000016412	MBOAT2	6.09945	5.35164	6.74412	8.45942	7.44278	7.92733	4.26693	3.95934	2.96115	3.58342	2.77716	4.39081
ENSGALG00000012681	MBOAT1	3.00527	3.31499	2.81607	5.7131	4.58444	5.80327	4.41893	4.33969	5.01555	7.95808	8.97922	7.43793
ENSGALG00000016890	MBNL2	0.306582	1.52435e-06	0.249948	0.377266	2.24856e-05	0.362013	0.170169	0.186094	2.87322e-07	1.3851	3.81253e-06	4.53767e-05
ENSGALG00000010361	MBNL1	22.5425	19.9028	20.9235	10.8485	13.5515	12.4443	11.1342	10.5366	9.90167	10.9136	10.5211	15.0582
ENSGALG00000002507	MBL2	0.225725	0.220846	0.504167	0.693525	0.756235	0.878186	0.153433	0.418246	0.144044	0.222397	0.14914	0.285524
ENSGALG00000007218	MB21D2	7.09608	6.20649	7.16194	15.605	12.4392	12.8535	5.4126	4.59699	4.80979	3.41312	3.84033	3.66824
ENSGALG00000015925	MB21D1	2.08521	1.63385	1.98808	0.981193	1.04183	0.761948	1.17243	1.20177	1.01273	1.05948	1.14207	1.53143
ENSGALG00000012541	MB	4.20072	4.98052	5.4346	5.80687	5.17775	6.60806	2.18813	1.79883	2.73298	1.41091	2.20266	1.4404
ENSGALG00000014523	MATN2	6.88524	6.80553	6.8697	13.2964	16.0284	15.7178	2.95218	3.37966	3.05645	2.2705	2.28964	2.27547
ENSGALG00000000736	MATK	0.854101	0.934449	0.556568	2.39828	2.06429	2.20595	0.931566	1.38461	1.51035	0.368282	0.370268	0.787905
ENSGALG00000002479	MAT1A	33.9088	30.8594	32.749	80.414	88.9838	80.3709	72.9753	64.6711	78.7934	67.1442	73.8245	70.9822
ENSGALG00000007507	MASTL	6.60895	7.63721	6.44511	1.12196	1.50339	1.5182	2.21105	1.86696	1.70841	1.3574	1.58989	1.38489
ENSGALG00000003499	MAST3	0.636928	0.726209	0.749507	1.04771	1.1994	1.14643	1.2647	1.31819	1.37504	1.37723	1.37789	1.56991
ENSGALG00000012886	MARVELD3	0.11371	0.0973268	0.118483	0.407578	0.666756	0.347006	1.52125	1.70968	1.99979	1.86185	2.03831	1.54142
ENSGALG00000027140	MARVELD2	0.948617	1.22393	1.15485	1.31758	1.16271	1.09713	1.44921	1.35362	1.40323	2.13322	2.14547	2.39789
ENSGALG00000012119	MARCO	0.666127	0.918543	0.694042	1.8305	2.22711	2.52791	4.78561	4.61507	6.04332	13.0746	15.0547	12.9914
ENSGALG00000015215	MAPRE2	10.523	11.0061	11.1397	15.3742	17.1869	15.0866	22.3033	24.3376	25.8887	25.0297	25.2828	24.7377
ENSGALG00000008692	MAPKBP1	4.99264	4.9542	4.73448	11.8246	9.53489	8.7904	14.3493	12.0246	11.669	9.83206	9.18598	10.2147
ENSGALG00000002283	MAPKAPK3	14.23	12.4777	13.3842	11.8237	8.89321	9.414	6.46486	6.25733	5.92183	7.44557	7.48188	7.5377
ENSGALG00000008430	MAPK8IP1	2.66505	2.99017	3.18819	3.78914	4.51429	3.86657	7.87976	9.01439	8.3111	6.90452	7.28738	7.38247
ENSGALG00000004967	MAPK15	0.893214	1.28904	1.01263	2.25989	2.65946	2.31861	1.46807	2.60249	2.02396	1.96167	1.70158	1.91847
ENSGALG00000000826	MAPK13	18.8283	17.9627	16.9792	44.248	38.1851	37.3273	20.1375	19.6338	17.6777	8.28583	11.6156	9.99207
ENSGALG00000019384	MAPK12	7.45701	9.65049	9.50693	5.61756	6.92901	6.03063	14.3893	14.1846	15.7662	17.3318	18.9212	16.363
ENSGALG00000001501	MAPK1	61.458	58.484	55.9523	64.9679	71.3568	65.5472	109.839	105.645	112.327	138.122	131.29	139.744
ENSGALG00000016415	MAP7D2	1.14174	0.729458	1.04638	2.68443	3.24223	3.0441	0.54285	0.403983	0.305921	0.236007	0.343404	0.252611
ENSGALG00000015822	MAP3K7CL	74.554	63.8978	71.3283	51.4537	54.8207	51.9988	19.5579	19.0519	20.5427	8.98829	11.18	10.1343
ENSGALG00000028785	MAP3K6	0.211722	0.338023	0.220329	0.566542	0.488092	0.437161	0.217957	0.0999106	0.378098	0.19434	0.147022	0.280935
ENSGALG00000013892	MAP3K5	5.01683	4.78321	5.07157	9.5043	9.43881	8.76304	11.8699	11.2352	11.4628	12.0674	10.6826	11.1139
ENSGALG00000028457	MAP3K19	0.163247	0.186141	0.157715	0.250724	0.273636	0.153201	0.415439	0.412719	0.455483	0.387896	0.661354	0.567247
ENSGALG00000016426	MAP3K15	0.21385	0.353552	0.155734	1.76263	1.54519	1.24424	0.495199	0.492009	0.536991	0.233019	0.321808	0.271887
ENSGALG00000014718	MAP3K1	5.16014	5.03339	5.02979	5.79409	5.29963	5.20097	9.68997	8.64782	7.82751	10.3016	10.8519	10.1308
ENSGALG00000004370	MAP2K6	3.03559	3.75802	3.35594	2.46475	2.39223	2.81673	9.31335	7.71828	7.88373	8.28541	7.48326	7.04503
ENSGALG00000010741	MAP1LC3C	33.9845	29.3545	33.0124	30.237	25.1694	28.0466	12.4877	13.0816	13.5221	7.45529	8.38499	7.79617
ENSGALG00000027721	MAP1LC3B	39.1873	42.0009	43.0806	81.1674	70.4267	87.9004	82.0846	91.5943	84.8963	96.4849	81.1094	75.0075
ENSGALG00000014999	MAP1B	1.94558	1.71342	1.55129	2.69117	3.90997	3.21991	6.26856	7.39621	6.12055	11.1262	8.7416	12.6641
ENSGALG00000016223	MAOB	2.48471	2.6734	2.48729	6.03748	6.35208	7.03794	2.01902	2.17152	2.187	2.35367	2.67682	2.77578
ENSGALG00000016224	MAOA	0.919033	1.20388	0.752619	2.34044	2.30656	2.60564	1.81106	2.0995	1.98581	1.69317	1.92405	2.05361
ENSGALG00000014147	MANSC1	9.46615	8.8335	10.7975	5.43778	6.4703	6.57276	5.53785	5.41747	5.75025	4.32343	3.3159	3.27601
ENSGALG00000002362	MANF	336.61	354.333	342.246	212.865	205.577	195.372	226.358	229.236	252.825	172.633	164.83	150.498
ENSGALG00000012308	MANBA	5.65483	6.40798	5.63689	8.05365	9.74396	9.10691	14.9976	12.6214	14.1101	21.0217	20.7413	20.5206
ENSGALG00000001038	MAN1C1	3.08882	4.4317	4.3223	7.12795	9.4414	9.83377	5.77255	6.03595	7.88373	9.02581	9.15107	10.9708
ENSGALG00000014878	MAN1A1	7.01787	6.71234	6.95015	3.81486	4.14724	4.59511	2.76117	1.9035	2.06526	3.22084	2.67347	3.2316
ENSGALG00000015115	MAMDC2	39.0724	35.9071	38.3679	76.3151	64.8734	70.2516	24.1639	23.7249	23.3201	7.01831	9.25995	8.71264
ENSGALG00000008353	MAGI2	0.621572	0.485214	0.681554	0.435793	0.667673	0.526177	1.70838	1.80971	1.71895	2.36261	2.6596	2.78551
ENSGALG00000007431	MAGI1	1.17205	0.954529	0.870932	2.2951	2.09393	2.06229	3.56647	2.85215	3.15329	2.61658	2.55599	2.56837
ENSGALG00000026264	MAFA	10.1506	11.2961	12.181	29.8038	30.993	32.9855	5.36372	5.45658	5.55966	2.67204	3.61659	4.38148
ENSGALG00000026258	MAF	3.33218	4.67151	3.4017	7.52918	7.39134	7.83591	10.3476	11.5734	9.78299	12.9934	13.2567	12.3881
ENSGALG00000027871	MAD2L1BP	25.2557	26.5324	25.1858	8.93577	7.86106	7.50995	8.44555	8.27151	8.14606	6.36996	6.94825	6.83105
ENSGALG00000011967	MAD2L1	38.0827	36.1192	38.6008	13.0224	14.504	13.4406	12.8972	13.091	13.2979	10.0065	11.8208	10.8576
ENSGALG00000017059	MAB21L1	0.391128	0.223305	0.326343	1.17777	2.12373	0.881725	4.79481	6.17866	5.46099	7.69323	8.5895	8.83438
ENSGALG00000014980	MAATS1	0.539762	0.713249	0.325608	1.42556	1.19234	0.933618	1.01348	1.10552	1.58607	1.33832	0.919911	1.19458
ENSGALG00000001727	LZTS1	1.77041	2.44088	2.91981	6.3455	6.43581	6.64865	5.02788	5.04597	4.91416	2.82426	4.0104	3.64539
ENSGALG00000005643	LYVE1	0.0337401	0.0385155	0.316554	0.19351	0.208218	0.53867	0.682378	0.4376	1.13042	0.349099	0.273063	0.33612
ENSGALG00000026900	LYPLA1	49.5848	43.8814	48.4623	30.7167	32.6	32.8584	20.7757	21.5057	21.1048	21.8744	22.0747	22.1441
ENSGALG00000012470	LYPD6	0.56777	0.388959	0.513145	0	0.140135	0.142209	0.0450455	0	0	0	0	0
ENSGALG00000018967	LYN	8.6369	8.39274	8.26799	5.82646	6.88264	5.59212	3.18231	3.55976	3.72898	4.91137	4.6502	5.80547
ENSGALG00000015000	LYAR	26.311	20.7398	22.6739	6.85279	8.02104	9.24291	7.18594	7.49355	7.77636	8.30243	9.43008	10.6199
ENSGALG00000027598	LY96	1.73609	1.51183	1.8074	0.802847	0.760695	0.858622	0.288366	0.2202	0.416771	0.192858	0.475197	0.557462
ENSGALG00000012801	LY86	0.0942125	0.150451	0.0980834	0.702319	1.16336	0.778233	4.20933	3.91181	5.11122	19.8561	21.0607	20.236
ENSGALG00000016152	LY6E	25.2086	25.9469	23.4936	25.0226	31.9307	30.4423	159.104	157.556	149.861	304.316	320.468	322.463
ENSGALG00000004414	LUZP2	2.45565e-06	0.11684	0.03047	7.76675e-06	2.51916e-05	8.61669e-07	0.577181	0.239162	0.824645	2.32027	1.99081	2.20488
ENSGALG00000011271	LUM	7.35189	7.34945	6.83053	210.701	280.58	283.139	335.446	407.151	437.161	507.369	544.997	576.458
ENSGALG00000011857	LUC7L2	76.1657	70.6214	76.5388	49.252	46.4593	48.0207	36.195	33.567	32.062	32.056	33.175	35.2217
ENSGALG00000008615	LTK	0.237552	0.0758344	0.128497	0.122585	0.316894	0.107001	1.97448	1.33417	1.33613	8.07503	9.38293	9.98972
ENSGALG00000010258	LTBP2	14.1847	17.986	16.1691	28.6904	33.4187	32.633	13.6532	15.4031	14.9965	7.71786	9.61826	10.4927
ENSGALG00000006198	LSS	100.701	118.07	108.957	40.5734	41.3019	37.589	70.5427	79.5521	79.1223	61.7121	54.3498	47.117
ENSGALG00000009446	LSMEM1	6.3782	5.78453	6.34937	3.79381	6.03981	4.53545	1.30005	2.47304	2.78341	0.89818	2.60193	1.38073
ENSGALG00000009110	LSM8	49.9689	57.6268	47.4705	20.8179	20.7748	24.2782	18.1317	15.5509	24.0548	21.2822	20.5443	19.9405
ENSGALG00000003385	LSM4	95.8138	103.052	97.043	49.0977	46.1998	52.5503	43.8149	48.093	46.9425	31.903	30.0807	28.7205
ENSGALG00000004935	LSM14A	70.7035	66.5308	68.0546	54.9706	49.9447	54.2444	33.5519	30.8414	37.0001	42.2232	37.5338	40.3135
ENSGALG00000007161	LRRK2	2.49487	2.47158	2.49965	3.36887	3.40611	2.9487	6.22154	6.07131	5.52599	8.47585	7.91624	9.55642
ENSGALG00000020805	LRRC8D	11.5675	10.0507	10.4188	8.49936	7.11968	7.33508	5.34273	3.93525	3.82518	5.76475	3.4616	4.3514
ENSGALG00000006170	LRRC8C	7.43213	6.35282	6.66711	4.61794	3.71401	4.44458	3.04386	3.41052	3.42262	4.36624	3.14331	3.79898
ENSGALG00000006167	LRRC8B	5.55091	4.57915	5.35396	1.23229	1.54711	1.15253	1.89609	2.17333	1.80923	1.98643	1.87632	2.1182
ENSGALG00000006588	LRRC75B	5.91466	6.04008	6.71161	10.1551	11.9963	11.0711	5.18878	5.88188	5.43146	3.92704	3.48181	3.61288
ENSGALG00000002631	LRRC75A	0.410098	0.234281	0.69578	0.294062	0.948526	0.240846	2.01532	2.35602	1.60382	1.06265	1.48032	1.59022
ENSGALG00000028023	LRRC74B	0.0538856	0.0511953	0.10276	0.231723	0.321706	0.219117	0.661136	0.688789	0.631415	0.926934	0.966913	0.784316
ENSGALG00000027351	LRRC71	0.512622	0.234281	0.374651	1.24976	0.632351	0.722539	0.793915	0.724929	1.0883	0.413254	0.473702	0.567937
ENSGALG00000016244	LRRC6	0.107214	0.326403	0.298096	0.563676	0.220533	0.335649	1.65842	1.93821	2.39486	3.24642	2.60281	2.88804
ENSGALG00000014972	LRRC58	12.4743	12.6492	12.5461	15.0603	15.3419	15.475	28.5639	25.5123	24.6737	28.6374	28.0009	30.1653
ENSGALG00000003443	LRRC52	2.22307	2.46897	2.05801	0.911017	1.25313	1.43298	2.04505	3.06782	2.48491	1.53801	1.90632	1.47872
ENSGALG00000011314	LRRC3B	0.394152	0.394958	0.372815	0.188335	0.118015	0.156928	0.553214	0.563667	0.466561	0.780975	0.732724	0.897983
ENSGALG00000005284	LRRC39	4.69345	5.4118	4.19783	5.38433	7.16963	7.81082	2.76766	2.95047	3.69529	2.21211	2.84075	3.26738
ENSGALG00000000818	LRRC32	2.24094	1.82241	1.96159	2.8368	3.38483	3.87202	5.44117	5.62336	4.578	8.51515	7.30789	8.30793
ENSGALG00000013634	LRRC2	0.634167	0.630547	0.338499	1.51517	1.82734	1.80096	1.75796	1.47703	2.03284	2.46328	3.08602	2.91314
ENSGALG00000027495	LRRC16B	0.330141	0.432223	0.292616	0.543361	0.513464	0.470485	0.769663	0.663596	0.627753	0.743425	0.948243	0.905789
ENSGALG00000013605	LRRC16A	4.91597	5.02237	4.80998	5.73931	5.62158	5.5203	6.15107	6.18781	5.69984	11.2335	10.8013	12.2703
ENSGALG00000007104	LRRC15	0.524039	1.09645	0.849435	0.667858	1.90472	1.55822	0.415472	0.652291	0.812726	0.434903	0.572352	1.09539
ENSGALG00000012519	LRRC14B	0.322465	0.184038	0.268889	1.38705	1.67168	1.5444	1.11239	0.988582	0.432133	0.593058	0.708415	0.606739
ENSGALG00000010692	LRP8	2.78258	2.49238	2.63367	0.569791	0.554685	0.587127	0.541837	0.625402	0.542164	0.219454	0.400565	0.317341
ENSGALG00000012407	LRP1B	0.0660446	0.0618298	0.0809188	0.0338081	0.107823	0.0951559	0.618616	0.751584	0.668467	0.846098	0.718405	0.867992
ENSGALG00000019987	LRP11	7.55028	8.07475	7.92575	6.08859	5.21872	5.50837	3.07227	3.00083	2.63399	1.62536	2.25506	1.81555
ENSGALG00000014011	LRMP	1.35254	1.16203	1.22511	3.17284	2.55956	2.5556	1.6279	1.88558	2.64703	1.89516	1.54476	1.69012
ENSGALG00000002303	LRIT1	0.773516	0.484005	0.545819	0.393508	0.708527	0.491962	0.504294	0.26485	0.250732	0.0286606	0.317482	0.331279
ENSGALG00000009755	LRIG3	3.86631	3.56622	3.22606	3.71955	3.99421	4.19216	6.13561	5.43909	4.95637	7.48494	7.87524	8.56376
ENSGALG00000015425	LPL	22.4818	21.1557	21.5071	25.6851	25.3796	25.9803	70.6039	60.6465	56.5825	137.418	160.948	165.184
ENSGALG00000016456	Lpin1	4.09176	3.55085	3.78019	5.73246	6.00421	5.6721	32.7648	29.1953	28.3237	49.1947	46.3931	51.8683
ENSGALG00000004121	LPAR4	7.41424	7.16535	6.32444	8.01556	8.74614	9.0395	31.2892	34.6894	36.255	37.2767	30.5959	30.8684
ENSGALG00000013254	LOXL3	6.00712	6.89475	6.59046	10.2211	12.7092	11.0058	16.6583	21.8312	22.2417	18.323	17.9411	16.9805
ENSGALG00000028247	LOXL1	39.5147	46.9471	43.121	101.238	129.936	122.132	170.273	201.144	171.523	190.38	185.649	199.686
ENSGALG00000001787	LOXHD1	0.649859	0.659868	0.753419	2.25078	1.69864	1.97626	0.516613	0.602702	0.423806	0.323622	0.449159	0.379159
ENSGALG00000008860	LONRF3	10.0864	9.71717	9.65582	7.7453	6.42108	6.71575	5.45571	6.11205	5.74287	5.24924	4.3099	4.42554
ENSGALG00000016768	LONRF2	17.9034	17.1472	18.0541	17.8894	17.9052	18.2377	26.3167	27.5967	24.3713	37.3336	34.11	38.795
ENSGALG00000013940	LNX1	0.525384	0.310751	0.607779	0.278958	0.28833	0.237456	0.20811	0.0459052	0.10861	0.0223384	0.0225142	0.0430451
ENSGALG00000015301	LNPEP	14.0719	11.866	12.7678	16.2618	16.458	17.6564	16.114	16.7415	15.7731	25.7087	23.5828	28.6159
ENSGALG00000003424	LMX1A	0.0423727	0.0483213	0.0734922	0.222719	0.122104	0.265123	0.671087	0.683179	0.504468	1.3775	1.17696	1.74921
ENSGALG00000018946	LMOD3	9.18837	8.57365	10.5077	28.7918	29.6757	27.4298	10.3085	9.23379	8.74361	7.00556	10.6259	12.2143
ENSGALG00000008805	LMOD2	15.51	13.3954	15.5696	22.9809	23.8184	24.9864	7.18247	5.43539	5.82098	4.14549	4.71441	4.40732
ENSGALG00000028721	LMOD1	1.19656	1.39506	1.4091	2.68514	2.56905	2.7842	2.25768	1.994	2.58488	1.61359	1.29372	1.41027
ENSGALG00000016920	LMO7	42.6717	36.3287	43.4649	80.6255	74.0013	80.2595	27.8272	27.3168	27.7492	15.0182	15.6561	15.9886
ENSGALG00000028582	LMO2	0.859404	0.727971	0.983617	0.967949	0.955287	0.795015	0.466595	0.405571	0.465879	0.549277	0.895256	1.0045
ENSGALG00000000470	LMNB2	208.938	196.058	206.785	84.4629	91.17	95.5085	65.9392	61.1431	61.373	55.6732	51.36	48.2196
ENSGALG00000014692	LMNB1	65.266	60.7575	62.1225	14.8227	17.6386	20.5951	14.7259	14.6671	15.4278	13.3206	12.5014	13.568
ENSGALG00000012067	LMLN	1.8925	2.05387	1.93786	3.63184	3.01569	2.69302	5.92863	4.6272	4.76986	6.30482	6.35851	7.13902
ENSGALG00000008349	LMCD1	41.9894	37.3121	42.5265	25.1802	21.66	25.1246	6.09551	6.32599	6.67032	4.73699	4.69399	4.77959
ENSGALG00000016174	LMBRD1	16.8224	16.25	16.2081	21.5612	24.4119	26.5341	10.0658	10.4733	11.7345	11.6216	11.3731	11.5652
ENSGALG00000006400	LMBR1	17.4649	18.0744	17.8762	20.5122	24.7091	24.1041	33.0292	31.8913	33.5403	44.3269	45.2231	42.9503
ENSGALG00000027442	LIX1L	0.56988	0.406625	0.631311	1.02141	0.835203	0.635581	1.27139	1.00783	1.19339	0.941961	1.15291	0.788571
ENSGALG00000003217	LITAF	0.0846395	0.193743	0.53179	0.485712	0.62579	0.557329	1.61763	1.69402	2.27204	2.05386	4.00143	2.72416
ENSGALG00000006645	LIPH	2.03433e-05	1.91213e-07	5.98345e-06	2.25326e-05	3.72256e-06	0.557329	1.49436e-05	0.000150948	4.86245e-06	3.45677e-06	4.01861e-06	7.45599e-06
ENSGALG00000002712	LIPG	137.29	150.844	142.909	57.6978	44.3412	56.2647	10.8805	10.2342	11.5342	3.41914	3.46555	2.59706
ENSGALG00000006378	LIPA	33.1183	32.6442	33.6063	24.0788	25.612	27.859	62.3579	63.2279	63.7103	83.2073	82.0331	76.3334
ENSGALG00000009233	LIN9	7.20735	6.30478	7.74158	2.94602	2.64528	3.8169	2.92255	2.37325	3.5538	4.301	3.9864	4.48096
ENSGALG00000012170	LIN7B	18.8369	15.8091	17.0532	8.37261	9.69875	9.16065	7.27578	7.22833	7.47541	8.49609	8.61313	7.62024
ENSGALG00000010939	LIN7A	2.82015	2.1984	3.48375	0.919315	0.474194	1.20504	0.764356	0.377524	0.28658	0.813006	0.14797	0.639523
ENSGALG00000001076	LIMK1	0.480813	0.69966	0.931907	1.14086	1.26942	1.16715	1.14247	1.93628	1.40651	1.75057	1.55408	1.99857
ENSGALG00000000529	LIMD2	3.17164	5.54459	5.31685	21.7079	27.8047	23.6592	37.6608	42.8173	37.9593	35.1868	39.251	37.1557
ENSGALG00000013384	LIG1	7.90685	9.56731	8.33176	3.33728	3.9095	3.63718	3.60843	3.14841	3.02623	1.85679	2.4315	1.82082
ENSGALG00000008028	LIF	5.73121	4.542	6.00341	1.77102	1.19504	1.57607	0.316055	0.726578	0.690412	0.305764	0.203301	0.195752
ENSGALG00000016212	LICOS	8.33737	7.77886	8.00788	7.21	9.82781	7.89449	16.1533	15.9615	16.2393	20.4243	16.4198	19.1633
ENSGALG00000011369	LHX8	0.0906506	0	0.06298	0	0.0372991	0.0851233	0.43126	0.676995	0.371167	1.35432	1.60733	1.77235
ENSGALG00000000897	LHFPL5	6.11572	7.76302	6.31101	12.3187	14.6565	14.7351	5.81879	6.33219	5.66324	10.4564	10.798	11.3571
ENSGALG00000004437	LHFPL2	8.27922	6.44741	9.14083	13.3104	12.0988	14.3708	26.7032	22.3713	21.0956	30.4916	28.5658	30.0908
ENSGALG00000017036	LHFP	57.963	59.1448	61.1954	86.3382	95.0212	92.9571	145.114	143.265	136.353	215.157	211.125	209.982
ENSGALG00000009095	LHCGR	1.02448	0.595787	0.752957	0.547161	0.669705	0.622276	1.2891	0.947771	0.762444	1.77578	1.95228	2.33301
ENSGALG00000010163	LGR5	4.68945	4.12798	4.47299	3.60949	4.43029	4.2505	0.807064	0.507508	0.596063	0.262473	0.208823	0.153356
ENSGALG00000010811	LGMN	136.108	133.159	131.701	121.127	122.885	127.433	207.319	192.043	210.151	403.159	404.911	398.917
ENSGALG00000028945	LGI2	0.933821	0.936467	0.94927	0.442822	0.468351	0.408467	0.525125	0.505379	0.48577	0.692325	0.471485	0.419087
ENSGALG00000012173	LGALS3	11.6887	10.9085	12.901	5.24603	5.03888	5.73134	16.5148	15.0334	16.436	25.4884	25.8985	20.2808
ENSGALG00000003213	LGALS2	1.59854	1.34806	1.23337	0.362106	0.207354	1.26626	1.80889	2.08014	2.44664	1.55542	3.00747	1.68071
ENSGALG00000029043	LGALS1	66.8836	73.6446	70.8303	93.1983	89.6713	89.0898	41.2857	37.5258	42.825	25.2412	36.2117	27.7911
ENSGALG00000004284	LFNG	13.5567	15.5163	15.0081	19.7889	20.0952	21.5264	24.1114	29.5369	24.7791	29.7682	29.1238	29.8975
ENSGALG00000015706	LETM1	35.1949	28.7732	32.5459	17.4339	18.9906	19.1994	12.9625	12.0623	11.649	13.4472	13.4121	16.3037
ENSGALG00000007303	LEPREL1	10.0912	11.6375	10.5927	8.85424	8.13093	7.64563	1.13211	1.40946	1.305	0.729018	0.867905	0.702618
ENSGALG00000004696	LEO1	15.0467	14.7619	15.3468	9.24092	9.16587	9.69979	6.45882	5.3011	6.01184	7.43685	6.992	7.76175
ENSGALG00000009256	LEFTY2	0.0463167	0	0.0483369	0.199258	0.0571433	0.0870303	3.5852	3.65756	3.31171	9.59658	11.2915	11.0811
ENSGALG00000006323	LECT2	1.8942	1.83923	1.5816	1.62982	1.0516	1.24578	0.507583	0.4465	0.634886	0.599667	0.164132	0.367179
ENSGALG00000016945	LECT1	5.53839	5.36447	5.83599	7.2067	8.24926	8.17362	6.72191	6.67402	7.2474	2.87509	2.26776	2.45002
ENSGALG00000023828	LDHD	1.92335	2.35843	1.9682	3.88135	3.12102	4.34871	4.66177	4.32529	5.44981	7.53569	9.26448	7.29428
ENSGALG00000013257	LDHB	692.158	722.34	679.555	409.049	433.576	431.714	468.734	489.741	548.307	347.342	364.959	328.691
ENSGALG00000001977	LDB3	7.51516	7.30088	7.96895	22.1358	23.6748	22.9188	12.6955	10.6902	9.89019	9.07479	12.7771	12.4705
ENSGALG00000014485	LDB2	7.59388	7.75023	7.49307	3.90894	5.17167	3.8707	5.65733	6.45795	7.30791	4.61751	3.81577	3.38517
ENSGALG00000012260	LCT	0.553978	0.397956	0.497241	0.750562	0.440581	0.327559	0.468493	0.349223	0.33027	0.17403	0.237218	0.209711
ENSGALG00000016986	LCP1	0.702945	0.597282	0.50201	0.69154	0.680902	0.633863	2.81593	2.60173	2.55372	4.99725	6.02998	5.25801
ENSGALG00000009056	LCLAT1	53.1547	48.7044	49.6	37.8206	35.3036	38.2695	29.0866	27.5836	27.348	25.5516	24.9435	24.6192
ENSGALG00000028928	LCAT	0.201611	0.424489	0.355103	1.24499	1.55134	1.33916	1.34492	1.1892	0.934766	2.22459	2.15371	1.88649
ENSGALG00000009305	LBR	97.6067	91.9658	96.136	37.6826	31.5158	35.5695	37.8878	34.6584	34.9235	32.3352	29.5556	28.3973
ENSGALG00000006756	LBP	2.44142	2.27919	1.97792	2.65168	3.80577	3.54241	16.7402	16.4327	17.0984	45.5186	43.3302	40.9258
ENSGALG00000029173	LAT2	0.58503	0.222504	0.609365	0.559161	0.722282	0.686569	0.0579567	0.201243	0.0272157	0	0.112787	0
ENSGALG00000007943	lasp-2	0	0	0.0461523	0.507422	0.177732	0.49864	4.03858	4.21598	4.61275	9.82851	7.39009	10.6181
ENSGALG00000004046	LARP6	9.22388	8.46137	8.96283	13.8169	11.7382	12.6144	14.4685	14.5346	15.1741	18.3421	17.9007	20.1539
ENSGALG00000000562	LAPTM5	1.57761	1.14826	1.2001	1.64581	2.12163	2.42739	8.98476	8.02344	7.29598	24.4953	23.8299	24.7347
ENSGALG00000028628	LAPTM4B	7.86795	8.32486	7.71907	20.6941	21.3614	21.5861	2.91827	2.84336	2.86112	0.86731	1.18966	1.09717
ENSGALG00000016265	LANCL3	2.42575	2.43588	2.00698	1.37937	0.670889	1.02148	0.846397	1.18322	1.40157	1.15489	1.69168	1.48203
ENSGALG00000008918	LAMP5	2.30385	2.31543	2.11731	2.70382	1.89352	1.96922	5.16424	4.44035	3.66842	9.34394	6.20336	8.28417
ENSGALG00000008572	LAMP2	59.5792	60.2555	58.7636	64.674	66.0755	72.6073	110.419	109.005	106.812	163.029	150.476	161.336
ENSGALG00000016829	LAMP1	122.225	126.291	118.881	177.961	172.956	186.46	203.382	203.778	200.46	309.524	313.769	304.338
ENSGALG00000014615	laminin	5.92196	5.42001	5.57248	0.912289	0.974306	0.964994	0.925154	0.821832	0.885166	0.523396	0.539392	0.565805
ENSGALG00000001343	LAMB3	0.616914	0.644852	0.454695	0.368474	0.412708	0.410107	0.198444	0.242608	0.258201	0.162192	0.297514	0.426319
ENSGALG00000006802	LAMB2	3.10636	4.31075	3.51799	9.44405	9.13338	8.66535	12.0382	14.5982	14.7389	21.811	23.665	25.8589
ENSGALG00000005321	LAMA5	12.5593	14.2152	13.9269	10.6382	12.4868	11.1252	3.62872	3.70647	3.79821	1.08197	1.13172	1.08014
ENSGALG00000015001	LAMA4	17.611	17.7346	17.636	18.6574	19.6763	19.7647	5.83916	5.01515	4.65559	1.50713	1.6235	1.30832
ENSGALG00000015056	LAMA3	0.502122	0.503086	0.488389	1.00412	0.7754	0.824439	1.06215	0.917491	1.05277	1.29962	0.998763	1.24412
ENSGALG00000014014	LAMA2	2.64498	2.25987	2.47466	13.4314	12.0673	11.8749	14.2208	12.6767	12.7922	29.4071	24.0914	29.5767
ENSGALG00000000309	LAD1	0.979386	1.94523	1.33274	1.52653	1.6288	1.24005	0.861805	0.501941	0.332975	0.0489971	0.442878	0.235777
ENSGALG00000014009	L3MBTL3	14.5261	13.6669	13.7881	9.8839	10.0738	9.38631	6.94122	5.50483	6.69744	5.51729	5.98865	5.91774
ENSGALG00000000983	L3MBTL1	0.619641	0.582054	0.626093	1.14957	1.08023	1.28302	1.34261	0.967405	1.32235	1.297	1.60268	1.51173
ENSGALG00000012011	L3HYPDH	11.8563	14.0226	12.4747	22.664	25.1405	23.8913	27.1002	33.1108	31.8555	32.4932	33.8687	28.4735
ENSGALG00000012418	KYNU	0.0983357	0.0431166	0.0472035	0.173482	0.261628	0.26972	0.655571	0.60694	0.717499	0.763262	0.770665	0.710718
ENSGALG00000005685	KSR1	3.32093	4.15734	3.47242	9.03417	8.03072	8.07511	3.02765	3.02482	2.70681	2.18018	2.46681	2.44257
ENSGALG00000016510	KRTCAP3	1.5448	1.43386	1.81401	3.87683	3.39467	4.03684	8.39468	11.1515	10.7333	12.5053	13.4408	9.83951
ENSGALG00000019719	KRT19	1.73305	3.10837	2.16097	6.74448	5.72998	6.21906	6.36799	7.55382	7.18825	2.95216	3.43538	2.22627
ENSGALG00000023855	KRT14	1.25072	0.963601	1.04283	1.43461	1.46662	1.1745	4.79771	4.46123	4.32974	3.01878	2.53088	2.31858
ENSGALG00000005808	KREMEN1	45.4218	38.1032	41.682	29.9478	27.3718	33.6302	11.9149	11.385	9.77867	5.37375	5.67195	7.34593
ENSGALG00000000454	KPNB1	31.1527	29.8319	30.4347	13.6549	15.8696	13.9259	13.5517	15.0363	13.6065	15.5894	14.3065	16.8318
ENSGALG00000003584	KPNA2	206.302	206.675	197.756	60.3317	54.8377	72.445	50.1323	51.6493	54.8217	31.0339	34.6006	31.9905
ENSGALG00000004515	KNTC1	9.46681	8.57793	8.99544	1.57805	1.72616	2.10005	1.74491	1.73454	2.07225	1.55344	1.51284	1.39737
ENSGALG00000002042	KNOP1	11.1691	9.57684	9.72965	4.79264	5.79346	6.11581	3.85973	3.65217	4.64371	4.77532	4.63741	5.81954
ENSGALG00000007007	KNDC1	0.687325	0.674916	0.502487	0.263371	0.311037	0.408668	0.137338	0.0722706	0.13669	0.109234	0.0551533	0.180528
ENSGALG00000008167	KMT2E	3.28892	3.25992	3.51894	6.62299	6.34573	5.4075	7.2217	7.12632	7.10482	6.53261	7.56506	8.32451
ENSGALG00000002263	KLHL6	5.08691e-07	4.052e-05	1.39704e-05	0.460088	0.064201	0.358403	0.691286	0.20105	1.28627e-05	0.000328427	0.112796	2.20579e-05
[truncated: 2,423 more rows]
